# Supplementary material for: Standard operating procedure combined with comprehensive quality control system for multiple LC-MS platforms urinary proteomics
Source: Nat Commun. 2025 Jan 26;16:1051. doi: 10.1038/s41467-025-56337-4 (PMC11770173; doi:10.1038/s41467-025-56337-4)
Supplement: Supplementary file 4 — Supplementary Data 1 [file 41467_2025_56337_MOESM4_ESM.xlsx]

## Sheet: Supplementary Data 1A
Supplementary Data 1A. The detailed description of 58 intra-experiment metrics. The arrow in the Optimal column indicates the direction for improved performance. The metrics highlighted in blue font are newly added metrics in MSCohort. According to steps in the LC-MS workflow, the 58 intra-experiment metrics can be assigned to seven categories: sample, chromatography, ion source, DIA windows, dyn…
(1) 58 intra-experiment metrics
Category	Metrics	Description	Optimal	Purpose/use
Sample	S1. Missed cleavages (n=0) of peptides	The percentage of all identified precursors without missed cleavage sites. MSCohort reads this value from the identification result of the search engine (e.g., Spectronaut) report.	↑	Evaluates the enzymatic digestion effect during sample preparation
	S2. Median peptide length	The median of all identified peptide sequence length. MSCohort reads the identified peptide sequence from the identification result of the search engine (e.g., Spectronaut) report and calculates the number of amino acids for each peptide sequence.	↓	Evaluates the enzymatic digestion effect during sample preparation
	S3. Median total ion current (TIC)	The median of total ion chromatography (TIC) from raw file. MSCohort sums the peak intensities from ms1 and ms2 file.	↑	Evaluates whether the sample loading is sufficient
	S4. Specificity of digestion	The percentage of peptides with C-term and N-term enzymatic specificities. MSCohort reads this value from the identification result of the open search engine (e.g., pFind) report.	↑	Evaluates the enzymatic digestion effect during sample preparation
	S5. Frequency of cysteine modification	The percentage of occurrences of the modification Carbamidomethyl[C]. MSCohort reads this value from the identification result of the open search engine (e.g., pFind) report.	↑	Evaluates the alkylation effect during sample preparation
	S6. Semi/full trptic peptides	The ratio of the number of peptides with C-term only or N-term only enzymatic specificities to peptides with C-term and N-term enzymatic specificities. MSCohort reads this value from the identification result of the open search engine (e.g., pFind) report.	↓	Evaluates the enzymatic digestion effect during sample preparation
	S7. Frequency of contaminants	The summed peak intensity corresponding to contaminant proteins divided by the total summed intensity for all quantified proteins. MSCohort calculates this value from the quantification result of the search engine (e.g., Spectronaut) report.	↓	Evaluates the presence/quantity of contaminants during sample harvest or sample preparation
Chromatography	C1. Chromatographic invalid acquiring time	The retention time length from the start to the number of identified MS2 scans per minute more than 100 (user adjustable parameter). MSCohort counts the number of identified MS2 scan per minute based on ms2 file and the identification result of the search engine (e.g., Spectronaut) report.	↓	Shorter chromatographic invalid acquiring time indicate better efficient sampling and identification
	C2. Median of full width at half maximum (FWHM)	The median full width at half maximum(FWHM) in retention time (RT) dimension for all peptide precursors identified. The FWHM is calculated on the sum intensity XlC of all fragments associated with certain peptide precursor. MSCohort reads and calculates this value from the result of the search engine (e.g., Spectronaut).	↓	Shorter full width at half maximum (FWHM) indicate better chromatographic resolution
	C3. Median of peak width	The median peak width in RT dimension for all peptide precursors identified. MSCohort reads and calculates this value from the result of the search engine (e.g., Spectronaut).	↓	Shorter peak widths indicate better chromatographic resolution
	C4. Proportion of precursors with long eluting width	The percentage of peptide precursors with eluting width more than 1 minutes (user adjustable parameter). MSCohort reads the peptide precursors peak width from the result of the search engine (e.g., Spectronaut) and counts the number of precursors with peak width more than 1 minutes.	↓	Evaluates the ratio of tailing peptides, with fewer tailing peptides indicating better column separation performance
	C5. Median precursors identified over RT	The median number of precursors identified per minute. MSCohort reads the identified precursors and corresponding RT from the result of the search engine (e.g., Spectronaut) and divides it by per minute.	↑	More precursors identified indicate efficient sampling and identification
	C6. Maximum identification rate over RT	The maximum identification rate per minute. The identification rate is calculated by dividing the number of identified MS2 scans by the number of acquired MS2 scans per minute. MSCohort reads the number of acquired MS2 scans from ms2 file and counts the number of identified MS2 scan per minute based on ms2 file and the result of the search engine (e.g., Spectronaut).	↑	Higher rates indicate efficient sampling and identification
DIA Windows (for DIA)	W1. Acquired MS2 scans in one cycle	The MS2 DIA windows number in one cycle. MSCohort counts the number of MS2 DIA windows from ms2 file.	↑	Morer MS2 scans indicates more sampling
	W2. Median of window size (Da)	The median number of isolation width of MS2 DIA windows. MSCohort reads the isolation width of MS2 DIA windows from ms2 file.	↓	Smaller acquisition window size indicates lower spectral complexity of MS2 scans
	W3. Redundant identified precursors/ Identified scan rate	The mean identified precursors number per MS2 scan, which calculated by dividing the number of total identified precursors(including redundant identified precursors) by the number of identified MS2 scans. MSCohort counts the number of identified MS2 scan and identified precursors based on ms2 file and the result of the search engine (e.g., Spectronaut). This metric is used to represent the spectr…	↑	Higher redundant identified precursors/ identified scan rate indicates more identified precursors per MS2 scan, and higher spectral complexity of MS2 scans
	W4. Redundant identified precursors/ Identified precursors rate	The mean redundant identification number per precursor, which calculated by dividing the number of total identified precursors(including redundant identified precursors) by the number of unique identified precursors. MSCohort counts the number of identified MS2 scan and identified precursors based on ms2 file and the result of the search engine (e.g., Spectronaut).	↓	Lower redundant identified precursors/ identified precursor rate indicates lower duplicate identification rate
	W5. Identified precursors/ identified scan rate	The mean unique identified precursors number per MS2 scan, which calculated by dividing the number of unique identified precursors by the number of identified MS2 scans. MSCohort counts the number of identified MS2 scan and identified precursors based on ms2 file and the result of the search engine (e.g., Spectronaut).	↑	Higher identified precursors/ identified scan rate indicates higher utilization rate of MS2 scans
	W6. MS1 data point per peak	The median MS1 data points per peak in RT dimension for all peptide precursors identified in the calibration. MSCohort reads and counts this value from the result of the search engine (e.g., Spectronaut).	↑	Evaluates MS1 scan number for quantification
	W7. MS2 data point per peak	The median MS2 data points per peak in RT dimension for all peptide precursors identified in the calibration. MSCohort reads and counts this value from the result of the search engine (e.g., Spectronaut).	↓	Evaluates MS2 scan number for quantification
Ion Source	IS1. 1+/2+ ions detected	The number of 1+ peptide features over 2+ peptide features. MSCohort extracts isotope patterns from ms1 file and records the charge information to get this value.	↓	High ratios of 1+/2+ peptides may indicate inefficient ionization
	IS2. 3+/2+ ions detected	The number of 3+ peptide features over 2+ peptide features. MSCohort extracts isotope patterns from ms1 file and records the charge information to get this value.	↓	High ratios of 3+/2+ peptides may preferentially favor longer peptides
	IS3. 4+/2+ ions detected	The number of 4+ peptide features over 2+ peptide features. MSCohort extracts isotope patterns from ms1 file and records the charge information to get this value.	↓	High ratios of 3+/2+ peptides may preferentially favor longer peptides
	IS4. Median precursor m/z	The median m/z value for all identified precursors. MSCohort reads the identified precursors m/z value from the result of the search engine (e.g., Spectronaut).	↓	Higher median m/z may correlate with inefficient or partial ionization
Dynamic Sampling (for DDA)	D1. Scan/peptide rate	The average number of MS2 scans per peptide. MSCohort gets the number of identified MS2 scan, the number of identified unique peptides from the identification result of the search engine (e.g., pFind) and takes the ratio of them.	↓	Evaluates oversampling
	D2. Oversampling once/twice	The ratio of peptide precursors identified by one MS2 scan divided by number identified by two MS2 scans. MSCohort counts the number of MS2 scan corresponding to each unique peptide based on the identification result of the search engine (e.g., pFind) and gets this value	↑	Evaluates oversampling
	D3. Oversampling twice/thrice	The ratio of peptide precursors identified by two MS2 scans divided by number identified by three MS2 scans. MSCohort counts the number of MS2 scan corresponding to each unique peptide based on the identification result of the search engine (e.g., pFind) and gets this value.	↑	Evaluates oversampling
	D4. Maximum redundant scans of one peptide	The maximum times a peptide precursor identified by MS2 scan. MSCohort counts the number of MS2 scan corresponding to each unique peptide based on the identification result of the search engine (e.g., pFind) and get the maximum.	↓	Evaluates oversampling
	D5. MS1 max/sampled for IDs	The ratio of chorogram profile maximum point to MS1 value at sampling point (1 = sampled at peak maxima). MSCohort constructs chorogram profile for identifications and determine the intensity of the center and sampling points	↓	Evaluates position on peak where sampled for peptides of all abundances
MS1 and MS2 Signal	M1. Proportion of MS1 time	The proportion of time taken to acquire MS1 scan. MSCohort sums the scan time of MS1 scan based on ms1 and ms2 files and get this value.	↓	Fewer MS1 scan time indicates more sampling
	M2. Median MS1 ion injection time	The median of ion injection time of MS1 scan. MSCohort reads the ion injection time of each acquired MS1 scan from the ms1 file.	↓	Lower times indicate a higher abundance of parent ions
	M3. Median MS2 ion injection time	The median of ion injection time of MS2 scan. MSCohort reads the ion injection time of each acquired MS1 scan from the ms2 file.	↑	Higher times indicate a higher AGC and abundance of fragment ions
	M4. MS1 cycle time	The median of MS1 cycle time. MSCohort reads the scan time from ms1 file and calculated the cycle time of each acquired MS1 scan.	↓	Evaluates cycle time and MS1 scan number for quantification
	M5. MS2 cycle time	The median of MS2 cycle time. MSCohort reads the scan time from ms1 file and calculated the cycle time of each acquired MS2 scan.	↑	Evaluates cycle time and MS2 scan number for quantification
	M6. Median peaks intensity of MS1	The median of sum peak intensities (log10) per MS1 scan. MSCohort reads the peak intensities of each MS1 scan from ms1 file.	↑	Higher MS1 peaks intensity may correlate with more signal
	M7. Median peak counts of MS1	The median number of peaks in an MS1 scan. MSCohort reads the peak number of each MS1 scan from ms1 file.	↑	Higher MS1 peak counts may correlate with more signal
	M8. Median peak counts of MS2	The median number of peaks in an MS2 scan. MSCohort reads the peak counts of each MS2 scan from ms2 file.	↑	Higher MS2 peak counts may correlate with more signal
	M9. Median peaks intensity of MS2	The median of sum peak intensities (log10) per MS2 scan. MSCohort reads the peak intensities of each MS2 scan from ms2 file.	↑	Higher MS2 peaks intensity may correlate with more signal
	M10. Identified / detected features	The percentage of identified isotope patterns (features) divided by detected isotope patterns (features). MSCohort extracts detected isotope patterns from ms1 file, identified isotope patterns corresponding to identified precursors m/z, and make audgment whether features are identified or not and then get this value.	↑	Higher identified / detected features indicates efficient sampling and identification
	M11. Signal to noise（S/N）for precursors	The signal to noise ratio of the LC-MS peak for a given peptide precursor.The signal is calculated as the maximum intensity of the fragment sum X1C within the peak boundaries.The noise is calculated as the average fragment sum XIC intensity outside the peak boundaries (EG.Noise). MSCohort reads the values from the result of the search engine (e.g., Spectronaut).	↑	Higher S/N may correlate with higher signal discrimination
	M12. Median of MS1 raw mass accuracy	The median of delta mass between the monoisotopic theoretical and the measured m/z of precursors, ppm = ((theoretical - measured) / theoretical)*106. MSCohort reads the values from the result of the search engine (e.g., Spectronaut).	↓	Measures the accuracy of the identificatons
	M13. Median of MS2 raw mass accuracy	The median of delta mass between the monoisotopic theoretical and the measured m/z of fragments, ppm = ((theoretical - measured) / theoretical)*106. MSCohort reads the values from the result of the search engine (e.g., Spectronaut).	↓	Measures the accuracy of the identificatons
	M14. Median intensities for precursors	The median of precursors quantity depending on the setting (MS1 or MS2). MSCohort reads the values from the result of the search engine (e.g., Spectronaut).	↑	Evaluates the intensity for quantified precursors
	M15. Median intensities for peptides	The median of peptide group quantity in this run calculated as defined in the quantification section of the analysis settings. MSCohort reads the values from the result of the search engine (e.g., Spectronaut).	↑	Evaluates the intensity of quantified peptides
	M16. Median intensities for protein groups	The median of protein group quantity in this run calculated as defined in the quantification section of the analysis settings. MSCohort reads the values from the result of the search engine (e.g., Spectronaut).	↑	Evaluates the intensity of quantified protein groups
	M17. Acquired MS1 scans	The mean acquired MS1 scans per minute. MSCohort reads the acquired MS1 scans from ms1 file.	↓	Fewer MS1 scans indicates more sampling
	M18. Acquired MS2 scans	The mean acquired MS2 scans per minute. MSCohort reads the acquired MS2 scans from ms2 file.	↑	Morer MS2 scans indicates more sampling
	M19. MS2 identification rate	The proportion of identified MS2 scans divided by acquired MS2 scans. MSCohort reads the number of acquired MS2 scans from ms2 file and counts the number of identified MS2 scan based on ms2 file and the result of the search engine (e.g., Spectronaut).	↑	Higher rate indicates efficient sampling and identification
	M20. Maximum identification rate over M/Z range	The identification rate over each MS2 DIA window. MSCohort counts the number of acquired MS2 scans for each MS2 DIA window from ms2 file, and counts the number of identified MS2 scan based on ms2 file and the result of the search engine (e.g., Spectronaut).	↑	Higher rate indicates efficient sampling and identification
	M21. Mean number of tags	The average number of 5-mer sequence tags extracted per MS2 scan. Based on ms2 file, MSCohort extracts 5-mer sequences for each MS2 scan.	↑	Higher number of tags indicate better MS2 scan for identification
	M22. Median PIF	Short for “Median of Parent lon Fraction", indicates the fraction that target peak makes up of the total intensity in the inclusion window. Based on ms1 files, MSCohort calculates PIF for identifications and gets median value.	↑	Higher PIF indicate better MS1 signal for identification
Identification Result	ID1. Number of Identified MS2 scans	The number of identified MS2 scans. MSCohort reads the values from ms2 file and the result of the search engine (e.g., Spectronaut).	↑	Total identified MS2 scans correlate with high levels of peptide signals, performance
	ID2: Number of precursors	The number of identified precursors. MSCohort reads the values from the result of the search engine (e.g., Spectronaut).	↑	A good overall performance measure
	ID3: Number of peptides	The number of identified peptides. MSCohort reads the values from the result of the search engine (e.g., Spectronaut).	↑	A good overall performance measure
	ID4. Number of protein groups	The number of identified protein groups. MSCohort reads the values from the result of the search engine (e.g., Spectronaut).	↑	A good overall performance measure
	ID5. Number of proteins	The number of identified proteins. MSCohort reads the values from the result of the search engine (e.g., Spectronaut).	↑	A good overall performance measure
	ID6. AVG peptides per protein group	The average peptides per protein group. MSCohort reads and calculates the values from the result of the search engine (e.g., Spectronaut).	↑	A good overall performance measure
	ID7. AVG precursors per protein group	The average precursors per protein group. MSCohort reads and calculates the values from the result of the search engine (e.g., Spectronaut).	↑	A good overall performance measure

## Sheet: Supplementary Data 1B
Supplementary Data 1B. The detailed description of 23 inter-experiment metrics.
23 inter-experiment metrics
Category	Metrics	Description
Sample	SP1. Contaminants——erythrocytes (user-defined)	The summed intensity of erythrocytes contaminant proteins is divided by the total summed intensity for all quantified proteins in each run, yielding the ratio of contaminant proteins. The erythrocytes contaminants occurs by a different extent of hematuria or hemolysis caused by kidney function or systemic disorders during urine harvesting. The erythrocyte quality marker panel was reported from pr…
	SP2. Contaminants——cellular debris (user-defined)	The summed intensity of cellular debris contaminant proteins is divided by the total summed intensity for all quantified proteins in each run, yielding the ratio of contaminant proteins. Insufficient removal of cells and cellular debris from urine will lead to increased detection of intracellular proteins with a high sample-to-sample variability compared to regularly secreted urinary proteins. Th…
	SP3. Contaminants——serum (user-defined)	The summed intensity of serum contaminant proteins is divided by the total summed intensity for all quantified proteins in each run, yielding the ratio of contaminant proteins. Proteinuria occurs due to abnormalities in kidney function or systemic disorders, resulting in the leakage of serum proteins into the urine. This can lead to increased detection of serum proteins with high sample-to-sample…
Chromatography	LC1. DeltaRT (predicted-measured)	The difference between the predicted retention time (RT) and the measured mean apex RT is computed for each precursor. MSCohort reads this value from the result of search engine (e.g., Spectronaut). MSCohort extracts the DeltaRT value for each run,and compares the consistency of the DeltaRT value across all runs. A run was flagged for potential abnormal if the DeltaRT value differed more than two…
	LC2. RT relative deviation	The RT relative deviation between each run and the first run for each precursor. MSCohort reads the mean apex RT for each precursor from the result of search engine (e.g., Spectronaut) and calculates the RT deviation between each run and the first run. A run was flagged for potential abnormal if the RT relative deviation value differed more than two standard deviations from the median of all runs…
Precursor-level Results	MS1. The ratio of missing values of precursors	The missing values of precursors = (total number of identified precursors in all run - number of identified precursors in one run) / total number of identified precursors in all run. MSCohort reads the identified precursors number from the result of search engine (e.g., Spectronaut) and calculates the ratio of missing values for each run. A run was flagged for potential abnormal if the ratio diff…
	MS2. Median of precursor intensity	The median intensity of quantified precursors for each run. MSCohort reads the precursors intensity from the result of search engine (e.g., Spectronaut) and calculates the median value for each run. A run was flagged for potential abnormal if the median intensity differed more than two standard deviations from the median of all runs within the cohort.
	MS3. IQR of precursor intensity	The interquartile range (IQR) of the intensity of quantified precursors for each run. MSCohort reads the precursors intensity from the result of search engine (e.g., Spectronaut) and calculates the IQR (Q3-Q1) of the intensity for each run. A run was flagged for potential abnormal if the IQR differed more than two standard deviations from the median of all runs within the cohort.
	MS4. Robust Dev of precursor intensity	The median of robust standard deviation computed based on log2-transformed quantitation ratios between each run and all other runs. Robust standard deviation = (the 84.13% percentiles of log2-transformed quantitation ratios of two runs - 15.87% percentiles of log2-transformed quantitation ratios of two runs) / 2. MSCohort reads the precursors intensity from the result of search engine (e.g., Spec…
	MS5. Pearson correlation of precursor intensity	The median of Pearson correlation coefficients between each run and all other runs. MSCohort reads the precursors intensity from the result of search engine (e.g., Spectronaut) and calculates the median pearson correlation coefficients for each run. A run was flagged for potential abnormal if the median pearson correlation coefficients differed more than two standard deviations from the median of…
	MS6. Normalization factor of precursor intensity	The normalization factor of precursor intensity for each run based on normalization algorithm. MSCohort reads the precursors intensity (setting) from the result of search engine (e.g., Spectronaut) and data normalization was performed for all runs. A run was flagged for potential abnormal if the normalization factor differed more than two standard deviations from the median of all runs within the…
Peptide-level Results	MS7. The ratio of missing values of peptides	The missing values of peptides = (total number of identified peptides in all run - number of identified peptides in one run) / total number of identified peptides in all run. MSCohort reads the identified peptides number from the result of search engine (e.g., Spectronaut) and calculates the ratio of missing values for each run. A run was flagged for potential abnormal if the ratio differed more …
	MS8. Median of peptide intensity	The median intensity of quantified peptides for each run. MSCohort reads the peptides intensity from the result of search engine (e.g., Spectronaut) and calculates the median value for each run. A run was flagged for potential abnormal if the median intensity differed more than two standard deviations from the median of all runs within the cohort.
	MS9. IQR of peptide intensity	The interquartile range (IQR) of the intensity of quantified peptides for each run. MSCohort reads the peptides intensity from the result of search engine (e.g., Spectronaut) and calculates the IQR (Q3-Q1) of the intensity for each run. A run was flagged for potential abnormal if the IQR differed more than two standard deviations from the median of all runs within the cohort.
	MS10. Robust Dev of peptide intensity	The median of robust standard deviation computed based on log2-transformed quantitation ratios between each run and all other runs. Robust standard deviation = (the 84.13% percentiles of log2-transformed quantitation ratios of two runs - 15.87% percentiles of log2-transformed quantitation ratios of two runs) / 2. MSCohort reads the peptides intensity from the result of search engine (e.g., Spectr…
	MS11. Pearson correlation of peptide intensity	The median of Pearson correlation coefficients between each run and the other runs. MSCohort reads the peptides intensity from the result of search engine (e.g., Spectronaut) and calculates median pearson correlation coefficients for each run. A run was flagged for potential abnormal if the median pearson correlation coefficients differed more than two standard deviations from the median of all r…
	MS12. Normalization factor of peptide intensity	The normalization factor of peptides intensity for each run based on normalization algorithm. MSCohort reads the peptides intensity from the result of search engine (e.g., Spectronaut) and data normalization was performed for all runs. A run was flagged for potential abnormal if the normalization factor differed more than two standard deviations from the median of all runs within the cohort.
Protein group-level Results	MS13. The ratio of missing values of proteins	The missing values of protein groups = (total number of identified protein groups in all run - number of identified protein groups in one run) / total number of identified protein groups in all run. MSCohort reads the identified protein groups number from the result of search engine (e.g., Spectronaut) and calculates the ratio of missing values for each run. A run was flagged for potential abnorm…
	MS14. Median of protein intensity	The median intensity of quantified protein groups for each run. MSCohort reads the protein groups intensity (setting) from the result of search engine (e.g., Spectronaut) and calculates the median value for each run. A run was flagged for potential abnormal if the median intensity differed more than two standard deviations from the median of all runs within the cohort.
	MS15. IQR of protein intensity	The interquartile range (IQR) of the intensity of quantified protein groups for each run. MSCohort reads the protein groups intensity (setting) from the result of search engine (e.g., Spectronaut) and calculates the IQR (Q3-Q1) of the intensity for each run. A run was flagged for potential abnormal if the IQR differed more than two standard deviations from the median of all runs within the cohort.
	MS16. Robust Dev of protein intensity	The median of robust standard deviation computed based on log2-transformed quantitation ratios between each run and all other runs. Robust standard deviation = (the 84.13% percentiles of log2-transformed quantitation ratios of two runs - 15.87% percentiles of log2-transformed quantitation ratios of two runs) / 2. MSCohort reads the proteins intensity from the result of search engine (e.g., Spectr…
	MS17. Pearson correlation of protein intensity	The median of Pearson correlation coefficients between each run and the other runs. MSCohort reads the protein groups intensity (setting) from the result of search engine (e.g., Spectronaut) and calculates pearson correlation coefficients for each run. A run was flagged for potential abnormal if the median pearson correlation coefficients differed more than two standard deviations from the median…
	MS18. Normalization factor of protein intensity	The normalization factor of protein groups intensity for each run based on normalization algorithm. MSCohort reads the protein groups intensity (setting) from the result of search engine (e.g., Spectronaut) and data normalization was performed for all runs. A run was flagged for potential abnormal if the normalization factor differed more than two standard deviations from the median of all runs w…

## Sheet: Supplementary Data 1C
Supplementary Data 1C. The detailed information reported from Spectronaut software.
Run
	R.Run Date
	R.Gradient Length [min]
	R.FileName
Protein Group
	PG.ProteinGroups
	PG.Qvalue
	PG.Quantity
Peptide
	PEP.NrOfMissedCleavages
	PEP.StrippedSequence
	PEP.Quantity
Elution Group
	EG.IsDecoy
	EG.ModifiedPeptide
	EG.PrecursorId
	EG.Qvalue
	EG.ApexRT
	EG.DatapointsPerPeak
	EG.DatapointsPerPeak (MS1)
	EG.DeltaRT
	EG.EndRT
	EG.FWHM
	EG.PeakWidth
	EG.StartRT
	EG.SignalToNoise
	EG.TotalQuantity (Settings)
Fragment Group
	FG.Charge
	FG.PrecMz
	FG.PrecWindow
	FG.PrecWindowNumber
	FG.CalibratedMassAccuracy (PPM)
	FG.RawMassAccuracy (PPM)
Fragment
	F.RawMassAccuracy (PPM)
	F.CalibratedMassAccuracy (PPM)
