# Supplementary material for: Standard operating procedure combined with comprehensive quality control system for multiple LC-MS platforms urinary proteomics
Source: Nat Commun. 2025 Jan 26;16:1051. doi: 10.1038/s41467-025-56337-4 (PMC11770173; doi:10.1038/s41467-025-56337-4)
Supplement: Supplementary file 5 — Supplementary Data 2 [file 41467_2025_56337_MOESM5_ESM.xlsx]

## Sheet: Supplementary Data 2A
Supplementary Data 2A. The overview of the LC-MS conditions for 20 LC-MS platforms.
Abbreviation	LC-MS platform number	Mass spectrometer	Liquid Chromatography	Acquisition time	Loading Amount (μg)	Flow rate (nL/min)	Analytical column	DIA windows
Ten LC-MS platforms used multiple different LC and MS conditions (termed 10 platforms without LC-SOP for short)
M01-QEHF	M01	Q Exactive HF	Easy-nanoLC 1200	30 minutes	1 μg	600	15cm×150μm, 1.9μm	60
M02-tims Pro	M02	timsTOF Pro	nanoElute	30 minutes	0.5 μg	300	25cm×75μm, 1.6μm	32
M03-E480F	M03	Orbitrap Exploris 480 with FAIMS	Easy-nanoLC 1200	30 minutes	1.5 μg	350	15cm×75μm, 1.9μm	72
M04-E480F	M04	Orbitrap Exploris 480 with FAIMS	Easy-nanoLC 1200	30 minutes	1.5 μg	350	25cm×75μm, 2μm	160
M05-Eclipse	M05	Orbitrap Eclipse	Easy-nanoLC 1200	30 minutes	1.5 μg	400	20cm×75μm, 1.9μm	24
M06-Eclipse	M06	Orbitrap Eclipse	UltiMate 3000	30 minutes	1 μg	300	25cm×75μm, 2μm	31
M07-Eclipse	M07	Orbitrap Eclipse	EasyLC 1200	30 minutes	1.5 μg	300	25cm×75μm, 1.6μm	36
M08-Eclipse	M08	Orbitrap Eclipse	UltiMate 3000	30 minutes	1 μg	500	15cm×75μm, 2μm	75
M09-E240	M09	Orbitrap Exploris 240	Easy-nanoLC 1000	30 minutes	2 μg	300	25cm×75μm, 2μm	40
M10-Zeno7600	M10	ZenoTOF 7600	Waters M Class	30 minutes	2.5 μg	5000	15cm×0.3mm, 2.1 μm	80
Ten LC-MS platforms employed a uniform LC condition and consistent MS parameters for the same type of instrument (termed 10 platforms with LC-SOP for short)
U01-QEHF	U01	Q Exactive HF	Easy-nanoLC 1000	30 minutes	2 μg	500	50cm×50μm, Monolithic Column	80
U02-Lumos	U02	Orbitrap Fusion Lumos	Easy-nanoLC 1000	30 minutes	2 μg	500	50cm×50μm, Monolithic Column	80
U03-Lumos	U03	Orbitrap Fusion Lumos	Easy-nanoLC 1000	30 minutes	2 μg	500	50cm×50μm, Monolithic Column	80
U04-E480	U04	Orbitrap Exploris 480	UltiMate 3000	30 minutes	2 μg	500	50cm×50μm, Monolithic Column	80
U05-E480	U05	Orbitrap Exploris 480	UltiMate 3000	30 minutes	2 μg	500	50cm×50μm, Monolithic Column	80
U06-E480	U06	Orbitrap Exploris 480	UltiMate 3000	30 minutes	2 μg	500	50cm×50μm, Monolithic Column	80
U07-E240	U07	Orbitrap Exploris 240	UltiMate 3000	30 minutes	2 μg	500	50cm×50μm, Monolithic Column	80
U08-tims Pro2	U08	timsTOF Pro 2	UltiMate 3000	30 minutes	0.5 μg	500	50cm×50μm, Monolithic Column	50
U09-tims Pro2	U09	timsTOF Pro 2	nanoElute	30 minutes	0.5 μg	500	50cm×50μm, Monolithic Column	50
U10-Zeno7600	U10	ZenoTOF 7600	Waters M Class	30 minutes	2 μg	500	50cm×50μm, Monolithic Column	80

## Sheet: Supplementary Data 2B
Supplementary Data 2B. LC-MS parameters for Thermo Orbitrap data.
	Lab name	M01-QEHF	M03-E480F	M04-E480F	M05-Eclipse	M06-Eclipse	M07-Eclipse	M08-Eclipse	M09-E240			U01-QEHF	U02-Lumos	U03-Lumos	U04-E480	U05-E480	U06-E480	U07-E240
	LC type	Easy-nanoLC 1200	Easy-nanoLC 1200	Easy-nanoLC 1200	Easy-nanoLC 1200	UltiMate 3000	Easy-nanoLC 1200	UltiMate 3000	Easy-nanoLC 1000			Easy-nanoLC 1000	Easy-nanoLC 1000	Easy-nanoLC 1000	UltiMate 3000	UltiMate 3000	UltiMate 3000	UltiMate 3000
	MS type	Q Exactive HF	Orbitrap Exploris 480 with FAIMS	Orbitrap Exploris 480 with FAIMS	Orbitrap Eclipse	Orbitrap Eclipse	Orbitrap Eclipse	Orbitrap Eclipse	Orbitrap Exploris 240			Q Exactive HF	Orbitrap Fusion Lumos	Orbitrap Fusion Lumos	Orbitrap Exploris 480	Orbitrap Exploris 480	Orbitrap Exploris 480	Orbitrap Exploris 240
LC method	Loading amount	1 μg / 5 μL	1.5 μg / 1.5 μL	1.5 μg / 1.5 μL	1.5 μg / 1.5 μL	1 μg / 1 μL	1.5 μg / 1.5 μL	1 μg / 1 μL	2 μg / 2 μL			2 μg / 2 μL	2 μg / 2 μL	2 μg / 2 μL	2 μg / 2 μL	2 μg / 2 μL	2 μg / 2 μL	2 μg / 2 μL
	Precolumn	2 cm × 150 μm, 3 μm (home-made)	No	Thermo 2 cm × 75 μm, 3 μm	No	Thermo 2 cm × 75 μm, 3 μm	No	No	Thermo 2 cm × 75 μm, 3 μm			no	no	no	no	no	no	no
	Analytical column	C18, 15 cm × 150 μm, 1.9 μm (home-made)	C18, 15 cm × 75 μm, 1.9μm (home-made)	C18, 25 cm × 75 μm, 2 μm, Thermo	C18, 20 cm × 75 μm, 1.9 μm (home-made)	Thermo C18, 25 cm × 75 μm, 2 μm	C18, 25 cm × 75 μm, 1.6 μm, ionopticks	C18, 15 cm × 75 μm, 2 μm, Thermo	C18, 15 cm × 75 μm, 2 μm, Thermo			Monolithic Column, 50 cm × 50 μm	Monolithic Column, 50 cm × 50 μm	Monolithic Column, 50 cm × 50 μm	Monolithic Column, 50 cm × 50 μm	Monolithic Column, 50 cm × 50 μm	Monolithic Column, 50 cm × 50 μm	Monolithic Column, 50 cm × 50 μm
	Mobile phase A	100% H2O/0.1% FA	2%ACN/98% H2O/0.1% FA	100% H2O/0.1% FA	2%ACN/98% H2O/0.1% FA	100% H2O/0.1% FA	100% H2O/0.1% FA	100% H2O/0.1% FA	100% H2O/0.1% FA			100% H2O/0.1% FA	100% H2O/0.1% FA	100% H2O/0.1% FA	100% H2O/0.1% FA	100% H2O/0.1% FA	100% H2O/0.1% FA	100% H2O/0.1% FA
	Mobile phase B	80% ACN/20% H2O/0.1% FA	80% ACN/20% H2O/0.1% FA	80% ACN/20% H2O/0.1% FA	80% ACN/20% H2O/0.1% FA	80% ACN/20% H2O/0.1% FA	80% ACN/20% H2O/0.1% FA	80% ACN/20% H2O/0.1% FA	80% ACN/20% H2O/0.1% FA			80% ACN/20% H2O/0.1% FA	80% ACN/20% H2O/0.1% FA	80% ACN/20% H2O/0.1% FA	80% ACN/20% H2O/0.1% FA	80% ACN/20% H2O/0.1% FA	80% ACN/20% H2O/0.1% FA	80% ACN/20% H2O/0.1% FA
	Flow rate（nL/min）	600	350	350	400	500, 300	300	500	300			500	500	500	500	500	500	500
	Gradient	40min	30min	30 min	30min	45min	33min	30min	30min			30min	30min	30min	30min	30min	30min	30min
	Mobile phase	0min, 5%B; 4min, 12%B 22min, 28%B 24min, 42%B 27min, 95%B 30min, 95%B 32min, 5%B 33min, 5%B 35min, 95% 40min, 95%	0min, 12%B; 20min, 30%B 23min, 38%B 25min, 95%B 30min, 95%B	0min, 5%B; 23min, 25%B 26.3min, 30%B 26.4min, 90%B 27.4min, 90%B 27.5min, 2%B 30min, 2%B	0min, 5%B; 22min, 28%B 25min, 46%B 26.3min, 95%B 30min, 95%B	0min, 5%B, 500nL; 8min, 7%B, 300nL, Onduration 32min, 22%B, 300nL 34min, 34%B, 300nL 36.1min, 99%B, 300nL 38min, 99%B, 300nL 38.1min, 5%B, 500nL 45min, 5%B, 500nL	0min, 5%B, 300nL; 23min, 28%B, 300nL 25min, 34%B, 300nL 26min, 45%B, 300nL 27min, 95%B, 305nL 33min, 95%B, 320nL	0min, 1%B; 1min, 5%B 16min, 15%B 25min, 25%B 27min, 35%B 27.5min, 99%B 30min, 99%B	0min, 3%B; 2min, 15%B 19min, 30%B 21min, 40%B 25min, 60%B 28min, 98%B 30min, 98%B			0min, 5%B; 22min, 20%B 25.3min, 30%B 25.4min, 90%B 26.4min, 90%B 26.5min, 2%B 30min, 2%B	0min, 5%B; 22min, 20%B 25.3min, 30%B 25.4min, 90%B 26.4min, 90%B 26.5min, 2%B 30min, 2%B	0min, 5%B; 22min, 20%B 25.3min, 30%B 25.4min, 90%B 26.4min, 90%B 26.5min, 2%B 30min, 2%B	0min, 5%B; 22min, 20%B 25.3min, 30%B 25.4min, 90%B 26.4min, 90%B 26.5min, 2%B 30min, 2%B	0min, 5%B; 22min, 20%B 25.3min, 30%B 25.4min, 90%B 26.4min, 90%B 26.5min, 2%B 30min, 2%B	0min, 5%B; 22min, 20%B 25.3min, 30%B 25.4min, 90%B 26.4min, 90%B 26.5min, 2%B 30min, 2%B	0min, 5%B; 22min, 20%B 25.3min, 30%B 25.4min, 90%B 26.4min, 90%B 26.5min, 2%B 30min, 2%B
DDA method	Acquisition time	30min	30min	30min	30min	30min	30min	30min	30min			30min	30min	30min	30min	30min	30min	30min
	Acquisition mode	DDA	DDA	DDA	DDA	DDA	DDA	DDA	DDA			DDA	DDA	DDA	DDA	DDA	DDA	DDA
	Advanced Peak Determination	FALSE	TRUE	TRUE	TRUE	TRUE	TRUE	TRUE	TRUE			TRUE	TRUE	TRUE	TRUE	TRUE	TRUE	TRUE
	FAIMS Mode	Not installed	Standard Resolution(-45, -65)	Standard Resolution(-45, -65)	Not installed	Not installed	Not installed	Not installed	Not installed			Not installed	Not installed	Not installed	Not installed	Not installed	Not installed	Not installed
	Detection type for full MS	Orbitrap	Orbitrap	Orbitrap	Orbitrap	Orbitrap	Orbitrap	Orbitrap	Orbitrap			Orbitrap	Orbitrap	Orbitrap	Orbitrap	Orbitrap	Orbitrap	Orbitrap
	Resolution for full MS	120000	60000	60000	60000	60000	60000	60000	120000			60000	60000	60000	60000	60000	60000	60000
	Scan range for full MS	348-1202	400-1400	350 - 1500	400-1200	350 - 1200	350 - 1500	375 - 1500	350 - 1500			350 - 1200	350 - 1200	350 - 1200	350 - 1200	350 - 1200	350 - 1200	350 - 1200
	Maximum injection time for full MS	80ms	20ms	20ms	50ms	20ms	50ms	50ms	45ms			20ms	20ms	20ms	20ms	20ms	20ms	20ms
	AGC target for full MS	3000000	custom	custom	400000	400000	1000000	400000	custom			custom	custom	custom	custom	custom	custom	custom
	Normalized AGC target for full MS		3	3	1	1	2.5	1	3			2.5	2.5	2.5	2.5	2.5	2.5	2.5
	Minimum intensity	45000	25000	5000	50000	5000	5000	25000	20000			5000	5000	5000	5000	5000	5000	5000
	Top N	20
	cycle time		1s	1s	2s	1s	0.8s	2s	3s			1s	1s	1s	1s	1s	1s	1s
	Include charge state	2-6	2-7	2-6	2-7	2-7	2-5	2-7	2-7			2-6	2-6	2-6	2-6	2-6	2-6	2-6
	Exclusion duration	12s	30s	45s	45s	15s	15s	45s	50s			15s	15s	15s	15s	15s	15s	15s
	Data dependent mode	TopN	Cycle time	Cycle time	Cycle time	Cycle time	Cycle time	Cycle time	Cycle time			Cycle time	Cycle time	Cycle time	Cycle time	Cycle time	Cycle time	Cycle time
	Activation type	HCD	HCD	HCD	HCD	HCD	HCD	HCD	HCD			HCD	HCD	HCD	HCD	HCD	HCD	HCD
	Isolation window(m/z)	1.6	1.6	1.6	1.6	1.6	1.6	1.6	1.6			1.6	1.6	1.6	1.6	1.6	1.6	1.6
	Normalized collision energy (%)	28	30	30	30	30	32	30	30			32	32	32	32	32	32	32
	Detection type for MS2	Orbitrap	Orbitrap	Orbitrap	Orbitrap	Orbitrap	Orbitrap	Orbitrap	Orbitrap			Orbitrap	Orbitrap	Orbitrap	Orbitrap	Orbitrap	Orbitrap	Orbitrap
	Resolution for MS2	15000	15000	15000	15000	30000	15000	15000	15000			15000	15000	15000	15000	15000	15000	15000
	Fixed first mass for MS2	100	110	110	110	110	150	110	120			110	110	110	110	110	110	110
	AGC target for MS2	20000	custom	custom	50000	50000	37500	50000	custom			custom	custom	custom	custom	custom	custom	custom
	Normalized AGC target for MS2		0.75	0.75	1	1	0.75	1	1			0.75	0.75	0.75	0.75	0.75	0.75	0.75
	Maximum injection time for MS2(ms)	22ms	30ms	30ms	45ms	54ms	22ms	45ms	22ms			22ms	22ms	22ms	22ms	22ms	22ms	22ms
DIA method	Acquisition mode	DIA	DIA	DIA	DIA	DIA	DIA	DIA	DIA			DIA	DIA	DIA	DIA	DIA	DIA	DIA
	Advanced Peak Determination	FALSE	TRUE	TRUE	TRUE	TRUE	TRUE	TRUE	TRUE			TRUE	TRUE	TRUE	TRUE	TRUE	TRUE	TRUE
	FAIMS Mode	Not installed	Standard Resolution(-45, -65)	Standard Resolution(-45, -65)	Not installed	Not installed	Not installed	Not installed	Not installed			Not installed	Not installed	Not installed	Not installed	Not installed	Not installed	Not installed
	Detection type for full MS	Orbitrap	Orbitrap	Orbitrap	Orbitrap	Orbitrap	Orbitrap	Orbitrap	Orbitrap			Orbitrap	Orbitrap	Orbitrap	Orbitrap	Orbitrap	Orbitrap	Orbitrap
	Resolution for full MS	120000	60000	120000	60000	120000	50000	120000	120000			120000	120000	120000	120000	120000	120000	120000
	Scan range for full MS	348-1202	400-1300	350-1200	400-1200	350-1200	350-1500	375-1500	400-1200			350-1200	350-1200	350-1200	350-1200	350-1200	350-1200	350-1200
	Maximum injection time for full MS	40ms	20ms	50ms	50ms	50ms	50ms	50ms	50ms			50ms	50ms	50ms	50ms	50ms	50ms	50ms
	AGC target for full MS	3000000	custom	custom	400000	1200000	500000	400000	custom			1000000	1200000	1000000	custom	custom	custom	custom
	Normalized AGC target for full MS(%)		3	3	1	3	1.25	1	3				3	3	3	3	3	3
	cycle time(s)		3s	3s	3s	3s	3s	3s	3s			3s	3s	3s	3s	3s	3s	3s
	Activation type	HCD	HCD	HCD	HCD	HCD	HCD	HCD	HCD			HCD	HCD	HCD	HCD	HCD	HCD	HCD
	Isolation window(m/z)	custom	custom	custom	custom	custom	custom	6.7	20			custom	custom	custom	custom	custom	custom	custom
	Normalized collision energy (%)	28	28, 30, 32	30	30	30	32	32	30			30	32	32	30	30	30	30
	Detection type for MS2	Orbitrap	Orbitrap	Orbitrap	Orbitrap	Orbitrap	Orbitrap	Orbitrap	Orbitrap			Orbitrap	Orbitrap	Orbitrap	Orbitrap	Orbitrap	Orbitrap	Orbitrap
	Resolution for MS2	30000	15000	30000	30000	30000	30000	30000	30000			30000	30000	30000	30000	30000	30000	30000
	Fixed first mass for MS2	200	110	200	200-2000	Auto	200-2000	200-2000	200-2000			120	120	120	120	120	120	120
	AGC target for MS2	3000000	custom	custom	500000	50000	500000	500000	custom			custom	custom	custom	custom	custom	custom	custom
	Normalized AGC target for MS2(%)		5	2	10	1	1	10	10			2	2	2	2	2	2	2
	Maximum injection time for MS2(ms)	Auto	50ms	50ms	54ms	54ms	54ms	54ms	Auto			50ms	50ms	50ms	50ms	50ms	50ms	50ms
	Scan windows number	60(20+20+20)	72（-45 36window, -65 36window）	160（-45 80window, -65 80window）	24	31	36	75(1+25+1+25+1+25)	40			80(26+26+28)	80(26+26+28)	80(26+26+28)	80(26+26+28)	80(26+26+28)	80(26+26+28)	80(26+26+28)
	DIA window	m/z|Isolation Window|	m/z|Isolation Window|CV	m/z|Isolation Window|CV	m/z|Isolation Window|	m/z|Isolation Window|	m/z|Isolation Window|	m/z|Isolation Window|	m/z|Isolation Window|			m/z|Isolation Window|	m/z|Isolation Window|	m/z|Isolation Window|	m/z|Isolation Window|	m/z|Isolation Window|	m/z|Isolation Window|	m/z|Isolation Window|
		Full MS [348-1202]	Full MS [400-1300] -45|	Full MS [350-1200] -45|	411| 23|	362| 25|	370| 40|	Full MS [375-1500]	410| 20|			Full MS [350-1200]	Full MS [350-1200]	Full MS [350-1200]	Full MS [350-1200]	Full MS [350-1200]	Full MS [350-1200]	Full MS [350-1200]
		360| 21|	412.5| 26| -45|	361.5| 23| -45|	431| 19|	384| 17|	398| 16|	403.35| 6.7|	430| 20|			358.5| 17|	358.5| 17|	358.5| 17|	358.5| 17|	358.5| 17|	358.5| 17|	358.5| 17|
		380| 21|	437.5| 26| -45|	383.5| 23| -45|	449| 18|	401| 16|	413| 14|	410.05| 6.7|	450| 20|			373.5| 13|	373.5| 13|	373.5| 13|	373.5| 13|	373.5| 13|	373.5| 13|	373.5| 13|
		400| 21|	462.5| 26| -45|	398| 8| -45|	466| 19|	417| 13|	426.5| 13|	416.75| 6.7|	470| 20|			384.5| 9|	384.5| 9|	384.5| 9|	384.5| 9|	384.5| 9|	384.5| 9|	384.5| 9|
		415| 11|	487.5| 26| -45|	405| 8| -45|	482| 15|	431| 13|	439| 12|	423.45| 6.7|	490| 20|			395.0| 13|	395.0| 13|	395.0| 13|	395.0| 13|	395.0| 13|	395.0| 13|	395.0| 13|
		425| 11|	512.5| 26| -45|	412| 8| -45|	496| 16|	444| 13|	450.5| 11|	430.15| 6.7|	510| 20|			404.5| 7|	404.5| 7|	404.5| 7|	404.5| 7|	404.5| 7|	404.5| 7|	404.5| 7|
		435| 11|	537.5| 26| -45|	419| 8| -45|	511| 15|	457| 12|	461.5| 11|	436.85| 6.7|	530| 20|			411.5| 7|	411.5| 7|	411.5| 7|	411.5| 7|	411.5| 7|	411.5| 7|	411.5| 7|
		445| 11|	562.5| 26| -45|	426| 8| -45|	526| 16|	469| 12|	472| 10|	443.55| 6.7|	550| 20|			419.0| 8|	419.0| 8|	419.0| 8|	419.0| 8|	419.0| 8|	419.0| 8|	419.0| 8|
		455| 11|	587.5| 26| -45|	433| 8| -45|	542| 18|	481| 12|	482| 10|	450.25| 6.7|	570| 20|			426.0| 6|	426.0| 6|	426.0| 6|	426.0| 6|	426.0| 6|	426.0| 6|	426.0| 6|
		465| 11|	612.5| 26| -45|	440| 8| -45|	558| 17|	492| 10|	502| 10|	456.95| 6.7|	590| 20|			432.0| 6|	432.0| 6|	432.0| 6|	432.0| 6|	432.0| 6|	432.0| 6|	432.0| 6|
		475| 11|	637.5| 26| -45|	447| 8| -45|	574| 16|	503| 12|	512| 10|	463.65| 6.7|	610| 20|			437.5| 5|	437.5| 5|	437.5| 5|	437.5| 5|	437.5| 5|	437.5| 5|	437.5| 5|
		485| 11|	662.5| 26| -45|	454| 8| -45|	590| 19|	514| 12|	522| 10|	470.35| 6.7|	630| 20|			442.5| 5|	442.5| 5|	442.5| 5|	442.5| 5|	442.5| 5|	442.5| 5|	442.5| 5|
		495| 11|	687.5| 26| -45|	461| 8| -45|	608| 18|	526| 12|	532| 10|	477.05| 6.7|	650| 20|			447.5| 5|	447.5| 5|	447.5| 5|	447.5| 5|	447.5| 5|	447.5| 5|	447.5| 5|
		505| 11|	712.5| 26| -45|	468| 8| -45|	626| 21|	538| 12|	542| 10|	483.75| 6.7|	670| 20|			452.5| 5|	452.5| 5|	452.5| 5|	452.5| 5|	452.5| 5|	452.5| 5|	452.5| 5|
		515| 11|	737.5| 26| -45|	475| 8| -45|	648| 24|	550| 12|	550| 12|	490.45| 6.7|	690| 20|			458.0| 6|	458.0| 6|	458.0| 6|	458.0| 6|	458.0| 6|	458.0| 6|	458.0| 6|
		525| 11|	762.5| 26| -45|	482| 8| -45|	669| 21|	563| 15|	552| 10|	497.15| 6.7|	710| 20|			463.5| 5|	463.5| 5|	463.5| 5|	463.5| 5|	463.5| 5|	463.5| 5|	463.5| 5|
		535| 11|	787.5| 26| -45|	489| 8| -45|	693| 29|	578| 14|	562.5| 11|	503.85| 6.7|	730| 20|			469.0| 6|	469.0| 6|	469.0| 6|	469.0| 6|	469.0| 6|	469.0| 6|	469.0| 6|
		545| 11|	812.5| 26| -45|	496| 8| -45|	721| 28|	592| 15|	573.5| 11|	510.55| 6.7|	750| 20|			474.0| 4|	474.0| 4|	474.0| 4|	474.0| 4|	474.0| 4|	474.0| 4|	474.0| 4|
		555| 11|	837.5| 26| -45|	503| 8| -45|	752| 37|	606| 14|	585| 12|	517.25| 6.7|	770| 20|			479.0| 6|	479.0| 6|	479.0| 6|	479.0| 6|	479.0| 6|	479.0| 6|	479.0| 6|
		565| 11|	862.5| 26| -45|	510| 8| -45|	790| 41|	622| 17|	597.5| 13|	523.95| 6.7|	790| 20|			484.0| 4|	484.0| 4|	484.0| 4|	484.0| 4|	484.0| 4|	484.0| 4|	484.0| 4|
		575| 11|	887.5| 26| -45|	517| 8| -45|	833| 48|	639| 16|	611| 14|	530.65| 6.7|	810| 20|			488.5| 5|	488.5| 5|	488.5| 5|	488.5| 5|	488.5| 5|	488.5| 5|	488.5| 5|
		Full MS [348-1202]	912.5| 26| -45|	Full MS [350-1200] -65|	891| 69|	656| 18|	625.5| 15|	537.35| 6.7|	830| 20|			493.0| 4|	493.0| 4|	493.0| 4|	493.0| 4|	493.0| 4|	493.0| 4|	493.0| 4|
		585| 11|	937.5| 26| -45|	361.5| 23| -65|	969| 90|	675| 21|	641| 16|	544.05| 6.7|	850| 20|			498.0| 6|	498.0| 6|	498.0| 6|	498.0| 6|	498.0| 6|	498.0| 6|	498.0| 6|
		595| 11|	962.5| 26| -45|	383.5| 23| -65|	1107| 188|	698| 23|	657.5| 17|	550.75| 6.7|	870| 20|			503.0| 4|	503.0| 4|	503.0| 4|	503.0| 4|	503.0| 4|	503.0| 4|	503.0| 4|
		605| 11|	987.5| 26| -45|	398| 8| -65|		723| 28|	693.5| 19|	557.45| 6.7|	890| 20|			507.0| 4|	507.0| 4|	507.0| 4|	507.0| 4|	507.0| 4|	507.0| 4|	507.0| 4|
		615| 11|	1012.5| 26| -45|	405| 8| -65|		756| 37|	713| 20|	564.15| 6.7|	910| 20|			511.5| 5|	511.5| 5|	511.5| 5|	511.5| 5|	511.5| 5|	511.5| 5|	511.5| 5|
		625| 11|	1037.5| 26| -45|	412| 8| -65|		793| 36|	734| 22|	Full MS [375-1500]	930| 20|			516.0| 4|	516.0| 4|	516.0| 4|	516.0| 4|	516.0| 4|	516.0| 4|	516.0| 4|
		635| 11|	1062.5| 26| -45|	419| 8| -65|		838| 53|	757| 24|	570.85| 6.7|	950| 20|			Full MS [350-1200]	Full MS [350-1200]	Full MS [350-1200]	Full MS [350-1200]	Full MS [350-1200]	Full MS [350-1200]	Full MS [350-1200]
		645| 11|	1087.5| 26| -45|	426| 8| -65|		908| 88|	782.5| 27|	577.55| 6.7|	970| 20|			521.0| 6|	521.0| 6|	521.0| 6|	521.0| 6|	521.0| 6|	521.0| 6|	521.0| 6|
		655| 11|	1112.5| 26| -45|	433| 8| -65|		1034| 164|	811| 30|	584.25| 6.7|	990| 20|			526.0| 4|	526.0| 4|	526.0| 4|	526.0| 4|	526.0| 4|	526.0| 4|	526.0| 4|
		665| 11|	1137.5| 26| -45|	440| 8| -65|		1155| 75|	843| 34|	590.95| 6.7|	1010| 20|			530.5| 5|	530.5| 5|	530.5| 5|	530.5| 5|	530.5| 5|	530.5| 5|	530.5| 5|
		675| 11|	1162.5| 26| -45|	447| 8| -65|			880| 40|	597.65| 6.7|	1030| 20|			536.0| 6|	536.0| 6|	536.0| 6|	536.0| 6|	536.0| 6|	536.0| 6|	536.0| 6|
		685| 11|	1187.5| 26| -45|	454| 8| -65|			925| 50|	604.35| 6.7|	1050| 20|			541.0| 4|	541.0| 4|	541.0| 4|	541.0| 4|	541.0| 4|	541.0| 4|	541.0| 4|
		695| 11|	1212.5| 26| -45|	461| 8| -65|			988| 76|	611.05| 6.7|	1070| 20|			545.0| 4|	545.0| 4|	545.0| 4|	545.0| 4|	545.0| 4|	545.0| 4|	545.0| 4|
		705| 11|	1237.5| 26| -45|	468| 8| -65|			1113| 174|	617.75| 6.7|	1090| 20|			549.5| 5|	549.5| 5|	549.5| 5|	549.5| 5|	549.5| 5|	549.5| 5|	549.5| 5|
		715| 11|	1262.5| 26| -45|	475| 8| -65|				624.45| 6.7|	1110| 20|			554.0| 4|	554.0| 4|	554.0| 4|	554.0| 4|	554.0| 4|	554.0| 4|	554.0| 4|
		725| 11|	1287.5| 26| -45|	482| 8| -65|				631.15| 6.7|	1130| 20|			558.5| 5|	558.5| 5|	558.5| 5|	558.5| 5|	558.5| 5|	558.5| 5|	558.5| 5|
		735| 11|	Full MS [400-1300] -65|	489| 8| -65|				637.85| 6.7|	1150| 20|			564.0| 6|	564.0| 6|	564.0| 6|	564.0| 6|	564.0| 6|	564.0| 6|	564.0| 6|
		745| 11|	412.5| 26| -65|	496| 8| -65|				644.55| 6.7|	1170| 20|			570.0| 6|	570.0| 6|	570.0| 6|	570.0| 6|	570.0| 6|	570.0| 6|	570.0| 6|
		755| 11|	437.5| 26| -65|	503| 8| -65|				651.25| 6.7|	1190| 20|			576.0| 6|	576.0| 6|	576.0| 6|	576.0| 6|	576.0| 6|	576.0| 6|	576.0| 6|
		765| 11|	462.5| 26| -65|	510| 8| -65|				657.95| 6.7|				581.5| 5|	581.5| 5|	581.5| 5|	581.5| 5|	581.5| 5|	581.5| 5|	581.5| 5|
		775| 11|	487.5| 26| -65|	517| 8| -65|				664.65| 6.7|				587.0| 6|	587.0| 6|	587.0| 6|	587.0| 6|	587.0| 6|	587.0| 6|	587.0| 6|
		Full MS [348-1202]	512.5| 26| -65|	Full MS [350-1200] -45|				671.35| 6.7|				593.0| 6|	593.0| 6|	593.0| 6|	593.0| 6|	593.0| 6|	593.0| 6|	593.0| 6|
		785| 11|	537.5| 26| -65|	524| 8| -45|				678.05| 6.7|				598.5| 5|	598.5| 5|	598.5| 5|	598.5| 5|	598.5| 5|	598.5| 5|	598.5| 5|
		795| 11|	562.5| 26| -65|	531| 8| -45|				684.75| 6.7|				603.5| 5|	603.5| 5|	603.5| 5|	603.5| 5|	603.5| 5|	603.5| 5|	603.5| 5|
		805| 11|	587.5| 26| -65|	538| 8| -45|				691.45| 6.7|				609.0| 6|	609.0| 6|	609.0| 6|	609.0| 6|	609.0| 6|	609.0| 6|	609.0| 6|
		815| 11|	612.5| 26| -65|	545| 8| -45|				698.15| 6.7|				614.5| 5|	614.5| 5|	614.5| 5|	614.5| 5|	614.5| 5|	614.5| 5|	614.5| 5|
		825| 11|	637.5| 26| -65|	552| 8| -45|				704.85| 6.7|				619.5| 5|	619.5| 5|	619.5| 5|	619.5| 5|	619.5| 5|	619.5| 5|	619.5| 5|
		840| 21|	662.5| 26| -65|	559| 8| -45|				711.55| 6.7|				625.5| 7|	625.5| 7|	625.5| 7|	625.5| 7|	625.5| 7|	625.5| 7|	625.5| 7|
		860| 21|	687.5| 26| -65|	566| 8| -45|				718.25| 6.7|				631.5| 5|	631.5| 5|	631.5| 5|	631.5| 5|	631.5| 5|	631.5| 5|	631.5| 5|
		880| 21|	712.5| 26| -65|	573| 8| -45|				724.95| 6.7|				636.5| 5|	636.5| 5|	636.5| 5|	636.5| 5|	636.5| 5|	636.5| 5|	636.5| 5|
		900| 21|	737.5| 26| -65|	580| 8| -45|				731.65| 6.7|				641.5| 5|	641.5| 5|	641.5| 5|	641.5| 5|	641.5| 5|	641.5| 5|	641.5| 5|
		920| 21|	762.5| 26| -65|	587| 8| -45|				Full MS [375-1500]				647.0| 6|	647.0| 6|	647.0| 6|	647.0| 6|	647.0| 6|	647.0| 6|	647.0| 6|
		940| 21|	787.5| 26| -65|	594| 8| -45|				738.35| 6.7|				653.5| 7|	653.5| 7|	653.5| 7|	653.5| 7|	653.5| 7|	653.5| 7|	653.5| 7|
		960| 21|	812.5| 26| -65|	601| 8| -45|				745.05| 6.7|				Full MS [350-1200]	Full MS [350-1200]	Full MS [350-1200]	Full MS [350-1200]	Full MS [350-1200]	Full MS [350-1200]	Full MS [350-1200]
		980| 21|	837.5| 26| -65|	608| 8| -45|				751.75| 6.7|				659.5| 5|	659.5| 5|	659.5| 5|	659.5| 5|	659.5| 5|	659.5| 5|	659.5| 5|
		1005| 31|	862.5| 26| -65|	615| 8| -45|				758.45| 6.7|				665.5| 7|	665.5| 7|	665.5| 7|	665.5| 7|	665.5| 7|	665.5| 7|	665.5| 7|
		1035| 31|	887.5| 26| -65|	622| 8| -45|				765.15| 6.7|				672.0| 6|	672.0| 6|	672.0| 6|	672.0| 6|	672.0| 6|	672.0| 6|	672.0| 6|
		1065| 31|	912.5| 26| -65|	629| 8| -45|				771.85| 6.7|				678.5| 7|	678.5| 7|	678.5| 7|	678.5| 7|	678.5| 7|	678.5| 7|	678.5| 7|
		1095| 31|	937.5| 26| -65|	636| 8| -45|				778.55| 6.7|				686.5| 9|	686.5| 9|	686.5| 9|	686.5| 9|	686.5| 9|	686.5| 9|	686.5| 9|
		1125| 31|	962.5| 26| -65|	643| 8| -45|				785.25| 6.7|				694.5| 7|	694.5| 7|	694.5| 7|	694.5| 7|	694.5| 7|	694.5| 7|	694.5| 7|
		1155| 31|	987.5| 26| -65|	650| 8| -45|				791.95| 6.7|				702.5| 9|	702.5| 9|	702.5| 9|	702.5| 9|	702.5| 9|	702.5| 9|	702.5| 9|
		1185| 31|	1012.5| 26| -65|	657| 8| -45|				798.65| 6.7|				711.0| 8|	711.0| 8|	711.0| 8|	711.0| 8|	711.0| 8|	711.0| 8|	711.0| 8|
			1037.5| 26| -65|	Full MS [350-1200] -65|				805.35| 6.7|				719.0| 8|	719.0| 8|	719.0| 8|	719.0| 8|	719.0| 8|	719.0| 8|	719.0| 8|
			1062.5| 26| -65|	524| 8| -65|				812.05| 6.7|				728.0| 10|	728.0| 10|	728.0| 10|	728.0| 10|	728.0| 10|	728.0| 10|	728.0| 10|
			1087.5| 26| -65|	531| 8| -65|				818.75| 6.7|				738.0| 10|	738.0| 10|	738.0| 10|	738.0| 10|	738.0| 10|	738.0| 10|	738.0| 10|
			1112.5| 26| -65|	538| 8| -65|				825.45| 6.7|				748.0| 10|	748.0| 10|	748.0| 10|	748.0| 10|	748.0| 10|	748.0| 10|	748.0| 10|
			1137.5| 26| -65|	545| 8| -65|				832.15| 6.7|				758.5| 11|	758.5| 11|	758.5| 11|	758.5| 11|	758.5| 11|	758.5| 11|	758.5| 11|
			1162.5| 26| -65|	552| 8| -65|				838.85| 6.7|				768.5| 9|	768.5| 9|	768.5| 9|	768.5| 9|	768.5| 9|	768.5| 9|	768.5| 9|
			1187.5| 26| -65|	559| 8| -65|				845.55| 6.7|				779.0| 12|	779.0| 12|	779.0| 12|	779.0| 12|	779.0| 12|	779.0| 12|	779.0| 12|
			1212.5| 26| -65|	566| 8| -65|				852.25| 6.7|				791.5| 13|	791.5| 13|	791.5| 13|	791.5| 13|	791.5| 13|	791.5| 13|	791.5| 13|
			1237.5| 26| -65|	573| 8| -65|				858.95| 6.7|				803.5| 11|	803.5| 11|	803.5| 11|	803.5| 11|	803.5| 11|	803.5| 11|	803.5| 11|
			1262.5| 26| -65|	580| 8| -65|				865.65| 6.7|				815.0| 12|	815.0| 12|	815.0| 12|	815.0| 12|	815.0| 12|	815.0| 12|	815.0| 12|
			1287.5| 26| -65|	587| 8| -65|				872.35| 6.7|				828.0| 14|	828.0| 14|	828.0| 14|	828.0| 14|	828.0| 14|	828.0| 14|	828.0| 14|
				594| 8| -65|				879.05| 6.7|				843.0| 16|	843.0| 16|	843.0| 16|	843.0| 16|	843.0| 16|	843.0| 16|	843.0| 16|
				601| 8| -65|				885.75| 6.7|				859.5| 17|	859.5| 17|	859.5| 17|	859.5| 17|	859.5| 17|	859.5| 17|	859.5| 17|
				608| 8| -65|				892.45| 6.7|				876.5| 17|	876.5| 17|	876.5| 17|	876.5| 17|	876.5| 17|	876.5| 17|	876.5| 17|
				615| 8| -65|				899.15| 6.7|				898.5| 27|	898.5| 27|	898.5| 27|	898.5| 27|	898.5| 27|	898.5| 27|	898.5| 27|
				622| 8| -65|								923.5| 23|	923.5| 23|	923.5| 23|	923.5| 23|	923.5| 23|	923.5| 23|	923.5| 23|
				629| 8| -65|								943.5| 17|	943.5| 17|	943.5| 17|	943.5| 17|	943.5| 17|	943.5| 17|	943.5| 17|
				636| 8| -65|								962.5| 21|	962.5| 21|	962.5| 21|	962.5| 21|	962.5| 21|	962.5| 21|	962.5| 21|
				643| 8| -65|								997.5| 49|	997.5| 49|	997.5| 49|	997.5| 49|	997.5| 49|	997.5| 49|	997.5| 49|
				650| 8| -65|								1061.0| 78|	1061.0| 78|	1061.0| 78|	1061.0| 78|	1061.0| 78|	1061.0| 78|	1061.0| 78|
				657| 8| -65|
				Full MS [350-1200] -45|
				664| 8| -45|
				671| 8| -45|
				678| 8| -45|
				685| 8| -45|
				692| 8| -45|
				699| 8| -45|
				706| 8| -45|
				713| 8| -45|
				720| 8| -45|
				727| 8| -45|
				734| 8| -45|
				741| 8| -45|
				748| 8| -45|
				755| 8| -45|
				762| 8| -45|
				769| 8| -45|
				776| 8| -45|
				783| 8| -45|
				790| 8| -45|
				797| 8| -45|
				Full MS [350-1200] -65|
				664| 8| -65|
				671| 8| -65|
				678| 8| -65|
				685| 8| -65|
				692| 8| -65|
				699| 8| -65|
				706| 8| -65|
				713| 8| -65|
				720| 8| -65|
				727| 8| -65|
				734| 8| -65|
				741| 8| -65|
				748| 8| -65|
				755| 8| -65|
				762| 8| -65|
				769| 8| -65|
				776| 8| -65|
				783| 8| -65|
				790| 8| -65|
				797| 8| -65|
				Full MS [350-1200] -45|
				807.5| 15| -45|
				821.5| 15| -45|
				835.5| 15| -45|
				849.5| 15| -45|
				863.5| 15| -45|
				877.5| 15| -45|
				891.5| 15| -45|
				905.5| 15| -45|
				919.5| 15| -45|
				933.5| 15| -45|
				947.5| 15| -45|
				961.5| 15| -45|
				975.5| 15| -45|
				989.5| 15| -45|
				1003.5| 15| -45|
				1029.5| 39| -45|
				1067.5| 39| -45|
				1105.5| 39| -45|
				1143.5| 39| -45|
				1181.5| 39| -45|
				Full MS [350-1200] -65|
				807.5| 15| -65|
				821.5| 15| -65|
				835.5| 15| -65|
				849.5| 15| -65|
				863.5| 15| -65|
				877.5| 15| -65|
				891.5| 15| -65|
				905.5| 15| -65|
				919.5| 15| -65|
				933.5| 15| -65|
				947.5| 15| -65|
				961.5| 15| -65|
				975.5| 15| -65|
				989.5| 15| -65|
				1003.5| 15| -65|
				1029.5| 39| -65|
				1067.5| 39| -65|
				1105.5| 39| -65|
				1143.5| 39| -65|
				1181.5| 39| -65|

## Sheet: Supplementary Data 2C
Supplementary Data 2C. LC-MS parameters for Bruker timsTOF data.
Lab information	Lab name	M02-tims Pro	U08-tims Pro2	U09-tims Pro2
	LC type	nanoElute	UltiMate 3000	nanoElute
	MS type	timsTOF Pro	timsTOF Pro 2	timsTOF Pro 2
LC method	Loading amount	500 ng	500 ng	500 ng
	Precolumn	no	no	no
	Analytical column	C18, 25 cm × 75 μm, 1.6 μm ionopticks	Monolithic Column, 50 cm × 50 μm	Monolithic Column, 50 cm × 50 μm
	Mobile phase A	100% H2O/0.1% FA	100% H2O/0.1% FA	100% H2O/0.1% FA
	Mobile phase B	80% ACN/20% H2O/0.1% FA	100% ACN/0.1% FA	100% ACN/0.1% FA
	Flow rate（nL/min）	300	500	500
	Gradient	30min	30min	30min
	Mobile phase	0min, 2%B; 20min, 22%B 24min, 37%B 26min, 80%B 30min, 80%B	0min, 4%B; 22min, 16%B 25.3min, 24%B 25.4min, 72%B 26.4min, 72%B 26.5min, 1%B 30min, 1%B	0min, 4%B; 22min, 16%B 25.3min, 24%B 25.4min, 72%B 26.4min, 72%B 26.5min, 1%B 30min, 1%B
DDA method	Acquisition time	30min	30min	30min
	Acquisition mode	DDA	DDA	DDA
	Detection type for MS	TOF	TOF	TOF
MS settings	Scan Mode	PASEF	PASEF	PASEF
	Scan range for MS	100-1700 m/z	100-1700 m/z	100-1700 m/z
TIMS settings	1/K0 start (V.s/cm2)	0.75	0.75	0.75
	1/K0 End (V.s/cm2)	1.3	1.3	1.3
	Ramp time	100ms	100ms	100ms
	Accu. Time	100ms	100ms	100ms
	Ducy cycle	1	1	1
	Ramp rate	9.43Hz	9.43Hz	9.43Hz
MS/MS	Number of PASEF ramps	9	9	9
	Total Cycle time	1.06 s	1.06 s	1.06 s
	Charge minimum	2	2	2
	Charge maximum	5	5	5
	Target intensity	5000	5000	5000
	Intensity Threshold	1000	1000	1000
Active exclusion	Active exclusion	TRUE	TRUE	TRUE
	Release after	0.25min	0.25min	0.25min
Collision energy setting	1/k0 (V.s/cm2)	0.6; 1.6	0.6; 1.6	0.6; 1.6
	Collision energy	20; 59	20; 59	20; 59
Isolation width setting	mass (m/z)	700; 800	700; 800	700; 800
	width (m/z)	2; 3	2; 3	2; 3
DIA method	Scan Mode	dia-PASEF	dia-PASEF	dia-PASEF
	Scan range for MS	100-1700 m/z	100-1700 m/z	100-1700 m/z
TIMS settings	1/K0 start (V.s/cm2)	0.75	0.75	0.75
	1/K0 End (V.s/cm2)	1.3	1.3	1.3
	Ramp time	100 ms	100 ms	100 ms
	Accu. Time	100 ms	100 ms	100 ms
	Ducy cycle	100	100	100
	Ramp rate	9.43 Hz	9.43 Hz	9.43 Hz
MS/MS windows setting	MS width	Variable window	16 Da	16 Da
	MS overlap	0 Da	0 Da	0 Da
	Mass steps per cycle	32	50	50
	calculate from polygon	Mass steps	Mass steps	Mass steps
	mobility overlap	0 1/k0	0 1/k0	0 1/k0
	1/k0 (V.s/cm2)	0.6; 1.6	0.6; 1.6	0.6; 1.6
	Collision energy	20; 59	20; 59	20; 59
	Mobility range (1/k0)	0.75-1.3	0.75-1.29	0.75-1.29
	Mass range	398-1230	369-1169	369-1169
	Mean cycle time estimate	0.95 s	1.48 s	1.48 s
	detailed Scan window	Cycle Id| Start IM [1/K0]| End IM [1/K0]| Start Mass [m/z]| End Mass [m/z]|	Cycle Id| Start IM [1/K0]| End IM [1/K0]| Start Mass [m/z]| End Mass [m/z]|	Cycle Id| Start IM [1/K0]| End IM [1/K0]| Start Mass [m/z]| End Mass [m/z]|
		1| 0.97| 1.15| 713.33| 730.32|	1| 1.2289| 1.2849| 1105| 1121|	1| 1.2289| 1.2849| 1105| 1121|
		1| 0.9| 0.97| 600.83| 613.84|	1| 1.0851| 1.2199| 897| 913|	1| 1.0851| 1.2199| 897| 913|
		1| 0.83| 0.9| 511.76| 522.28|	1| 0.9523| 1.0766| 705| 721|	1| 0.9523| 1.0766| 705| 721|
		1| 0.75| 0.83| 398.21| 422.22|	1| 0.8305| 0.9452| 529| 545|	1| 0.8305| 0.9452| 529| 545|
		2| 0.98| 1.15| 730.32| 750.84|	1| 0.7501| 0.8258| 369| 385|	1| 0.7501| 0.8258| 369| 385|
		2| 0.9| 0.98| 613.84| 627.31|	2| 1.2400| 1.2847| 1121| 1137|	2| 1.2400| 1.2847| 1121| 1137|
		2| 0.84| 0.9| 522.28| 532.3|	2| 1.0961| 1.2318| 913| 929|	2| 1.0961| 1.2318| 913| 929|
		2| 0.75| 0.84| 422.22| 437.24|	2| 0.9633| 1.0885| 721| 737|	2| 0.9633| 1.0885| 721| 737|
		3| 0.99| 1.15| 750.84| 776.84|	2| 0.8416| 0.9571| 545| 561|	2| 0.8416| 0.9571| 545| 561|
		3| 0.91| 0.99| 627.31| 638.82|	2| 0.7500| 0.8377| 385| 401|	2| 0.7500| 0.8377| 385| 401|
		3| 0.84| 0.91| 532.3| 544.28|	3| 1.2511| 1.2846| 1137| 1153|	3| 1.2511| 1.2846| 1137| 1153|
		3| 0.75| 0.84| 437.24| 451.25|	3| 1.1072| 1.2437| 929| 945|	3| 1.1072| 1.2437| 929| 945|
		4| 1.01| 1.2| 776.84| 801.95|	3| 0.9744| 1.1004| 737| 753|	3| 0.9744| 1.1004| 737| 753|
		4| 0.92| 1.01| 638.82| 652.34|	3| 0.8527| 0.9691| 561| 577|	3| 0.8527| 0.9691| 561| 577|
		4| 0.85| 0.92| 544.28| 555.23|	3| 0.7500| 0.8497| 401| 417|	3| 0.7500| 0.8497| 401| 417|
		4| 0.75| 0.85| 451.25| 464.25|	4| 1.2621| 1.2844| 1153| 1169|	4| 1.2621| 1.2844| 1153| 1169|
		5| 1.01| 1.2| 801.95| 833.81|	4| 1.1183| 1.2557| 945| 961|	4| 1.1183| 1.2557| 945| 961|
		5| 0.93| 1.01| 652.34| 665.33|	4| 0.9855| 1.1124| 753| 769|	4| 0.9855| 1.1124| 753| 769|
		5| 0.86| 0.93| 555.23| 565.33|	4| 0.8637| 0.981| 577| 593|	4| 0.8637| 0.981| 577| 593|
		5| 0.75| 0.86| 464.25| 477.2|	4| 0.7531| 0.8616| 417| 433|	4| 0.7531| 0.8616| 417| 433|
		6| 1.02| 1.2| 833.81| 880.94|	5| 1.1293| 1.2676| 961| 977|	5| 1.1293| 1.2676| 961| 977|
		6| 0.94| 1.02| 665.33| 678.33|	5| 0.9965| 1.1243| 769| 785|	5| 0.9965| 1.1243| 769| 785|
		6| 0.86| 0.94| 565.33| 577.29|	5| 0.8748| 0.993| 593| 609|	5| 0.8748| 0.993| 593| 609|
		6| 0.75| 0.86| 477.2| 488.75|	5| 0.7641| 0.8736| 433| 449|	5| 0.7641| 0.8736| 433| 449|
		7| 1.04| 1.3| 880.94| 960.96|	6| 1.1404| 1.2796| 977| 993|	6| 1.1404| 1.2796| 977| 993|
		7| 0.95| 1.04| 678.33| 695.38|	6| 1.0076| 1.1363| 785| 801|	6| 1.0076| 1.1363| 785| 801|
		7| 0.87| 0.95| 577.29| 589.76|	6| 0.8859| 1.0049| 609| 625|	6| 0.8859| 1.0049| 609| 625|
		7| 0.75| 0.87| 488.75| 500.75|	6| 0.7752| 0.8855| 449| 465|	6| 0.7752| 0.8855| 449| 465|
		8| 1.06| 1.3| 960.96| 1230.67|	7| 1.1625| 1.2859| 1009| 1025|	7| 1.1625| 1.2859| 1009| 1025|
		8| 0.97| 1.06| 695.38| 713.33|	7| 1.0297| 1.1601| 817| 833|	7| 1.0297| 1.1601| 817| 833|
		8| 0.88| 0.97| 589.76| 600.83|	7| 0.908| 1.0288| 641| 657|	7| 0.908| 1.0288| 641| 657|
		8| 0.75| 0.88| 500.75| 511.76|	7| 0.7863| 0.8974| 465| 481|	7| 0.7863| 0.8974| 465| 481|
			8| 1.1736| 1.2857| 1025| 1041|	8| 1.1736| 1.2857| 1025| 1041|
			8| 1.0408| 1.1721| 833| 849|	8| 1.0408| 1.1721| 833| 849|
			8| 0.9191| 1.0407| 657| 673|	8| 0.9191| 1.0407| 657| 673|
			8| 0.7973| 0.9094| 481| 497|	8| 0.7973| 0.9094| 481| 497|
			9| 1.2068| 1.2852| 1073| 1089|	9| 1.2068| 1.2852| 1073| 1089|
			9| 1.0629| 1.196| 865| 881|	9| 1.0629| 1.196| 865| 881|
			9| 0.9301| 1.0527| 673| 689|	9| 0.9301| 1.0527| 673| 689|
			9| 0.8084| 0.9213| 497| 513|	9| 0.8084| 0.9213| 497| 513|
			10| 1.2179| 1.2851| 1089| 1105|	10| 1.2179| 1.2851| 1089| 1105|
			10| 1.074| 1.2079| 881| 897|	10| 1.074| 1.2079| 881| 897|
			10| 0.9412| 1.0646| 689| 705|	10| 0.9412| 1.0646| 689| 705|
			10| 0.8195| 0.9333| 513| 529|	10| 0.8195| 0.9333| 513| 529|
			11| 1.1515| 1.286| 993| 1009|	11| 1.1515| 1.286| 993| 1009|
			11| 1.0187| 1.1482| 801| 817|	11| 1.0187| 1.1482| 801| 817|
			11| 0.8969| 1.0169| 625| 641|	11| 0.8969| 1.0169| 625| 641|
			12| 1.1847| 1.2856| 1041| 1057|	12| 1.1847| 1.2856| 1041| 1057|
			12| 1.0519| 1.184| 849| 865|	12| 1.0519| 1.184| 849| 865|
			13| 1.1957| 1.2854| 1057| 1073|	13| 1.1957| 1.2854| 1057| 1073|

## Sheet: Supplementary Data 2D
Supplementary Data 2D. LC-MS parameters for SCIEX zenoTOF data.
Lab information	Lab name	M10-Zeno7600	U10-Zeno7600
	LC type	Waters M Class	Waters M Class
	MS type	ZenoTOF 7600	ZenoTOF 7600
	Loading amount	2.5 μL/2.5μg	2 μL/2 μg
LC method	Precolumn	no	no
	Analytical column	C18, 15 cm × 0.3 mm, 2.1 μm, Phenominex	Monolithic Column, 50 cm × 50 μm
	Mobile phase A	100% H2O/0.1% FA	100% H2O/0.1% FA
	Mobile phase B	100% ACN/0.1% FA	100% ACN/0.1% FA
	Flow rate（nL/min）	5000	500
	Gradient	30 min	30 min
	Mobile phase	0min, 5%B; 22min, 20%B 25.3min, 30%B 25.4min, 80%B 26.4min, 80%B 26.5min, 2%B 30min, 2%B	0min, 4%B; 22min, 16%B 25.5min, 24%B 25.6min, 72%B 26.6min, 72%B 26.7min, 2%B 30min, 2%B
DDA method	Acquisition time	30 min	30 min
	Acquisition mode	DDA	DDA
	Detection type for MS	TOF	TOF
	Total scan time (seconds)	1.369	1.368
	Estimated cycles	1271	1316
MS settings	Scan type	TOFMS	TOFMS
	Polarity	Positive	Positive
	Spray voltage (V)	5500	3000
	Scan range for MS	350-1500	350-1200
	Accumulation time (s)	0.1	0.1
	Declustering potential (V)	80	80
	Collision energy (V)	10	10
	Time bins to sum	8	8
IDA Criteria	Maximum candidates ion	50	50
	Intensity threshold exceeds (counts/s)	100	100
	Exclude former candidate ions	TRUE	TRUE
	For (sec)	5	12
	After (occurrences)	1	1
	Dynamic CE for MS/MS	TRUE	TRUE
	Charge state	2-5	2-5
	Isotope to select	Monoisotopic	Monoisotopic
IDA Dependent	Scan type	TOFMSMS	TOFMSMS
	Polarity	Positive	Positive
	Fragmentation mode	CID	CID
	Scan range for MS/MS	140-1800	110-1500
	Accumulation time (s)	0.02	0.02
	Zeno threshold (cps)	100000	100000
	Declustering potential (V)	80	80
	Tims bins to sum	8	8
DIA method	Acquisition time	30 min	30 min
	Acquisition mode	SWATH	SWATH
	Total scan time (seconds)	1.545	2.095
	Estimated cycles	1165	859
MS settings	Scan type	TOFMS	TOFMS
	Polarity	positive	positive
	Spray voltage (V)	5500	3000
	Scan range for MS	350-1200	350-1200
	Accumulation time (s)	0.1	0.25
	Declustering potential (V)	80	80
	Collision energy (V)	10	10
	Time bins to sum	8	8
TOFMSMS	Fragmentation mode	CID	CID
	Scan range for MS/MS	120-1500	120-1500
	Accumulation time (s)	0.013	0.018
	Dynamic collision energy	TRUE	TRUE
	Time bins to sum	8	8
	Scan windows number	80	80
	DIA window	m/z|Isolation Window|DP|CE	m/z|Isolation Window|DP|CE
		350-367| 17| 80| 19|	350-367| 17| 80| 16|
		367-380| 13| 80| 19|	367-380| 13| 80| 17|
		380-389| 9| 80| 19|	380-389| 9| 80| 18|
		389-401| 2| 80| 20|	389-401| 2| 80| 18|
		401-408| 7| 80| 20|	401-408| 7| 80| 19|
		408-415| 7| 80| 20|	408-415| 7| 80| 19|
		415-423| 7| 80| 20|	415-423| 7| 80| 19|
		423-429| 6| 80| 21|	423-429| 6| 80| 20|
		429-435| 6| 80| 21|	429-435| 6| 80| 20|
		435-440| 5| 80| 21|	435-440| 5| 80| 20|
		440-445| 5| 80| 22|	440-445| 5| 80| 21|
		445-450| 5| 80| 22|	445-450| 5| 80| 21|
		450-455| 5| 80| 22|	450-455| 5| 80| 21|
		455-461| 6| 80| 22|	455-461| 6| 80| 21|
		461-466| 5| 80| 23|	461-466| 5| 80| 22|
		466-472| 6| 80| 23|	466-472| 6| 80| 22|
		472-476| 4| 80| 23|	472-476| 4| 80| 22|
		476-482| 6| 80| 23|	476-482| 6| 80| 22|
		482-486| 4| 80| 23|	482-486| 4| 80| 23|
		486-491| 5| 80| 24|	486-491| 5| 80| 23|
		491-495| 4| 80| 24|	491-495| 4| 80| 23|
		495-501| 6| 80| 24|	495-501| 6| 80| 23|
		501-505| 4| 80| 24|	501-505| 4| 80| 24|
		505-509| 4| 80| 25|	505-509| 4| 80| 24|
		509-514| 5| 80| 25|	509-514| 5| 80| 24|
		514-518| 4| 80| 25|	514-518| 4| 80| 24|
		518-524| 6| 80| 25|	518-524| 6| 80| 24|
		524-528| 4| 80| 26|	524-528| 4| 80| 25|
		528-533| 5| 80| 26|	528-533| 5| 80| 25|
		533-539| 6| 80| 26|	533-539| 6| 80| 25|
		539-543| 4| 80| 26|	539-543| 4| 80| 25|
		543-547| 4| 80| 27|	543-547| 4| 80| 26|
		547-552| 5| 80| 27|	547-552| 5| 80| 26|
		552-556| 4| 80| 27|	552-556| 4| 80| 26|
		556-561| 5| 80| 27|	556-561| 5| 80| 26|
		561-567| 5| 80| 28|	561-567| 5| 80| 27|
		567-573| 6| 80| 28|	567-573| 6| 80| 27|
		573-579| 6| 80| 28|	573-579| 6| 80| 27|
		579-584| 5| 80| 28|	579-584| 5| 80| 27|
		584-590| 6| 80| 29|	584-590| 6| 80| 28|
		590-596| 6| 80| 29|	590-596| 6| 80| 28|
		596-601| 5| 80| 29|	596-601| 5| 80| 28|
		601-606| 5| 80| 29|	601-606| 5| 80| 28|
		606-612| 6| 80| 30|	606-612| 6| 80| 29|
		612-617| 5| 80| 30|	612-617| 5| 80| 29|
		617-622| 5| 80| 30|	617-622| 5| 80| 29|
		622-629| 7| 80| 30|	622-629| 7| 80| 30|
		629-634| 5| 80| 31|	629-634| 5| 80| 30|
		634-639| 5| 80| 31|	634-639| 5| 80| 30|
		639-644| 5| 80| 31|	639-644| 5| 80| 30|
		644-650| 6| 80| 31|	644-650| 6| 80| 31|
		650-657| 7| 80| 32|	650-657| 7| 80| 31|
		657-662| 5| 80| 32|	657-662| 5| 80| 31|
		662-669| 7| 80| 32|	662-669| 7| 80| 32|
		669-675| 6| 80| 33|	669-675| 6| 80| 32|
		675-682| 7| 80| 33|	675-682| 7| 80| 32|
		682-691| 9| 80| 33|	682-691| 9| 80| 32|
		691-698| 7| 80| 33|	691-698| 7| 80| 33|
		698-707| 9| 80| 34|	698-707| 9| 80| 33|
		707-715| 8| 80| 34|	707-715| 8| 80| 34|
		715-723| 8| 80| 34|	715-723| 8| 80| 34|
		723-733| 10| 80| 35|	723-733| 10| 80| 35|
		733-743| 10| 80| 35|	733-743| 10| 80| 35|
		743-753| 10| 80| 35|	743-753| 10| 80| 35|
		753-764| 11| 80| 35|	753-764| 11| 80| 36|
		764-773| 9| 80| 36|	764-773| 9| 80| 37|
		773-785| 12| 80| 36|	773-785| 12| 80| 37|
		785-798| 13| 80| 36|	785-798| 13| 80| 38|
		798-809| 11| 80| 37|	798-809| 11| 80| 38|
		809-821| 12| 80| 37|	809-821| 12| 80| 39|
		821-835| 14| 80| 37|	821-835| 14| 80| 39|
		835-851| 16| 80| 38|	835-851| 16| 80| 40|
		851-868| 17| 80| 38|	851-868| 17| 80| 41|
		868-885| 17| 80| 38|	868-885| 17| 80| 42|
		885-912| 17| 80| 39|	885-912| 17| 80| 43|
		912-935| 13| 80| 39|	912-935| 13| 80| 44|
		935-952| 17| 80| 40|	935-952| 17| 80| 45|
		952-973| 21| 80| 40|	952-973| 21| 80| 46|
		973-1022| 49| 80| 40|	973-1022| 49| 80| 47|
		1022-1100| 78| 80| 41|	1022-1100| 78| 80| 50|
