# Supplementary material for: Standard operating procedure combined with comprehensive quality control system for multiple LC-MS platforms urinary proteomics
Source: Nat Commun. 2025 Jan 26;16:1051. doi: 10.1038/s41467-025-56337-4 (PMC11770173; doi:10.1038/s41467-025-56337-4)
Supplement: Supplementary file 6 — Supplementary Data 3 [file 41467_2025_56337_MOESM6_ESM.xlsx]

## Sheet: Supplementary Data 3A
Supplementary Data 3A. The protein groups results of 10 LC-MS platforms without LC-SOP from Spectronaut 18.0.
Sample	M01-QEHF-R1.PG.MS1Quantity	M01-QEHF-R2.PG.MS1Quantity	M01-QEHF-R3.PG.MS1Quantity	M02-timspro-R1.PG.MS1Quantity	M02-timspro-R2.PG.MS1Quantity	M02-timspro-R3.PG.MS1Quantity	M03-E480F-R1.PG.MS1Quantity	M03-E480F-R2.PG.MS1Quantity	M03-E480F-R3.PG.MS1Quantity	M04-E480F-R1.PG.MS1Quantity	M04-E480F-R2.PG.MS1Quantity	M04-E480F-R3.PG.MS1Quantity	M05-Eclipse-R1.PG.MS1Quantity	M05-Eclipse-R2.PG.MS1Quantity	M05-Eclipse-R3.PG.MS1Quantity	M06-Eclipse-R1.PG.MS1Quantity	M06-Eclipse-R2.PG.MS1Quantity	M06-Eclipse-R3.PG.MS1Quantity	M07-Eclipse-R1.PG.MS1Quantity	M07-Eclipse-R2.PG.MS1Quantity	M07-Eclipse-R3.PG.MS1Quantity	M08-Eclipse-R1.PG.MS1Quantity	M08-Eclipse-R2.PG.MS1Quantity	M08-Eclipse-R3.PG.MS1Quantity	M09-E240-R1.PG.MS1Quantity	M09-E240-R2.PG.MS1Quantity	M09-E240-R3.PG.MS1Quantity	M10-Zeno7600-R1.PG.MS1Quantity	M10-Zeno7600-R2.PG.MS1Quantity	M10-Zeno7600-R3.PG.MS1Quantity	M01-QEHF-R1.PG.MS2Quantity	M01-QEHF-R2.PG.MS2Quantity	M01-QEHF-R3.PG.MS2Quantity	M02-timspro-R1.PG.MS2Quantity	M02-timspro-R2.PG.MS2Quantity	M02-timspro-R3.PG.MS2Quantity	M03-E480F-R1.PG.MS2Quantity	M03-E480F-R2.PG.MS2Quantity	M03-E480F-R3.PG.MS2Quantity	M04-E480F-R1.PG.MS2Quantity	M04-E480F-R2.PG.MS2Quantity	M04-E480F-R3.PG.MS2Quantity	M05-Eclipse-R1.PG.MS2Quantity	M05-Eclipse-R2.PG.MS2Quantity	M05-Eclipse-R3.PG.MS2Quantity	M06-Eclipse-R1.PG.MS2Quantity	M06-Eclipse-R2.PG.MS2Quantity	M06-Eclipse-R3.PG.MS2Quantity	M07-Eclipse-R1.PG.MS2Quantity
A0A075B6H7;A0A0C4DH55;P01624	NaN	NaN	NaN	NaN	NaN	NaN	359204	317200	285595	464256	481606	443488	NaN	NaN	NaN	NaN	NaN	NaN	NaN	NaN	NaN	NaN	NaN	NaN	NaN	NaN	NaN	NaN	NaN	NaN	NaN	NaN	NaN	NaN	NaN	NaN	98534.2	95775.3	82391.2	34298.5	49364.3	38765	NaN	NaN	NaN	NaN	NaN	NaN	NaN
A0A075B6H9	325221	225690	216570	97.4471	NaN	NaN	NaN	NaN	NaN	NaN	NaN	NaN	614000	723957	605829	212614	396599	470954	471505	111350	51054.5	797032	535889	387665	NaN	NaN	120633	721.262	204.557	194.176	70501.9	153401	14262.3	48.7099	NaN	NaN	NaN	NaN	NaN	NaN	NaN	NaN	466599	497585	529140	47115.6	82759.3	106867	306136
A0A075B6I0	208299	187408	185604	1922.13	1843.22	1910.95	137836	150176	125715	132210	123990	132760	543560	610988	493026	202434	229359	200901	56353.9	105512	89596.5	121853	66474.3	101166	125518	133963	197620	249.872	249.646	235.795	39354.3	44735.3	46326.5	918.548	876.46	915.02	45291.7	44057.9	41788	22834.3	22831.7	15635.8	141446	132132	141514	122827	151987	161174	35709.2
A0A075B6I1	24709.5	NaN	11551	NaN	NaN	NaN	NaN	NaN	NaN	NaN	NaN	NaN	20141.1	41751.4	31219.8	NaN	NaN	NaN	1560.09	5857.21	13297.2	NaN	NaN	NaN	NaN	NaN	NaN	267.444	252.432	196.145	5543.14	NaN	3389.14	NaN	NaN	NaN	NaN	NaN	NaN	NaN	NaN	NaN	7520.98	6014.31	4113.69	NaN	NaN	NaN	3296.76
A0A075B6I4	117436	90391.8	43961.8	3188.14	135.285	NaN	NaN	NaN	NaN	NaN	NaN	NaN	424386	457325	413492	NaN	NaN	NaN	93735.5	133123	499483	179372	67593.8	45965.9	78881.5	117686	111697	72.802	61.6759	56.9347	35941.6	17431.5	8069.75	115.339	7.06439	NaN	NaN	NaN	NaN	NaN	NaN	NaN	61581.7	57995.2	52889.2	NaN	NaN	NaN	23537.2
A0A075B6I7	NaN	NaN	NaN	NaN	NaN	NaN	NaN	NaN	NaN	NaN	NaN	NaN	25000.5	34528.2	26577.3	NaN	NaN	NaN	NaN	NaN	NaN	10422.8	2103.49	7475	NaN	NaN	NaN	NaN	NaN	NaN	NaN	NaN	NaN	NaN	NaN	NaN	NaN	NaN	NaN	NaN	NaN	NaN	3472.63	4185.24	3856.79	NaN	NaN	NaN	NaN
A0A075B6I9	39240.1	8678.45	3990.75	532.765	484.814	453.491	51531.7	48811.2	52376.2	81794.4	72386.2	78470.3	99015.5	137388	111054	45309.1	45861.7	48189.6	38372.9	35852	36228.3	38764	15112.6	NaN	NaN	59805	NaN	111.081	118.222	111.983	13520.7	1842.26	3381.49	180.859	191.044	123.509	2261.79	3869.34	5196.41	7869.59	12255.9	6611.69	44924.4	44382.2	39350.7	17947	36128.5	45369.4	22765.4
A0A075B6J9	NaN	NaN	NaN	NaN	NaN	NaN	4988.8	2437.97	3012.61	1320.49	NaN	1.41883	NaN	NaN	NaN	NaN	NaN	NaN	NaN	NaN	NaN	NaN	NaN	NaN	NaN	NaN	NaN	NaN	NaN	NaN	NaN	NaN	NaN	NaN	NaN	NaN	1629.08	3168.52	2545.24	1886.35	NaN	1288.16	NaN	NaN	NaN	NaN	NaN	NaN	NaN
A0A075B6K0	20352.2	13188.3	22062.3	395.969	395.412	288.715	35567.8	13924.9	36701.6	99485.4	73713.5	24177.5	94839.1	115343	37087.3	22428.4	31557	25057.5	24239.5	30776.8	15623.7	35149.3	7794.14	10483.9	60208.9	67153.6	NaN	53.4151	16.8095	19.3907	4491.29	2894.62	4407.06	77.6934	61.8106	87.3638	7112.03	15770.6	11850.1	2308.87	4352.33	82.6309	12125	14325.9	12748.4	3193.57	4620.79	6454.47	6219.2
A0A075B6K4	71227.2	43366.8	71457.9	373.026	381.672	382.131	122032	127825	110814	25989.1	19585.3	26417.5	208765	210722	178729	78222	99535.2	92051.2	67479	50169.7	98866.7	49682.3	13106.8	22913.2	707608	170201	88390.4	NaN	28.461	173.635	13754.1	2972.85	4917.4	86.5403	71.602	100.153	5874.18	7544.1	6308.18	12268	12415.9	7842.24	34859.9	35121.2	35494.2	23913.5	27586.7	16539.9	19063.6
A0A075B6K5	NaN	NaN	NaN	19.3697	NaN	NaN	NaN	NaN	NaN	NaN	NaN	NaN	35703.4	35083.2	27198.2	NaN	NaN	NaN	NaN	NaN	NaN	NaN	NaN	NaN	NaN	NaN	NaN	NaN	NaN	NaN	NaN	NaN	NaN	5.87223	NaN	NaN	NaN	NaN	NaN	NaN	NaN	NaN	21244.5	22238	19811	NaN	NaN	NaN	NaN
A0A075B6P5;A0A087WW87;P01614;P01615	463866	601294	639918	NaN	NaN	NaN	NaN	NaN	NaN	NaN	NaN	NaN	1.85788e+06	1755804	1.89954e+06	1238959	NaN	143522	151855	198280	241455	83949.9	NaN	41738.6	NaN	NaN	NaN	291.318	203.654	317.072	213447	22210.4	55936.7	NaN	NaN	NaN	NaN	NaN	NaN	NaN	NaN	NaN	215828	195120	219020	NaN	NaN	13330.4	41719.1
A0A075B6R2	70310.6	7660.75	22876.3	69.1253	67.2016	73.5197	NaN	NaN	NaN	NaN	NaN	NaN	16716.7	15782.2	53192.2	234969	266748	295784	6881.79	NaN	23086.5	NaN	NaN	NaN	23589.4	25854.1	50610.8	4.08335	NaN	NaN	8980.58	1704.11	5722.91	16.5924	14.8016	16.2716	NaN	NaN	NaN	NaN	NaN	NaN	31850.6	22900	39982.1	28517.4	54123.9	33088.4	3028.57
A0A075B6R9;A0A0C4DH68	96301.1	61269.9	75414.2	1141.16	1205.98	1124.85	45595.2	60751.7	49258.9	33725.6	NaN	52651.1	305507	341868	369176	136206	154755	144595	NaN	NaN	NaN	65561.3	47776.7	49246	98917.2	137826	129947	72.6868	88.9688	83.7258	6575.85	4754.5	10275.5	249.215	268.752	236.682	7265.27	5979.39	5568.68	4460.21	NaN	3157.72	66988.5	63124.4	66568.8	35155	39219.3	41689.7	9689.11
A0A075B6S2;A2NJV5	NaN	NaN	NaN	NaN	NaN	NaN	2224747	2.17013e+06	2.03e+06	927145	941132	952130	NaN	NaN	NaN	NaN	NaN	NaN	NaN	NaN	NaN	NaN	NaN	NaN	NaN	NaN	NaN	NaN	NaN	NaN	NaN	NaN	NaN	NaN	NaN	NaN	260712	234080	241597	137623	125339	127513	NaN	NaN	NaN	NaN	NaN	NaN	NaN
A0A075B6S6	NaN	NaN	NaN	18.2208	NaN	16.3837	NaN	NaN	NaN	NaN	NaN	NaN	NaN	NaN	NaN	NaN	NaN	NaN	NaN	NaN	NaN	NaN	NaN	NaN	NaN	NaN	NaN	3.41828	NaN	NaN	NaN	NaN	NaN	15.9458	NaN	16.0087	NaN	NaN	NaN	NaN	NaN	NaN	NaN	NaN	NaN	NaN	NaN	NaN	499.952
A0A087WSX0;A0A0G2JS06	25571.1	24728.6	23522.8	1102.68	NaN	96.7871	NaN	NaN	NaN	NaN	NaN	NaN	37430.7	51299	62136.2	NaN	NaN	109081	603941	57253.7	53095.2	1.37898e+06	819259	721190	NaN	NaN	NaN	93.236	84.6555	54.9774	9225.42	15133.5	1328.99	71.1662	NaN	13.972	NaN	NaN	NaN	NaN	NaN	NaN	3988.75	20395.6	20791	NaN	NaN	17322.2	2492.45
A0A087WSY6	1.10608e+06	4808602	4.70488e+06	37.1531	NaN	NaN	NaN	NaN	NaN	NaN	NaN	NaN	2.61718e+06	2.63665e+06	3.05616e+06	NaN	190631	NaN	344050	640533	832402	218838	120516	112652	378982	508190	511722	424.355	353.313	422.269	36532.2	2771.39	2525.44	8.18821	NaN	NaN	NaN	NaN	NaN	NaN	NaN	NaN	153056	167598	161699	61605.9	47104.6	NaN	23339.2
A0A0A0MRZ8;P04433	1.98337e+06	1.84027e+06	1.62035e+06	12134.6	11902.6	11789.7	2.17828e+06	2.45475e+06	1.89592e+06	5.26555e+06	5.14759e+06	5.22339e+06	6.11231e+06	6.27644e+06	6432003	1.748e+06	1.45357e+06	1.54775e+06	1.15985e+06	857401	1.03784e+06	1110602	1.02045e+06	1.07098e+06	704241	1.34235e+06	1.2983e+06	1389.27	1493.5	1243.55	876301	783784	903829	4220.88	5044.46	5998.8	634310	613961	591807	796506	2.11322e+06	1.6332e+06	2727872	2.70241e+06	2.85609e+06	1.28765e+06	1.02422e+06	1.57343e+06	661024
A0A0A0MS14	NaN	NaN	NaN	87.693	91.619	118.346	NaN	NaN	NaN	NaN	NaN	NaN	NaN	NaN	NaN	NaN	NaN	NaN	NaN	NaN	7304.17	NaN	NaN	NaN	NaN	NaN	NaN	NaN	NaN	NaN	NaN	NaN	NaN	19.0245	20.203	15.986	NaN	NaN	NaN	NaN	NaN	NaN	NaN	NaN	NaN	NaN	NaN	NaN	788.187
A0A0A0MS15	75875.7	8156	117996	3684.53	3958.66	2585.51	82864.3	41179	41877.1	132234	39457.5	95438.8	236339	267999	196574	131009	158492	159822	139451	49221.8	148239	86875.7	40898	91323.8	NaN	13221.6	NaN	98.4789	66.816	85.1335	3895.21	514.889	7081.95	332.189	304.749	322.098	12988.6	18712.5	15729.9	10968.1	4643.89	6206.78	51232.2	50866.1	48014.6	48548	58936.8	57647.3	18866.1
A0A0A0MT36;A0A0C4DH26	11353.8	9198.98	8910.15	97.8605	99.1229	97.8737	NaN	NaN	NaN	26440.9	24374.3	35499.2	8459.98	12776	27207.9	12045.2	2273.64	6601.38	NaN	6863.68	5758.07	5175.15	1971.86	NaN	NaN	NaN	NaN	67.0319	NaN	80.4719	3567.48	1957.6	1798.34	82.6502	60.2664	72.7265	NaN	NaN	NaN	6008.13	8901.45	6530.1	10524	12859.1	12852.4	1989.88	3397.19	1932.11	4557.87
A0A0B4J1U7	244199	222994	239557	1289.75	1365.99	1410.08	98108.1	94316.5	76419.2	244890	260919	144753	536642	466997	536179	256271	189184	198145	115101	120109	102335	122030	90474.3	120022	81929.7	152802	133954	211.331	171.39	195.954	54069	46993	43604.7	679.818	700.32	699.944	33653.3	33810.1	30687.5	60409.6	40659.2	32885.6	150088	128785	136064	111238	93596.7	100443	34306.7
A0A0B4J1V0	58907.6	60866.7	59155.1	29.3972	1641.07	1682.17	NaN	NaN	NaN	NaN	NaN	NaN	197015	210990	196510	102224	106536	118902	NaN	NaN	NaN	102382	51178.6	78004.5	69849.4	103128	107070	91.2402	124.743	114.908	5813.45	10327.4	10521.6	61.0133	358.768	331.349	NaN	NaN	NaN	NaN	NaN	NaN	40315.1	42447.9	43056.1	19024.9	17614.3	30330.7	5490.81
A0A0B4J1V6	366612	293170	259182	4912.39	4012.49	4929.28	NaN	NaN	NaN	NaN	NaN	NaN	500612	833590	627545	602754	734347	690598	259294	226514	315531	79507.3	99477.3	124911	123438	150690	130181	196.477	203.888	304.854	34094	19957.3	17173.7	452.414	554.254	399.918	NaN	NaN	NaN	NaN	NaN	NaN	99862.3	98508.2	95940.7	92413.1	102363	92234.7	46809.4
A0A0B4J1X5	49509.4	38311.6	38640.9	98.6852	105.371	263.829	NaN	NaN	NaN	NaN	NaN	NaN	195199	175660	172772	19811	NaN	27452.6	NaN	NaN	24612.1	13982.8	18862.2	NaN	8640.37	20681.4	32546.3	7.38093	2.25563	13.843	16025.8	4715.49	4198.74	78.274	184.866	191.956	NaN	NaN	NaN	NaN	NaN	NaN	94677.2	110577	88725.9	NaN	NaN	9617.88	4976.89
A0A0B4J1X8	NaN	NaN	NaN	1.60374	1.6143	1.75637	NaN	NaN	NaN	NaN	NaN	NaN	591.962	410.705	419.41	NaN	113.681	216.363	NaN	NaN	NaN	NaN	NaN	NaN	NaN	NaN	NaN	NaN	NaN	NaN	NaN	NaN	NaN	40.4247	51.1231	49.3783	NaN	NaN	NaN	NaN	NaN	NaN	12560.8	11008.8	11937.4	NaN	1898.7	2835.71	2300.53
A0A0B4J1Y8	NaN	887.676	NaN	28.147	22.623	32.7947	NaN	NaN	NaN	NaN	NaN	NaN	NaN	NaN	NaN	NaN	NaN	7411.04	NaN	NaN	NaN	NaN	NaN	NaN	NaN	NaN	NaN	NaN	NaN	NaN	NaN	729.406	NaN	10.6136	18.791	14.506	NaN	NaN	NaN	NaN	NaN	NaN	5578.76	5618.34	6237.75	NaN	NaN	5074.25	NaN
A0A0B4J1Y9	46983.6	29698.3	56845.6	1052.1	1010	1094.02	120457	115829	93543.6	307808	287284	338659	267207	263307	247612	136388	143941	156212	NaN	6510.05	2635.73	45092	34038.6	39975.6	36629	8375.16	46978.3	8.46191	82.8593	37.0458	7581.45	8751.09	7832.77	235.008	299.044	263.968	75855.7	92024.3	30682.5	114238	64007.4	84545.7	201341	212091	215029	37346.9	41945.4	33740.2	7002.05
A0A0B4J2D5;P0DPI2	71867.8	34801.6	84334.6	227.97	463.196	247.992	12926.2	11963.2	10971.9	45881.7	44504.9	47468.7	128650	95152.6	120495	53043.8	50454	62756	10555.2	29913	31448.3	NaN	150879	9165.63	50353.2	69088.8	30776.2	62.4397	20.0444	36.6789	7130.45	6830.78	6863.8	35.3769	64.4273	48.5803	2836.4	3551.88	1758.47	6326.06	6960.61	8558.32	18801.1	17969.7	17945.6	15061.9	17855.7	14782.1	7582.12
A0A0B4J2D9;P0DP09	NaN	NaN	NaN	NaN	NaN	NaN	NaN	NaN	NaN	NaN	NaN	NaN	NaN	NaN	NaN	NaN	9710.33	NaN	4205.73	6268.23	2507.33	1517.37	NaN	NaN	5673.29	NaN	11946.6	NaN	NaN	NaN	NaN	NaN	NaN	NaN	NaN	NaN	NaN	NaN	NaN	NaN	NaN	NaN	NaN	NaN	NaN	NaN	6626.75	NaN	1189.84
A0A0C4DH25	789422	687644	702786	5398.37	5257.46	5200.63	1619.26	NaN	2046.38	276644	278101	258026	2.43119e+06	2.78665e+06	2.7876e+06	742214	1.03448e+06	979565	317740	177126	456460	615330	662051	581681	194130	607435	497211	830.97	839.631	843.04	226082	203292	179973	2637.66	2634.48	2553.25	519.566	NaN	781.21	42256.3	169664	61607.4	799477	898426	860184	403346	404795	445475	106752
A0A0C4DH29	207646	79191.1	20419.8	1327.38	912.961	1305.82	51090.3	45892.4	55033.8	40139.2	39157.9	37402.6	60559.3	259629	48024.1	180278	226885	255085	61967.8	66763.5	59506.5	51626.9	41471.6	33226.3	58789.9	80077.7	51505.9	28.0204	39.9853	24.6262	33852.3	28763.7	33378.9	348.858	289.824	308.81	33736.2	41339.8	39216.8	8910.62	6872.03	3011.54	347726	138804	348488	61476.8	68849.7	80684.4	20265.6
A0A0C4DH31	15192.4	12403.1	10661.8	NaN	NaN	NaN	NaN	NaN	NaN	NaN	NaN	NaN	NaN	NaN	NaN	NaN	NaN	81589.3	NaN	9713.41	8406.2	NaN	NaN	NaN	NaN	14858.1	NaN	NaN	NaN	NaN	1821.87	2890.98	2159.38	NaN	NaN	NaN	NaN	NaN	NaN	NaN	NaN	NaN	NaN	NaN	NaN	NaN	NaN	NaN	NaN
A0A0C4DH34	215150	13896.4	184287	177.613	240.105	252.879	99756.8	85917.5	117708	187316	202989	212882	51099.6	NaN	7311.79	78317.4	101930	79259.3	102218	41820.4	39818	127182	26892.1	22402.8	149209	128177	115821	132.757	135.682	158.264	23322	24669.7	17291.7	38.1164	54.1993	96.5349	29019.1	31926.1	29343.5	120953	74480	150086	54817.1	46325.7	52944.7	39974.6	43743.8	40333.4	26284.3
A0A0C4DH35	41273.1	56797.2	55366.8	935.686	924.266	874.95	34337.1	40985.5	34111.3	95727.2	206516	255316	181340	83565.2	186430	43542.9	131276	141856	70207.6	92451.1	34062.8	29071.7	20135.4	15462.4	24981.5	44039.5	35207.5	41.2626	56.5209	26.8721	4539.06	4585.4	4804.95	174.579	173.097	160.296	13772.7	14237.9	15486.5	12754.3	14326.1	9885.96	47701.1	35272.7	46756	16381.1	18401.8	25332.2	12574.4
A0A0C4DH41;P01824;P01825;P06331;P0DP06;P0DP08	203602	33025.7	185426	267.477	220.533	197.771	26490.6	33104	29178	76025	85578.9	83655.5	391251	269490	331179	236033	287414	271001	4312.7	111349	95789.6	16656.8	23641.7	17196.9	NaN	113491	104952	125.125	122.261	141.025	32837.5	5229.7	47472.5	109.923	131.08	87.9968	7487.26	7675.81	7607.64	14547.4	20923.7	11285.5	35900.9	55295.2	62918.6	37299.1	43148.5	50862.5	19786.6
A0A0C4DH43	NaN	20790.9	NaN	24.1241	30.6995	46.8415	NaN	NaN	NaN	NaN	NaN	NaN	88521.7	88503.9	78416.2	58167.1	43630.4	47386.5	9252.46	14027.8	31688.1	13157	NaN	13444.5	57802.5	113627	61764.1	77.4561	42.6512	37.1132	NaN	7332.75	NaN	6.85398	12.4805	10.0735	NaN	NaN	NaN	NaN	NaN	NaN	14632.7	14482.2	12914.9	11928	13001.8	11112.7	2390.99
A0A0C4DH67	NaN	NaN	NaN	147.3	115.255	146.25	NaN	NaN	NaN	NaN	NaN	NaN	NaN	NaN	NaN	NaN	NaN	NaN	NaN	NaN	14512	16793.6	NaN	NaN	NaN	NaN	NaN	NaN	NaN	NaN	NaN	NaN	NaN	0.982979	0.960072	1.68901	NaN	NaN	NaN	NaN	NaN	NaN	NaN	NaN	NaN	NaN	NaN	NaN	NaN
A0A0C4DH72	13653.5	597.421	1070.15	270.002	266.477	183.984	NaN	NaN	NaN	NaN	NaN	NaN	98569.1	85371.4	87139.6	313011	352414	NaN	14810.1	NaN	12512.1	235391	190975	179561	NaN	NaN	NaN	11.9399	8.60103	14.32	5601.83	1032.02	1227.1	15.3685	38.8641	81.735	NaN	NaN	NaN	NaN	NaN	NaN	130227	129601	113520	15989.3	17758.6	NaN	6127.52
A0A0C4DH72;P01599	NaN	NaN	NaN	NaN	NaN	NaN	450670	NaN	356716	246370	306071	262267	NaN	NaN	NaN	NaN	NaN	NaN	NaN	NaN	NaN	NaN	NaN	NaN	NaN	NaN	NaN	NaN	NaN	NaN	NaN	NaN	NaN	NaN	NaN	NaN	8988.14	NaN	9528.17	5772.73	7437.83	6456.97	NaN	NaN	NaN	NaN	NaN	NaN	NaN
A0A0J9YX35	NaN	NaN	NaN	284.346	325.038	263.257	NaN	NaN	NaN	NaN	NaN	NaN	62780	45677.4	53912.9	36960.1	NaN	4140.04	24829.7	30379.2	12870.2	NaN	NaN	26169	NaN	NaN	NaN	6.33799	4.99826	NaN	NaN	NaN	NaN	70.9567	69.4469	74.2349	NaN	NaN	NaN	NaN	NaN	NaN	18362.5	16106.3	16380.8	2451.61	NaN	8585.49	5911.12
A0A0J9YXX1	14008.9	8548.02	11772.3	466.835	463.191	417.888	NaN	NaN	NaN	NaN	NaN	NaN	104380	104600	111054	96075.8	138609	123847	29317.6	35584.1	29409	10672.1	NaN	11880.3	26159.3	36604.4	23436.8	40.3259	25.9999	24.0019	9717.4	12152.1	12732.9	96.0542	77.0818	60.6303	NaN	NaN	NaN	NaN	NaN	NaN	34732.9	38182.5	43395.3	94377.7	130191	129720	3806.71
A0A0U1RRL7	NaN	NaN	NaN	NaN	NaN	NaN	NaN	NaN	NaN	30255.6	22255.7	26564.2	NaN	NaN	NaN	NaN	NaN	NaN	NaN	NaN	NaN	NaN	NaN	NaN	NaN	NaN	NaN	NaN	NaN	NaN	NaN	NaN	NaN	NaN	NaN	NaN	NaN	NaN	NaN	2291.69	4077.27	3482.31	NaN	NaN	NaN	NaN	NaN	NaN	NaN
A0A1B0GUA5	5254.99	7270.57	6173.16	64.6887	74.9953	107.882	11181.4	9470.11	9943.05	4980.61	5970.41	4595.87	211197	221711	228880	14734.1	14573.4	20950.5	6626.13	9423.9	10603.3	3396.29	4838.76	1717.98	NaN	NaN	NaN	7.75172	19.9779	17.9206	5248.53	4597.49	4209.43	49.7643	34.2936	45.4053	6668.41	6769.47	5776.26	8073.1	6561.57	5606.24	103630	97941.1	95948.5	18080.8	16415.6	22824.9	12762.4
A0A1B0GXF2	NaN	NaN	NaN	172.36	132.936	NaN	NaN	NaN	NaN	NaN	NaN	NaN	NaN	NaN	NaN	NaN	NaN	NaN	NaN	NaN	6957.18	NaN	NaN	NaN	NaN	NaN	NaN	NaN	NaN	NaN	NaN	NaN	NaN	12.8926	2.96912	NaN	NaN	NaN	NaN	NaN	NaN	NaN	NaN	NaN	NaN	NaN	NaN	NaN	NaN
A0A3B3IS91	NaN	NaN	NaN	NaN	NaN	NaN	NaN	NaN	NaN	NaN	NaN	NaN	0.29187	NaN	NaN	NaN	NaN	NaN	NaN	NaN	NaN	NaN	NaN	NaN	NaN	NaN	NaN	NaN	NaN	NaN	NaN	NaN	NaN	NaN	NaN	NaN	NaN	NaN	NaN	NaN	NaN	NaN	11543.7	5788.21	9424.84	NaN	NaN	NaN	774.201
A0A5B9;P01850;P0DSE2;P0DTU4	8121	6870.4	11043.9	49.2531	33.1829	27.8614	NaN	NaN	NaN	NaN	NaN	NaN	NaN	NaN	64930.9	NaN	NaN	NaN	5961.34	4986.83	7067.17	NaN	NaN	NaN	NaN	NaN	NaN	NaN	NaN	9.13358	3023.71	6184.89	5757.5	8.50078	8.70861	9.45884	NaN	NaN	NaN	NaN	NaN	NaN	NaN	NaN	35678.3	NaN	NaN	NaN	1051.78
A0AV96	NaN	NaN	NaN	49.0732	58.2451	62.5555	NaN	NaN	NaN	NaN	NaN	NaN	NaN	NaN	NaN	NaN	NaN	NaN	55624.4	33587.9	48486.8	NaN	NaN	NaN	NaN	NaN	NaN	NaN	NaN	6.92628	NaN	NaN	NaN	25.9924	8.16556	10.5268	NaN	NaN	NaN	NaN	NaN	NaN	NaN	NaN	NaN	NaN	NaN	NaN	1344.07
A0AVT1	6333.68	2920.18	8562.51	57.7902	78.9697	73.0059	2596.43	5225.76	1305.57	10441.9	5329.74	14742	37235.2	24106.6	12654.2	848.483	1476.69	4248.21	5050.77	4730.96	11527.8	4580.71	4156.25	5652.93	3640.07	NaN	NaN	31.7613	25.2622	28.4599	1984.11	553.739	1393.26	39.3228	37.2468	42.5099	4478.02	2584.21	2784.29	4009.71	1751.86	8165.17	3452.29	4152.33	5229.78	3080.24	1251.94	2956.67	2409.44
A0M8Q6	3.17566e+06	3720236	2.9435e+06	1309.58	1206.12	452.166	NaN	NaN	NaN	NaN	1897.28	1.04848	5.1603e+06	5.51037e+06	5361543	2.52759e+06	3.81757e+06	2.37417e+06	2687782	2.23883e+06	1.86552e+06	3.01018e+06	1.84729e+06	1.60838e+06	2.19215e+06	3.20544e+06	2066781	638.902	720.345	856.169	497712	530750	647112	274.63	212.036	92.0619	NaN	NaN	2764.08	NaN	2493.44	1.57272	1.05986e+06	1066068	1.16208e+06	1.35362e+06	1.52813e+06	1.54474e+06	453622
A0MZ66	NaN	NaN	72.2605	14.7245	12.5624	12.0904	NaN	NaN	NaN	9074.72	504.546	NaN	NaN	NaN	NaN	NaN	NaN	NaN	1177.97	887.169	1411.55	NaN	755.684	312.127	NaN	NaN	NaN	1.72874	0.73405	1.65269	804.974	2253.24	849.9	31.4039	23.4784	30.6844	NaN	NaN	NaN	2025.83	1341.6	NaN	4486.6	4635.21	4498.72	NaN	1381.13	NaN	5785.86
A0PJK1	51096.2	17409.9	31799.8	342.474	320.556	348.925	37522	29020.3	29947.1	67233.8	59015.7	59248.5	115070	77821	58284.3	32149.7	27108.8	NaN	27808.7	24659.2	19184.5	14383.9	17287.1	7814.08	12617	28147.4	10006.5	13.3859	22.5044	15.5117	712.461	839.911	1899.1	57.0948	51.9341	54.0644	2700.55	2449.73	2149.1	401.736	1.57346	1717.35	4563.36	5558.47	4260.34	1795.35	5612.4	NaN	3884.05
A0PJX4	NaN	NaN	15594	232.84	227.511	224.616	NaN	NaN	NaN	47856.4	43574.4	31229.2	22412.6	34705.4	40200.7	7495.18	NaN	NaN	8683.25	6939.89	9136.77	16529.8	10602.8	11618.4	NaN	2972.37	2973.14	2.86322	10.7198	13.2016	NaN	NaN	2438.83	169.871	133.059	128.228	NaN	NaN	NaN	12312	17042	14103.9	24269.4	23110	22043.4	3926.09	NaN	NaN	5127.89
A1A5C7	3875.52	3498.59	1057.51	19.3986	23.3456	18.9082	17633.2	17289.2	16239	23438.9	21017.9	25297.6	7889.78	8556.36	7849.89	2148.04	6237.99	1101.47	885.862	768.333	NaN	NaN	2995.38	1848.64	1733.5	5171.15	7261.5	1.00173	NaN	NaN	4323.52	3748.71	2406.15	40.5817	42.4341	52.4609	15810.3	17495.5	15562	6804.94	39374.8	12990.9	13363.1	13236.3	11730.9	7893.38	3898.36	2767.58	5832.61
A1A5D9	1539.2	4090.92	NaN	38.4708	38.7002	48.5394	NaN	NaN	NaN	9511.17	13998.9	12864.4	NaN	48132.1	NaN	NaN	23994.3	NaN	776.649	1611.18	1927.24	3728.27	688.843	2397.54	2025.73	1526.67	4338.36	NaN	5.23254	8.45588	902.771	1713.05	NaN	15.5809	17.7779	20.9504	NaN	NaN	NaN	1807.06	2015.05	677.794	3016.97	13037.6	2163.15	NaN	14123.5	NaN	2376.74
A1E959	10932.8	NaN	17562.1	145.192	157.696	262.487	NaN	NaN	NaN	NaN	NaN	NaN	NaN	56442.6	NaN	NaN	NaN	NaN	NaN	NaN	NaN	45960.2	25128.9	18513.1	NaN	NaN	NaN	NaN	19.4297	NaN	3390.29	NaN	5375.15	82.4377	54.6761	88.5254	NaN	NaN	NaN	NaN	NaN	NaN	NaN	26876.2	NaN	NaN	NaN	NaN	NaN
A1KZ92	NaN	NaN	NaN	6.10594	10.1319	10.26	NaN	NaN	NaN	NaN	NaN	NaN	2206.66	NaN	NaN	NaN	NaN	NaN	2485.36	NaN	NaN	NaN	943.194	NaN	NaN	NaN	NaN	1.02371	NaN	NaN	NaN	NaN	NaN	32.2757	31.3261	35.4504	NaN	NaN	NaN	NaN	NaN	NaN	2137.57	NaN	NaN	NaN	NaN	NaN	2183.72
A1L390	NaN	NaN	NaN	91.9557	42.0861	57.2991	NaN	NaN	NaN	NaN	NaN	NaN	NaN	NaN	NaN	NaN	NaN	NaN	NaN	NaN	NaN	NaN	NaN	NaN	NaN	NaN	NaN	NaN	NaN	NaN	NaN	NaN	NaN	12.4121	7.5135	5.58918	NaN	NaN	NaN	NaN	NaN	NaN	NaN	NaN	NaN	NaN	NaN	NaN	NaN
A1L4H1	7343.5	6179.13	13622.3	230.993	231.579	182.3	5088.79	8071.46	4035.48	21181.3	12927.3	18543.8	24011.6	18617.2	3674.63	26272.2	24380.6	17388.2	5438.4	6088.97	10760	5695.93	10006	5689.38	14069.3	11369.1	18678.7	15.9776	20.3018	15.6646	4363	3926.95	5740.92	62.1192	68.1282	67.8905	2155.39	3205.89	2506.02	3257.93	2626.29	449.99	10946.4	10730	11147	862.825	3287.65	2665.91	5107.71
A2NJV5	1.71734e+06	4837379	1.2043e+06	16364.5	16064.4	15597.4	NaN	NaN	NaN	NaN	NaN	NaN	4852788	4.49266e+06	4.64161e+06	1.87484e+06	1.94621e+06	2.54128e+06	818721	681326	1.40024e+06	1.49938e+06	1454112	1.46797e+06	1.27362e+06	2.11143e+06	2.1305e+06	1656.83	1127.79	1748.09	244536	387967	382645	7172.37	6107.04	7073.22	NaN	NaN	NaN	NaN	NaN	NaN	2.24304e+06	2367725	2.27159e+06	1.54265e+06	1.55014e+06	1.66066e+06	496156
A4D1P6	NaN	1625.97	14135.5	67.9483	84.6314	94.1121	NaN	NaN	NaN	NaN	NaN	NaN	NaN	NaN	NaN	NaN	NaN	NaN	15352.9	13360	3079.09	NaN	1401.94	NaN	NaN	4658.66	6154.6	NaN	NaN	NaN	NaN	545.376	982.148	64.0607	83.1657	59.9177	NaN	NaN	NaN	NaN	NaN	NaN	NaN	NaN	NaN	NaN	NaN	NaN	4941.79
A4UGR9	NaN	NaN	NaN	35688.4	24931.1	24403.3	NaN	NaN	NaN	NaN	NaN	NaN	NaN	NaN	1388.71	NaN	NaN	NaN	NaN	NaN	NaN	1.62929e+06	1.77627e+06	NaN	36945.4	55710.3	NaN	NaN	NaN	NaN	NaN	NaN	NaN	47.692	24.4843	28.1349	NaN	NaN	NaN	NaN	NaN	NaN	NaN	6145.63	2534.75	NaN	NaN	NaN	NaN
A5D8V6	1566.89	NaN	910.051	NaN	NaN	NaN	52679.5	36757.3	36725.2	NaN	20649.3	13104.4	26337.6	7957.92	14736.5	NaN	NaN	NaN	NaN	NaN	NaN	24618.2	4329.34	11281.1	NaN	NaN	NaN	13.6849	19.9232	20.6288	691.054	NaN	630.046	NaN	NaN	NaN	10858.7	11415.2	11430.2	NaN	3496.35	7034.69	8213.18	8843.06	8107.52	NaN	NaN	NaN	NaN
A6NC86	NaN	NaN	NaN	NaN	NaN	NaN	NaN	NaN	NaN	NaN	NaN	NaN	NaN	NaN	NaN	NaN	NaN	NaN	NaN	10.8404	NaN	NaN	NaN	NaN	NaN	NaN	NaN	NaN	0.266876	NaN	NaN	NaN	NaN	NaN	NaN	NaN	NaN	NaN	NaN	NaN	NaN	NaN	NaN	NaN	NaN	NaN	NaN	NaN	437.451
A6NCE7;Q9GZQ8;Q9H492	NaN	NaN	NaN	0.00915833	0.00399675	0.00749687	NaN	NaN	NaN	NaN	NaN	NaN	NaN	NaN	NaN	1.54078	1.30957	1.59337	NaN	NaN	0.698456	NaN	NaN	NaN	NaN	NaN	NaN	NaN	NaN	NaN	4327.57	3282.65	NaN	35.129	24.0988	26.1928	NaN	NaN	NaN	NaN	NaN	NaN	47324	52503.8	NaN	4975.46	7430.89	9671.46	2453.85
A6ND91	74128.1	25602.3	61403.4	179.328	189.184	148.287	8932.61	9972.64	7560.66	29794.9	10709.8	20851.6	55039.2	40680.5	46182.2	56519.5	48622	49647	35008.1	37349.1	24962.3	30748.1	26959.8	15103	35376.5	49013.6	98245.6	13.6756	17.8924	37.3407	9280.41	8064.38	7701.46	76.4301	74.9859	86.1321	2056.84	2428.78	1924.44	6159.72	2965.93	1478.81	11693.2	11942.6	15674.5	7137.63	7974.11	11488.5	6449.77
A6NDG6	NaN	1949.24	NaN	20.1633	50.2752	62.9885	NaN	NaN	NaN	NaN	NaN	NaN	NaN	NaN	NaN	NaN	NaN	NaN	1666.1	17177.9	5123.06	NaN	NaN	NaN	NaN	NaN	NaN	11.6826	9.65402	2.68047	NaN	9833.08	9378.02	18.009	90.255	62.5781	NaN	NaN	NaN	NaN	NaN	NaN	7567.22	NaN	4954.37	NaN	NaN	NaN	2126.35
A6NGN9	69778.6	170268	182876	457.988	439.044	498.916	670.507	18330.1	NaN	NaN	NaN	15863	9589.31	26539.4	14634.3	NaN	NaN	50675.7	10339.2	11856.7	24870.2	7900.73	7039.74	8195.06	NaN	NaN	NaN	42.4954	16.2812	24.064	3193.18	12927.3	2843.49	147.191	167.923	168.746	5337.99	5420.49	NaN	NaN	NaN	4399.59	14314.6	11210	12835.8	NaN	NaN	5971.91	3141.82
A6NH11	NaN	NaN	11915.2	43.4723	34.6822	74.1742	NaN	NaN	NaN	NaN	NaN	NaN	66712.1	87554	113129	NaN	6877.73	9964.24	15679.9	NaN	24071.4	NaN	NaN	NaN	NaN	NaN	NaN	NaN	36.8399	NaN	NaN	NaN	4534.91	30.889	40.8172	93.6818	NaN	NaN	NaN	NaN	NaN	NaN	53727.2	46323.6	47202.1	NaN	12786.3	7363.4	1655.34
A6NHG4;P30046	NaN	NaN	NaN	NaN	NaN	NaN	NaN	NaN	NaN	83374.9	86471.8	82541.3	NaN	NaN	NaN	NaN	NaN	NaN	NaN	NaN	NaN	NaN	NaN	NaN	NaN	NaN	NaN	NaN	NaN	NaN	NaN	NaN	NaN	NaN	NaN	NaN	NaN	NaN	NaN	11208.2	20139.7	19200.6	NaN	NaN	NaN	NaN	NaN	NaN	NaN
A6NI73	167755	132719	145827	650.12	1029.31	1009.24	276105	246111	241243	140488	122918	157101	376265	315011	439415	311989	335701	344943	64886.7	90359.2	94264.2	90688	82632.7	81030.6	104095	173937	163260	101.933	92.4451	72.651	24738.1	30750.9	25082.9	163.021	222.922	204.05	116031	101320	109436	30482.3	19864.7	14556.8	106175	108322	105113	117904	133983	135540	24122.5
A6NIH7	10256.1	4456.23	11587.4	122.344	146.167	126.464	NaN	NaN	NaN	5639.56	5828.82	6137.89	NaN	NaN	NaN	NaN	NaN	NaN	NaN	NaN	NaN	NaN	NaN	NaN	NaN	NaN	NaN	NaN	NaN	NaN	1653.51	982.647	1520.14	38.0533	35.8395	24.0631	NaN	NaN	NaN	1016.45	2035.03	933.298	NaN	NaN	NaN	NaN	NaN	NaN	1641.83
A6NL88	102440	49787.5	34277.4	1541.19	1072.1	938.537	12389.8	11139.1	59237.5	38279.2	37808.5	106809	204870	259388	235773	NaN	100990	NaN	133858	125621	131001	89521.3	65659.8	30913.6	85400.8	113191	94229.5	68.0883	16.0516	35.7192	8667.48	6963.98	2504.97	385.02	260.994	197.65	2119.55	3047.43	34543.1	3521.94	1966.67	9849.22	84349.4	77552.6	79276.5	NaN	72634.2	NaN	40941.1
A7KAX9	NaN	NaN	NaN	53.1063	29.5183	42.7833	NaN	NaN	NaN	NaN	NaN	NaN	NaN	NaN	NaN	NaN	NaN	NaN	NaN	NaN	2761.15	NaN	NaN	NaN	NaN	NaN	NaN	NaN	NaN	NaN	NaN	NaN	NaN	8.77316	4.66994	5.0202	NaN	NaN	NaN	NaN	NaN	NaN	NaN	NaN	NaN	NaN	NaN	NaN	1633.38
A8K2U0	42603.3	39290.4	39643.3	431.379	428.963	413.723	30089.7	37042.3	31940.4	58108.4	54063.5	63540.3	125507	112486	119087	56823.4	69613.8	84087.5	43665.8	52059.5	46513.7	33765.8	25258.9	27442.9	60596.8	64019.1	60816.7	60.64	62.1116	63.6419	5729.47	6016.59	7024.1	98.6887	96.5668	98.0674	18499.5	18021.5	15607.2	22070.5	18098.6	23446.9	28762.1	28875.7	27454.3	20052.7	19420.1	23528.5	11047
A8MQ03	NaN	748.633	639.849	9.95725	9.30435	7.12017	NaN	NaN	NaN	57061.5	59696.8	49791.9	NaN	NaN	NaN	NaN	NaN	NaN	NaN	NaN	NaN	580.436	103.958	310.852	NaN	NaN	996.901	NaN	1.18414	NaN	2148.14	608.176	946.34	24.514	14.9695	10.3246	NaN	NaN	NaN	4158.88	4546.01	3881.97	NaN	NaN	NaN	NaN	NaN	NaN	3655.68
B0YJ81	NaN	NaN	NaN	3.11019	0.696054	22.3446	NaN	NaN	NaN	NaN	NaN	NaN	4162.77	NaN	292.945	NaN	290.924	208.079	NaN	NaN	2561.81	NaN	NaN	NaN	7237.21	49470	38587.8	NaN	NaN	NaN	18434.8	27371.3	36202.7	32.8754	19.7924	326.089	NaN	NaN	NaN	NaN	NaN	NaN	24897.2	119629	26239.2	NaN	83864.2	70532.9	26831.2
B1AK53	NaN	NaN	NaN	67.7428	51.4384	46.3831	NaN	NaN	NaN	NaN	NaN	NaN	NaN	NaN	NaN	NaN	NaN	NaN	5674.4	7289.14	8209.12	NaN	3331.57	NaN	NaN	NaN	NaN	6.35024	NaN	NaN	NaN	NaN	NaN	45.8826	39.5115	58.8584	NaN	NaN	NaN	NaN	NaN	NaN	NaN	NaN	NaN	NaN	NaN	NaN	1143
B2RPK0;P09429	48113.5	51803.9	54679.8	610.323	538.856	780.111	241990	223185	168768	174663	200456	154443	152396	73144.9	152871	44623	54868	53434.6	48299	41060.2	78549.3	34891.2	52138.5	35924.7	35867.9	46528	56093.6	44.2325	21.5241	40.4282	6099.24	5392.75	4814.82	35.5903	43.7252	91.5267	11959.3	9597.85	7850.46	7038.57	5293	4488.51	28684.2	12391.1	28849.5	5770.95	7626.6	12535.9	7126.44
B2RXH8;B7ZW38;O60812;P07910;P0DMR1	NaN	NaN	NaN	NaN	NaN	NaN	41346.2	27524.7	26634.7	175402	182005	169909	NaN	NaN	NaN	NaN	NaN	NaN	NaN	NaN	NaN	NaN	NaN	NaN	NaN	NaN	NaN	NaN	NaN	NaN	NaN	NaN	NaN	NaN	NaN	NaN	5158.79	5291.11	4473.41	1169.32	2896.61	6005.76	NaN	NaN	NaN	NaN	NaN	NaN	NaN
B5ME19;Q99613	32872.9	14438	3695.13	93.7216	82.1646	98.3208	15814.3	14379.6	10243.6	14193.8	15509.5	10506.9	16101.7	13702.7	26439.5	4089.81	7964.21	12617.1	5306.17	5054.55	2178.91	15998.5	13430.1	4312.39	NaN	31108.9	21713.1	10.801	13.399	15.5479	4000.16	1527.65	1874.82	50.2597	54.7715	47.6256	19942.8	22532.5	13049.8	295.878	4.98348	1430.24	8223.11	6778.09	6063.14	1633.68	3511.53	4396.74	3606.02
B7ZBB8	NaN	NaN	NaN	31.2356	NaN	NaN	NaN	NaN	NaN	NaN	NaN	NaN	NaN	NaN	NaN	NaN	NaN	NaN	NaN	NaN	NaN	NaN	NaN	NaN	NaN	NaN	NaN	NaN	NaN	NaN	NaN	NaN	NaN	8.93845	NaN	NaN	NaN	NaN	NaN	NaN	NaN	NaN	NaN	NaN	NaN	NaN	NaN	NaN	NaN
B8ZZ34	NaN	NaN	NaN	0.263477	NaN	NaN	NaN	NaN	NaN	NaN	NaN	NaN	NaN	NaN	NaN	NaN	NaN	NaN	NaN	NaN	NaN	0.623816	NaN	NaN	NaN	NaN	NaN	NaN	NaN	NaN	NaN	NaN	NaN	37.2462	NaN	NaN	NaN	NaN	NaN	NaN	NaN	NaN	NaN	NaN	NaN	NaN	NaN	NaN	NaN
B9A064;P0DOX8	NaN	NaN	NaN	NaN	NaN	NaN	365481152	363407424	304673920	975699	1.23812e+06	42654.4	NaN	NaN	NaN	NaN	NaN	NaN	NaN	NaN	NaN	NaN	NaN	NaN	NaN	NaN	NaN	NaN	NaN	NaN	NaN	NaN	NaN	NaN	NaN	NaN	443146368	434968448	399458016	152500	152488	152416	NaN	NaN	NaN	NaN	NaN	NaN	NaN
C4AMC7;Q6VEQ5	6143.11	2988.8	3563.06	101.387	107.996	92.4717	NaN	NaN	NaN	NaN	NaN	NaN	3158.91	NaN	NaN	NaN	NaN	NaN	7622.69	4855.54	2650.84	78608.5	3592.9	2418.46	1953.16	4159.08	NaN	5.39158	NaN	NaN	1979.61	1877.94	1327.66	33.0162	40.7624	24.1283	NaN	NaN	NaN	NaN	NaN	NaN	6730.82	6880.83	6363.27	NaN	NaN	964.458	1569.14
C9J7I0	NaN	NaN	4683.24	101.149	108.201	85.3494	NaN	NaN	NaN	10540	9512.4	NaN	NaN	NaN	NaN	NaN	NaN	NaN	NaN	NaN	NaN	NaN	NaN	NaN	NaN	NaN	NaN	NaN	NaN	NaN	1661.47	702.599	1227.1	10.1162	8.77673	9.95563	NaN	NaN	NaN	2814.86	2591.83	NaN	NaN	NaN	NaN	NaN	NaN	NaN	NaN
C9JH25	49961.3	90707.8	73838.3	534.688	576.314	399.486	NaN	NaN	NaN	NaN	NaN	NaN	128223	159342	161642	51285.8	48630.1	61422.7	NaN	34516.1	NaN	59433.9	59423.7	55766	110212	103782	116972	152.529	124.074	68.55	18027.6	17411.7	17693.8	165.318	188.918	154.369	NaN	NaN	NaN	NaN	NaN	NaN	48120.4	46295.7	48600.1	37055.3	36536.3	45208.2	15790.1
C9JVW0	67304	53131.4	52908.9	394.737	511.012	530.138	NaN	NaN	NaN	NaN	NaN	NaN	323149	278986	278257	NaN	NaN	NaN	14957.9	36615.6	4010.81	128975	207619	201237	NaN	NaN	NaN	83.4387	69.8066	60.4826	15391.8	41330.7	42470.8	162.725	156.27	155.609	NaN	NaN	NaN	NaN	NaN	NaN	90854.6	83263.4	77709.7	NaN	NaN	NaN	11733.3
E2RYF7	NaN	NaN	NaN	NaN	NaN	NaN	49246.7	49163.7	55201.5	26689.1	NaN	NaN	NaN	NaN	NaN	NaN	NaN	NaN	NaN	NaN	NaN	NaN	NaN	NaN	NaN	NaN	NaN	NaN	NaN	NaN	NaN	NaN	NaN	NaN	NaN	NaN	7262.08	7550.48	7108.43	3541.71	NaN	NaN	NaN	NaN	NaN	NaN	NaN	NaN	NaN
E9PAV3;Q13765	23886.7	16249.5	16122.1	76.7735	51.8653	112.421	36891.6	43199.3	33542.2	26391.4	13317.2	10769.6	25609.6	36878.7	26564.1	20718.8	NaN	NaN	25094.3	8911.44	17279.1	14368	9744.32	18330.3	25653	23491.5	13579.3	NaN	19.2933	NaN	1577.13	371.293	625.559	7.34669	6.0074	4.35539	878.878	2152.94	1320.15	5198.36	25.5323	1366.93	4098.22	3707.57	2388.48	NaN	NaN	NaN	3079.87
G2XKQ0;P63165	NaN	NaN	NaN	42.1513	38.3101	44.9133	NaN	NaN	NaN	NaN	NaN	NaN	NaN	NaN	NaN	NaN	NaN	NaN	NaN	NaN	NaN	NaN	NaN	NaN	NaN	NaN	NaN	NaN	NaN	NaN	NaN	NaN	NaN	6.59556	6.12618	7.95116	NaN	NaN	NaN	NaN	NaN	NaN	NaN	NaN	NaN	NaN	NaN	NaN	NaN
iRT-Kit_WR_fusion	29997924	31069810	31681316	35487.6	31605.6	30214.5	374636	355207	345006	509826	429882	390482	61390672	58114176	59890432	4451342	7515837	16356798	20631248	24220172	26740052	13846269	13156083	11677343	45200536	60536852	54927284	59370.4	39771.7	40285.1	7.34049e+06	6535680	4933876	8702.93	7682.96	7387.01	51161.6	46904.8	43366.5	28529.7	37162.6	39850.4	10407409	9266112	10022700	1.1385e+06	3730020	2699507	520992
O00115	281087	265902	283035	2376.63	2293.31	2311.42	308560	126720	365143	682314	764702	935308	596091	622226	600091	305217	353964	378342	182729	186662	212135	222380	214142	215297	240392	395394	388533	263.743	317.586	329.554	55139.8	57751.8	54194.3	1207.54	1156.16	1079.12	73065.5	64740.4	62435	47459.6	45133	49331.9	195880	196667	193480	172297	194718	203792	64952.7
O00142	230353	151827	191862	1649.17	445.685	513.09	46296.2	39293	61880.5	719892	769767	771133	NaN	NaN	NaN	103599	123841	134420	NaN	196713	NaN	208530	108931	139781	324508	422424	416571	130.101	146.731	150.351	27171.2	73612.7	31833.2	880.015	171.419	159.048	18972.8	15533.7	14737.9	55139.7	57274.8	42744	NaN	NaN	NaN	50870.1	71073.1	66302.3	NaN
O00144	15334	9114.89	7997.45	151.488	143.611	150.978	NaN	NaN	NaN	NaN	NaN	NaN	12887.9	31290.5	51583.3	7121.18	NaN	NaN	25820.6	18685.4	12427.7	16649.1	NaN	NaN	6644.97	16069.5	15535.5	NaN	3.14723	4.59996	4984.31	845.288	4601.57	72.6489	64.22	38.7276	NaN	NaN	NaN	NaN	NaN	NaN	7250.15	8789.27	7457.57	3117.83	NaN	NaN	4550.88
O00148;Q13838	NaN	NaN	NaN	NaN	NaN	NaN	16054.4	9156.46	9248.66	23073.1	16664.1	13778.4	NaN	NaN	NaN	NaN	NaN	NaN	NaN	NaN	NaN	NaN	NaN	NaN	NaN	NaN	NaN	NaN	NaN	NaN	NaN	NaN	NaN	NaN	NaN	NaN	1093.9	1423.59	7046.03	2958.93	899.741	1672.53	NaN	NaN	NaN	NaN	NaN	NaN	NaN
O00151	10149	7507.71	8486.17	243.078	211.89	208.621	357029	266602	11664.3	30598.2	626.728	1448.14	48707.9	46110.7	44233.7	6771.99	NaN	27217	7168.25	4752.52	5448.12	18441.8	10103.9	12738.1	5401.01	26053.8	NaN	16.0325	27.4242	24.4526	2958.93	2837.14	2019.78	60.8981	53.1985	57.129	2685.08	1619.39	2473.08	2928.81	3026.34	2636.11	11047.3	12682.9	12730.3	4636.14	6906.08	8057.42	5741.88
O00159	19691.3	19730	18180.9	183.95	182.944	186.516	83106	85958.8	97064.9	157560	209150	213391	54332	48932.2	49733.9	22467.5	36299.2	36103	15799.2	20511.8	20642.1	15855.1	9469.74	10757.6	21333.9	30217.5	29037.6	26.3144	27.7673	24.4503	6025.71	4686.56	5798.93	74.5364	74.437	62.6628	5979.15	6279.61	5353.15	7286.62	5076.95	6723.61	20272	19518.1	20766.9	8945.97	9114.3	9630.21	6299.46
O00161	31765.1	29798.6	32375.8	346.394	385.046	362.894	30154	29285.3	29395.7	44960.4	42060.9	44688.9	64784.6	58988.8	89278.8	30767.4	26743.4	35381	45544.7	30990.8	23373.3	33148.8	7675.3	17951.8	23500.1	39194.3	43640.6	57.4447	44.5037	66.8631	5312.01	5848.31	4704.38	68.5598	59.2543	62.479	5833.83	5451.4	5234.49	5603.12	5368.23	5605.72	16023.7	16137.5	15579.8	10139.9	11800.1	12532.6	6551.53
O00170	NaN	NaN	NaN	67.8439	136.276	111.699	NaN	NaN	NaN	NaN	NaN	NaN	NaN	NaN	NaN	NaN	NaN	NaN	16557.8	NaN	NaN	NaN	NaN	NaN	NaN	NaN	NaN	NaN	NaN	NaN	NaN	NaN	NaN	17.5125	21.7828	20.8824	NaN	NaN	NaN	NaN	NaN	NaN	NaN	NaN	NaN	NaN	NaN	NaN	1486.68
O00182	108402	68297.2	32805.4	1071.91	1037.42	1124.47	391074	344042	309051	211536	81487.5	104577	340526	387785	378858	59472.2	20543	47530	45358.8	71186	71943.2	62778.3	70650.8	47422.2	58106.8	58390.8	60746.5	56.5924	48.5974	53.8758	5001.64	5333.49	6444.75	380.083	394.519	376.906	34952.7	32712.6	29113	20551.3	11253.1	17571.5	70727	85812.8	68549.2	18303.2	20332.6	23187.3	24171.2
O00186	56203.3	136644	176007	82.7168	92.4301	88.3977	NaN	NaN	NaN	NaN	NaN	NaN	NaN	NaN	NaN	NaN	NaN	NaN	4195.9	NaN	3949.8	NaN	NaN	2729.88	NaN	NaN	NaN	NaN	NaN	NaN	255.424	662.888	532.833	15.5361	9.69606	9.91386	NaN	NaN	NaN	NaN	NaN	NaN	NaN	NaN	NaN	NaN	NaN	NaN	1154.44
O00187	5.76608e+06	5930392	5159291	8866.21	10244.3	8852.85	2.66415e+06	3.04408e+06	2.53996e+06	5300955	4550170	4.38449e+06	27235896	29571668	24086190	5250626	4.94938e+06	6319873	2.57747e+06	2.91207e+06	2.96453e+06	3.22466e+06	3.07724e+06	3134038	4.85304e+06	6.14664e+06	5764448	3908.71	3362.22	3777.76	693230	624032	712229	2655.4	2511.66	2346.9	686032	735521	648555	696906	735152	627737	5192349	4.63325e+06	4.4583e+06	1.91555e+06	1.83294e+06	1.86856e+06	227732
O00194	4304.6	NaN	9709.76	37.303	28.9209	47.9723	NaN	NaN	NaN	11061.8	27889.2	6378.76	4691.04	2944.83	4138.83	20817.5	8073.49	13511.4	7265.96	1608.1	243.987	NaN	6788.48	NaN	15513.9	12129.3	17735.9	NaN	14.8778	15.5401	2814.62	1115.57	4195.61	49.7936	45.0064	50.0606	NaN	NaN	NaN	3688.62	546.373	2980.73	6041	7053.83	8132.34	6457	10289.3	9303.4	2492.36
O00203	NaN	NaN	NaN	NaN	NaN	NaN	NaN	NaN	NaN	NaN	NaN	NaN	NaN	NaN	NaN	NaN	NaN	NaN	464.414	3528.52	6382.66	NaN	NaN	NaN	NaN	NaN	NaN	NaN	NaN	NaN	NaN	NaN	NaN	NaN	NaN	NaN	NaN	NaN	NaN	NaN	NaN	NaN	NaN	NaN	NaN	NaN	NaN	NaN	1320.03
O00204	15678.4	16798.7	17946.1	201.204	183.48	196.683	29826.2	28831.1	28153.1	68783.2	60615	55849	21238.7	31183.1	21214	25097.2	40762.9	38767.8	21251.7	15599	11048.4	6251.39	9933.01	8140.6	21853.3	34164.3	37311.5	31.8661	23.7599	9.06371	7610	7330.73	8182.15	115.967	102.741	100.398	5978.43	6616.39	6489.18	10908.3	7159.08	7471.93	22770	19643.4	18735.5	17258.7	26819.1	23682	10328.2
O00214	NaN	NaN	NaN	NaN	NaN	NaN	NaN	NaN	NaN	NaN	115938	NaN	NaN	NaN	NaN	NaN	NaN	NaN	NaN	NaN	NaN	NaN	NaN	NaN	NaN	NaN	NaN	NaN	NaN	NaN	NaN	NaN	NaN	NaN	NaN	NaN	NaN	NaN	NaN	NaN	2444.1	NaN	NaN	NaN	NaN	NaN	NaN	NaN	NaN
O00219	660024	585009	721743	10763.1	591.473	451.168	871048	740493	1.02868e+06	5507.25	2870.51	4954.46	1335555	960208	1.03439e+06	256475	561828	591756	4142433	4.01783e+06	3816855	1.86563e+06	1.03778e+06	1.60528e+06	763481	1368438	1.73463e+06	2180.2	1161.69	1133.89	116299	9604.1	89888.3	5110.6	372.746	208.26	197797	171100	220790	2688.69	2329.52	2391.11	234610	223776	213440	NaN	135989	117556	651879
O00231	126663	45979.3	30925.7	155.587	136.54	121.279	4008.69	9399.71	3297.27	14806.4	16577.1	43402.1	28159.3	30113.9	21759.9	12826.9	17782.6	18456.2	15374.9	8870.67	10508.3	13609.7	6082.16	12026.8	12386.8	24311	14206	9.37469	18.6732	10.1181	1925.58	3026.13	2504.14	26.5394	35.1733	18.4101	6498.05	20932.7	2399.46	649.12	546.698	1201.8	5443.42	5974.32	5855.75	4635.13	4606.43	3407.39	3112.81
O00232	6570.46	5716.53	4516.45	111.406	114.247	74.2804	11557.9	10329.3	9885.03	27695.5	27930.8	21690	53507.5	64097.6	21022.3	NaN	NaN	NaN	3587	16171.2	12221.1	8489.84	11431.1	5640.82	9297.58	29995.4	19807.9	24.9739	15.4144	10.1954	3827.24	3239.95	1908.49	24.4319	24.3983	34.143	1851.56	1927.74	1899.49	6378.33	2549	7795.9	7921.61	9376.27	12192.2	NaN	NaN	NaN	2671.14
O00233	27563.3	1281.64	30942.2	579.539	703.404	744.654	26877.4	10997	14847.7	26928.3	25210.1	25997.5	63156.2	52497.8	63053.7	NaN	NaN	NaN	31333.5	16849.6	6081.49	12460.4	6129.82	5199.84	8843.5	11683.9	19600.6	43.8316	21.4224	53.1357	2350.99	1652.88	640.109	96.0436	96.0136	94.141	3453.03	3658.16	4084.18	9137.5	5784.64	2856.08	8019.19	8007.52	8315.28	NaN	NaN	4047.74	5127.67
O00238	NaN	NaN	NaN	604.917	685.214	640.66	NaN	NaN	NaN	NaN	NaN	NaN	NaN	31811.6	22169.2	NaN	NaN	NaN	26880.7	22010.2	12578.3	70887.9	52031.7	NaN	NaN	NaN	NaN	NaN	13.5655	NaN	NaN	NaN	NaN	39.5127	28.2508	22.5511	NaN	NaN	NaN	NaN	NaN	NaN	NaN	2885.05	2915.02	NaN	NaN	NaN	2279.3
O00241	103721	113119	97613.7	976.086	756.209	913.398	118190	109802	101413	181518	193032	204026	306651	319334	294804	192075	202859	201274	91484.7	73764	81588.8	50869.5	22721	34729.4	70470.6	95035	106219	68.9727	77.666	81.6869	16667.1	15209.5	16541.2	416.738	344.376	389.825	19916.1	19869.3	18475.3	13228.6	21751.5	21215.2	102056	93797.3	96750.5	78490.7	94856.3	106643	25956
O00244	64705.7	59646.8	57189.9	372.547	313.276	325.289	NaN	NaN	NaN	NaN	NaN	NaN	276633	287193	252160	66384.1	69724.6	65791.7	85949.6	26844.9	56813.3	51116.2	42769.9	51201.4	47039.2	59112.8	60331.3	41.6887	122.396	47.9253	7101.73	5999.05	7128.48	47.9479	42.6231	37.9018	NaN	NaN	NaN	NaN	NaN	NaN	36559.6	35555.5	36801.8	15113.3	15588.8	17258.7	10504.2
O00264	38161.8	115385	28639.7	356.725	348.266	260.874	25512	14507	21660.9	271941	353564	NaN	117552	151777	50019.1	48356.9	54795.8	32728.9	22512.5	15823.2	21119.6	35452.6	NaN	NaN	70691.9	31385.2	154498	51.782	43.0727	36.2879	9689.39	23997.7	1340.45	123.627	115.504	126.853	8902.85	7595.15	7330	19203.1	4491.53	NaN	40419.7	31859.7	19906.6	13512.1	11857.2	14975.7	7387.29
O00291	NaN	NaN	NaN	NaN	NaN	NaN	NaN	NaN	NaN	10711.4	13150.3	10713.9	NaN	NaN	NaN	NaN	NaN	NaN	NaN	NaN	NaN	NaN	NaN	NaN	NaN	NaN	NaN	NaN	NaN	NaN	NaN	NaN	NaN	NaN	NaN	NaN	NaN	NaN	NaN	653.014	679.249	2182.1	NaN	NaN	NaN	NaN	NaN	NaN	NaN
O00292;O75610	NaN	NaN	10.8844	NaN	NaN	NaN	NaN	NaN	NaN	NaN	NaN	NaN	NaN	NaN	32.3844	NaN	NaN	NaN	NaN	NaN	NaN	NaN	NaN	NaN	NaN	119.081	NaN	0.0853353	NaN	NaN	NaN	NaN	692.929	NaN	NaN	NaN	NaN	NaN	NaN	NaN	NaN	NaN	3927.19	3298.45	2704.17	NaN	NaN	NaN	858.663
O00299	55027.9	52130.6	70311.2	206.421	241.726	225.767	100346	87829.2	78078.1	122187	120477	109738	85442.2	93831.3	87032.4	71731.8	65308.8	54067.1	18302.6	18564.1	19896.6	21854.9	12987.8	13837.9	43428.6	53108.6	56158.1	53.4186	87.2181	29.9074	5734.84	8293.42	8657	75.4153	85.108	82.2144	29724.3	90340.7	71501.6	12119	120.432	510.861	27233.8	25784.4	25822.9	37330.6	30393.2	26921.7	9022.17
O00303	178.028	97.5414	NaN	1.60869	1.82678	1.79719	NaN	NaN	NaN	NaN	NaN	NaN	NaN	NaN	NaN	NaN	NaN	NaN	NaN	546.571	165.728	NaN	NaN	NaN	NaN	NaN	NaN	NaN	NaN	NaN	1837.09	605.941	NaN	29.2048	17.4237	19.9274	NaN	NaN	NaN	NaN	NaN	NaN	NaN	NaN	NaN	NaN	NaN	NaN	1483.53
O00322	93233.1	87397.6	59717.8	1261.11	1209.77	1145.13	222984	186547	175575	155718	188606	138801	135248	144391	133841	96551.5	86628.1	119795	98787.6	45318.6	162698	35213.4	19588.7	37087.8	59286.9	79120.5	83803.1	113.875	67.8934	77.4919	20164.8	19602.4	18089	441.243	384.249	394.659	71862.2	60870.9	54326.4	145208	20789.1	69364.8	69769	66671	66856.6	55820.7	74702.7	69676.8	25238.9
O00329	NaN	NaN	NaN	NaN	NaN	NaN	13107.1	12884.3	9729.51	10552.4	6027.97	7839.62	NaN	NaN	NaN	NaN	NaN	NaN	NaN	NaN	NaN	NaN	NaN	NaN	NaN	NaN	NaN	NaN	NaN	NaN	NaN	NaN	NaN	NaN	NaN	NaN	2892.27	2934.3	3051.96	2427.9	2699.47	4765.37	NaN	NaN	NaN	NaN	NaN	NaN	NaN
O00337	41892.6	35750.9	34579.1	1289.03	1140.49	1220.14	44043.4	44412.1	41077.7	99286.7	103976	102094	164943	108636	177320	18394.7	30745.5	51579.7	33999.2	56801.6	24713.3	64635.1	39181	33142.6	16895.8	21037.5	9833.58	45.1908	68.7552	44.4511	5280.01	2861.53	6101.55	146.68	132.205	130.664	5510.99	4815.7	5406.72	4724.73	8240.68	4236.8	17824.3	17750.6	17117.4	4985.57	4093.93	3937.66	6009.89
O00338	36429.3	33684.6	48978.6	378.435	325.771	272.298	NaN	NaN	NaN	48526.7	41296.6	45845.6	69798.3	57475.8	59827.2	38178	46392.6	44981.5	46109.4	64663.2	8871.69	31211.6	16219.6	10816.1	23021	31935.2	32988.4	52.9553	33.6017	42.3699	6350.08	1036.82	4167.16	169.005	109.572	88.4003	NaN	NaN	NaN	12938.5	7634.38	8031.08	18204.6	18509.6	19206.2	9424.32	11204.2	8518.83	5627.91
O00339	6258.31	9647.71	10774.8	34.2991	55.5953	43.3258	14782.1	11913.6	14322.1	16533.1	12264.3	8385.94	8181.74	7966.07	9350.06	NaN	3388.85	NaN	6368.82	4941.42	5260.91	4318.58	2717.43	4208.65	NaN	7175.35	6337.19	9.23752	7.84466	4.4124	1304.26	1412.02	1689.66	18.1013	29.6328	25.2052	1852.6	2606.83	1592.61	1571.72	1619.56	1142.56	7306.5	5690.74	4114.27	NaN	NaN	NaN	1711.69
O00391	334395	312832	288738	2559.46	2319.88	1966.57	1.01728e+06	989247	960819	1.4931e+06	1.35548e+06	2.1212e+06	903293	966476	882437	374486	444936	444434	301145	260116	254503	217177	190516	190679	319859	432510	389068	291.709	242.315	239.305	78046.3	79476.4	73755.6	691.243	681.428	615.683	241537	251776	225117	152797	164897	178058	338640	329955	352943	198579	200135	235434	107816
O00400	NaN	3014.55	10107.7	107.491	123.542	124.005	NaN	NaN	NaN	NaN	NaN	NaN	NaN	NaN	NaN	NaN	NaN	NaN	NaN	NaN	NaN	NaN	NaN	NaN	NaN	NaN	NaN	NaN	NaN	NaN	NaN	1108.53	1467.33	11.3219	19.4601	21.5133	NaN	NaN	NaN	NaN	NaN	NaN	NaN	NaN	NaN	NaN	NaN	NaN	NaN
O00401	101751	87128	89454.5	471.992	376.845	355.014	48026.6	46304.3	36854	104701	144955	146860	250762	265796	243810	124376	124988	168315	93142.2	73458.6	95168.6	66421	64643.6	71415.8	106194	191196	180832	145.435	154.014	154.283	38036.8	31985	35324.5	200.371	191.413	194.556	7283.63	7806.02	7600.31	14113.1	6701.91	8241.69	87855.9	82259	82024.7	52480.9	57088.5	83221.5	28164.3
O00410	5510.9	NaN	NaN	164.296	97.5397	133.573	12095.3	14404.9	12946.2	NaN	29388.8	26640.2	15991.4	13071.5	NaN	5972.28	NaN	6166.84	9182.3	NaN	4335.99	NaN	2456.03	NaN	8075.3	NaN	3439.67	27.8754	NaN	18.3277	NaN	NaN	32.2687	0.942675	0.558568	0.438461	661.316	1947.31	1088.25	NaN	1282.35	263.526	224.461	193.691	202.065	NaN	NaN	NaN	73.7987
O00422	NaN	NaN	NaN	101.77	112.35	77.2586	NaN	NaN	NaN	NaN	NaN	NaN	NaN	NaN	NaN	NaN	NaN	NaN	NaN	NaN	NaN	NaN	NaN	NaN	NaN	NaN	NaN	NaN	NaN	NaN	NaN	NaN	NaN	20.9939	9.72624	6.7465	NaN	NaN	NaN	NaN	NaN	NaN	NaN	NaN	NaN	NaN	NaN	NaN	NaN
O00429	NaN	NaN	NaN	NaN	16.3186	22.6901	NaN	NaN	NaN	NaN	NaN	NaN	NaN	NaN	NaN	NaN	NaN	NaN	NaN	1047.63	970.424	82.2243	NaN	NaN	NaN	NaN	NaN	NaN	NaN	NaN	NaN	NaN	NaN	NaN	18.3715	8.9951	NaN	NaN	NaN	NaN	NaN	NaN	NaN	NaN	NaN	NaN	NaN	NaN	848.435
O00442	13460.6	89832.1	NaN	67.5361	71.5494	80.6968	NaN	NaN	NaN	NaN	NaN	NaN	6234.52	13284.1	5169.33	NaN	NaN	9130.29	7391.17	7476.83	3685.1	NaN	NaN	NaN	NaN	NaN	NaN	25.4556	5.36085	3.87231	3138.07	1930.27	NaN	32.3513	11.0436	16.8438	NaN	NaN	NaN	NaN	NaN	NaN	4010.62	4269.45	4641.2	NaN	NaN	2211.64	8086.38
O00451	2014.78	4518.13	1691.45	82.2983	66.8074	52.8284	NaN	NaN	NaN	25573.5	18741.2	16210.3	24153.6	23119.1	8433.68	NaN	NaN	NaN	NaN	1255.57	744.381	6226.33	4846.14	1601.89	NaN	NaN	NaN	NaN	13.1289	NaN	1096.05	1696.6	980.472	33.0871	39.0677	26.6074	NaN	NaN	NaN	3207.41	3285.19	2416.56	3365.81	3069.07	4226.6	NaN	NaN	NaN	2442.52
O00461	34348.4	35358.9	47434.9	669.539	454.822	479.948	358251	276088	24531.7	486.903	5338.33	23780.9	133990	112752	109131	52433.2	32703.1	58597.2	29803.2	26770.5	31351.8	40151.7	24612	17840.2	19594.8	48127.1	37167.9	47.3063	36.1761	32.272	5559.76	6893.11	5139.98	71.3419	87.8839	98.6262	12466.7	11676.2	6672.45	2595.31	3287.11	4272.79	22302.8	20917.2	20000.5	9128	10398.6	10234.8	6224.08
O00462	33370	33737.3	27509.2	223.397	206.999	201.458	64356.8	49460.7	42108.1	75446.4	67354.5	75701.4	99934	101603	107544	66593.5	73822.5	70828	32513.6	40849.5	38587.2	36421.6	35242.4	34996.3	50339.7	58129.3	66524.3	48.1992	59.3476	47.7	7046.59	5169.79	6209.38	61.5926	60.3209	56.5215	7774.68	8237.42	8014.63	12860.4	7455.64	8432.54	29553.4	29103.1	29209.5	19513.8	23902.4	21726.5	9695.13
O00468	168867	148985	161649	1886.59	1950.15	1896.51	452039	409022	341025	934335	948328	993016	510168	510327	509362	253359	307602	335147	219567	202484	218699	183981	165851	145492	195759	240661	270394	145.385	156.416	152.92	51388.4	45158.5	42944.1	787.357	766.218	727.907	52086.9	49910.8	49763	86674.8	85019.1	85072.3	201633	200339	197870	142502	174358	197055	81855.8
O00469	17148.3	4343.54	NaN	278.984	255.374	237.923	26825.4	26407.4	16762.3	15149	NaN	NaN	55998.5	14768.2	26169.1	3124.69	4245.09	NaN	5569.25	6287.23	2077.45	843503	NaN	1.80403e+06	NaN	7882.7	NaN	NaN	46.4481	14.9259	1168.18	1806.16	1385.89	38.3038	40.5626	34.2126	3940.65	2456.5	1500	2.30189	NaN	NaN	7906.44	5919.2	6829.49	995.877	1027.39	NaN	1201.42
O00471	NaN	2843.41	NaN	73.0511	64.2161	86.3993	NaN	NaN	NaN	NaN	NaN	NaN	NaN	NaN	NaN	NaN	NaN	NaN	NaN	3769.42	1701.6	NaN	NaN	NaN	NaN	NaN	NaN	NaN	NaN	NaN	NaN	1915.82	NaN	9.1668	8.8488	7.59411	NaN	NaN	NaN	NaN	NaN	NaN	NaN	NaN	NaN	NaN	NaN	NaN	NaN
O00476	38563.8	63289.4	59931	434.037	403.412	384.868	8259.47	8426.06	5600.56	19857.3	15383.8	NaN	168951	144435	145370	38895.9	33648.1	34666.8	54238.5	54815.4	72666.2	86850.3	73411	68365.6	78964.3	99660	104636	13.14	22.8184	19.5686	17920.6	6602.43	9389.39	273.633	249.742	229.37	1.57346	NaN	NaN	5.12787	0.00745634	NaN	60071.9	62362.9	68468.6	17023.4	13778.3	17868.6	21503.8
O00483	NaN	NaN	NaN	NaN	NaN	NaN	14987.3	11463.1	6463.48	29775.1	23725.6	39138.2	NaN	NaN	NaN	NaN	NaN	NaN	NaN	NaN	NaN	NaN	NaN	NaN	NaN	NaN	NaN	NaN	NaN	NaN	NaN	NaN	NaN	NaN	NaN	NaN	2244.19	2225.8	1821.02	3465.43	4777.29	5519.77	NaN	NaN	NaN	NaN	NaN	NaN	NaN
O00487	24918.7	16926.1	26298.7	236.851	214.848	189.591	NaN	NaN	NaN	NaN	NaN	NaN	25110.9	11942.1	22355.8	37439.6	47252.3	62015.7	18982.5	8771.44	12410.3	1819.97	12982.3	43227.4	11471.7	6310.17	17961.9	19.2655	16.0873	16.8054	4564.39	3914.19	4613.64	41.9175	43.4205	42.3156	NaN	NaN	NaN	NaN	NaN	NaN	12603.2	12869.4	12348.9	11398.9	NaN	11534.2	3617.28
O00499	100333	85572.2	99486.6	704.047	705.241	716.791	125315	119017	120696	174675	179527	172845	224546	241671	215395	72880	114319	180176	127118	110433	122902	119516	68810.7	97564.3	93071.7	149898	133338	114.792	118.105	96.168	17977.9	13200.3	16265.5	161.123	158.586	214.292	23532	24867.4	25169.4	27772.2	30546.5	23651.2	72751	74499.5	68149	29035.2	29905.2	58349.8	28844.2
O00501	4593.2	8236.86	5167.37	NaN	NaN	NaN	NaN	NaN	NaN	NaN	NaN	NaN	NaN	8643.92	NaN	NaN	NaN	NaN	4185.53	3586.45	11480.5	NaN	NaN	1479.86	2754.42	1416.73	1778.2	NaN	10.3138	NaN	694.905	972.86	676.79	NaN	NaN	NaN	NaN	NaN	NaN	NaN	NaN	NaN	2965.23	3725.37	2489.87	NaN	NaN	NaN	7400.55
O00515	103345	6422.29	12791.1	285.243	188.857	257.994	6886.96	5446.9	6469.07	9407.6	11750.6	12304.5	336542	449445	114199	2942.29	4720.54	NaN	16213.1	7191.05	6022.38	2701.5	3677.16	NaN	NaN	NaN	NaN	82.8416	75.0095	59.362	3937.15	1736.69	2379.46	70.4124	48.8892	54.2388	1169.44	683.959	706.043	7172.21	4123.83	4993.41	7331.42	7853.83	7729.5	16744.4	707.171	NaN	3537.03
O00526	60271.6	70036.2	44210.6	593.287	1067.35	890.244	46714.3	73355.4	67968.2	124351	119654	85848	86163.2	56976.1	57509.6	46258.9	64871.4	74732.6	18589.4	10369.9	31607.6	13226.6	15690	18209.2	38865.8	54457.1	56098.4	102.427	146.545	140.491	8809.65	7331.62	10548	47.0238	41.1177	44.8447	32616.6	29291.2	34977.4	26858.7	19310.3	22153.9	24474.1	23032.1	23925.2	15647.9	25312.2	26267.5	9735.16
O00533	165099	156666	130787	1088.44	1269.67	1213.28	248956	246319	243801	298250	283920	334585	446667	466817	502994	227231	256900	275613	106390	112677	132272	117342	105118	122690	165170	239664	219406	234.834	217.55	200.942	29342.3	24533.5	22608.6	400.954	448.471	423.141	32428.2	30724.4	32437.1	55363.4	73425.1	48140.8	129569	132167	136615	100934	113883	111997	46279.8
O00534	NaN	NaN	NaN	213.847	213.776	163.352	NaN	NaN	NaN	NaN	NaN	NaN	NaN	NaN	NaN	NaN	9373.45	NaN	NaN	NaN	9991.38	11374.6	5709.91	NaN	NaN	NaN	NaN	NaN	NaN	26.3093	NaN	NaN	NaN	15.0477	11.7606	9.12349	NaN	NaN	NaN	NaN	NaN	NaN	NaN	NaN	NaN	NaN	1588.67	NaN	1557.36
O00548	5056.6	5320.91	4375.74	36.8663	27.1266	30.3786	NaN	NaN	NaN	NaN	NaN	NaN	14050.9	15073.7	12541.8	8432.13	12163	12452.6	NaN	1629.64	648.455	10438.5	6250.15	9312.98	9601.7	14530.3	6865.04	6.27564	12.4084	13.5089	2050.47	1441.63	1149.96	182.95	82.1083	59.5813	NaN	NaN	NaN	NaN	NaN	NaN	18153	13610.3	12116.9	5973.6	2359.6	7918.93	4020.82
O00560	111647	98456.4	104680	302.107	292.213	225.09	95979.1	62234.2	81927.4	131771	113271	114692	399601	390253	360865	259512	269476	280005	31950.3	38776.1	49364.9	46623.4	84573.3	50573.1	258283	459234	530748	54.1026	99.037	93.7955	5995	6384.38	5541.69	64.5525	46.5287	27.8818	12093	12006.3	9374.14	20876	24174.4	22674.9	36519.9	34689.8	37010.3	12097.8	8827.69	14052.2	4466.49
O00571	15199.1	11174.1	11493.9	115.475	115.297	121.541	529.48	3324.58	2210.77	5705.01	7495.93	1772.79	10326.9	18272.5	15141.4	13653.1	3368.47	7701.44	2220.14	5538.56	6095.77	9583.1	10561.5	8605.79	25681.9	11972.9	3211.64	17.265	12.627	9.21615	2607.74	2212.01	2136.33	32.3258	28.0482	27.1255	7998.11	12211.5	8670.57	329.699	1228.73	61.7483	5934.41	5043.85	5882.52	2630.8	2728.51	2417.29	2609.63
O00584	106757	92310.9	107816	505.025	328.895	334.839	74810.5	60363	54864.3	298530	323691	368915	328812	328160	321029	125268	155697	175411	66122.1	69499.4	59535	62642.1	60088.3	47352.1	94297.1	120780	97413	78.2773	73.2995	90.0372	17492.2	15904.8	18079.4	87.9636	89.5329	64.003	14993.2	14480.2	13121.4	40428.5	30656.1	21731.3	59401.4	57706.8	55226	39963.2	38945.5	57241.1	15429.6
O00592	662203	649178	717597	3148.31	1931.31	2479.46	613733	351843	581864	692604	699758	703345	1.48245e+06	1.52596e+06	1.5e+06	824284	852479	853228	493905	595355	478741	538074	442462	477062	656837	858155	902419	501.418	592.076	464.521	115223	136785	100706	1233.18	689.83	995.535	167410	124298	158544	70528.7	121689	148265	294682	280751	321147	384312	410731	382117	114021
O00622	22766.7	39167.9	33570.8	906.939	600.641	602.549	16831.9	11241.7	18032.4	2.10097	9.46014	17294.7	129578	120207	74567.4	144682	288815	240910	87689.6	89813.3	16211	67347.9	20487.6	18302.9	18722.4	13152.6	17135.5	27.838	57.8816	26.6111	4990.4	4142.83	4638.1	144.704	174.803	172.884	5003.4	4148.43	4221.94	54.5759	1039.3	1885.83	18939.4	16293	13712.9	23864.2	23437.8	19175.1	10784.8
O00629	8271.33	10550.8	3104.29	75.0622	30.5332	24.3355	NaN	NaN	NaN	NaN	NaN	NaN	41634.2	49475.5	11470.4	9206.18	NaN	6547.54	3479.46	NaN	300.298	40511.3	34919.8	22752.6	NaN	NaN	NaN	17.2221	18.6782	7.96954	1637.93	440.171	1003.71	14.1956	8.46499	12.0265	NaN	NaN	NaN	NaN	NaN	NaN	6513.23	8261.16	5760.89	4164.61	NaN	8836.32	3637.29
O00748	NaN	NaN	NaN	NaN	NaN	NaN	NaN	NaN	NaN	NaN	NaN	NaN	NaN	14209.2	NaN	NaN	NaN	NaN	18221.4	2988.94	14012.1	NaN	NaN	NaN	NaN	NaN	NaN	NaN	10.4973	NaN	NaN	NaN	NaN	NaN	NaN	NaN	NaN	NaN	NaN	NaN	NaN	NaN	NaN	2477.68	NaN	NaN	NaN	NaN	860.874
O00754	14510.3	14031	14039	117.478	121.735	106.602	14991.9	16907.9	19242.7	20938.9	23910.6	21118.6	30579.4	22785.9	25970.8	28512.5	36194.1	30373	14968.4	10933.8	12198.5	11627.4	8566.33	12012.3	13545.6	16989.4	33419.5	16.7509	22.3208	18.3028	4114.87	4273	4043.87	61.2626	50.7247	41.3444	4810.71	5417.25	3883.24	682	1918.32	3213.62	16525.3	14014.1	17087.6	12113.1	18071	16708.3	5879.11
O00757	863374	788433	705556	7004.34	6719.79	6382.45	1.5963e+06	1.42117e+06	1.48055e+06	2.0467e+06	2.03575e+06	1.90746e+06	1.38785e+06	1.72834e+06	1.65954e+06	1.31907e+06	1.34637e+06	1.71053e+06	605186	732141	653873	649338	741857	647276	377294	574705	590430	858.173	863.047	903.027	232747	150329	151812	1232.03	2833.9	2683.87	170525	155346	158454	183463	172767	235542	684496	678355	673695	219248	465503	514329	130793
O00764	43674.3	47384.6	46716	403.673	404.424	416.371	30715.7	31985.7	20032.5	58421	42423.6	37533.8	72426.8	65149.5	77568.7	25644.5	36810.7	27954.1	11680.5	20800.7	21922.3	18729.2	15342	6558.14	31797.9	16196.5	27403.5	183.984	68.2429	29.455	4831.99	4060.49	3826.04	107.725	139.059	107.872	3870.63	3521.25	1835.98	2074.95	2870.61	4252.84	25723.6	16544.6	21746.2	4099.23	4497.47	2497.95	7453.62
O14494	34575.4	47689.4	49045.4	820	738.976	726.231	NaN	5207.08	NaN	44969.9	51368	50779.4	37409.5	213493	NaN	139973	NaN	143494	57042.3	67369.3	63301.2	46764.9	50461.2	50904.6	66456.4	113334	130605	167.702	86.1822	118.058	2245.69	3685.44	3062.09	319.308	290.134	319.83	NaN	NaN	NaN	3208	2550.24	404.343	15148.7	1126.43	NaN	6607.93	NaN	2163.46	22470.6
O14495	527.821	NaN	NaN	36.2347	36.3127	31.5759	NaN	NaN	NaN	23194	22534.5	19521.7	NaN	NaN	NaN	NaN	NaN	NaN	2395.41	NaN	NaN	NaN	643.695	NaN	NaN	NaN	NaN	6.38265	3.49997	NaN	541.719	NaN	NaN	29.6955	26.1028	42.3419	NaN	NaN	NaN	1245.28	3549.9	3308.57	NaN	NaN	NaN	NaN	NaN	NaN	3168.82
O14498	156886	119048	154113	1130.57	1243.95	1171.29	248395	219009	171954	251508	237427	203941	515735	543722	473622	289505	338000	385721	189827	178285	115710	115702	106091	98881	189551	230381	202211	106.332	135.971	126.572	35336.7	53347.3	53265.4	366.793	280.701	300.143	124785	122636	94995.9	138720	84374.4	73067.9	242941	234523	250039	146168	123609	204363	53482.1
O14548	NaN	NaN	NaN	54.6616	67.3577	44.4717	NaN	NaN	NaN	NaN	NaN	NaN	NaN	NaN	NaN	NaN	NaN	NaN	15550.3	7715.2	6183.24	NaN	NaN	7032.61	NaN	NaN	NaN	100.509	NaN	NaN	NaN	NaN	NaN	29.7577	20.8804	17.5412	NaN	NaN	NaN	NaN	NaN	NaN	NaN	NaN	NaN	NaN	NaN	NaN	984.769
O14558	NaN	NaN	NaN	5.07762	0.0944438	0.283607	NaN	NaN	NaN	NaN	NaN	NaN	399.734	824.983	341.623	NaN	NaN	NaN	128.84	NaN	NaN	NaN	3497.64	NaN	NaN	NaN	NaN	0.533031	NaN	NaN	NaN	NaN	NaN	36.0809	8.99615	11.8218	NaN	NaN	NaN	NaN	NaN	NaN	4204.14	4133.4	2906.17	NaN	NaN	NaN	2481.12
O14579	416.435	306.174	NaN	1.09166	2.5771	1.37101	NaN	NaN	NaN	NaN	NaN	NaN	900.669	1150.46	1556.64	NaN	NaN	NaN	NaN	148.779	NaN	233.124	117.942	225.534	NaN	NaN	NaN	0.593984	0.472684	0.174643	679.364	346.872	NaN	10.3865	5.1424	24.8591	NaN	NaN	NaN	NaN	NaN	NaN	4785.8	9915.46	8486.11	NaN	4776.83	NaN	4265.16
O14594	159718	144464	159600	805.676	613.041	702.927	NaN	NaN	472268	328504	350176	314611	283297	333867	323737	130662	150951	386436	89509.7	78187.1	100964	195532	109361	91718.2	115531	230465	127970	89.1557	93.9621	134.556	24783	16688.2	16895.2	343.168	205.47	358.159	NaN	NaN	73577.8	74660.2	83952.3	59608.2	94281.6	97290.2	87409.6	100160	112298	142972	27732.1
O14602;P47813	NaN	NaN	NaN	NaN	NaN	NaN	NaN	NaN	NaN	41038.9	28679.1	43132.2	NaN	NaN	NaN	NaN	NaN	NaN	NaN	NaN	NaN	NaN	NaN	NaN	NaN	NaN	NaN	NaN	NaN	NaN	NaN	NaN	NaN	NaN	NaN	NaN	NaN	NaN	NaN	6671	868.739	5624.54	NaN	NaN	NaN	NaN	NaN	NaN	NaN
O14618	37009.4	61782.6	65507.1	211.579	187.423	208.69	19031.6	23305.2	23064.7	104176	110480	102736	115125	103135	102881	58766.7	40591.9	75396.7	14583.9	18121.1	18493	44523.7	27254	15089.5	36189.7	39765.9	50470.5	99.1944	96.7788	74.5519	11213.7	10404.3	8667.66	96.6644	100.599	103.631	2928.59	3708.88	3236.11	12158.6	6481.14	6241.33	20885.8	20098.6	19702.3	23411.9	13624.3	26655.3	8778.87
O14638	10929.5	8834.59	9994.33	28.7351	31.8863	24.8324	NaN	NaN	NaN	NaN	NaN	NaN	15893.7	26788.9	16803.8	8781.62	8831.12	16246.2	2304.04	9897.55	7501.52	1649.57	2205.1	1631.94	4595.76	13367.4	15366.1	15.7154	16.7362	12.4291	3156.54	3282.65	2600.93	19.5459	23.5608	23.9475	NaN	NaN	NaN	NaN	NaN	NaN	13273.9	11376.2	12545.7	6486.95	4501.27	9621.2	4222.32
O14639	13674.6	22702.1	30381.9	261.019	251.924	253.119	NaN	NaN	36032	65500.7	NaN	75971.1	42836.3	36179.1	95682.4	150426	15702.2	82855.1	13865.6	22026.7	7085.06	45202.1	18785.2	20081.8	203467	26059.3	66704.8	80.481	73.8407	48.989	3210.1	3122.76	3436.36	65.4838	52.7068	64.1898	NaN	NaN	1957.54	7302.01	NaN	6976.19	8502.2	11368.4	2262.86	10732.4	9883.47	14745.7	4813.51
O14672	54911.6	104566	36532.8	260.824	511.23	340.923	20209	17136.9	22468.4	40984.4	52036.1	60393.2	47462.6	109138	38066.5	35666.7	54528.6	55432.6	18599.3	22913.5	16877.6	16503	7493.31	18934	16285.9	27839	17293.2	41.7675	54.2363	35.4497	5040.69	2143.83	3184.35	57.4447	52.7589	64.6104	4093.51	3208.34	4086.31	7639.3	14001.1	12574.9	30099	24147.3	25887	26879.4	16019.6	23887	7627.3
O14713	NaN	2890.73	NaN	75.7728	55.6995	79.182	NaN	2029.27	NaN	31147.7	17403.5	8973.79	7734.55	9794.07	NaN	NaN	5532.93	3657.13	7995.17	5648.99	3190.03	2635.74	3263.82	2.42336	NaN	2802.33	NaN	NaN	NaN	NaN	1614.54	1501.97	2071.64	46.7112	32.6012	35.8196	NaN	1689.62	NaN	3212.68	3797.72	3828.69	6079.11	2630.14	8184.74	NaN	2277.37	1659.96	2973.59
O14732	62342.3	106118	62470.5	310.138	337.982	329.715	16244.9	12050.2	37150.2	29112.7	41825.5	32915.4	81886.4	121613	141036	47401.8	44206	57695.5	42882.5	58418.7	55937.5	18344.2	1221.07	10658.3	14672.4	18976	32279.5	61.6317	87.1736	62.6959	8737.58	6484.04	5601.88	122.299	140.975	127.405	3491.72	4375.08	3586.96	5653.91	5051.81	1372.51	32557.8	30361.5	30769	23375.5	23626.3	19325	12062.3
O14737	NaN	NaN	NaN	153.703	NaN	NaN	NaN	NaN	31295.3	NaN	NaN	NaN	NaN	NaN	NaN	NaN	NaN	NaN	6535.69	4520.86	3857.11	NaN	3070.12	NaN	NaN	NaN	NaN	NaN	43.2283	NaN	NaN	NaN	NaN	11.9804	NaN	NaN	NaN	NaN	4286.13	NaN	NaN	NaN	NaN	NaN	NaN	NaN	NaN	NaN	670.976
O14744	NaN	108245	119863	NaN	NaN	NaN	NaN	NaN	NaN	NaN	NaN	NaN	121989	35146.6	92708.2	6536.53	NaN	2994.01	NaN	4343.31	236.35	NaN	2387.76	NaN	NaN	NaN	NaN	13.0215	8.62736	33.397	NaN	3738.74	4398.79	NaN	NaN	NaN	NaN	NaN	NaN	NaN	NaN	NaN	10289.4	11228	10778.7	3434.26	NaN	5164.92	NaN
O14745	130644	119027	115784	963.086	966.735	948.182	162740	168863	151247	206138	219392	243166	405976	413494	429189	174615	204810	208209	122010	130865	109996	99657.5	86905.9	74839.3	144090	154875	161897	152.186	160.677	135.278	16102.6	16785.2	11741.4	186.879	179.597	188.07	35260	36460.7	34208	31710.5	30345.8	26447.6	77045.5	74523.4	75320.6	60399.5	67607.5	67587.5	26367.7
O14773	413939	396852	409339	2001.17	1501.09	1293.24	450894	478458	426320	207979	183477	197655	1.07136e+06	1.18642e+06	1.13522e+06	1.28643e+06	2.62382e+06	902529	231793	166843	192726	229596	139352	152972	270306	318367	373254	454.266	333.475	306.863	27540.3	25830.7	21979.8	384.725	244.139	196.783	134560	159970	137104	17701.6	18669.6	19695.1	115268	109893	99850.6	111775	245175	135960	22419.3
O14777	NaN	NaN	7045.09	144.893	138.841	163.531	NaN	NaN	NaN	NaN	8272.94	11714.9	NaN	NaN	NaN	NaN	NaN	NaN	8989.91	4280.54	9503.91	NaN	30213	17644	NaN	NaN	NaN	15.6302	NaN	NaN	NaN	NaN	1020.43	49.5849	39.6586	40.7453	NaN	NaN	NaN	NaN	2102.59	2443.69	NaN	NaN	NaN	NaN	NaN	NaN	2168.03
O14786	77052.6	64798.4	74404.6	376.291	202.341	267.925	114861	104252	89096.5	70967.2	292126	70622.8	106460	113564	115802	64982.3	68549.8	127054	34786.5	41571.6	38246.2	54026.6	43374.9	74467	38008.9	55681.6	49991.3	51.486	42.2367	52.8879	10970.6	12993	14105.2	137.166	103.512	96.855	15934.2	14839	13397.9	8253.64	20299.6	8999.62	32350.1	34150.6	27862.1	21779.6	37217.3	43063.2	12370.7
O14791	8910.87	2643.06	NaN	18.8377	13.7968	NaN	NaN	NaN	NaN	1978.6	NaN	NaN	146048	151408	151270	NaN	NaN	NaN	3230.13	NaN	1252.77	NaN	NaN	NaN	7463.36	3827.9	NaN	NaN	13.0405	NaN	1489.06	626.46	NaN	5.69967	5.70933	NaN	NaN	NaN	NaN	1912.29	NaN	NaN	44472.3	48475.7	45843.8	6514.11	1137.94	1108.83	914.128
O14798	329898	344032	372905	3531.49	2304.63	2289.01	3556319	2.89833e+06	1.95935e+06	13685.8	15428.9	983.556	1.04849e+06	1.52362e+06	1.21388e+06	974757	1.09336e+06	938835	552360	388197	105293	289244	285020	295166	99385.1	122482	113615	191.506	191.17	401.503	153028	220913	325789	2086.39	1890.53	2122.68	6.86124e+06	13029646	17226026	1624.61	366.155	180.692	560980	615315	582562	382150	421361	338815	73640.8
O14818	61919.4	63486.2	62082.4	401.821	367.553	374.51	38140.9	40797.3	50745.4	454064	466897	496668	167722	156339	168088	86099	102103	121576	56246.9	55532.9	47759.7	57948.8	37197	28849.9	58682	88750.6	110179	86.3505	67.9452	84.6792	14834.6	12029.3	11833.9	74.9817	69.6547	72.674	4447.79	4380.81	3642.38	52331.4	67595.1	61734.7	38512.2	45466.5	44081.5	24088.6	30131.2	24368.7	15205.5
O14828	NaN	NaN	NaN	30.8845	72.3747	51.9461	NaN	NaN	NaN	NaN	7762.03	NaN	NaN	NaN	NaN	NaN	NaN	NaN	NaN	NaN	NaN	NaN	NaN	NaN	NaN	101871	9550.66	NaN	NaN	NaN	NaN	NaN	NaN	20.7694	12.126	26.911	NaN	NaN	NaN	NaN	4426.22	NaN	3237.15	NaN	NaN	NaN	NaN	NaN	7255.19
O14841	9390.22	9083.02	14356.9	390.778	314.443	363.613	19491.7	13530.3	10295.6	73019.3	68756.8	83199.4	39698.1	23164.6	38438.4	31607	61319	23068.3	82787.7	46817.6	41752.4	3659.25	1867.84	2378.44	4373.51	6798.29	10630.5	10.5304	27.6475	6.39927	1316.99	3153	6290.16	27.6634	43.1253	34.3963	1701.21	4702.42	895.763	5897.82	3265.81	2195.55	7432.22	5273.69	7144.65	12254.9	15921.2	11974.7	4116.53
O14907	17103.9	13352.7	15601.9	NaN	NaN	NaN	NaN	NaN	NaN	NaN	NaN	NaN	11818	30620.3	NaN	8453.14	NaN	10114.2	14732	11361.8	25253	714.639	1588.55	3037.64	NaN	NaN	NaN	2.77371	NaN	NaN	1963.93	1217.06	1394.49	NaN	NaN	NaN	NaN	NaN	NaN	NaN	NaN	NaN	1263.95	NaN	NaN	NaN	NaN	NaN	1737.83
O14908	17178	16897.3	12631.3	91.4393	119.343	119.346	25908.5	30685.6	19881.5	153877	13072.3	66549.5	37738.7	32108.3	30144.8	12430.1	22345.3	3481.32	14317.1	10716.4	8675.46	6879.07	2462.34	64.8674	13184.8	15582	10936.8	10.9346	6.3678	10.4176	3070.37	3684.13	4191.46	38.2972	53.2277	50.5871	4383.6	4595.68	4280.96	5802.05	12182.3	8228.66	9057.1	9066.69	9355.95	5421.02	5877.69	7887.17	3179.43
O14917	9604.62	3178.38	5663.4	23.3773	54.0528	132.688	38687.2	39223.1	49109	27128.4	45937.9	131529	13992.3	25984.8	12178.5	27970.3	9163.82	8951.17	11450.1	9722.38	3279.72	2830.59	1623.68	16198.1	NaN	NaN	NaN	35.201	342.231	NaN	2626.08	651.69	1000.41	7.6324	44.9238	13.9049	7230.5	6091.88	5245.36	8817.15	3920.91	14097.2	11305.3	11879.3	12837.2	3522.55	3405.49	3084.39	2780.67
O14933	NaN	NaN	NaN	NaN	NaN	NaN	NaN	NaN	NaN	NaN	NaN	NaN	NaN	NaN	NaN	NaN	0.294464	NaN	0.344079	NaN	NaN	NaN	NaN	NaN	NaN	NaN	NaN	NaN	NaN	NaN	NaN	NaN	NaN	NaN	NaN	NaN	NaN	NaN	NaN	NaN	NaN	NaN	NaN	1365.95	NaN	NaN	779.47	NaN	1421.48
O14944	16036.5	13815.9	11260.3	99.9632	136.141	137.902	NaN	NaN	NaN	NaN	NaN	NaN	48519.7	25021	35327.5	NaN	NaN	NaN	16499.4	10011.5	12645.1	17325.8	12288.4	8725.48	NaN	18708.7	39455.8	20.3649	22.9871	24.4671	3584.84	4826.71	3937.69	45.7852	62.107	82.3299	NaN	NaN	NaN	NaN	NaN	NaN	17277.8	18219.3	23166.7	NaN	NaN	NaN	4773.89
O14949	NaN	NaN	NaN	NaN	NaN	NaN	NaN	NaN	NaN	NaN	NaN	NaN	NaN	NaN	NaN	NaN	NaN	NaN	29.005	NaN	NaN	NaN	NaN	56.1516	NaN	NaN	NaN	NaN	0.225715	NaN	NaN	NaN	NaN	NaN	NaN	NaN	NaN	NaN	NaN	NaN	NaN	NaN	NaN	NaN	NaN	NaN	NaN	NaN	2177.84
O14950;P19105	10794.5	6172.04	2402.63	86.0779	70.0073	93.534	16744.9	8161.04	15337.3	20963.1	22579.1	21820.4	16438.9	21356.5	12732	NaN	NaN	NaN	6083.33	12662.5	10858.3	8261.21	14251.5	6444.05	NaN	NaN	NaN	27.2103	16.641	9.91619	1654.74	1440.01	1054.27	23.2856	27.2629	21.0432	4037.52	1862.2	2418.08	4821.54	8051.69	5537.84	5208.01	5721.29	5562.67	NaN	NaN	NaN	2288.59
O14960	11076.3	8159.52	8423.08	89.7972	73.2659	76.5206	NaN	NaN	NaN	NaN	NaN	NaN	NaN	2829.87	NaN	18305.9	NaN	18447.9	NaN	NaN	NaN	NaN	NaN	NaN	NaN	NaN	NaN	9.15003	6.82792	8.94212	3040.81	1448.58	2458.2	31.2738	20.0087	29.7651	NaN	NaN	NaN	NaN	NaN	NaN	9283.62	6820.14	NaN	35973.1	NaN	39681.4	1642.8
O14964	14895.6	28057.1	20974.2	189.728	278.011	266.404	19313	29766.4	44536.6	42901.2	41710.6	41504.8	NaN	NaN	27050.4	7408.65	NaN	2667.81	20356.2	2838.73	19156.5	8862.56	17918.1	10045.6	7343.22	3770.86	13212.9	5.39199	23.5347	41.3196	3418.69	1868.87	2357.22	19.2464	58.23	75.632	29990.2	26453.8	23261.8	5119.06	4988.92	7072.07	NaN	NaN	7646.16	8270.6	NaN	5153.35	6429.7
O14966	27288.3	30404.9	27263.9	304.875	283.127	340.801	21337.7	21141.8	18096.4	32085.2	29908.8	28802.8	74733.9	72774.8	58340	43627.6	24811.3	32108.6	27379.3	16204.6	28724.5	26429.1	22500.7	26064.1	31438.8	46149.6	50979.1	38.2498	37.793	27.3176	4697.79	4319.35	5514.84	111.593	103.617	111.07	4651	4824.93	3994.32	3632.6	4357.11	5444.13	23014	21861.7	22397.3	15795	10793.3	17198.9	7837.41
O14974	NaN	NaN	NaN	19.2077	60.431	77.6065	NaN	NaN	NaN	NaN	NaN	NaN	NaN	NaN	NaN	6938.11	NaN	NaN	1565.66	2600.66	957.482	3319.19	NaN	587.071	13258.4	50079.9	NaN	1.27485	NaN	6.16608	571.235	NaN	NaN	15.3617	15.7291	15.1858	NaN	NaN	NaN	NaN	NaN	NaN	NaN	NaN	NaN	5548.47	NaN	NaN	919.225
O14975	NaN	NaN	NaN	2.67466	9.57046	11.8447	10394.3	NaN	4330.58	10678.3	9497.96	9867	NaN	NaN	NaN	NaN	NaN	NaN	11697.9	14749.3	206.021	NaN	4462.8	NaN	NaN	NaN	NaN	NaN	61.8234	46.7829	NaN	NaN	956.925	7.83819	11.0045	11.9487	581.73	NaN	339.714	2077.59	1238.19	1.57273	1050.66	1378.95	1028.9	NaN	NaN	NaN	819.051
O14976	NaN	NaN	NaN	45.4198	30.7482	48.8629	NaN	NaN	NaN	NaN	15965	18674.8	NaN	NaN	NaN	NaN	NaN	NaN	NaN	NaN	NaN	NaN	NaN	NaN	NaN	NaN	NaN	NaN	NaN	NaN	NaN	NaN	NaN	7.92731	15.2796	13.4405	NaN	NaN	NaN	NaN	1605.99	592.609	NaN	NaN	NaN	NaN	NaN	NaN	NaN
O14979	NaN	NaN	NaN	NaN	0.476626	NaN	34192.2	9254.46	8817.21	8.38308	NaN	NaN	164.943	NaN	126.624	NaN	NaN	NaN	109.005	117.672	256.087	113.005	4.43574	67.9619	NaN	NaN	NaN	0.318988	0.372297	NaN	NaN	NaN	NaN	NaN	5.54851	NaN	28409.6	5950.29	3418.02	285.232	NaN	NaN	2659.39	1939.62	2556.63	NaN	NaN	NaN	4136.9
O14980	NaN	NaN	9604.31	85.9323	42.1576	126.16	NaN	NaN	NaN	NaN	NaN	NaN	64767.7	18214.9	39724.7	NaN	NaN	NaN	3771.02	5857.97	6376.7	886.764	870.082	2654.97	NaN	28408	9907.16	24.37	NaN	NaN	NaN	NaN	1130.92	28.4133	19.0311	28.5771	NaN	NaN	NaN	NaN	NaN	NaN	6514.76	5514	6021.51	NaN	NaN	NaN	1273.71
O15020	23295	50496.1	54414.2	282.036	429.061	97.9828	30215.6	6414.41	49456.7	10846.5	8336.87	26346	29845.3	43875	25406.2	43467	3866.69	7218.24	5573.92	6759.9	3960.48	7978.87	2483.44	2841.27	NaN	NaN	7286.36	NaN	93.3982	NaN	2102.98	1545.22	3754.65	24.695	45.806	35.5592	2745.21	465.783	2072.79	1914.82	2083.2	2274.34	5335.08	5100.96	5674.54	NaN	646.212	3058.54	2750.81
O15021	NaN	NaN	NaN	NaN	NaN	NaN	NaN	NaN	NaN	NaN	NaN	NaN	0.259445	NaN	NaN	NaN	NaN	NaN	NaN	NaN	NaN	NaN	NaN	NaN	NaN	NaN	NaN	NaN	NaN	NaN	NaN	NaN	NaN	NaN	NaN	NaN	NaN	NaN	NaN	NaN	NaN	NaN	6755.04	NaN	NaN	NaN	NaN	NaN	NaN
O15031	18436.9	13578.7	18863.8	164.782	131.406	122.037	4713.52	6991.3	5397.54	12513.2	12210.4	12252.6	53859.4	37628.6	29679.8	24200.2	16351.7	15028.2	15837.9	22002.9	18482.9	14834.5	12967.1	16153.4	19005	26379.9	22267.4	10.803	17.077	16.6034	5144.88	3270.04	3864.76	53.6316	52.3829	50.0685	3277.87	3025.04	3282.74	3271.43	2804.97	3963.14	12898.3	12984.7	11970.3	12610.3	13004.8	12916.9	4843.14
O15066	17504.3	24426.3	24103.4	174.095	168.858	181.028	23627.7	26321	18494.3	16161.2	28959.1	13552.7	40748.9	48242.1	43635.2	24483	21692.7	22767.8	15779	19835.5	15247.2	18087.9	10861.8	14494.8	25329.3	45034	40516.1	76.1166	64.5507	95.1363	6914.95	8215.43	5495	83.4335	65.8312	61.8399	35997.4	30776.5	28982	41.9094	1882	55.7726	12215.8	11159	10664.3	9932.52	5397.71	7959.68	4842.84
O15067	NaN	7021.27	412.092	94.8019	101.272	142.158	NaN	NaN	NaN	34544.6	32554.2	312192	NaN	9868.96	4379.75	5088.37	11587.5	14595	8320.67	5867.11	11964.7	NaN	3628.14	4089.47	69961.2	194552	NaN	NaN	14.8282	NaN	NaN	5459.46	1186.06	41.7901	64.7109	40.2992	NaN	NaN	NaN	3496.79	3701.05	3148.16	9664.67	5952.5	5229.1	1371.78	1354.01	696.413	1886.55
O15072	NaN	NaN	24622.1	180.604	182.452	171.081	NaN	NaN	NaN	NaN	NaN	NaN	244766	NaN	NaN	NaN	NaN	NaN	NaN	NaN	4751.11	NaN	NaN	NaN	NaN	NaN	NaN	NaN	13.2068	NaN	NaN	NaN	638.56	25.6887	17.5234	21.6057	NaN	NaN	NaN	NaN	NaN	NaN	7386.74	NaN	NaN	NaN	NaN	NaN	1657.85
O15126	NaN	NaN	NaN	217.711	130.368	130.392	NaN	NaN	NaN	NaN	NaN	NaN	NaN	4220.42	NaN	NaN	NaN	NaN	NaN	4830.22	NaN	NaN	NaN	NaN	NaN	18143.3	NaN	NaN	NaN	NaN	NaN	NaN	NaN	22.4351	20.756	33.7451	NaN	NaN	NaN	NaN	NaN	NaN	NaN	264.167	NaN	NaN	NaN	NaN	843.134
O15127	18140.8	3713.67	7012.26	13.1137	105.004	112.792	NaN	NaN	NaN	NaN	NaN	NaN	NaN	NaN	NaN	16452.3	31715.5	30651.6	NaN	837.826	9783.4	345464	NaN	NaN	23939.5	19625.3	11881	NaN	NaN	NaN	1226.5	987.367	713.033	1.48184	21.5836	23.5753	NaN	NaN	NaN	NaN	NaN	NaN	NaN	NaN	2910.43	4181.62	3982.25	3227.86	475.251
O15143	93887.8	100520	95935.2	1196.46	817.926	807.38	48103.8	56349.8	46553.5	98043.6	98719	99115.6	194130	218007	181506	123752	118224	165282	54337	77513.4	79266.4	73034	30645.4	61451.9	70157.5	125858	111222	79.6641	88.8377	78.517	17636	15527.1	12734.5	276.687	192.915	200.411	9141.68	9853.3	10009	3099.44	4760.43	2171.28	34721.3	33452.3	34949.3	23467.2	17678.3	36017.2	12461.9
O15144	60183.4	55411.5	53731.7	392.007	447.822	421.794	125836	119597	122791	153708	140892	137657	93364.7	110344	129980	83805.7	97402.5	96908.9	46693.8	55056	45043.4	49295.3	50218.5	51251.9	87028.5	129402	145878	95.6649	81.4342	79.7191	10635	9714.14	8323.65	115.215	119.6	129.754	25734.2	25076.5	25653.4	10016.3	15760.9	13640.6	37255.7	38548.1	36000.8	36721.1	43520.8	46183.2	15979.7
O15145	51122	46538.6	38835.8	532.943	301.294	287.098	77431.1	41999.3	40684.9	19314	22300.2	21590.1	98875.7	101119	102112	114277	121281	102452	34883	24007.4	13948.3	55411.1	35140.7	32631.7	51238.1	53001.4	53083	44.8478	41.7193	40.0643	13211.6	12313.3	12192.7	177.311	132.903	124.107	5195.01	6498.44	7069.31	1395.4	2390.19	2942.34	38074.4	35892.7	35714.5	30474.6	36293.3	37251.3	15145.9
O15162	NaN	NaN	NaN	12.65	23.8018	29.7246	NaN	NaN	NaN	NaN	NaN	NaN	NaN	NaN	NaN	NaN	NaN	199130	74658.1	65782	1948.73	365.337	NaN	149.024	NaN	NaN	NaN	NaN	1.51284	NaN	NaN	NaN	NaN	18.0054	24.9948	24.5031	NaN	NaN	NaN	NaN	NaN	NaN	38348.2	NaN	9191.87	NaN	NaN	10792.3	2216.9
O15173	3331.42	6297.25	15.1429	127.33	123.006	140.33	40487.3	30236.1	27523.1	51424	51232.3	48179.7	49698	50671.1	26697.1	21140.9	27433.2	33099.8	149.28	4564.31	7422.45	12659.9	NaN	7615.77	12112.3	16036.3	17316.9	15.8221	31.7207	20.6708	5268.04	3337.16	4294	54.9593	29.8082	72.7394	5161.19	5484.99	4459.88	10554.5	2306.2	1727.3	17981.7	17916.9	17813.6	20800.3	16462.5	26708.8	6282.91
O15194	NaN	NaN	NaN	138.024	128.07	124.226	NaN	NaN	NaN	NaN	2606.13	NaN	NaN	NaN	NaN	NaN	NaN	NaN	NaN	NaN	NaN	NaN	NaN	4499	NaN	NaN	NaN	26.552	NaN	NaN	NaN	NaN	NaN	11.2974	18.7507	13.5966	NaN	NaN	NaN	NaN	2388.99	NaN	NaN	NaN	NaN	NaN	NaN	NaN	NaN
O15197	101355	105773	105726	1075.18	871.554	835.959	339281	326980	350088	510150	492123	533908	407880	388770	395013	164057	176781	154151	106216	71524.9	102753	145076	79096.2	95534.5	86196.4	154853	169586	145.77	124.991	124.471	21824.8	19340.4	18490.9	311.299	239.552	246.503	72876.8	76413.4	74180.2	88291.1	104366	61403.4	101046	93458.2	86958.7	58842.7	60840	52380.9	25679.2
O15204	64155.5	52778.6	61729.2	640.411	595.985	696.579	15262.1	22357.7	25381.6	132553	122818	131332	332164	310506	330120	75466.8	70229	105297	69426.8	61413	73171.7	44607.2	30864.4	24002.8	65770.7	81442.3	79345.3	7.77316	14.1183	14.9833	6291.83	4915.72	4882.32	158.421	169.071	149.303	3438.37	2592.73	2986.29	6577.25	7141.34	7488.56	77281	67850.4	70489.8	20274	14342.9	18648.1	9947.76
O15229	38770.5	7953.53	26706	207.811	201.199	198.075	9336.24	NaN	NaN	160093	164591	8405.06	23448.6	61854.4	58427.2	20250.7	35743.1	34871.7	27785.9	10748	26958.4	14969.9	14945.7	19610.4	37441.9	47727	NaN	30.7939	62.3234	53.4052	5020.07	4411.88	4240.07	95.0944	94.0533	90.3654	NaN	NaN	NaN	1783.22	718.078	0.838466	16294.6	13182.2	12067	18293.8	9202.51	10461.4	3513.65
O15230	20045.4	18118.9	15934.1	195.109	210.995	211.071	55783.6	52316.8	49142.4	96833.4	78403.1	72069.6	56762	56456.5	54507.6	29415.8	33099.2	33878.2	16780.2	13622.4	17751.3	11713.8	12200.7	10683.3	17375.9	25303.3	24038.4	21.6877	19.6334	17.4498	8161.93	5557.98	6269.19	90.2853	88.3345	99.5019	8734.19	8926.05	8410.49	9781.07	7323.57	9608.24	28624.7	25845.9	24641.8	15684.6	15882.3	16740.3	8674.76
O15231	41411.3	43341.9	34719.2	451.13	381.401	339.294	38529.7	42398.1	32765.2	86444.2	78580	90997.5	100713	122158	108912	34916.6	60721.7	44790.1	41757.4	25311.5	33365.7	43167.6	31927.9	26671	51561.2	46593	54682.6	45.4608	42.7122	40.3741	6643.38	8392.33	8074.37	110.308	95.7	91.8924	8874.58	7780.61	6954.51	10651.8	8891.55	7908.9	28952.7	30999.6	28583.4	10316.5	16446.9	18110	11303.2
O15240	262406	250427	206878	1832.45	1884.09	2055.17	708391	762063	674142	835765	791959	931260	610823	761921	669666	189873	163049	221414	208178	203386	168313	194477	133832	102824	188396	238365	257870	119.165	126.811	128.006	36115.2	45469.2	33120.8	710.055	699.847	585.09	278361	242699	290181	216314	256408	229498	192326	241516	213907	68904.9	70489.3	81267.8	63913.2
O15244	90584.4	37860.3	26525.1	263.318	161.821	249.885	12247.5	11899.1	10592.6	33003.3	8023.58	40322.8	23129.3	37724.9	59128.3	NaN	NaN	NaN	26395.1	11362.3	13841.1	61445.5	63905.5	33540.1	NaN	NaN	NaN	21.6027	27.8241	48.9702	8526.5	10524.2	6489.19	85.6471	76.2084	85.2574	3875.07	3325.98	3279.88	5886.06	149.309	522.594	19005.1	15017.8	16046	NaN	NaN	11474	13298.8
O15247	NaN	NaN	NaN	NaN	NaN	NaN	10872.6	8967.07	15418.4	31729.4	22371.2	31158	NaN	NaN	NaN	NaN	NaN	NaN	NaN	NaN	NaN	NaN	NaN	NaN	NaN	NaN	NaN	NaN	NaN	NaN	NaN	NaN	NaN	NaN	NaN	NaN	2636.23	2399.21	2823.86	1889.57	1307.3	1393.02	NaN	NaN	NaN	NaN	NaN	NaN	NaN
O15258	1202.52	NaN	1777.54	NaN	NaN	NaN	NaN	NaN	NaN	NaN	NaN	NaN	3298.12	NaN	3685.22	NaN	NaN	9838.28	3716.03	2045.86	NaN	NaN	NaN	NaN	NaN	NaN	NaN	NaN	NaN	NaN	386.549	NaN	301.163	NaN	NaN	NaN	NaN	NaN	NaN	NaN	NaN	NaN	3336.07	NaN	3848.97	NaN	NaN	2103.87	673.798
O15259	11686.2	7250.25	8148.74	NaN	NaN	NaN	NaN	NaN	NaN	NaN	NaN	NaN	14000.4	NaN	NaN	NaN	NaN	NaN	8891.15	12265.8	NaN	NaN	NaN	NaN	NaN	NaN	NaN	NaN	NaN	NaN	1771.76	1525.74	1209.19	NaN	NaN	NaN	NaN	NaN	NaN	NaN	NaN	NaN	4606.35	NaN	NaN	NaN	NaN	NaN	1229.51
O15260	NaN	NaN	NaN	NaN	NaN	NaN	NaN	NaN	NaN	NaN	NaN	NaN	NaN	NaN	NaN	NaN	NaN	NaN	NaN	NaN	NaN	5434.14	5115.02	6632.36	NaN	NaN	NaN	NaN	NaN	NaN	NaN	NaN	NaN	NaN	NaN	NaN	NaN	NaN	NaN	NaN	NaN	NaN	NaN	NaN	NaN	NaN	NaN	NaN	NaN
O15264	214.482	NaN	NaN	13.9411	12.4063	10.929	NaN	NaN	NaN	NaN	NaN	NaN	NaN	NaN	NaN	NaN	NaN	NaN	1921.81	494.926	1050	NaN	NaN	NaN	NaN	NaN	2984.96	NaN	4.29168	NaN	1297.66	NaN	NaN	7.38455	18.119	20.3598	NaN	NaN	NaN	NaN	NaN	NaN	NaN	NaN	1403.86	NaN	NaN	NaN	255.201
O15296	NaN	NaN	NaN	NaN	NaN	NaN	NaN	NaN	NaN	4165.3	5645.07	10670.7	NaN	NaN	NaN	NaN	NaN	NaN	NaN	NaN	NaN	NaN	NaN	NaN	NaN	NaN	NaN	NaN	NaN	NaN	NaN	NaN	NaN	NaN	NaN	NaN	NaN	NaN	NaN	2712.25	1164.44	1782.84	NaN	NaN	NaN	NaN	NaN	NaN	NaN
O15305	5042.12	13097.1	6857.73	100.671	80.9938	115.567	13598.8	NaN	917.809	16719.4	24033.7	20523.1	15085.4	33313.9	9454.16	5299.6	10090.6	6977.61	1851.31	5645.53	11528.1	4757.95	1095.81	1770.88	NaN	NaN	21710.9	6.42198	14.9327	11.8701	2168.21	2672.96	2329.16	43.5005	62.2453	51.3976	8671.89	6049.42	6624.18	3382.68	3563.8	1452.94	6639.25	9014.07	6859.71	9215.48	8807.92	11492	4465.34
O15347	NaN	NaN	NaN	91.0797	79.0231	61.399	NaN	NaN	NaN	NaN	NaN	NaN	NaN	NaN	NaN	NaN	NaN	NaN	NaN	2842.65	NaN	NaN	NaN	NaN	NaN	NaN	NaN	NaN	NaN	NaN	NaN	NaN	NaN	4.98168	10.2399	10.0343	NaN	NaN	NaN	NaN	NaN	NaN	NaN	NaN	NaN	NaN	NaN	NaN	590.746
O15354	NaN	NaN	NaN	0.655321	0.162487	0.249843	NaN	13703	11621	37501.7	33772.5	25091.7	NaN	NaN	NaN	5.56443	5.97519	NaN	NaN	NaN	NaN	NaN	4.04134	4.57539	NaN	NaN	NaN	NaN	0.0345541	NaN	4035.91	3087.22	2675.55	165.492	17.2991	32.0207	NaN	4203.35	2511.49	8550.41	8197.25	5660.76	12561	NaN	5088.13	1588.82	5147.29	NaN	3687.14
O15355	NaN	NaN	NaN	0.573998	0.682213	0.636627	NaN	NaN	NaN	NaN	NaN	NaN	NaN	NaN	NaN	NaN	NaN	NaN	NaN	NaN	18.4257	NaN	NaN	12.8733	NaN	NaN	NaN	NaN	NaN	NaN	NaN	NaN	NaN	6.42316	10.1066	17.8893	NaN	NaN	NaN	NaN	NaN	NaN	NaN	NaN	1203.61	NaN	NaN	NaN	347.853
O15357	84.6116	210.462	156.933	1.87332	1.74431	1.91932	NaN	NaN	NaN	NaN	NaN	NaN	NaN	NaN	NaN	NaN	NaN	NaN	36.3463	NaN	NaN	121.082	16.4438	NaN	NaN	NaN	NaN	0.305198	0.153925	NaN	1144.56	1691.85	276.298	24.826	17.6613	17.0106	NaN	NaN	NaN	NaN	NaN	NaN	3400.46	3256.33	1990.33	NaN	NaN	NaN	1165.42
O15371	31034.9	10364.7	5301.42	283.25	199.347	208.609	NaN	NaN	NaN	NaN	NaN	NaN	19323.1	27573	NaN	5552.19	6817.97	15588.7	16106.9	23429.1	20453.1	4025.39	7053.32	8795.26	7193.18	5853.75	NaN	2.95085	8.23607	9.55471	36986.6	908.576	2255.47	58.6037	32.8162	38.7131	NaN	NaN	NaN	NaN	NaN	NaN	12690.9	10861.4	14860.6	NaN	2266.99	7058.99	8062.28
O15372	18870.7	20965	14065.2	571.12	259.705	458.775	4419.43	4466.08	5876.5	20122.3	17005.2	29456.7	71641	66400.8	62853.5	NaN	NaN	54739.7	28382.3	19026.9	17512.3	41005.8	34440.6	34298.2	41504.2	38877.6	38868.8	22.0736	192.471	17.5506	4099.02	5524.72	3776.09	86.9961	43.874	47.1624	3345.08	3430.27	3147.85	9545.69	7666.54	11578.1	15542.4	17007.6	15612.6	NaN	NaN	8207.74	5381.05
O15393	74858.8	75211.2	81080.1	572.612	420.406	488.51	162234	196747	161621	246079	282887	243268	236738	277093	241316	96416.4	107069	134984	64458.8	83521.4	87657.1	60722.2	51875.5	66156.8	64933	160587	117662	96.8941	91.2654	107.755	33475.9	23990.5	31296.9	354.96	322.742	280.38	36758	34595.6	30594.6	31768.3	36381.4	19293	136009	126248	126735	83298.7	78835	96085.6	41811.1
O15394	6641.72	19399.2	48415.8	180.678	162.946	143.104	NaN	NaN	NaN	NaN	60049.4	80208.4	24540.7	NaN	40088.9	22026	7454.1	NaN	182914	51619.8	42849.1	52429.5	3061.54	NaN	8586.06	6573.72	4244.4	7.77428	38.6246	7.16567	1256.1	2046.22	1398.49	37.881	22.725	25.0097	NaN	NaN	NaN	NaN	4843.38	4456.58	5973.87	4781.71	4150.07	4414.06	1927.41	NaN	2060
O15400	23636.1	21577.8	29394.3	723.802	662.194	642.831	NaN	68028.4	NaN	79778.8	76906.6	76674	21854.8	24116.5	20490.7	76777.7	18670.5	87348.9	28288	30975.2	28833.9	3519.89	19177.3	20808.5	11750.4	32405.5	8011.17	6.06798	87.5	43.9459	3839.41	2268.83	5075.98	113.403	106.819	130.591	NaN	5400.86	NaN	6149.35	6580.75	6906.42	13126.2	8939.02	13769	5846.73	4157.27	20931.2	8288.31
O15444	NaN	NaN	NaN	NaN	NaN	NaN	NaN	NaN	NaN	10607.2	15432	17951	NaN	NaN	NaN	NaN	NaN	NaN	NaN	NaN	NaN	NaN	NaN	NaN	NaN	NaN	NaN	NaN	NaN	NaN	NaN	NaN	NaN	NaN	NaN	NaN	NaN	NaN	NaN	2007.26	853.107	402.432	NaN	NaN	NaN	NaN	NaN	NaN	NaN
O15484	10660	33338.5	487.506	226.315	188.391	193.844	NaN	103952	107305	241197	258786	268907	28205.8	37671.2	55639.3	3920.01	170111	9712.47	12182.3	20980.4	21800.6	14701.4	10987.3	13359.8	12247.6	15475.4	3459.5	NaN	5.88753	17.599	4515.74	904.089	3568.7	81.9907	76.3463	67.9559	NaN	4865.96	4267.19	4107.32	384.635	4808.99	9117.68	8317.74	8436.82	1947.68	3095.55	3081.16	4857.51
O15498	NaN	NaN	NaN	8.15568	NaN	NaN	11728.9	6626.24	5356.35	35148.6	38385.5	30779.1	6444.86	9872.49	7170.58	NaN	NaN	NaN	4881.44	4836.1	4588.49	NaN	NaN	4551.02	NaN	1629.4	1062.79	2.78535	2.81743	3.55466	NaN	NaN	NaN	64.0057	NaN	NaN	1486.51	1194.41	1374.01	3856.28	1828.65	2085.5	8582.76	10095.1	8514.63	NaN	NaN	NaN	2263.87
O15511	109292	91376.5	77679.3	274.988	299.836	292.521	29574.4	53126.9	19936.9	123768	102036	121136	77948.3	71329.6	63694.6	90554.2	93542.6	107438	37127.7	28231.4	40554.7	10326.9	13460.7	13056.8	48588.5	55501	65872.2	32.6446	28.7689	25.1747	18925.3	18402.9	21907.7	214.209	222.807	214.657	5900.24	4416.3	5361.33	6659.72	572.809	7577.11	35448.3	29112.1	27604.2	41841.9	33959.3	56148.9	12124.1
O15530;Q6A1A2	NaN	NaN	NaN	0.964249	0.682217	0.647645	NaN	NaN	NaN	NaN	NaN	NaN	NaN	NaN	NaN	NaN	NaN	NaN	NaN	NaN	NaN	NaN	NaN	NaN	NaN	NaN	NaN	NaN	NaN	NaN	NaN	NaN	NaN	7.50865	16.1781	6.57795	NaN	NaN	NaN	NaN	NaN	NaN	NaN	NaN	NaN	NaN	NaN	NaN	1607.55
O15551	NaN	NaN	NaN	191.822	194.2	184.12	11386.2	20797.9	18490.3	20153.3	30806.6	44571.5	NaN	9360.29	8011.65	NaN	NaN	NaN	16056.1	11482.4	19079.4	NaN	NaN	NaN	NaN	NaN	5538.33	NaN	NaN	NaN	NaN	NaN	NaN	37.9934	33.1195	21.6742	1479.03	1305.54	2192.53	1028.21	4071.41	2036.3	NaN	1155.01	4252.28	NaN	NaN	NaN	2448.72
O43155	31401.2	21027.3	17687.1	377.946	412.332	402.093	31835.5	19027.2	16566.1	27942.7	22841.7	17498.1	76876	107563	120883	35524.5	56427.8	41003.7	14829.7	23653	16426.8	21969.4	23997.2	11111.6	21070.7	45011.8	35717.1	20.1911	17.8298	22.7907	5839.09	4251.74	4847.45	93.9599	100.091	111.105	7932.92	7257.56	7244.19	1644.04	5639.6	5876.72	19907.3	17921.9	16989.2	10480.4	11214.5	11642.2	6137.67
O43157	37068.9	30016.9	32981.2	62.0473	90.537	44.9613	6618.98	6943.34	4600.67	22534	23540.3	21264.8	95841.9	91861.8	74389.7	46032.2	104510	111674	13097.1	12574	6772.53	8881.44	9992.44	9134.06	55255.9	57418.2	41756.2	28.9219	27.4998	19.969	5337.53	4373.03	5836.22	20.9001	26.5623	28.1486	5928.41	5743.42	5308.41	4379.96	11222.4	11569	21815.8	23474.7	21677.2	25627.2	17806.6	36633.3	7506.03
O43169	NaN	NaN	NaN	34.9522	73.1973	4.20207	NaN	9.99655	NaN	NaN	16067.2	15280.9	NaN	NaN	9604.22	NaN	NaN	NaN	NaN	NaN	NaN	NaN	10040.2	NaN	18993.7	25630.4	26931.8	NaN	4.00935	53.4113	NaN	NaN	NaN	13.4389	28.7491	3.42157	NaN	746.997	NaN	NaN	997.482	1874.96	11113	9581.14	9789.04	NaN	NaN	NaN	640.095
O43173	1155.92	1218.99	1035.41	7.68814	8.88726	8.23295	NaN	NaN	NaN	38174.9	9542.43	26556.5	NaN	NaN	NaN	NaN	NaN	NaN	230.402	531.308	NaN	NaN	393.188	1059.07	NaN	NaN	NaN	5.66544	6.34301	5.03966	3013.96	3345.66	2699.82	49.2944	48.3833	51.6462	NaN	NaN	NaN	12002.9	11654.6	13211.8	NaN	NaN	NaN	NaN	NaN	NaN	3437.05
O43175	72912.9	69619.4	67740.6	717.75	695.442	671.054	142389	158085	123435	260743	247153	271127	203646	151310	163726	106385	117462	126554	57453.8	62721.8	62925.1	74033.1	62317.4	65903.2	87948.4	114659	119317	81.0458	78.841	82.9539	12548.4	9756.96	11614.1	166.587	155.57	139.551	21878.5	21946.7	20557.4	45900.8	39469.2	32017.1	35108.7	34296.3	33350.4	33108.3	32878	33520	15924.4
O43237	15289.7	12115.6	18415.5	215.456	197.779	190.017	16216.4	21707	14664.8	2844.76	18138.8	10520.4	22014.8	15358.5	43748.8	13081.7	15909.8	15337.4	6025.32	11080.6	18552.4	7272.8	6136.85	9880.96	NaN	1977.27	NaN	39.7673	21.7151	22.0893	2223.75	1357.65	3293.36	42.666	67.9615	51.4715	4137.32	5121.48	3013.98	4247.57	2890.55	1822.41	17833	22347.7	20820.9	4859.79	2931.72	10622.8	5832.11
O43240	2550.26	1794.63	NaN	63.2045	72.9189	160.056	12442.7	14560.3	11297.7	NaN	NaN	NaN	63267.7	40707.6	40870.2	29079.8	31892.9	31065.3	16795.7	13129.9	10223.7	7823.6	2581.17	1712.77	NaN	NaN	14502.1	14.6534	6.96131	9.01754	1016.21	974.263	NaN	4.96957	5.62292	27.3657	372.495	878.518	1161.02	NaN	NaN	NaN	9566.61	7832.1	7846.28	5553.12	8577.07	7979.29	4166.83
O43242	13283.8	3802.58	2117.71	340.277	232.101	233.378	686762	584424	493749	327395	227361	238069	15040.5	19259.9	11623.5	28652	25136	41209.5	11937.6	6284.32	6797.75	7765.58	9459.04	8207.87	7286.95	23617.9	7377.6	26.2965	24.9644	36.1045	2540.21	1730.84	2414.58	41.388	29.4779	36.4326	3538.95	3433.89	3532.31	2294.35	770.222	650.062	12896.1	9295.37	14391	13261.5	9883.12	12800.1	2571.42
O43278	107383	99162.5	98433.8	613.9	759.107	685.51	253680	249376	213715	279503	296909	305700	338733	335256	320157	159129	216549	214943	139002	118168	115499	100072	89199.1	96317.9	143905	143491	173652	124.391	116.52	119.83	19333.9	17150.4	18753.4	174.887	220.648	211.103	35013.6	32461.3	31212.7	32139.3	27055.8	35096.1	95858.8	92855.6	92573.4	60144.7	73347.5	81798.3	36904.6
O43280	4757.9	10409.1	NaN	74.5367	77.5079	64.3118	NaN	NaN	NaN	NaN	NaN	NaN	11788.6	13719.5	56194.5	NaN	NaN	15128.2	5410.54	3221.27	2743.95	4532.92	NaN	4431.74	NaN	NaN	NaN	NaN	NaN	2.81723	1213.09	988.207	NaN	44.0415	24.1501	6.06981	NaN	NaN	NaN	NaN	NaN	NaN	15766.9	4471.48	2221.96	NaN	NaN	5384.02	2875.56
O43291	274757	227656	246076	2838.22	2881.14	2874.41	47267.1	46262.7	40134.5	80574.6	81157.1	74295.5	771489	843078	772702	387817	490772	460903	254531	327389	259897	247168	169698	127523	202737	389787	367954	263.536	224.111	202.241	33466.2	23755.1	29267.3	249.764	412.338	307.137	25087.1	25065	21736.3	36439.8	31803.6	29820.8	117579	100142	114710	75662.8	77649	81388.4	32955.2
O43301	16473.5	5861.97	15698	244.483	290.565	219.553	2340.97	3504.29	10524	30029.6	15938.2	28683.7	38500.7	32902.4	35943.2	NaN	NaN	NaN	14341.4	25815.9	15189.1	6791.35	3325.98	5136.6	NaN	48102	1289.11	30.9139	17.985	4.86242	2189.04	305.535	1036.78	27.8655	37.6157	39.8641	57471.2	1729.81	2329.22	488.039	6446.99	5232.09	7605.34	7315.28	8449.77	NaN	NaN	NaN	3772.45
O43304	20650.7	42122.5	13331.2	NaN	NaN	NaN	NaN	NaN	NaN	NaN	NaN	NaN	146606	156941	215685	51304.9	NaN	NaN	NaN	37130.6	21238.9	NaN	NaN	5250.84	18930.7	49024.5	34230.6	NaN	NaN	32.1499	5083.31	1749.47	5011.44	NaN	NaN	NaN	NaN	NaN	NaN	NaN	NaN	NaN	18287.7	21085.6	22519.7	9199.82	NaN	NaN	NaN
O43374	NaN	NaN	NaN	0.184074	2.1282	2.13689	35896.3	39462.1	33841.7	50443.8	52034.2	49131.8	NaN	NaN	NaN	NaN	NaN	NaN	310.499	NaN	331.074	89.8555	127.791	279.228	NaN	NaN	NaN	NaN	NaN	NaN	473.024	NaN	NaN	13.519	3.14425	3.21971	10528.2	NaN	697.21	72602.6	186.524	195.65	NaN	NaN	NaN	NaN	NaN	NaN	1146.5
O43390	1629.1	NaN	NaN	28.7091	34.087	26.4948	11931.4	10706.8	6808.3	11382.7	8553.2	8496.22	12667.5	16585.7	7303.72	NaN	NaN	NaN	20021.5	7766.15	13850.2	24001	28754.4	31700.5	NaN	2991.38	2429.41	29.5681	120.587	51.914	966.705	NaN	NaN	6.23953	2.61073	26.5444	1591.84	1023.92	726.287	714.561	1257.68	1448.56	3649.53	2757.01	2503.64	NaN	1809.2	NaN	878.651
O43396	13622.3	3516.83	4908.47	131.511	52.8163	95.3934	985.858	1142.57	1773.64	7990.83	6149.66	10475.3	23750	27306.9	30804.4	NaN	NaN	4571.04	3481.32	12855.7	5207.02	13648.7	3524.36	12698.9	2580.34	9385.19	16115.9	9.79125	12.3964	15.2674	4627.11	1300.76	919.594	33.5133	11.2399	32.8111	1047.39	1216.22	1098.11	7766.9	4792.76	4750.08	14880.9	20363.9	13377.4	NaN	NaN	3911.66	6889.56
O43399	17914.5	21211.3	20182.6	131.332	244.075	152.949	7707.96	5497.22	5795.89	11566.8	12967.4	11384.1	23191.9	55409.6	21655.9	NaN	NaN	NaN	22288.7	6921.68	11393.5	45831.3	2674.57	NaN	58494.7	34142.6	36817.7	48.2056	57.0147	268.396	1273.92	4385.17	2154.99	20.3269	45.743	43.197	1364.4	713.232	1556.49	1654.92	5890.99	2361.46	6067.48	7040.98	6801.87	NaN	NaN	NaN	3018.66
O43405	52943.7	27873	32029.6	564.305	526.131	536.751	NaN	3856.02	NaN	9171.44	7948.84	8782.83	303834	342089	299878	23887.2	28887.3	25637	NaN	NaN	NaN	14267.5	31981.9	19480.9	27324.4	36647.5	54152.9	76.638	54.5202	41.2468	13064	3346.75	6854.02	188.59	139.375	132.062	4972.88	9559.61	8633.81	16317.3	16555.5	16034.6	91286.3	87923.8	86198.4	12524.1	15765.7	13965.1	NaN
O43451	191224	173944	174841	1145.9	1092.12	1060.19	315986	351336	321435	563569	521499	512473	488651	500774	497024	345883	370640	374463	198349	196709	191697	188988	192911	176173	187348	285543	276170	302.687	258.674	242.108	12470	11546.6	12430.2	86.3786	92.8397	100.019	57667.4	53591.6	50444.3	81471.7	84530.9	63546.8	43687.9	45231.4	44067	40654.2	44220	48327.9	18409.7
O43488	109288	112303	140247	812.776	974.756	902.602	72712.7	93337.7	60020.1	105505	136181	170147	227615	197416	169888	81574.1	93321.2	99239.5	81959.4	58881.2	78771.6	62323.7	47013.1	46912.1	26166.7	72595.4	65748.1	135.134	127.603	113.729	31830.8	18465.4	23462.6	257.533	242.146	223.18	19978	21329.4	18810.5	12235.2	15513.4	19951.1	62368.6	61509.6	59817.9	36988.9	34831.4	37190.9	25784.3
O43490	93206.1	72855.6	72245.7	567.339	555.496	538.995	109587	107602	93674.6	173236	172917	193548	229094	243954	229049	127902	139276	150925	70521.8	71528.8	64237.6	69640.8	55455.7	57044.3	67854.8	96370.8	98713.7	68.8376	86.2787	71.6526	13572.1	12921.1	14131.2	140.616	144.733	128.767	24772.4	26651.6	21775.2	37616.6	30485.6	24291.5	49772.3	51411.2	52494.1	32561.6	32298.6	35420.6	16400.3
O43491	7007.14	NaN	NaN	156.656	155.229	158.477	NaN	NaN	NaN	64711.5	1.18543e+06	1230211	96051.6	37463.4	68899	201948	222838	189290	7215.38	NaN	NaN	15243.8	13160.1	NaN	7651.43	4493.63	1528.27	21.314	27.2601	10.1228	1952.61	756.753	NaN	75.894	73.3155	58.6872	NaN	NaN	NaN	14812.2	4708.08	3429.5	19635.9	19105.6	23573.8	15407.8	14896.6	17758	6076.9
O43493	115333	107136	117873	2410.32	1893.44	1906.73	435600	435066	290655	397270	329969	324724	428922	443792	469087	174636	101817	153479	157533	198530	228368	173996	103425	114072	103270	127643	127587	110.989	95.5771	99.194	31677.5	28400.7	21498.5	651.945	262.462	350.408	95798.2	126347	83773.3	56250.4	58563.1	34794.5	112359	107104	112353	100369	44387.7	40797.6	65681.7
O43505	97631.4	73159.1	75224	470.241	417.204	380.517	161055	161422	132898	552371	541348	531259	303336	299760	280756	157855	163732	173996	39517	56540.9	62613.1	98817	99429.3	95914.1	105209	149512	151599	112.855	98.4672	90.849	21487	18882.1	22721.2	147.036	151.078	135.323	30222	30364.6	28428.5	46623.4	61636	55334.1	84717.8	79267.9	77843.3	64013.2	61459.3	70463.1	22583
O43511	68854.9	231412	11569.7	310.743	315.628	381.161	NaN	NaN	NaN	42587.8	35924.9	41864.4	71808.9	53858.8	80184.1	40194.8	20736.2	23872.8	11833.2	11239.7	16893.8	15175.4	16703.5	11199.6	NaN	20663	NaN	34.7818	33.1544	25.9512	121057	924.613	15815.6	81.3014	128.801	112.11	NaN	NaN	NaN	11882.2	8917.96	9563.82	19166.3	12868.6	17711.2	7445.86	7652.75	7317.48	7250.78
O43516	35745.3	20792.9	17283.7	104.259	105.303	123.888	12152.4	32268.1	20988.2	15699.8	8610.26	9544.28	28600.5	5101.64	NaN	5670.82	12292.3	10422.1	3887.78	1835.54	2580.01	90253.4	82964.8	NaN	2694.37	8545.05	NaN	NaN	NaN	NaN	12693.4	6484.91	3953.88	38.2931	48.6797	379.638	9444.14	7097.27	4599.96	12908.2	7739.6	9914.24	16003.2	7490.74	NaN	6072.54	5726.16	5768.64	3592.8
O43520	102.913	180.608	243.9	2.18113	2.13239	2.12195	NaN	NaN	NaN	NaN	NaN	NaN	NaN	NaN	NaN	NaN	NaN	NaN	97.0764	191.96	34.995	474.644	NaN	NaN	NaN	NaN	NaN	NaN	NaN	0.106206	856.951	2085.61	2051.07	44.3055	56.0897	34.4821	NaN	NaN	NaN	NaN	NaN	NaN	8477.99	5607.39	NaN	NaN	NaN	NaN	1208.91
O43567	76564.2	61647.6	68650.3	284.206	262.453	299.113	NaN	19968.9	NaN	60260.7	83879.4	78710.2	217557	179313	246057	47153.8	61576.2	74788.5	31942.8	35490.6	13891.5	33785.8	41834.2	26505.6	60225.1	113515	82960.8	22.0842	53.3088	42.4094	9491.27	11795.3	10596.1	76.3602	66.8052	86.7824	NaN	17885.2	NaN	13792.5	17101.9	14511.5	41381.1	44518.8	42533.7	17958.3	20889.7	23240.3	10466
O43570	NaN	4993.8	NaN	NaN	NaN	NaN	47527	39552.3	32804.6	38412	33111.5	29694.6	NaN	NaN	NaN	23198.4	17015	16472	15311.7	18086.2	16154.9	20532	50371.3	18710.2	14369.6	15385.6	19992.1	NaN	8.5614	12.7179	NaN	3520.14	NaN	NaN	NaN	NaN	5072.44	4775.18	3522	2874.04	3146.33	2318.1	24838.1	11482.3	12722.1	7960.16	5639.27	8479.42	6897.45
O43583	NaN	NaN	NaN	NaN	NaN	NaN	141807	156803	152096	45745.9	55224	46754.3	NaN	NaN	NaN	NaN	NaN	NaN	NaN	NaN	NaN	NaN	NaN	NaN	NaN	NaN	NaN	NaN	NaN	NaN	NaN	NaN	NaN	NaN	NaN	NaN	6521.32	3774.06	5591.95	9423.93	20072.4	16173.1	NaN	NaN	NaN	NaN	NaN	NaN	NaN
O43598	89145.5	60893.5	66079.9	NaN	NaN	NaN	NaN	NaN	NaN	25187.8	23273.9	25775.9	NaN	NaN	NaN	63282.1	69825.8	71336	17264.7	16306.9	15649	NaN	NaN	NaN	NaN	NaN	NaN	31.484	17.2644	51.9825	20240.5	17988.7	25523.8	NaN	NaN	NaN	NaN	NaN	NaN	10777	11250.8	9723.66	NaN	NaN	NaN	39205.2	42340.5	44845.9	8251.73
O43633	137431	108164	111854	967.433	850.188	818.271	136989	156495	102265	356892	380439	360915	274062	308824	281234	140507	164316	218302	120843	124706	147608	140352	101616	159870	170838	212141	241076	103.674	149.512	152.422	29449.9	26539.1	36445	277.034	270.081	271.339	267750	317530	302497	24818.6	54310.1	56070.9	103502	94825	95033.1	52190	54770.9	78234.7	34005.1
O43639	15828.4	14197.3	14352.6	148.749	133.95	155.523	NaN	NaN	NaN	NaN	NaN	NaN	13533.3	15625	9496.72	14426.3	13292	6187.03	5934.16	8535.61	5960.25	3066.85	11149.6	7458.73	2393.57	12948.2	16610.4	13.2696	10.107	9.77408	1653.81	2419.44	2679.18	58.201	60.1361	66.4298	NaN	NaN	NaN	NaN	NaN	NaN	9049.71	10112.5	9801.54	3601.77	8153.2	9552.75	4512.5
O43639;P16333	NaN	NaN	NaN	NaN	NaN	NaN	NaN	NaN	NaN	19156.4	19209	18868.8	NaN	NaN	NaN	NaN	NaN	NaN	NaN	NaN	NaN	NaN	NaN	NaN	NaN	NaN	NaN	NaN	NaN	NaN	NaN	NaN	NaN	NaN	NaN	NaN	NaN	NaN	NaN	2642.39	1805.97	1176.05	NaN	NaN	NaN	NaN	NaN	NaN	NaN
O43653	2.70838e+06	2.2818e+06	2.4397e+06	4824.78	4570.3	3826.31	83849.4	77196.3	73140.9	230107	293687	223829	3.09452e+06	3110747	3.18965e+06	3.94867e+06	4658792	4.75399e+06	612152	733395	561111	129714	131993	134288	560995	953660	801234	389.178	383.473	431.361	320055	204667	224904	590.664	492.395	453.567	4535.91	4548.25	4115.21	4155.14	20022.9	22867.9	369393	419197	391811	800533	584005	758772	66756.6
O43657	56864.9	56728.7	54434.6	930.99	1055.53	1020.69	NaN	NaN	121738	75121.3	76598.7	73851.5	125179	158060	148243	86577.3	106010	108397	49909.1	53295.2	68618.6	157563	80673.9	60029.9	59714.7	82523.6	96816.6	72.8617	72.7148	58.3096	9450.04	11917.5	11395.3	280.372	362.241	319.461	NaN	NaN	42262.5	18775.8	27285.5	23226.6	64602.4	60864.3	59927.3	31912.9	38170.6	42475.3	41296.6
O43676	5712.06	NaN	8008.81	64.7867	71.3125	86.0905	16556.4	NaN	13369.8	9413.42	7624.14	NaN	4427.32	5451.17	NaN	3178.69	NaN	2827	4229.88	4251.54	3578.84	NaN	NaN	4994.24	16817.6	34121.2	24772.7	9.50998	3.92821	3.53426	1141.16	NaN	1643.51	32.5744	39.8021	60.6501	1676.63	NaN	1824.18	2410.72	3994.44	NaN	9875.91	7661.52	7475.12	2621.81	NaN	4083.24	3929.66
O43678	9618.26	5301.63	10672.2	423.805	209.193	319.888	NaN	NaN	NaN	4679.65	7937.07	9080.57	21064.3	5381.11	15594.8	9094.36	3097.77	NaN	2677.51	5136.8	2762.43	29725.3	NaN	4043.31	NaN	NaN	39437	3.49555	76.5532	12.8133	1864.14	457.812	1958.75	28.7897	31.6289	17.6682	NaN	NaN	NaN	1039.85	2726.14	1882.06	3337.43	3291.17	2676.6	2324.85	2122.53	NaN	3932.44
O43681	4251.32	3033.73	3730.57	102.793	35.6598	33.2896	NaN	NaN	NaN	NaN	NaN	NaN	2586.97	2972.79	65191.4	10811.5	NaN	9422.38	3002.91	NaN	2103.24	NaN	NaN	1119.42	NaN	NaN	NaN	8.28684	6.15814	11.047	3315.51	1187.28	2396.49	33.4822	28.3094	18.8073	NaN	NaN	NaN	NaN	NaN	NaN	5400.07	8579.6	9238.27	NaN	NaN	1102.77	4639.99
O43692	6.74816e+06	6.56523e+06	10295062	28759.2	26038.2	26520.6	534405344	571380416	575708928	6774209	7318882	7.16108e+06	28706604	26288248	29090870	5951386	7.17615e+06	7.99061e+06	4636376	2.53816e+06	7931957	3.27098e+06	1.66774e+06	2.45247e+06	4273256	7750376	7.76016e+06	1750.85	1389.63	818.79	759706	1.78719e+06	1.47686e+06	11706.1	10732.2	11549.1	6598987	6.61179e+06	5934036	531080	318475	240050	5774087	5603460	5.5818e+06	2.28112e+06	2.52387e+06	2.77237e+06	1.01984e+06
O43707	107233	107323	105136	921.331	906.475	981.779	195760	186400	179089	254857	262142	241043	277839	309262	294276	179680	183602	171695	115501	122123	97591.3	90838.5	71440	85661.2	143566	169991	169228	123.267	121.347	131.262	21022.4	15624	17091.9	294.573	224.731	243.337	50960.6	50933.9	43784	32346.2	31939.3	37412.1	72200	66632.6	76409.5	56587.8	57505.7	65098.1	26808.9
O43708	3615.62	NaN	10141.3	NaN	NaN	NaN	NaN	NaN	NaN	NaN	NaN	NaN	NaN	NaN	NaN	NaN	NaN	NaN	NaN	4040.67	NaN	NaN	NaN	NaN	NaN	NaN	NaN	NaN	NaN	NaN	605.984	NaN	394.521	NaN	NaN	NaN	NaN	NaN	NaN	NaN	NaN	NaN	NaN	NaN	NaN	NaN	NaN	NaN	540.861
O43747	3614.23	9143.85	9655.66	99.4947	148.321	140.258	8862.68	7742.85	7438.48	10301.2	15428.9	8198.8	10925.4	13003.9	18241.1	14961.5	19905.7	15289.1	16754.1	18847	11193.8	9168.07	18597.7	5471.61	7435.46	15230.1	14926.4	14.5872	46.8513	19.1841	509.306	1401.93	760.195	8.50538	6.91427	6.95685	461.438	318.44	465.316	603.491	734.093	813.133	1543	4818.29	4563.38	NaN	895.9	NaN	934.911
O43765	NaN	254.007	683.909	23.4598	24.5215	16.2558	NaN	NaN	NaN	NaN	NaN	NaN	NaN	1404.92	3539.97	NaN	NaN	NaN	NaN	NaN	1480.99	NaN	NaN	379.024	NaN	NaN	NaN	NaN	0.721223	NaN	2258.23	841.485	1932.34	40.1381	36.3446	43.9379	NaN	NaN	NaN	NaN	NaN	NaN	4508.52	4292.56	2786.32	NaN	NaN	NaN	3105.74
O43768	64427.3	69786.7	78209.8	228.101	307.693	197.697	14948	17112.6	24900.1	60310.1	59953.6	52463.9	108719	96996	123733	38339.6	43483	64196.5	40246.5	24592.4	18346.1	34737.9	21227.6	17031.6	20221	52029	56471.4	18.6436	35.1748	33.7755	5231.27	4484.85	4678.15	75.3813	70.8176	63.7148	3895.02	2857.97	3372.88	23363.7	20140.4	2857.75	21027.9	22113.4	12095.6	10573.7	11249.9	14577.6	6293.39
O43776	22416.2	29249	25459	228.167	262.835	296.655	24023	42321.6	77307.4	10053.6	18235.6	25520.4	49122.2	37706.3	57108.7	24244.4	17620.2	47435.6	21354	11197.7	5154.1	14294.3	10640.4	18784.6	41572.2	47020.8	30702.2	13.2303	26.8337	17.9359	6020.62	5394.29	7000.02	31.2776	32.5755	50.3657	3906.99	3663.91	3721.51	3166.16	3949.3	6395.76	14271	11173.9	13376.4	9076.91	10302.4	7235.11	7675.15
O43795	11656.1	21803.2	12308.1	122.997	105.263	110.891	NaN	NaN	960344	1781.74	914.945	818.428	16382.4	27821	11837	6755.91	8315.77	10713.7	7497.3	8360.96	7949.05	15762.2	11864.3	5319.64	7683.89	15633.9	32193.9	13.4713	15.2585	13.3891	3694.41	2286.1	2516.11	56.576	47.1236	48.1683	64839.4	6804.68	5202.64	98.9677	108.194	90.4711	9137.59	8233.26	9155.56	6419.08	6678.91	6091.32	4183.69
O43813	4140.12	12861.2	NaN	136.442	197.541	175.371	6834.95	6402.48	5530.36	27876.8	NaN	NaN	12440.2	42819.4	29755.4	NaN	NaN	NaN	10856.9	9017.06	6819.01	5703.65	4194.6	2479.63	8850.8	NaN	14885.4	42.3413	22.7831	11.4639	7137.65	1118.99	1047.8	31.9133	38.1246	36.7428	2427.47	845.924	2058.87	3723.94	NaN	NaN	13860.8	10885.2	13548.2	NaN	NaN	6347.64	5028.25
O43815	802.572	225.251	NaN	1.1491	1.08913	1.31658	NaN	NaN	NaN	NaN	NaN	NaN	1047.49	2217.23	610.792	NaN	NaN	NaN	115.516	143.095	NaN	NaN	NaN	NaN	NaN	NaN	NaN	0.498405	0.699236	0.793512	807.834	1536.12	NaN	10.0435	10.7429	3.7391	NaN	NaN	NaN	NaN	NaN	NaN	1025.77	1600.86	3070.18	NaN	NaN	NaN	938.68
O43847	NaN	NaN	NaN	83.739	62.6237	71.3231	NaN	NaN	NaN	NaN	NaN	NaN	NaN	NaN	NaN	NaN	NaN	NaN	3216.85	2149.01	9859.29	NaN	NaN	NaN	NaN	NaN	NaN	NaN	NaN	NaN	NaN	NaN	NaN	13.6881	3.65356	17.5418	NaN	NaN	NaN	NaN	NaN	NaN	NaN	NaN	NaN	NaN	NaN	NaN	1144.02
O43852	59957.8	48541.2	41212.8	372.831	350.235	307.326	62629.4	64330.6	66047.2	85819.6	86841.8	70601.5	174814	125034	161276	78842.8	90718.2	92599.1	81658.3	87811	73623.6	38714.5	62560.6	58100.5	53404.1	80431.9	89009.7	94.8625	94.564	80.7199	13649.3	12610	12602.4	121.67	136.046	121.545	17716.5	18474.5	16644.4	12741.8	14817.6	7666.63	49023.9	48073.7	48705.8	37448	42362.8	48246.7	26187
O43854	24644.2	16485.7	11050.7	184.596	240.665	102.095	7659.41	9462.68	10097.2	42722.2	30758.2	36608.7	17111	4173.29	23193.1	9689.29	12103.8	19924.7	13554.5	6399.71	6343.5	4511.84	7927.38	1852.36	NaN	13599.7	16148.3	15.5361	12.6732	20.8088	5827.94	2549.46	4709.92	46.4803	45.7254	38.322	1043.61	1249.96	1805.12	5215.61	2081.09	206.007	8702.32	5432.93	5521.77	2547.15	4272.33	5301.71	2539.64
O43865	45684.1	42601.3	32468.1	312.348	319.874	294.486	8512.34	11778.9	19286.2	45368.2	51748.2	36417.6	147024	106956	92757.4	NaN	NaN	32052	30007.9	44722.3	33034.3	27408.2	36515	26738.6	22451.4	36963.8	25741.9	32.3062	35.6093	32.1443	5011.82	3101.19	4411.69	111.816	102.943	108.729	1605.44	3061.11	2562.71	3962.29	3406.75	2059.32	16006.4	12194.7	16018.3	NaN	NaN	1498.95	6803.46
O43866	26116.9	17144.5	23136.7	217.868	191.094	188.237	18729.8	20575.9	18902.8	48446.7	46732.9	48827.6	93891.3	106008	100325	25633.6	34442.2	28702.9	13906	16311.7	13041.6	9351.36	29382.9	4296.82	19818.9	33655	30834.4	38.269	27.284	36.5214	5052.66	4267.48	3801.54	88.3071	83.3662	67.8986	7986.35	7778.35	5807.54	5935.91	4649.45	9044.43	23797.7	22053.5	22138.2	9217.23	12665.7	13972.7	5434.19
O43895	38572.2	35679.1	37235.9	149.926	178.857	168.944	42097.9	41144.5	34100.5	89197.2	83454.5	78892.4	104749	104372	94310	54067.2	49183.9	63240.8	30272.7	26521.8	30677.2	36086.9	26466.6	29098.2	38864.3	62278.8	50888.9	43.4547	49.0223	47.5161	11341.5	9114.01	9385.91	50.2215	70.1287	69.058	4090.93	3744.73	3583.83	4995.97	5262.44	5442.71	39020.6	36190.1	36004.4	27635.8	27895.8	27438.9	10517.8
O43930;P49137;P51817;Q16644;Q96PN8	NaN	NaN	NaN	NaN	NaN	NaN	NaN	NaN	NaN	8439.21	NaN	1.04848	NaN	NaN	NaN	NaN	NaN	NaN	NaN	NaN	NaN	NaN	NaN	NaN	NaN	NaN	NaN	NaN	NaN	NaN	NaN	NaN	NaN	NaN	NaN	NaN	NaN	NaN	NaN	2157.33	NaN	731.525	NaN	NaN	NaN	NaN	NaN	NaN	NaN
O60218	74174.7	68750.2	84372.9	572.746	369.923	553.601	15534.4	13610.5	9069.43	21478.5	20100.6	23927.6	158391	224546	179535	46628.9	50702.5	92635.9	38877.9	41289.9	33362.6	30503.8	21294.9	19119.8	49011.1	71076.2	48588.8	54.8481	122.385	32.1025	10289	13606.6	11672.7	106.463	79.4493	84.5557	3545.96	5327.14	4274.63	3613.79	2341.05	2535.87	33932.1	33424	34432	5191.56	7346.42	19546.3	8761.18
O60234	65316.1	66211.6	52761.4	342.796	304.877	279.331	NaN	NaN	NaN	NaN	NaN	NaN	122244	128625	113537	42560.7	47076.6	45133.5	6832.37	NaN	12685.4	45637.7	49789.7	59446	86620.3	69814.6	63949.8	69.8087	37.0614	57.5325	34539	26945.7	28777	135.43	132.544	166.613	NaN	NaN	NaN	NaN	NaN	NaN	24349	16909.6	19461.1	16702.9	33537.9	34544.4	13461.4
O60235	14154.7	10381.5	8365.9	NaN	NaN	NaN	NaN	NaN	NaN	NaN	NaN	NaN	9805	17308.5	26217.7	9769.01	7937.88	7888.6	12728.8	10051.7	4174.63	11930.4	2035.71	NaN	NaN	NaN	NaN	2.16811	2.21364	2.72193	5399.48	1620.63	1788	NaN	NaN	NaN	NaN	NaN	NaN	NaN	NaN	NaN	3925.54	3800.79	6894.99	270.109	2588.74	551.917	1719.31
O60245	14472.6	12014.8	11698	246.39	194.234	323.111	NaN	7413.52	27586.5	9954.19	9977.59	5749.72	37907.5	24394.2	34054.2	NaN	NaN	NaN	11387.6	5022.59	481.453	11262.7	7530.78	4773.41	3982.4	13690.2	57895.9	10.9846	19.064	17.6993	6178.95	4616.68	3354.85	17.0445	28.0101	27.8798	NaN	4420.5	3960.09	5933.37	467.442	1528.66	15559.3	13882.8	23136.1	NaN	NaN	NaN	2966.25
O60256	6588.79	5943.64	1708.5	55.8371	64.1022	75.0047	NaN	NaN	NaN	NaN	NaN	NaN	NaN	26860.4	22387.5	5236.05	NaN	NaN	2231.23	6063.29	6498.72	4108.04	3368.79	912.036	2563.24	6856.25	NaN	NaN	NaN	NaN	1361.44	837.405	1058.61	14.4222	25.5187	30.315	NaN	NaN	NaN	NaN	NaN	NaN	9279.79	8977.68	7580	2894.19	NaN	NaN	3010.73
O60256;Q14558	NaN	NaN	NaN	NaN	NaN	NaN	99011440	117072024	76520704	12314.9	9094.12	9907.04	NaN	NaN	NaN	NaN	NaN	NaN	NaN	NaN	NaN	NaN	NaN	NaN	NaN	NaN	NaN	NaN	NaN	NaN	NaN	NaN	NaN	NaN	NaN	NaN	13356.8	10398.9	7475.65	2379.57	1535.67	1320.99	NaN	NaN	NaN	NaN	NaN	NaN	NaN
O60258	6829.07	4591.75	5118.56	168.848	161.668	145.27	NaN	NaN	NaN	NaN	NaN	NaN	45294.4	46661.3	37544.3	27668.9	21377.8	21419.9	11624.6	16387.1	15144.5	23846.2	NaN	10699.5	24382.7	36352.1	39855.4	17.8837	17.3866	23.7222	4567.33	2121.63	3631.98	48.773	55.11	38.5618	NaN	NaN	NaN	NaN	NaN	NaN	19463.6	20224.8	19870	11207.7	22987.5	18250.3	9146.13
O60258;P55075	NaN	NaN	NaN	NaN	NaN	NaN	19923.1	11477.2	7967.36	7329.55	NaN	10249.3	NaN	NaN	NaN	NaN	NaN	NaN	NaN	NaN	NaN	NaN	NaN	NaN	NaN	NaN	NaN	NaN	NaN	NaN	NaN	NaN	NaN	NaN	NaN	NaN	4424.58	4399	3009.09	5030.02	NaN	3516.8	NaN	NaN	NaN	NaN	NaN	NaN	NaN
O60262	18437.9	21351.7	27641.6	98.0359	95.0876	87.8141	92276.3	94329.5	95057.7	79728	27031.7	27182.8	17266.8	NaN	NaN	17730.1	NaN	NaN	10643.4	10638.4	11683.2	3425.21	NaN	2707.69	15219.6	9926.64	22111.7	NaN	NaN	NaN	1038.98	3631.82	1243.28	11.24	11.4631	6.77305	5945.66	7058.78	9021.45	1.57359	778.464	3523.73	4627.87	NaN	5410.73	3078.19	NaN	NaN	1431.29
O60264	292993	112046	207367	102.115	85.284	82.9706	109.131	185.525	12069.5	NaN	NaN	1529.03	8012.55	4173.51	6514.2	NaN	NaN	NaN	90126.2	70000.4	177942	NaN	NaN	NaN	1408.36	NaN	NaN	14.5888	7.08661	10.9144	2495.82	3479.77	2386.78	47.0658	30.4651	23.7335	2705.71	2412.69	5254.82	NaN	NaN	331.091	11773	12848.5	11852.3	NaN	NaN	NaN	4290.99
O60271	71695	65727.2	65881.5	739.936	747.071	750.652	64800.7	68943.3	63978.8	144115	145974	159686	129487	115688	124960	73964.9	75459.4	100364	61135.2	59107.3	49088.2	76558.2	54333.1	55480.6	82933.2	86491.3	101178	87.7306	102.838	88.8358	22459.5	24874.6	22366.6	415.566	425.585	459.781	4101.92	4378.04	3040.09	4012.75	5468.6	5010.33	69235.6	66669.1	69124.8	48220.6	51052.4	61507.4	32661.5
O60279	1.03348e+06	731900	817605	7657.98	7708.43	7328.4	139993	247421	160564	520085	476640	502633	2744275	2.09309e+06	2103390	796961	783043	901104	1.08924e+06	1.21035e+06	1.05064e+06	687008	707306	733430	1.00082e+06	1.07308e+06	1.08654e+06	570.116	725.222	502.384	312144	248045	280393	3444.3	2915.1	2930.27	262603	173633	125041	53612.5	88158.7	103137	884112	706318	710786	470448	436509	644446	405300
O60308	6204.26	78257.4	3241.52	64.801	42.5632	51.7048	6560.99	8876	5411.17	4242.02	5206.32	10765.7	4649.84	4505.37	1206.85	6321.73	8270.17	12651.6	1529.89	1213.22	3080.91	1647.3	1802.45	1062.1	7323.1	17257.1	14986.2	5.34464	NaN	4.57391	1327.6	1948.57	1290.54	11.1125	17.2786	21.8883	3241.88	1973	1619.33	2538.21	777.627	2600.71	3906	3350.07	3685.91	1871.02	1984.96	2855.88	1265.54
O60312	NaN	NaN	NaN	NaN	NaN	NaN	17869.2	21086.8	20714.7	15714.8	21747.1	21058.4	NaN	NaN	NaN	NaN	NaN	NaN	NaN	NaN	NaN	NaN	NaN	NaN	NaN	NaN	NaN	NaN	NaN	NaN	NaN	NaN	NaN	NaN	NaN	NaN	5058.37	5017.12	6237.04	3325.93	7362.85	13756.8	NaN	NaN	NaN	NaN	NaN	NaN	NaN
O60313	NaN	889.41	NaN	11.5623	7.96251	30.0058	NaN	NaN	NaN	NaN	NaN	NaN	NaN	NaN	NaN	NaN	1073.91	NaN	NaN	NaN	NaN	NaN	NaN	NaN	NaN	NaN	NaN	NaN	NaN	NaN	NaN	30.1491	NaN	0.191615	0.345658	0.659883	NaN	NaN	NaN	NaN	NaN	NaN	56.121	NaN	NaN	NaN	NaN	NaN	13.3009
O60331	NaN	NaN	NaN	1.51752	1.38419	1.38443	NaN	NaN	NaN	NaN	NaN	NaN	90.1973	84.9731	NaN	NaN	NaN	NaN	273.073	476.851	NaN	NaN	NaN	NaN	NaN	NaN	NaN	NaN	NaN	NaN	NaN	NaN	NaN	33.3369	29.2687	21.9364	NaN	NaN	NaN	NaN	NaN	NaN	1116.07	1477.32	1249.56	NaN	NaN	NaN	560.651
O60343	NaN	NaN	7163.44	73.5788	53.7867	50.2162	NaN	NaN	NaN	NaN	NaN	NaN	NaN	NaN	NaN	NaN	NaN	NaN	4219.72	56.0804	1797.41	NaN	NaN	NaN	NaN	NaN	NaN	13.284	NaN	NaN	NaN	NaN	1137.98	25.7485	15.8249	36.4959	NaN	NaN	NaN	NaN	NaN	NaN	NaN	NaN	NaN	NaN	NaN	NaN	1737.91
O60437	115464	109799	104693	959.542	988.98	967.353	204753	205043	197559	342020	356759	373192	323851	333620	322968	163557	172492	199858	133203	144109	130645	122791	111783	99364.8	139714	195913	190056	181.784	179.833	181.854	27510.3	28693.3	26116.7	445.33	413.241	417.917	13761.8	13185	13042	13889.7	14102.4	12541.3	114016	111554	108536	70010.7	83487.8	91391.4	51820.2
O60443	NaN	NaN	NaN	70.0053	111.276	38.6965	NaN	NaN	NaN	NaN	NaN	NaN	NaN	NaN	NaN	NaN	NaN	NaN	NaN	NaN	NaN	NaN	NaN	NaN	NaN	NaN	NaN	NaN	NaN	25.8797	NaN	NaN	NaN	3.21373	13.0958	8.71642	NaN	NaN	NaN	NaN	NaN	NaN	NaN	1202.93	NaN	NaN	NaN	NaN	554.015
O60449	NaN	4855.86	24214.1	72.0774	109.09	98.7691	NaN	NaN	3856.45	7506.72	9288.53	9034.65	43934.1	54487.9	67474.8	NaN	NaN	NaN	NaN	NaN	3426.12	253246	3807.82	135426	42633.3	14812.9	86932.8	5.31621	NaN	NaN	NaN	1236.9	2579.23	29.1972	14.1636	21.7884	NaN	NaN	294.992	1305.04	509.225	2571.68	4453.83	2335.22	2158.02	NaN	NaN	NaN	644.51
O60462	NaN	NaN	NaN	175.525	58.1484	69.8214	NaN	NaN	NaN	15857.7	1.04897	NaN	NaN	NaN	NaN	NaN	NaN	NaN	9710.06	8914.71	12227.5	NaN	9584.99	5882.32	NaN	NaN	NaN	27.0591	14.9341	28.5264	NaN	NaN	NaN	42.0405	9.06985	10.6601	NaN	NaN	NaN	3639.68	1348.43	NaN	NaN	NaN	NaN	NaN	NaN	NaN	1698.76
O60476	NaN	380.554	NaN	4.53213	3.21294	NaN	NaN	NaN	NaN	NaN	48158.2	42362	NaN	NaN	NaN	NaN	NaN	NaN	312.884	75.917	110.367	NaN	NaN	NaN	NaN	NaN	NaN	NaN	NaN	1.00674	NaN	1234.62	NaN	12.0556	15.761	NaN	NaN	NaN	NaN	NaN	3064.13	3630.57	2637.43	2927.54	3394.73	NaN	NaN	NaN	1775.48
O60487	NaN	NaN	NaN	0.38033	0.481449	0.504459	6273.85	7719.31	5186.62	176.257	128.078	888.993	NaN	NaN	NaN	NaN	NaN	NaN	NaN	NaN	NaN	NaN	NaN	NaN	NaN	NaN	NaN	NaN	NaN	NaN	1395.06	NaN	NaN	23.9917	17.6409	18.5134	2787.27	2095.97	2636.23	2201.98	1760.47	1210.15	NaN	NaN	NaN	NaN	NaN	NaN	1259.42
O60488	10995.1	10717.1	NaN	64.59	57.4114	78.0926	27017.7	NaN	43107.6	12124.1	26791.4	18549.7	128377	122351	120073	24842.6	NaN	5934.87	1790.34	NaN	673.694	NaN	NaN	NaN	NaN	NaN	NaN	177.688	2.0255	NaN	448.309	270.981	NaN	7.01425	4.71975	9.81907	1420.64	NaN	2186.02	2018.28	1.79115	1835.84	3228.84	3819.49	2863.13	3876.6	NaN	5577.06	1400.82
O60493	NaN	NaN	NaN	317.989	312.343	486.437	NaN	NaN	NaN	NaN	NaN	NaN	NaN	NaN	NaN	NaN	NaN	NaN	2579.55	48715.3	602.081	NaN	NaN	NaN	NaN	NaN	NaN	NaN	NaN	NaN	NaN	NaN	NaN	120.685	87.3875	102.389	NaN	NaN	NaN	NaN	NaN	NaN	NaN	NaN	NaN	NaN	NaN	NaN	1844.74
O60493;Q9UMY4	NaN	NaN	NaN	NaN	NaN	NaN	1751.64	1300.78	3284.56	NaN	3916.46	1342.04	NaN	NaN	NaN	NaN	NaN	NaN	NaN	NaN	NaN	NaN	NaN	NaN	NaN	NaN	NaN	NaN	NaN	NaN	NaN	NaN	NaN	NaN	NaN	NaN	839.358	1026.95	1090.54	NaN	1655.35	1358.38	NaN	NaN	NaN	NaN	NaN	NaN	NaN
O60494	418267	385790	379088	3307.61	3042.63	3011.59	600187	573318	522450	907247	945879	952866	1316182	1.32256e+06	1.33141e+06	603521	703207	771083	400022	433473	420210	369237	312563	335106	424825	627296	628325	431.395	451.589	435.998	55078.1	52236.9	55209.7	616.929	524.93	537.878	141843	139681	134029	110275	139842	136523	220625	216812	213763	169018	189322	207941	78410.4
O60500	36263.1	32743.2	40425.5	521.626	430.364	389.741	7845.01	6867.38	5128.74	24691.3	19715.6	23666.8	72686.1	28539.7	50171.2	22583.7	21470.1	9776.83	46100.4	30576.5	23749.3	15607.3	5229.57	10921.7	16583.2	19201.9	9257.5	11.7568	34.1944	12.5506	3413.17	3506.52	4102.81	48.2643	47.5625	54.4561	4799.84	3932.82	4559.76	9552.61	6117.13	6069.32	15185	11828.6	11067.4	6825.77	4468.08	7480.39	6046.12
O60504	8742.19	NaN	6762.62	250.028	270.087	259.595	NaN	NaN	NaN	9835.58	7395.23	6422.81	NaN	NaN	NaN	29852.6	25172.9	NaN	7293.08	9356.56	9856.96	4873.44	11778.7	10734.1	NaN	NaN	NaN	NaN	248.072	NaN	578.243	NaN	1168.79	25.0396	30.1803	31.3312	NaN	NaN	NaN	2123.71	1266.77	2610.77	NaN	NaN	NaN	1036	1434.52	NaN	1095.94
O60506	15948.6	8434.02	12232.1	116.078	197.71	156.668	15058.7	12552.8	10021.5	NaN	26989	21126.1	29902.6	22306.9	18348.7	17968.3	28927.1	15880.3	13218.2	14406.3	14734.5	6827.79	8190.75	3902.31	6472.2	18197.2	12747.4	15.097	16.1613	15.5745	2222.38	2046.03	2248.6	30.264	25.2292	22.8238	8328.04	9498.87	1072.33	NaN	585.304	601.747	6761.25	8457.45	8895.26	6650.39	6717.23	7987.3	3455.98
O60507	NaN	4433.39	NaN	44.1602	61.8917	45.2487	NaN	NaN	NaN	NaN	NaN	NaN	NaN	NaN	NaN	NaN	NaN	NaN	5367.85	NaN	NaN	NaN	NaN	NaN	NaN	NaN	NaN	NaN	NaN	NaN	NaN	2511.17	NaN	14.034	24.7961	22.7827	NaN	NaN	NaN	NaN	NaN	NaN	2678.69	NaN	NaN	NaN	NaN	NaN	1578.47
O60512	164.79	NaN	NaN	34.0483	12.6723	17.5248	NaN	NaN	NaN	6578.76	7993.11	8528.65	NaN	1078.29	1253.57	NaN	NaN	790.833	439.362	577.281	NaN	NaN	NaN	NaN	NaN	NaN	NaN	NaN	NaN	NaN	1521.98	NaN	NaN	34.2886	40.7249	11.3291	NaN	NaN	NaN	3020.15	1940.61	429.182	5565.75	4717.15	3721.62	NaN	NaN	1030.41	2748.18
O60513	NaN	NaN	NaN	10.7935	19.1229	22.6031	NaN	NaN	NaN	NaN	NaN	NaN	NaN	NaN	NaN	NaN	NaN	NaN	NaN	NaN	NaN	NaN	NaN	NaN	NaN	NaN	NaN	NaN	NaN	NaN	NaN	NaN	NaN	13.9772	8.69253	12.8305	NaN	NaN	NaN	NaN	NaN	NaN	NaN	NaN	NaN	NaN	NaN	NaN	NaN
O60547	5546.85	5092.57	4549.2	57.8189	71.104	65.5734	4936.13	4758.84	5668	18942	23711.6	26796.1	15646.8	10448.3	9514.29	11216.4	11215.7	14441.8	4020.76	5972.16	5878.57	5978.53	4378.79	13760.5	32446.8	5460.16	35274.5	50.6112	43.9422	30.5377	2389.96	2118.43	2685.08	19.7909	21.6833	27.1837	604.038	253.124	534.893	1.57359	1.57346	1.57273	4613.55	4920.48	4990.81	2409.42	1839.86	2970.49	2514.46
O60568	16925.7	19766.9	14335	142.447	127.703	127.288	8111	14037.8	16125.2	37093.9	44992.6	58410.8	45158.9	38249.3	26873.9	11618.2	NaN	38666.7	10108.8	12222.5	9974.96	16303.9	14434.8	9316.21	12778.7	18218	11852.8	28.5331	25.1886	21.8999	7786.86	6007.8	8913.15	61.5004	67.4565	59.3531	3222.23	4832.57	5265.78	10562.9	8494.15	6865.68	16185.2	17299.7	17184.7	236850	15267.1	17556.2	8563.59
O60603	21416.9	16113.1	18303.2	98.8657	93.534	106.52	NaN	NaN	NaN	NaN	NaN	NaN	27869.4	6045.08	25051.6	40270.1	24559.7	26364.7	9746.88	9149.65	13719.8	9554.92	4033.77	1630.78	NaN	2774.85	71293.5	7.04088	9.61424	358.567	2197.28	2245.25	3363.63	21.6707	19.9438	20.5575	NaN	NaN	NaN	NaN	NaN	NaN	6790.16	7461.16	6414.39	NaN	4120.47	3374.76	2197.09
O60609	137943	104155	105707	5591.76	5388.36	3161.52	79677.2	51557.6	62416.2	69925.5	76099.1	68127.4	321069	263501	280428	125124	159658	170142	81961.3	60558	112272	157338	129950	90022.4	120612	116688	97493.4	219.004	154.536	150.107	17624.7	17476.5	28315.8	433.512	442.416	480.49	14018.2	12614.4	12085.7	6284.93	4409.7	8104.28	74721.3	77094.5	76689.1	63369.2	74753.6	77084.7	32394.2
O60610	17373.6	3504.1	14225.5	149.998	172.66	155.69	6844.72	3343.95	3358.71	36943.4	32763.2	31288.4	19872.2	13335.9	16222.3	10160.1	9346.85	15337.2	12731.4	13372.9	7312.38	25386.7	17518	12793.9	13748.2	36851.9	NaN	5.81135	12.7564	13.438	9594.66	5433.42	3210.61	106.174	112.783	108.098	4525.77	2090.24	4104.45	5504.74	5091.23	4436.12	14561.7	13128.2	14546.9	4939.58	621.745	12795.5	5036.14
O60613	NaN	NaN	NaN	131.481	152.377	140.695	NaN	NaN	NaN	NaN	NaN	NaN	NaN	NaN	NaN	NaN	NaN	NaN	1382.26	9200.38	14519.1	NaN	11144.9	2770.36	NaN	NaN	NaN	NaN	25.2549	NaN	NaN	NaN	NaN	11.5187	8.59696	10.0287	NaN	NaN	NaN	NaN	NaN	NaN	NaN	NaN	NaN	NaN	NaN	NaN	929.805
O60635	25630.6	1874.85	8641.88	NaN	NaN	NaN	1.21126e+06	139397	83393.6	NaN	39564.9	NaN	31526.9	206767	216222	NaN	NaN	NaN	26538.1	41197.2	34195.7	20949.1	19480.2	21795.5	85437.3	96456.2	88783.5	47.9956	45.8881	42.4522	498.55	1521.75	1208.7	NaN	NaN	NaN	180969	21520.2	15427.6	NaN	10.1265	NaN	5943.83	34808	27436.4	NaN	NaN	NaN	5626.76
O60636	NaN	3247.74	14957.2	475.278	466.587	519.762	15926.7	21107.3	14974.9	13528	16610.8	NaN	9443.97	NaN	NaN	NaN	NaN	NaN	22211.5	19994.2	6185.69	4459.85	1707.22	10623.1	NaN	NaN	9593.76	42.2182	NaN	175.8	NaN	432.276	323.132	38.9533	49.1736	48.8218	5021.31	6016.17	3348.43	6215.44	6382	NaN	4947.28	NaN	NaN	NaN	NaN	NaN	1520.51
O60637	689186	603662	609414	1588.08	1414.15	1463.42	4739.49	NaN	NaN	811074	802588	909895	964026	862194	941160	646065	748581	751335	834043	636016	299498	260780	180295	210798	205841	416981	320672	143.215	439.462	155.434	159706	175696	237104	1056.94	977.353	996.928	869.287	NaN	NaN	157965	165314	116052	298468	286607	462205	196311	214958	198809	141539
O60645	112.708	239.272	NaN	11.8579	7.42271	9.68658	5650.59	4280.59	5836.74	9593.1	NaN	20191.3	NaN	NaN	NaN	NaN	NaN	NaN	NaN	627.593	592.207	109.857	NaN	477.959	NaN	NaN	NaN	NaN	NaN	1.17187	1232.66	1554.19	915.171	49.588	20.4407	16.8057	2112.09	1971.5	1931.72	3524.69	NaN	3951.23	9475.28	NaN	NaN	NaN	NaN	NaN	836.605
O60656;P19224;P22309;P22310;P35503;P35504;Q9HAW7;Q9HAW8;Q9HAW9	11732.6	7946.42	14855.9	49.9466	NaN	49.5413	NaN	NaN	NaN	11896.1	14437.6	16358.9	34953.8	24959.2	19869.2	NaN	NaN	NaN	12146.7	9365.85	6598.59	133052	NaN	NaN	NaN	NaN	NaN	39.7101	23.9734	NaN	2100.25	818.27	1562.91	12.7561	NaN	19.8313	NaN	NaN	NaN	516.449	1896.61	5676.88	6254.01	6110.59	5888.84	NaN	NaN	NaN	2188.51
O60658	NaN	NaN	NaN	0.324806	0.343934	0.262274	NaN	NaN	37828.4	59453.1	14861.5	24129.5	NaN	NaN	NaN	NaN	NaN	NaN	NaN	NaN	NaN	NaN	NaN	18.608	NaN	NaN	NaN	NaN	0.0695591	NaN	NaN	NaN	NaN	8.93068	11.0557	11.4069	NaN	NaN	1572.06	3730.63	1470.67	2532.91	1539.17	650.546	1829.76	NaN	NaN	NaN	1221.75
O60664	95113.3	45140.4	34244.9	2134.1	2080.32	2028.13	NaN	NaN	NaN	166637	219660	210510	135782	132660	79305.9	21198.2	19706.2	23068.5	40446.1	32431.3	120459	7211.02	6835.71	3800.2	19077.9	21373	34867.8	52.3446	43.1317	59.3768	4078.8	3551.14	2652.25	42.0686	46.5838	41.9381	6869.79	NaN	NaN	6037.04	5100.28	4521.5	7329.93	9857.15	11179.7	3492.15	5459.54	4785.98	3274.48
O60667	125563	33326.5	35131.4	45.3769	53.998	39.6593	55056.8	60792.8	50005.3	269062	277668	214673	452165	289990	317642	78612.7	100917	132378	29537.4	46168.2	35758.7	NaN	13812	NaN	96124.8	96718.8	105049	24.7626	27.2899	23.6112	18285.6	13462.7	12302.8	12.4666	11.2588	14.1359	11608.3	13973	13008.9	38266.8	27715.2	22401.9	47088.1	48280.1	42603.3	52922.1	56545.3	62672.1	14671
O60669	NaN	NaN	NaN	0.250766	0.294464	0.300415	NaN	NaN	NaN	NaN	NaN	NaN	NaN	NaN	NaN	NaN	NaN	NaN	NaN	7.90049	NaN	NaN	NaN	NaN	NaN	NaN	NaN	NaN	NaN	NaN	NaN	NaN	NaN	16.6096	15.0184	21.475	NaN	NaN	NaN	NaN	NaN	NaN	2010.05	2315.84	3317.56	NaN	NaN	NaN	1821.53
O60684	8353.21	2548.21	5189.89	150.233	61.6629	73.9421	NaN	NaN	NaN	0.623497	NaN	1.14338	9149.2	8097.5	NaN	NaN	NaN	NaN	13607.8	10613.4	14732	NaN	69589.2	NaN	NaN	NaN	20289.1	5.14783	NaN	2.01933	1184.55	757.015	850.286	22.4456	9.46797	7.30595	2433.65	1778.13	NaN	3339.38	NaN	1132.53	3653.86	2313.48	NaN	NaN	NaN	NaN	1801.62
O60701	29432	27292.9	31746.3	499.512	435.747	462.92	33823.8	25532.5	27133.2	51510.1	53214	54633.1	97067	111726	78060.1	46742.7	58479.5	60252.1	26816.2	26852.1	26363.4	34234	30779.4	34873.7	40191.1	42937.2	22311.5	37.9494	40.9366	39.107	6478.09	3982.6	5125.37	107.649	96.9868	97.1074	4817.06	5864.97	3786.14	8709.48	8664.16	10071.2	22513.8	21202.2	23014.9	13928.6	14283.5	17026.7	8607.03
O60704	154678	153969	119406	903.629	819.99	999.466	30482.5	39038.8	15010.5	10837.5	NaN	11322.2	190691	172659	187899	120707	99462.3	126055	61582.9	38332.7	36824	45496.1	31158.4	57254.3	122814	88293.2	81222.4	129.543	95.8219	119.487	18343	16404.8	9465.04	192.489	185.825	219.28	3860.23	2046.65	NaN	2246.34	NaN	670.982	28920.5	26990.5	27488.2	33809.4	23481.4	34954.6	13640.2
O60716	13532.7	6755.49	11379.7	122.981	129.698	117.566	5761.91	8367.03	803.534	NaN	NaN	151260	18174.9	27914	27090.1	26918.5	NaN	5189.42	4823.3	5147.43	5048.04	4370.11	8251.01	14307.1	8066.69	25254.4	5055.22	34.5178	23.2868	23.5518	3946.45	3828.21	3306.74	84.6676	76.9127	79.1832	3223.11	3065.63	3775.11	NaN	NaN	3276.22	8240.47	7183.85	8226.31	6765.87	8116.35	7541.84	5074.11
O60739;P41567	NaN	NaN	NaN	NaN	NaN	NaN	NaN	NaN	NaN	14190.4	NaN	NaN	NaN	NaN	NaN	NaN	NaN	NaN	6227.43	NaN	3733.69	NaN	4147.77	NaN	NaN	NaN	NaN	NaN	23.7473	NaN	NaN	NaN	NaN	NaN	NaN	NaN	NaN	NaN	NaN	1506.85	NaN	NaN	NaN	NaN	NaN	NaN	NaN	NaN	1303.76
O60749	14585.7	17049.4	13008.8	171.204	172.431	152.001	24238.5	18953.8	13070	66063.3	24576.4	26210.1	30358.1	17614.8	29460	22114.3	12292.9	23261.3	8648.35	12018.4	9201.4	7331.98	4396.51	6196.86	NaN	5565.38	27083.2	20.8025	19.7683	13.8867	2397.48	2622.53	3802.12	42.5364	45.2838	36.2708	3043.55	3240.01	3403.71	3303.77	5993.75	3392.63	9816.17	9224.28	9060.04	10016.3	22847.9	10856.2	4735.72
O60763	20980.6	3935.04	14694.5	149.065	135.508	134.537	35353.8	40855	NaN	57694.9	54480.6	66518.1	22578.9	13524	27286	10830.9	12144.5	21115.6	3780.48	6675.58	9042.18	6683.32	4538.37	8846.68	NaN	18533.9	10488.5	19.1142	10.6018	12.9734	4764	2016.47	5174.2	64.4515	56.7864	59.5404	862.676	1194.18	NaN	3650.35	3033.81	3271.85	14607.1	9817.36	10828.7	6109.75	10758.3	11283.2	6155.89
O60784	18602.6	10954.5	15291.5	180.887	202.417	189.333	29582.8	30932.3	34332.8	110.465	10555.4	13158.2	51436.3	60866	87059.5	19822.1	17200.3	34472.8	12145.8	9844.32	11287.6	5172.62	2967.79	5740.47	5047.1	20512.3	13246.6	24.2708	10.1253	22.5219	3262.55	3190.74	2745.65	57.2896	57.5646	50.8214	4582.7	5637.48	3875.45	1243.76	1601.53	2656.03	7270.76	7846.68	7092.15	5832.73	9530.67	1510.38	3648.71
O60814;P57053;P58876;P62807;Q5QNW6;Q93079;Q99877;Q99879;Q99880	567186	598473	605930	1806.5	1552.86	1377.54	NaN	NaN	NaN	NaN	NaN	NaN	1.43291e+06	1.49311e+06	1.39753e+06	660464	801948	1.01752e+06	470662	456966	298544	579884	500903	412926	678532	739393	767570	714.906	669.951	671.529	90117.8	49851.9	92161.6	294.531	398.339	428.738	NaN	NaN	NaN	NaN	NaN	NaN	299568	274007	273797	177454	260732	303794	93603.4
O60814;P58876;P62807;Q5QNW6;Q93079;Q99877;Q99879	NaN	NaN	NaN	NaN	NaN	NaN	89113.6	88958.3	72235.3	161717	201672	182655	NaN	NaN	NaN	NaN	NaN	NaN	NaN	NaN	NaN	NaN	NaN	NaN	NaN	NaN	NaN	NaN	NaN	NaN	NaN	NaN	NaN	NaN	NaN	NaN	24811.5	22595.2	20822.6	73133.2	62243.1	69158.7	NaN	NaN	NaN	NaN	NaN	NaN	NaN
O60825	NaN	486.89	NaN	8.54653	8.22036	8.39215	12514.1	13094.5	9942.84	18803.3	20201.3	18440.3	1929.28	1129.23	2566.71	NaN	NaN	NaN	NaN	2328.36	2359.46	NaN	NaN	323.897	NaN	NaN	NaN	NaN	12.7072	13.8913	NaN	663.219	NaN	14.4054	14.8217	8.29076	1404.27	1178.84	760.171	2107.19	4609.11	1635.39	5037.99	4711.83	4651.93	NaN	NaN	NaN	2599.02
O60826	42219.1	NaN	NaN	191.996	141.842	178.753	NaN	NaN	NaN	NaN	NaN	NaN	NaN	NaN	30335.9	NaN	NaN	NaN	13711.5	11340.5	5885.28	NaN	NaN	NaN	NaN	NaN	NaN	27.4239	NaN	NaN	2419.42	NaN	NaN	12.6613	6.92263	11.8647	NaN	NaN	NaN	NaN	NaN	NaN	NaN	NaN	544.205	NaN	NaN	NaN	666.279
O60841	NaN	NaN	NaN	0.481506	0.127572	1.13356	NaN	NaN	NaN	NaN	NaN	NaN	NaN	NaN	NaN	NaN	NaN	NaN	NaN	NaN	NaN	NaN	NaN	NaN	NaN	NaN	NaN	NaN	NaN	NaN	NaN	NaN	981.147	59.354	11.2522	75.4184	NaN	NaN	NaN	NaN	NaN	NaN	NaN	NaN	NaN	NaN	NaN	NaN	8866.74
O60844	26457	2638.31	35737.9	298.051	241.063	253.889	19529.7	17508.6	13561.5	41310.4	38015.8	53587.1	44142.9	31265.4	33445.6	15904	20683.5	NaN	9768.97	2482.24	6541.99	8044.44	NaN	987.631	25752.6	40649.9	36543.2	23.7964	20.8639	23.6602	304132	758.698	26442.3	161.931	112.888	116.333	2746.24	2426.01	1981.66	9518.71	10748.1	7906.28	9854.7	11064.3	10058.5	17063.3	7746.09	NaN	3598.38
O60869	6660.81	14368.1	11148	170.849	162.308	169.033	28776.1	20878.1	21272	30184.2	16400.4	22234.9	12148.8	14098.2	15904.8	5706.13	7167.65	NaN	1678	3956.89	7173.97	5185.33	23737.1	5422.03	18949.7	17344.1	16436.5	24.2919	19.5562	20.9924	2218.54	3967.6	3263.32	51.97	75.9784	71.6457	2084.18	730.314	1050.49	3044.39	1963.03	1398.86	10741.9	20873.6	16315.2	3476.58	3721.54	NaN	3254.24
O60879	9020.59	5093.43	8526.93	55.6417	93.734	84.9032	22342.1	16907.9	14967.9	7054.87	8614.8	4490.42	14446.4	16828.5	14556.2	11351.3	14053.2	8838.9	7351.25	4823.83	5782.3	1888.93	3648.91	7374.48	7137.67	11402.4	20458.5	15.0142	11.1774	10.6342	1873.67	1687.5	1956.14	28.644	28.9373	40.3524	657.541	1154.62	1014.21	1047.79	1012.96	889.127	7961.71	8202.81	7900.45	3252.96	7996.65	6060.56	3638.32
O60883	7976.67	NaN	NaN	606.252	792.208	681.284	3956.78	NaN	2820.82	21805.5	27930.3	32860.4	438579	387885	533343	43767.8	55919.5	60405.6	52457.3	71459.9	75092.8	9486.42	9532.3	24086.9	48555.2	69338.4	62763.3	41.8816	33.8381	45.3833	5590.35	NaN	NaN	257.554	354.109	253.212	5657.39	NaN	3853.74	9298.86	4935.15	4311.11	181350	157923	157329	20377.9	21922.3	30526.9	21515.7
O60884	17851.6	19710.9	20847.7	323.463	352.236	215.137	22100.1	11234.2	1070.16	10849.7	10759.2	220.695	61360.9	70906.5	59067.4	27080.5	33082.3	26421	287.508	16566.2	16164.1	22910	10168.9	13452.3	22490.2	30618	11009.8	27.5375	28.8732	25.5916	4500.41	2925.03	2703.47	111.317	97.4033	71.6415	4792.66	4713.37	2531.29	3681.08	4746.91	3840.59	13428.1	14526.2	14211.6	9393.82	7366.67	10585.3	5324.12
O60888	27648.3	16584.9	16922.9	36.7236	35.6416	NaN	27066.5	23094	23291.2	13041.6	41474.8	38063	201842	176151	135874	578676	555957	634997	NaN	2247.61	21272.6	7751.63	8137.52	3375.15	26300.5	25709.8	24850	5.49164	57.7829	42.7948	3091.68	2837.39	79.8753	0.725527	1.80161	NaN	126602	67718.9	7486.47	1208.23	659.716	712.78	15244.1	13636.2	13613.6	22076.8	5630.99	22548.8	4070.38
O60896	725544	655758	686190	7318.41	5538.66	5665.68	517880	533452	490790	763841	876896	826022	1.65938e+06	2.01321e+06	1.70492e+06	564944	631258	647980	626541	679082	553750	808677	553441	436171	617875	582669	715869	306.523	620.091	531.253	103510	116986	91404.8	4668.86	3772.32	3777.55	84687.9	68291.5	64783.9	97242.5	111997	104731	361629	356491	358585	165562	193336	247684	149815
O60911	185028	156782	165217	2072.72	1763.67	1931.07	15444.3	998.145	NaN	15062.7	14941.9	16215.6	381025	421234	342127	113516	127861	165437	94984.4	76702.1	11960.9	41300.7	25295	22021.3	62169.4	93324	76193.6	39.8191	43.8681	98.1701	36356.9	32085.7	31045.1	469.106	449.718	501.2	NaN	1632.52	569.263	3034.59	3251.74	1730.92	161517	103300	100915	51115.6	51878.6	115077	13547.8
O60925	11918.6	11534.3	NaN	159.322	160.163	221.291	NaN	NaN	NaN	NaN	NaN	NaN	53176.6	32596.8	39144.9	NaN	16552.1	NaN	4023.01	8339.78	NaN	NaN	NaN	NaN	NaN	NaN	NaN	NaN	29.9223	NaN	434.314	2295.04	NaN	15.0643	29.257	18.4956	NaN	NaN	NaN	NaN	NaN	NaN	4357.73	4222.52	3803.29	NaN	2648.07	NaN	1705.42
O60931	10389.8	2889.85	4558.94	NaN	NaN	NaN	NaN	NaN	NaN	NaN	NaN	NaN	NaN	NaN	NaN	NaN	NaN	NaN	NaN	NaN	NaN	NaN	NaN	NaN	NaN	NaN	NaN	NaN	NaN	NaN	5841.18	3254.93	877.961	NaN	NaN	NaN	NaN	NaN	NaN	NaN	NaN	NaN	NaN	NaN	NaN	NaN	NaN	NaN	NaN
O60939	NaN	NaN	NaN	NaN	NaN	NaN	NaN	NaN	NaN	NaN	NaN	NaN	7461.24	19017	10189.8	NaN	NaN	NaN	NaN	NaN	NaN	NaN	NaN	NaN	NaN	NaN	NaN	NaN	NaN	NaN	NaN	NaN	NaN	NaN	NaN	NaN	NaN	NaN	NaN	NaN	NaN	NaN	3633.88	3211.76	3625.22	NaN	NaN	NaN	NaN
O75015	NaN	NaN	NaN	NaN	NaN	NaN	NaN	NaN	NaN	NaN	NaN	NaN	302940	339174	265271	NaN	NaN	NaN	NaN	NaN	NaN	NaN	NaN	NaN	NaN	NaN	NaN	NaN	NaN	NaN	NaN	NaN	NaN	NaN	NaN	NaN	NaN	NaN	NaN	NaN	NaN	NaN	14097.7	13465.4	11679.2	NaN	NaN	NaN	NaN
O75023	NaN	1664.54	NaN	NaN	NaN	NaN	NaN	NaN	NaN	NaN	NaN	NaN	23398.4	NaN	NaN	NaN	NaN	NaN	NaN	NaN	NaN	NaN	3793.44	3699.21	16262.2	17086.6	16219	3.62579	12.6139	14.5185	NaN	NaN	NaN	NaN	NaN	NaN	NaN	NaN	NaN	NaN	NaN	NaN	478.409	NaN	NaN	NaN	NaN	NaN	NaN
O75054	17613.1	11912.1	20958.2	145.23	154.764	130.264	NaN	NaN	NaN	NaN	NaN	NaN	31028.8	24869.8	26554.8	5854.05	10530.1	10953.6	8833.49	3430.25	11308.9	6792.69	6987.52	5881.07	NaN	16858.2	NaN	12.6243	11.3745	3.82278	3161.73	1626.45	647.391	101.821	73.8819	65.2541	NaN	NaN	NaN	NaN	NaN	NaN	9896.72	8530.8	7327.14	5942.97	6038.18	6964.9	4645.29
O75071	120056	132571	134408	1180.81	1162.23	1014.23	177808	174476	144890	239088	252119	260136	2.42539e+06	2.2957e+06	2.09127e+06	377153	427792	445140	54364.4	64328.1	127574	53728.4	114067	110584	114011	158327	164623	253.418	215.126	243.293	12450.4	13589.1	11706.5	388.951	392.842	376.35	29441.5	29702.9	26069.8	54559.5	27273.3	17989.6	205829	206291	192183	80064.3	84683.3	93701.9	20084.8
O75074	69559.3	61509.4	56608.8	1638.73	1700.26	1528.12	NaN	NaN	NaN	NaN	NaN	NaN	287975	434048	379140	119138	138400	148929	124582	93648.9	82398.4	51396.8	91208.1	49765.2	132016	124774	115586	74.4191	86.9386	83.5275	10170	20821.4	11615.8	81.4436	95.3905	169.624	NaN	NaN	NaN	NaN	NaN	NaN	71554.5	73473.4	74662.2	35558.7	41722.6	38864.2	28218
O75077	222703	66682.2	188525	416.661	351.265	418.398	NaN	NaN	NaN	189519	199400	197408	221027	218483	195809	89601.4	121581	163061	10149.3	136968	68493.9	100139	NaN	119710	173572	243688	231494	97.0126	147.44	137.144	36400.7	9208	34146.6	198.5	170.957	99.4751	NaN	NaN	NaN	70086.6	23289.9	23610.8	52586.4	55836.7	57602.3	54374.2	65764.7	68960.5	20552.2
O75083	195013	187040	182799	868.24	921.921	930.637	92690.4	85860.9	81374.5	151992	168886	189434	314915	299984	289136	165759	185640	191465	87440.3	90035.8	95874.4	113695	104416	65668	158402	219517	217642	216.547	180.957	226.802	16039.3	19367.6	16704.1	222.054	252.957	238.827	30326.2	31146.4	30452.8	37868.4	45437.1	44830.4	45877.9	43303.9	44044.3	46341.3	51982.5	54897.5	18160
O75084;Q14332	46673.1	53690.1	36922.8	1732.98	648.558	1692.98	NaN	NaN	NaN	NaN	NaN	NaN	235312	250273	250237	20344.7	51864.1	36387.1	52920	56996.5	23364.7	39926.4	20551.4	25463.8	74212.8	80934.3	108655	54.3113	42.0392	54.1642	7122.7	3276.05	4340.91	148.666	80.9848	71.897	NaN	NaN	NaN	NaN	NaN	NaN	34436.3	44162.7	35901.9	11984.7	15374.3	13060	6145.63
O75084;Q14332;Q9UP38	NaN	NaN	NaN	NaN	NaN	NaN	2469.29	5759.39	2214.31	77286	87362.8	74757.5	NaN	NaN	NaN	NaN	NaN	NaN	NaN	NaN	NaN	NaN	NaN	NaN	NaN	NaN	NaN	NaN	NaN	NaN	NaN	NaN	NaN	NaN	NaN	NaN	NaN	NaN	NaN	0.43089	0.980092	0.935243	NaN	NaN	NaN	NaN	NaN	NaN	NaN
O75093	83861.7	21978	83247.7	183.309	416.35	458.429	51886.8	58030.5	63606.7	84525	99628.4	89693.1	114696	113809	111822	25037.2	31961.5	34346	41572	60261.6	94003.1	69049.8	62757.6	NaN	125259	49865.5	69601	98.249	132.215	123.013	6417.49	4415.89	4759.9	NaN	3.9352	NaN	10353.3	10486	10825.2	2433.37	5959.05	8053.01	14930.9	15184.9	14902.8	5354.32	5180.26	6402.29	8841.31
O75094	51242.5	37266.1	38172.5	326.292	284.152	267.778	28983.3	34617.9	30774	71671.1	50085.4	52790.3	210000	210002	197514	45179.5	51676.7	52726.7	41473	37973.9	9743.15	24711	14384.5	15482.7	35944.7	46394.7	66568.9	16.2257	15.8134	19.4398	8148.62	9449.6	8596.24	61.0575	60.7591	50.4044	2103.92	3199.72	1613.43	4622.38	5488.7	3270.71	36398.4	41499.4	39439.9	10270.1	7591.75	12412.5	8185.13
O75095	NaN	NaN	1150.93	58.221	33.4386	47.0177	NaN	NaN	NaN	NaN	16838.9	15745.7	NaN	NaN	4104.78	NaN	4929.61	NaN	3623.14	3018.99	1547.62	1666.18	2584.2	5088.96	NaN	NaN	NaN	2.22321	NaN	1.35711	NaN	NaN	2178.76	45.3419	34.2667	16.297	NaN	NaN	NaN	NaN	6700.1	10289	NaN	4139.08	1816.04	NaN	8346.34	NaN	3117.46
O75116	NaN	NaN	NaN	0.492365	0.540948	0.536679	NaN	NaN	NaN	NaN	NaN	NaN	NaN	NaN	NaN	NaN	NaN	NaN	40.3627	52.6867	70.2339	NaN	NaN	7889.42	NaN	NaN	NaN	NaN	NaN	NaN	NaN	NaN	NaN	20.6679	2.01813	3.11878	NaN	NaN	NaN	NaN	NaN	NaN	NaN	NaN	NaN	NaN	NaN	NaN	520.025
O75121	NaN	NaN	NaN	NaN	106.655	77.6292	NaN	NaN	NaN	6036.57	2846.79	7304.14	NaN	NaN	18197.1	NaN	NaN	NaN	NaN	NaN	NaN	NaN	NaN	NaN	85995.2	NaN	NaN	NaN	NaN	NaN	NaN	NaN	NaN	NaN	21.3968	14.3895	NaN	NaN	NaN	7632.59	7979.98	2462.77	NaN	2482.17	7392.31	NaN	NaN	NaN	NaN
O75131	24462.2	18578.8	23878.5	148.128	165.783	159.74	55135.4	53613.6	53715.4	124514	135046	127884	76739.2	75087.7	68361.6	42495.1	58856.9	60200.8	22689.4	19737.2	27217.5	17901.6	18419.2	11958.8	26325.2	42868.3	63374.7	34.7654	35.5233	34.3567	5780.31	5431.98	5319.09	57.9706	57.7303	48.6664	10799.4	10620.5	8428.29	9849.02	8977.44	9584.41	27924.5	24672.5	22846.1	18229.9	27352.6	21885.6	10108
O75144	64973.6	42310.8	31534.3	58.3845	103.192	161.732	21793.3	24361.9	21722.3	51812.6	47547.6	33150.2	184087	186864	158638	42796.7	15308.4	27442.7	8658.19	7426.01	11693.4	3068.76	3433.96	6228.39	55864.1	63731.3	54254.2	19.441	14.0431	13.4489	6775.58	1974.65	4858.73	27.2598	27.8931	51.6116	4739.46	5297.56	4394.03	10343.1	5939.74	5621.3	63198.3	48954.9	46482.4	16614.8	6046.74	8893.48	2723.05
O75146	9298.49	6693.53	14087.2	38.7766	76.9508	58.6491	5188.64	6701.28	4230.91	7534.06	6825.17	8493.94	9597.01	13520	11767	NaN	3806.47	3657.24	3403.63	2409.88	3966.93	1408.56	2971.33	2268.64	NaN	6964.99	3892.65	4.45487	4.54553	4.90952	2169.81	1761.97	2707.66	22.7843	23.2812	27.8005	8331.16	4504.74	9203.04	6939.01	3341.04	828.932	5611.49	6683.12	5746.66	NaN	2090.58	3351.68	1461.14
O75157	NaN	NaN	32340.6	299.383	183.784	127.105	NaN	NaN	NaN	NaN	NaN	NaN	NaN	NaN	NaN	NaN	NaN	NaN	NaN	NaN	NaN	NaN	NaN	NaN	NaN	NaN	NaN	NaN	NaN	NaN	NaN	NaN	959.996	39.9534	10.9795	16.5901	NaN	NaN	NaN	NaN	NaN	NaN	NaN	NaN	NaN	NaN	NaN	NaN	NaN
O75165	NaN	NaN	NaN	2.26274	7.72011	7.24573	NaN	NaN	NaN	NaN	NaN	NaN	NaN	NaN	3786.42	NaN	NaN	NaN	1207.51	46.6967	555.26	NaN	NaN	NaN	NaN	NaN	NaN	NaN	NaN	NaN	NaN	NaN	NaN	35.6203	44.4911	34.7619	NaN	NaN	NaN	NaN	NaN	NaN	1749.98	NaN	2496.85	NaN	NaN	NaN	1526.46
O75191	8381.89	1476.76	NaN	NaN	NaN	NaN	NaN	NaN	NaN	NaN	NaN	NaN	73216	NaN	NaN	NaN	NaN	NaN	3192.12	1280.23	5784.98	NaN	NaN	NaN	NaN	NaN	NaN	21.8802	NaN	NaN	698.295	777.295	1051.51	NaN	NaN	NaN	NaN	NaN	NaN	NaN	NaN	NaN	604.964	NaN	NaN	NaN	NaN	NaN	601.075
O75223	32914.3	15175.6	28782.6	383.135	446.836	395.639	20322.1	14388.3	19025	26759.5	49999	50848	127722	65012	26442.4	50308.1	45558.3	48780.1	22406.5	7373.51	13177.5	14586.6	23892.4	13485.5	NaN	11333.7	25775.7	47.6497	76.2693	73.1127	5701.26	5205.15	5974.29	34.4813	32.9312	44.5028	22329.4	4076.58	7950.03	4071.35	5083.76	558.582	25448.9	43200.6	34891.3	15263	17702.3	20840.9	9818.14
O75264	30053.5	17016	29029	189.143	217.279	279.003	51814.5	42038.9	28162.2	144616	1.89276e+06	1610889	121741	107502	98811.6	NaN	NaN	NaN	22406.3	42804	41448.4	19374.3	21252.9	11158.7	17398.3	33319.2	42886.7	20.1658	24.0566	20.5209	6234.34	270.776	1023.54	15.9385	39.5543	18.7337	6855.46	7351.15	5468.35	4994.2	1513.68	1125.5	20460.5	18544.8	18741.1	NaN	NaN	NaN	5444.29
O75306	NaN	NaN	NaN	NaN	NaN	NaN	NaN	NaN	NaN	NaN	NaN	NaN	NaN	NaN	NaN	NaN	NaN	NaN	0.355547	0.238605	0.294464	NaN	NaN	NaN	NaN	NaN	NaN	NaN	NaN	NaN	NaN	NaN	NaN	NaN	NaN	NaN	NaN	NaN	NaN	NaN	NaN	NaN	3072.76	2925.73	2494.48	NaN	NaN	NaN	1846.47
O75309	66313.1	75380.3	81593.9	497.877	478.641	462.879	70586.2	66518.7	73122.3	82641.4	79192.6	99553.1	149608	133449	156126	71535	77062.2	104235	58079.9	49860.7	56192.2	29623.2	26171.4	20788.7	59101.6	60363.1	56692.8	66.459	34.6886	41.0497	6934.08	7304.15	6885.79	101.988	107.288	98.358	16469.4	16602.3	14408.3	16704.3	13565.1	13092.7	34224.5	32969.9	33980	12159.8	20210.1	20719.2	10351.1
O75312	NaN	NaN	NaN	NaN	NaN	559.057	NaN	NaN	NaN	NaN	NaN	NaN	NaN	NaN	NaN	NaN	NaN	NaN	40478.6	54349.4	NaN	NaN	NaN	NaN	NaN	NaN	NaN	NaN	NaN	NaN	NaN	NaN	NaN	NaN	NaN	5.17472	NaN	NaN	NaN	NaN	NaN	NaN	NaN	NaN	NaN	NaN	NaN	NaN	1185.02
O75323	14430.9	NaN	31370.6	114.812	132.452	105.245	NaN	NaN	NaN	NaN	NaN	NaN	7871.5	12841.3	NaN	7853.01	NaN	NaN	3071.92	NaN	8813.89	NaN	5200.98	6238.63	NaN	NaN	NaN	NaN	NaN	NaN	1029	NaN	2179.62	27.3917	24.272	20.3974	NaN	NaN	NaN	NaN	NaN	NaN	2354.54	3113.03	NaN	3247.52	NaN	NaN	2451.03
O75326	32452.7	36218.5	35368.8	440.239	449.578	403.764	75405.5	67672.3	60191.4	115885	95450.1	105226	100428	104097	104371	68974.3	64186.6	62818.2	34842.4	29266.1	30196.2	22500.6	25287.2	27932.9	66340.2	65862	41013.2	66.5019	59.9249	72.3049	11291.6	7551.9	9568.97	190.852	182.429	160.723	10873	9713.77	9377.24	4318.71	4694.29	6040.06	35538.8	31448.6	37196.2	21761.6	19122.5	21363	16244.6
O75339	148025	132649	133726	1789.74	1729.06	1598.9	137688	131762	161468	141873	108350	88359.8	407190	437622	452616	238931	305689	317035	111800	152955	135437	160020	100893	159230	160611	213382	197339	145.26	124.621	132.607	17103	15176.1	18699	370.369	291.062	282.646	25703.1	23771.7	22492.9	20202.5	14971.5	12284.8	90682.2	92293.1	93727.1	62849.5	69662.5	74271.3	33299.9
O75340	5778.62	911.951	5242.84	27.0768	4.10177	NaN	9675.53	9256.21	8469.43	36471.5	37311.2	34401.5	28646.2	41607.4	28417	25487.1	29084.9	29275.8	1037.28	5588.26	4553.03	NaN	NaN	NaN	10029.3	13306.7	11328.8	34.6175	19.8401	26.1356	1896.98	208.726	1021.15	63.5425	5.59736	NaN	1682.41	1579.49	1323.53	5201.31	5036.22	6432.02	23164.3	21007.3	19935.4	16070.2	12544.5	19750.6	3375.38
O75342	5348.7	6616.09	NaN	48.0164	45.2297	27.7589	NaN	4376.79	NaN	NaN	8345.95	NaN	5987.94	NaN	5473.81	NaN	NaN	NaN	NaN	NaN	NaN	NaN	NaN	NaN	NaN	NaN	NaN	8.60067	NaN	4.84573	1665.54	1252.6	NaN	14.9072	5.7324	9.73291	NaN	7756.6	NaN	NaN	1247.46	NaN	7459.89	NaN	7146.4	NaN	NaN	NaN	1023.23
O75347	58872.3	58956.3	52500.5	822.345	769.103	696.731	21394.3	22710.9	18855.2	38109.8	88572.3	36009.3	170448	178129	164957	77553.4	70854.1	92672.3	57913.3	66705.4	69701.5	51187.4	93079.9	55713.4	95311.6	118232	134806	35.7012	51.2729	53.2135	6939.67	6742.99	6917.4	172.988	159.513	153.451	4029.29	3651.5	3105.84	4435.12	6337.43	4073.36	31966.1	27989.7	30423.1	20545.7	24399.1	25816.6	13387
O75348	76132.2	65322.8	47506.7	492.423	456.169	347.73	164589	192894	97652.3	8240.2	84819.7	93125.8	126504	102684	161346	NaN	62753.5	NaN	60007.5	26758.9	43632.4	48203.4	26177.6	36156.4	73026.2	107877	96803.4	9.53767	12014.5	596.933	21907.3	4605.81	3944.01	231.867	200.479	101.292	81006.3	71430.6	60474.9	154.526	17665.6	23189.9	50253.1	58088.7	62025.1	NaN	NaN	33592.1	9163
O75351	35667.2	30785.1	29717.7	198.006	219.087	203.883	21117.1	20640.5	19335	40148.6	38070.4	40099.7	98679.5	108938	107750	31551.7	29235.9	34487.8	25409.5	23278.7	18916.2	19704.4	28616.2	13911.6	33281.1	50481.1	50812	34.4065	30.6805	31.2946	7006.17	6369.23	7014.12	77.877	86.5293	77.1022	2911.46	3771.47	3411.13	5884.77	3721.81	2542.3	33144.5	30290.4	29635.2	22063.1	16850.7	21269.4	6624.54
O75354	28950.3	22770.3	23600.8	228.421	235.595	212.084	45176.6	73309	20390.9	23730.1	29699.6	19410	92720.5	83960	35663.2	13815.7	35427.1	4285.01	6106.83	6591.63	9146.08	14822.7	13927.2	17080.3	44651.9	67657.8	73253.3	36.1849	22.759	18.383	3123.45	3784.62	2281.59	34.4576	29.4055	30.5454	2887.14	4342.74	1814.13	5866.31	6404.94	1036	9406.84	9686.16	10346.7	2337.12	3514.37	3584.92	2404.13
O75356	NaN	NaN	NaN	0.194574	0.400604	0.292458	NaN	NaN	NaN	NaN	NaN	NaN	NaN	NaN	NaN	NaN	NaN	NaN	NaN	NaN	NaN	NaN	NaN	NaN	NaN	NaN	NaN	NaN	NaN	NaN	NaN	NaN	NaN	23.895	37.2634	44.9928	NaN	NaN	NaN	NaN	NaN	NaN	15618.9	17695.3	NaN	NaN	NaN	NaN	1187.48
O75363	37107.7	27821.8	30733.4	411.967	275.078	287.257	30741.2	35887	29728.9	73131.6	82692.5	94255.9	56687.3	67034.5	71419.1	20082	34710.8	28684.3	31680.7	23487.4	15299.9	24954.2	24751.8	22121.6	28024.2	30743	41523.5	54.2143	79.8137	62.3622	6847.1	4483.19	5319.95	106.819	109.714	93.4009	3530.79	3155.73	2756.92	6378.66	5665.99	3561.89	20130.9	14048.3	17219.7	13770.2	11352.3	10667.5	9441.71
O75367	13926.7	11614.4	11948.1	100.75	102.547	95.2515	37572.4	235796	8435.14	1841.93	3406.73	1387.83	21155.3	16591.3	17454.4	16390.4	20514	14849.4	4025.87	4741.03	3868.09	4609.85	5734.59	6165.98	464.612	14644.7	7564.28	10.9768	8.95632	9.17997	5808.9	5366.26	5237.02	47.1151	51.5545	41.2125	938.259	1019.93	1340.85	3755.04	4387.48	3677.17	10918.3	8457.21	9343.57	12553.6	20332.1	15189	4402.66
O75368	564.688	271.872	672.937	17.2304	16.2878	14.2475	23261.6	12792.7	14568.1	13689.2	13341.7	13228.8	2531.9	3736.32	3389.2	NaN	1023.76	1928.1	30.5882	NaN	57.8785	NaN	NaN	NaN	1131.69	NaN	NaN	3.58397	2.63269	1.86331	1509.9	273.722	373.964	27.8104	25.1951	30.63	1607.32	2300.65	1212.93	2084.83	2009.48	1573.82	10878.4	11459.9	12420.4	NaN	2824.01	5602.38	1090.19
O75369	33556.7	27008.4	26935.7	255.951	267.317	289.176	30500.8	34636.4	23282.2	69638	67354.9	66326.6	66395.6	54765.5	66936.5	26421.8	30762.9	35725.9	22050.8	22666.4	22782	27210.4	28940	23426.7	30414.7	36325.1	47101.2	38.839	34.2139	31.2342	4961.25	4116.28	3701.87	64.7392	70.1988	69.6166	8077.82	7133.67	6839.32	8516.33	8458.26	9117.24	16293.4	15513.8	15800.1	8428.3	9268.22	11339.3	6187.67
O75390	12933.5	11447.7	11564.1	448.957	357.214	352.481	17674.5	17717	14113.8	1301761	1.20499e+06	1.03867e+06	18430.8	22461.5	28200.4	12310.4	30186	10795.7	12554.8	10201.4	15972.1	8869.06	6352.76	7255.07	17699.7	10775	14290	36.7134	18.3845	24.0284	3428.28	4563.47	3607.98	117.077	110.958	105.644	11947.5	11184.2	10173	12038.4	9932.07	5813.34	15616.3	20603	14141.7	17472.8	20340.6	13698.9	6587.72
O75396	30007.2	517387	6122.8	199.326	96.0025	89.4012	15283	31035.8	28249.9	24.3095	7059.25	9.45949	45639.5	NaN	29792.1	NaN	23436.3	NaN	12115.5	13492.4	5171.42	5144.13	8135.18	7471.36	4681.53	18448.4	23190	NaN	16.0204	9.53481	1958.48	3773.08	1999.93	32.3907	10.1529	30.2068	110500	45596.1	4336.74	154.892	621.902	561.086	6671.89	NaN	5647.75	NaN	1513.2	NaN	2642.54
O75436	21839.1	52186.8	41218.8	123.722	100.192	112.909	21377.4	21708.6	17627.8	21581.3	21145.9	31015.3	13506.7	19297.5	22550.8	16094.1	18584.3	15592.4	8526.63	5464.86	5868.91	4827.95	8512.03	5651.48	NaN	NaN	11287.3	22.7481	25.5456	12.1013	1967.97	3986.02	7144.09	19.5218	25.8968	15.221	4246.26	3880.68	3291.21	5213.74	4012.87	1288.76	6547.23	6882.42	5727.95	6618.07	7529.17	4085.78	4551.81
O75438	NaN	NaN	3.68572	0.340964	0.291885	0.294464	NaN	NaN	NaN	NaN	NaN	NaN	NaN	NaN	NaN	NaN	NaN	NaN	NaN	NaN	NaN	NaN	NaN	NaN	NaN	NaN	NaN	NaN	NaN	NaN	NaN	NaN	550.73	8.95994	8.32554	11.4301	NaN	NaN	NaN	NaN	NaN	NaN	NaN	891.593	654.666	NaN	NaN	NaN	598.266
O75462	NaN	NaN	NaN	0.210976	0.281214	0.266876	NaN	NaN	NaN	NaN	NaN	NaN	NaN	NaN	NaN	NaN	NaN	NaN	NaN	NaN	NaN	NaN	NaN	NaN	NaN	NaN	NaN	NaN	NaN	NaN	NaN	NaN	NaN	54.7484	27.3312	33.7713	NaN	NaN	NaN	NaN	NaN	NaN	NaN	NaN	NaN	NaN	NaN	NaN	1508.12
O75477	NaN	NaN	NaN	0.525312	0.292458	0.224217	NaN	NaN	NaN	NaN	NaN	NaN	NaN	NaN	NaN	78.1188	NaN	NaN	NaN	NaN	NaN	NaN	NaN	NaN	NaN	NaN	NaN	NaN	NaN	NaN	NaN	NaN	NaN	20.7591	12.1485	4.72687	NaN	NaN	NaN	NaN	NaN	NaN	8946.34	NaN	8987.02	1976.27	NaN	NaN	2407.1
O75487	52772	60787.3	52574.9	355.908	347.395	360.368	28219.8	31851.5	25648.7	41986.2	56103.4	69292.8	189172	154073	140990	80241.9	73092.6	78653.8	43969.4	37620.8	37041.6	29881.7	13524.7	29181.8	47882.3	79330.8	57981.4	42.4188	34.761	55.1127	9009.94	9237.56	9498.98	97.72	96.521	73.9841	4832.9	4494.68	3770.74	6995.5	4340.56	5120.73	35520.7	33166.6	25990.9	27433.2	28594	32338.6	9659.27
O75489	1704.17	NaN	979.474	28.8517	NaN	3.70831	2002.37	1341.76	NaN	22793.8	17689.7	20861.1	NaN	4931.43	5521.51	NaN	NaN	NaN	4066.98	NaN	NaN	5704.8	3273.15	1681.83	12090.5	22650.2	18721.7	NaN	NaN	2.26085	1037.3	NaN	451.854	19.421	NaN	1.83934	NaN	174.757	NaN	1598.12	2582.5	1859.32	NaN	910.828	1901.02	NaN	NaN	NaN	1105.4
O75503	23589.9	3740.9	23903	115.741	100.039	93.9714	NaN	NaN	NaN	NaN	NaN	NaN	115130	92907.2	106703	40072.5	29284.1	37785.5	11105.7	13678.5	5160.82	10226	24595.2	9231.65	NaN	33113.6	NaN	25.4442	60.369	41.0269	1974.34	1964.22	2496.28	34.4323	28.8794	31.0771	NaN	NaN	NaN	NaN	NaN	NaN	25658.2	23910.1	24335.7	15378.7	4997.4	7889.43	4454.78
O75509	20016.9	3295.56	4612.77	174.653	197.832	184.84	NaN	NaN	NaN	12477.8	11196.4	10901.8	NaN	10584.5	NaN	NaN	729.803	2652.77	496.79	NaN	2805.94	12174.5	3792.7	NaN	5058.72	3372.63	724.226	7.51356	5.44062	10.4845	1625.85	1698.38	1882.23	36.3273	25.5978	28.4633	NaN	NaN	NaN	2404.74	3328.39	1.51892	4149.61	2804.9	3371.33	NaN	1592.52	1108.14	2465.7
O75521	NaN	1144.67	188.309	18.6944	15.8771	19.5058	NaN	NaN	NaN	NaN	NaN	NaN	NaN	648.484	NaN	NaN	NaN	1218.64	NaN	229.518	266.802	NaN	NaN	NaN	NaN	NaN	NaN	NaN	0.383151	NaN	NaN	832.386	651.863	55.1775	19.9231	47.3114	NaN	NaN	NaN	NaN	NaN	NaN	3221.6	4788.93	5541.94	NaN	NaN	4564.52	1601.26
O75531	46681.6	58580.5	32812	71.1603	100.824	81.9091	4928.67	4293.6	2994	37328.2	39509.2	32553.2	27153.3	38148.8	21416.7	7310	6501.45	12778.8	8317.25	11074.3	3391.76	2438.18	3522.55	3730.47	30164.6	62071.5	30118.4	182.673	148.695	40.3466	1787.14	3478.14	3642.9	10.9127	13.4839	24.0465	1285.47	728.876	482.806	16150.1	11006.3	23247.5	9869.57	10787.7	9927.82	3303.94	2802.75	1576.39	4071.89
O75533	7011.7	NaN	NaN	54.8953	61.7725	34.5039	NaN	NaN	NaN	NaN	NaN	NaN	6546.7	7181.14	NaN	NaN	NaN	NaN	16976.9	21101.3	551776	NaN	NaN	NaN	NaN	NaN	NaN	NaN	NaN	NaN	1368.9	NaN	NaN	15.0237	23.6947	30.7075	NaN	NaN	NaN	NaN	NaN	NaN	2450.55	2658.45	NaN	NaN	NaN	NaN	3544.21
O75534	17122.9	35620.1	4518.82	208.858	223.799	250.933	NaN	NaN	NaN	NaN	NaN	NaN	60612.5	4856.86	NaN	NaN	59502.8	74879.7	21337.7	6471	6920.19	16731.4	13231.8	2557.74	11583	NaN	35943.5	NaN	44.7267	16.7322	894.29	1385.92	7605.55	15.2437	18.3504	22.641	NaN	NaN	NaN	NaN	NaN	NaN	7162.4	5762.57	5678.6	NaN	11195.2	14268.5	3609.24
O75594	579038	577950	562664	643.236	779.563	558.464	796615	562489	656200	969444	930223	984951	3422748	3.76851e+06	3.24508e+06	944068	1.07511e+06	1506020	107177	127705	95921.7	91661.1	116437	92971	152053	265081	258215	73.3102	106.314	120.536	65327.1	83497.1	77657	98.2848	139.885	66.0156	77993.1	43023.7	62800.4	49119.9	38395.6	32350.9	512716	557305	480017	160591	176846	264720	20528.4
O75608	36814.4	29779.8	31643.6	185.89	159.028	179.922	8823.97	11937.8	11701.6	12108.7	13477	14801.9	48415.4	26375.5	20151.8	16283.4	13872.8	31968.4	17607.4	18807	24686	16964.7	27627.5	29899.4	NaN	NaN	NaN	11.366	NaN	145.906	4368.79	3657.75	4425.86	69.6958	56.8447	70.5668	4002.44	3826.32	3733.5	7672.46	720.297	2016.81	18630.1	13855.8	11888.9	18750.8	18919.4	29832	5382.16
O75629	7535.23	4443.78	25083.6	NaN	NaN	NaN	NaN	NaN	NaN	73041.9	90049.8	87026.4	NaN	NaN	NaN	NaN	NaN	9094.73	NaN	2039.88	1688.92	8609.83	1457.92	2844.24	NaN	NaN	NaN	NaN	NaN	4.80802	2926.57	1632.73	1894.39	NaN	NaN	NaN	NaN	NaN	NaN	19918	23276.7	22663	NaN	NaN	NaN	NaN	NaN	4156.01	563.391
O75631	47996.9	31225.2	53408.9	1057.24	998.793	871.112	63966.6	46343.5	45490.5	94168.9	92510.6	102928	154660	157778	150103	19472.4	42189.8	42343.8	57907.1	23639.6	21491.6	23116.9	17112	6720.88	38244.9	47908.9	42620.9	22.7474	22.1562	14.4721	3295.29	4453.3	3154.05	91.047	70.7271	69.8303	10949.2	11930.3	10033.3	9287.43	15116.1	12223	27968.8	28659.5	25965.6	15126.1	9941.77	26718.1	13322.5
O75635	NaN	NaN	NaN	NaN	NaN	NaN	NaN	NaN	NaN	NaN	NaN	NaN	NaN	NaN	NaN	NaN	NaN	NaN	NaN	NaN	NaN	NaN	NaN	NaN	NaN	0.263477	NaN	NaN	NaN	NaN	NaN	NaN	NaN	NaN	NaN	NaN	NaN	NaN	NaN	NaN	NaN	NaN	NaN	NaN	NaN	NaN	NaN	NaN	1515.23
O75636	NaN	NaN	NaN	91.9694	88.0406	88.2792	NaN	NaN	NaN	NaN	NaN	NaN	NaN	NaN	NaN	NaN	NaN	NaN	NaN	NaN	NaN	NaN	NaN	118077	NaN	NaN	NaN	NaN	NaN	NaN	NaN	NaN	NaN	9.94813	19.4259	23.1539	NaN	NaN	NaN	NaN	NaN	NaN	NaN	NaN	NaN	NaN	NaN	NaN	952.059
O75663	NaN	NaN	30.6067	0.154586	0.425675	0.229833	NaN	NaN	NaN	NaN	NaN	NaN	NaN	NaN	NaN	83.4873	87.5257	73.8196	66.5707	56.336	39.3633	NaN	NaN	NaN	NaN	NaN	NaN	NaN	NaN	0.050024	NaN	NaN	2929.91	25.7319	29.6342	32.2533	NaN	NaN	NaN	NaN	NaN	NaN	9625.5	7318.93	8806.63	1940.95	3941.84	3251.24	2353.15
O75674	20825.9	5440.71	13539.4	179.471	228.469	155.881	20349.3	17732.4	18622.3	27546	37348.6	37789.1	30923.1	38316.5	16617.6	20221.6	16392.4	23301.5	11498.5	10776.7	12332.2	8810.63	7785.38	NaN	15711.4	16530.2	19696.2	17.308	23.3375	17.139	3892.49	2397.03	3230.64	46.4884	71.9017	59.6616	4256.69	3979.47	3056.59	7144.42	5667.87	3672.97	13740.2	13661.1	14052.2	8593.42	7333.25	7144.36	6886.53
O75688	NaN	NaN	NaN	80.6089	78.6042	68.7827	6235.93	3949.42	2205.82	16520.3	12324.7	14479.7	20200.7	NaN	NaN	NaN	NaN	NaN	NaN	NaN	3616.85	NaN	36271	13953.8	NaN	NaN	NaN	NaN	NaN	7.05509	NaN	NaN	NaN	37.8482	32.4594	32.2557	49.0586	251.181	NaN	1085.74	1405.63	786.625	12762.1	NaN	7977.51	NaN	NaN	NaN	5970.99
O75695	13571.4	9227.03	19585.9	170.84	166.693	134.647	14448.6	8059.6	9067.35	15958.1	12268.1	11611.6	13320.9	30565.7	10654.9	13382.6	15981	8776.61	5740.67	5941.51	4094.86	17740.4	5677.44	9870.67	27553.8	22970.2	15581.5	41.6497	31.0543	33.9583	3344.55	3027.52	4028	30.2902	35.9611	26.743	1733.7	2020.81	2818.21	2368.87	3281.46	1491.96	11211.9	9715.58	11131.2	4862.46	2080.93	4009.11	3392.71
O75718	12.3851	14.8362	10.0626	NaN	0.00947432	0.00567742	NaN	NaN	NaN	NaN	NaN	NaN	53.7265	NaN	NaN	NaN	NaN	NaN	NaN	8.41661	NaN	NaN	NaN	NaN	NaN	NaN	NaN	NaN	NaN	NaN	10373.1	9224.19	10906.5	NaN	1.25962	6.87573	NaN	NaN	NaN	NaN	NaN	NaN	25488.1	NaN	NaN	NaN	NaN	NaN	2056.71
O75746;Q9UJS0	NaN	7.18826	NaN	0.0500021	0.0549427	0.0249572	NaN	NaN	NaN	NaN	NaN	NaN	NaN	NaN	NaN	10.2175	1.72288	13.6892	NaN	NaN	NaN	NaN	NaN	0.481506	NaN	NaN	NaN	NaN	NaN	NaN	1477.14	963.405	1200.43	8.60719	6.93296	8.98828	NaN	NaN	NaN	NaN	NaN	NaN	3750.56	2890.54	2736.35	5990.8	4508.23	3773.38	1195.44
O75751	30863.2	20313.9	24525.8	234.529	212.769	201.948	NaN	NaN	NaN	NaN	NaN	NaN	34484.2	40760.8	67736.4	14313.6	15824.3	10227.5	11450	5832.22	7950.62	51901.4	24783.3	34611.6	NaN	NaN	NaN	NaN	NaN	NaN	4646.82	8488.75	11141.1	65.493	89.1947	83.3821	NaN	NaN	NaN	NaN	NaN	NaN	31065.4	39762	30926.5	16161.3	13389.2	21859.9	9551.22
O75781	1402.34	7480	12961.4	99.3346	106.025	103.819	NaN	NaN	NaN	NaN	NaN	NaN	15856.3	12591	9879.99	7816.87	4607.81	2306.41	3415.04	3397.78	5397.34	27243.5	11537.6	17663.8	6901.17	52340.1	8743.08	38.9552	60.2831	23.4002	1658.27	2478.78	1257.25	47.2112	47.1043	44.815	NaN	NaN	NaN	NaN	NaN	NaN	4205.89	4918.95	4850.84	1867.44	1140.87	1418.94	2269.78
O75787	172666	143646	159231	1128.8	1014.41	973.477	215577	253984	232956	566842	551328	385188	353681	354820	321126	203934	246612	259447	153675	146766	153172	108811	111944	112041	164942	215740	215691	203.741	199.443	293.622	25062.7	29254.4	30512.9	331.474	300.205	278.535	51918.3	48834.5	45783	47348.6	46699.8	44574.1	100544	88790.6	93214	66594.8	93837.3	93872	38280.6
O75821	26526.2	10466	24048.8	318.387	300.12	309.824	79144.4	73840.4	64680.6	53102.1	62846.2	60678.9	93128.6	75002.9	31904.3	21244.5	31568.1	NaN	10350.4	32182.7	32621.7	23600	21053	10563.5	6081.18	20716.5	19068.4	10.3732	14.0643	14.5268	6424.88	8315.51	9238.16	41.6626	34.2751	28.3662	4740.26	5704.95	3783.05	5531.47	7412.5	5417.3	11898.9	9614.21	14389.1	NaN	NaN	NaN	6120.94
O75822	2839.69	1255.3	973.367	235.353	206.566	323.685	7066.74	6620	5316.3	20693.6	19045.9	18162.7	12398.6	22972.8	9554.93	NaN	NaN	NaN	2843.9	NaN	4698.72	1755.64	10571.5	NaN	NaN	NaN	NaN	8.92266	12.7666	10.5402	1848.42	1898.14	1275.06	69.3855	58.5349	52.4318	3895.61	3492.65	2839.18	2782.18	2044.42	3645.35	14529.9	14477.9	14946.6	NaN	NaN	NaN	3821.29
O75828	3596.09	3086.72	NaN	29.0522	63.3014	76.7855	NaN	NaN	NaN	NaN	NaN	NaN	NaN	NaN	NaN	NaN	NaN	17695.7	NaN	NaN	NaN	NaN	NaN	NaN	NaN	NaN	NaN	8.33258	NaN	NaN	4625.27	7115.93	NaN	16.2091	14.0557	27.0908	NaN	NaN	NaN	NaN	NaN	NaN	NaN	NaN	NaN	NaN	NaN	14847.7	16006.8
O75832	257.209	306.219	267.616	22.4305	19.2105	21.348	NaN	NaN	NaN	39642.2	37612	38338.3	NaN	NaN	NaN	NaN	NaN	NaN	1612.7	NaN	NaN	NaN	15632.9	NaN	NaN	NaN	NaN	NaN	NaN	NaN	2946.51	1118.09	812.169	61.7468	38.5234	36.3278	NaN	NaN	NaN	1.57359	2685.21	3506.63	NaN	NaN	NaN	NaN	NaN	NaN	1109.36
O75841	648286	23622.7	524566	1184.87	1123.76	1075.67	NaN	NaN	NaN	71991.2	71899.4	51818.4	196686	349619	252899	59207.9	76503.8	71248.9	30049.1	56308.9	47951.3	42713.8	32466.2	40582.8	NaN	18107.5	161141	126.554	94.603	45.6652	7868.63	9760.51	5199.59	106.155	109.236	109.567	NaN	NaN	NaN	5740.25	4691.79	6195.29	15027.8	16374.7	15349.3	16266.9	16401.1	18493.2	5647.27
O75844	66265.4	55514.7	57249.8	337.759	203.011	188.286	92915.9	91469.5	81565.2	44963.4	26063.3	44202.9	114451	127851	105303	48998.4	49461.9	49449.9	38764.4	41488.1	48563.2	53401.2	32517.6	41380.9	61917.8	90053.3	71108.7	74.8524	69.7739	59.6591	9899.7	10632.1	10025.1	139.42	76.1933	58.7854	26611.7	25734.9	24453.1	4604.03	3729.4	5551.12	21813.1	27755.8	26728.7	25544.7	21004.3	17969.3	8933.42
O75874	206305	192325	189100	1094.82	1452.21	1251.26	113290	108880	103688	151208	144163	156363	539342	515980	506948	204717	208910	210281	153591	163328	159113	129484	115704	113322	182239	228130	231719	169.927	157.058	162.241	15174	11295.8	12585.9	95.7966	132.803	132.843	19769.6	20371.2	17406.1	20041.2	15183.6	25956.4	52352.8	51468.4	54338.8	24721.9	34429.6	29381.7	19232.6
O75882	136629	118848	122505	828.248	689.495	691.087	263474	261943	234078	247710	236359	265474	629406	630075	628574	215049	248237	261719	125578	137494	109269	140254	96025.4	91562.1	122539	175722	172346	147.575	114.982	131.463	15488.1	16215.7	13003	157.873	139.147	122.316	16127.6	15045.7	12822.6	8048.75	7272.29	8027.93	101466	102986	104462	48818.8	50933.8	57964.9	22111.6
O75884	32938.2	31485.7	23243.3	240.194	247.831	242.837	NaN	NaN	NaN	NaN	NaN	NaN	40750.3	36542.1	40454.7	40335.2	45983.7	38899.3	5581.19	9403.47	15282.6	13793.8	8414.05	14270.4	38311.2	NaN	35875.2	12.8937	NaN	40.2464	8671.76	6956.35	6708.6	161.09	122.729	131.875	NaN	NaN	NaN	NaN	NaN	NaN	23407.4	23098.8	21396.8	11030.4	14360.5	19130.5	12337.4
O75886	61364.2	34074.6	7925.28	208.687	190.312	168.216	NaN	NaN	NaN	NaN	NaN	NaN	107734	45495.7	58579.8	11764	12249.9	14545.6	11267	13082.9	18709.3	6129.18	16678.4	39606.6	NaN	NaN	12354.5	14.3343	29.4408	34.8188	351.871	1113.93	773.716	25.3956	27.5463	16.0808	NaN	NaN	NaN	NaN	NaN	NaN	5738.68	4671.98	5531.82	1952.67	4275.78	7071.86	2834.76
O75888	1318.08	NaN	NaN	72.6487	42.7646	82.5765	NaN	NaN	NaN	NaN	NaN	NaN	59320.4	40268.5	NaN	NaN	NaN	NaN	NaN	2052.74	2606.1	8069.09	NaN	NaN	NaN	NaN	NaN	NaN	NaN	NaN	2621.54	NaN	NaN	23.3843	7.93331	32.9093	NaN	NaN	NaN	NaN	NaN	NaN	3472.09	2918.7	NaN	NaN	NaN	NaN	2242.08
O75891	85434.1	80731.9	73723.9	723.371	704.907	689.568	118570	116939	122178	292067	308459	317595	186775	184538	182899	106375	110809	127625	69187.4	70111.3	68903.3	70309	58213.5	64072	89389.2	126718	109552	103.579	102.892	110.397	16461.7	14348.6	14256.2	269.046	237.559	236.702	23578.7	23417	25749.6	31388	35467.8	37238.4	62953.9	60709.1	59720.8	50543.8	57314.3	62876.2	24445.8
O75935	NaN	NaN	NaN	NaN	NaN	NaN	6461.48	1799.53	NaN	15314.7	19175.8	21961.9	NaN	NaN	NaN	NaN	NaN	NaN	NaN	NaN	NaN	NaN	NaN	NaN	NaN	NaN	NaN	NaN	NaN	NaN	NaN	NaN	NaN	NaN	NaN	NaN	NaN	412.15	NaN	458.413	2500.64	1086.09	NaN	NaN	NaN	NaN	NaN	NaN	NaN
O75936	86749.9	81319.7	67405.1	773.188	726.131	646.049	96840.3	94927.5	89165.8	183228	154153	161006	220257	201488	256431	109271	100990	128251	84411.9	95232	78546.7	97802.3	53269.6	67344.9	95246	112978	100358	121.019	94.7645	105.629	17153.5	19055.6	16478.3	402.381	312.089	275.741	17533	18063.9	15841.1	33216.8	26416.4	18890.5	65609.6	56469.2	57157.5	45511.9	41693.9	78168	30372.5
O75947	48219	54084.3	39684	567.766	548.274	493.707	37065.2	62496.4	39918.5	56294.9	91453.9	95049.8	87843.8	68167.9	145787	56152.9	68716.1	54375	30542.1	29209.8	34660.6	26718.9	28272	17058.6	44878.3	70132.4	69760.2	82.215	70.9028	66.7791	5355.63	6866.79	8718.94	155.463	101.728	122.03	15285.5	5761.41	20683.8	425.943	9287.38	2590.01	18585.7	17991.8	19082.9	14397.2	12418.8	14637.2	10440.8
O75955	19586.7	17156.9	17376.6	267.749	273.665	283.446	19075.6	15915.7	17361	29620	26318.8	25205.7	40738.2	48041.4	37404	7761.69	19251.6	19290.7	17121.7	18190.5	13632.1	30621	10898.5	5360.53	16298.9	24684.2	30985.8	12.2913	15.5162	19.6814	4211.55	4232.65	5152.94	73.6714	62.9776	57.8814	4253.42	4073.83	2882.25	5885.1	4342.58	3823.09	18290	18058.2	17609.7	9040.05	5605.6	9209.49	9073.21
O75964	30145.6	10911	8223.72	244.253	18.0903	141.649	NaN	NaN	NaN	NaN	NaN	NaN	6011.67	NaN	NaN	19777.1	21811.7	12089.9	11144.6	18819.7	8637.25	8830.1	12227.9	10832.7	NaN	34620.8	NaN	22.1375	27.4854	32.3172	2195.77	1115.09	693.435	53.413	46.6661	73.7091	NaN	NaN	NaN	NaN	NaN	NaN	2881.4	4973.05	NaN	7462.61	2619.56	5557.31	4915.44
O75970	NaN	3008.88	NaN	50.6727	55.76	45.6386	NaN	NaN	NaN	4435.35	3257.5	2667	NaN	NaN	8521.39	NaN	NaN	NaN	4029.29	NaN	NaN	NaN	NaN	NaN	NaN	NaN	NaN	NaN	NaN	NaN	NaN	1029.18	4695.25	5.23511	25.7156	9.04563	NaN	NaN	NaN	951.669	944.644	339.816	NaN	NaN	1294.51	NaN	NaN	NaN	944.559
O75976	1071.55	NaN	2484.91	111.282	57.1338	34.3586	NaN	NaN	NaN	NaN	8528.33	3454.38	5140.23	6035.88	6737.88	1639.02	1542.78	6911.36	3418.02	NaN	4135.73	NaN	NaN	2.82236	2490.42	3426.58	2073.79	2.87967	NaN	5.00973	914.376	NaN	425.646	7.96579	17.3654	11.2013	NaN	NaN	NaN	NaN	2422.55	2126.36	2608.76	2378.89	2128.35	NaN	6992.53	NaN	628.618
O76003	22179.7	626.018	10528.1	439.448	NaN	321.205	5366.31	9030	11237.7	34862.4	32506.8	29943	55104	131516	168541	19202.2	17418.6	19539.5	9366.69	10943.2	11299.7	10577.1	15325.5	10440.8	16214.3	NaN	NaN	42.8346	31.894	18.3244	4252.26	1453.55	3348.74	3.88679	NaN	48.5634	1915.12	650.305	1917.47	1816.82	2232.58	5723.3	9882.88	9569.89	6696.31	10856.9	13982	13828.8	3277.96
O76015	85718.3	42345.8	46559.7	NaN	NaN	NaN	NaN	NaN	NaN	NaN	NaN	NaN	315188	347131	430460	184296	19917.1	104211	NaN	NaN	NaN	NaN	NaN	NaN	NaN	NaN	NaN	141.528	241.738	166.06	25653.3	22191	24739	NaN	NaN	NaN	NaN	NaN	NaN	NaN	NaN	NaN	41542	37396.5	37978.2	510398	505031	575140	NaN
O76027	3217.36	5567.78	4603.57	70.6133	60.0406	64.8658	26513.4	21085.2	19150.1	20161.4	13150.2	9977.35	13074.5	6125.97	8845.87	4663.19	7307.85	5680.25	7878.37	15144.4	2814.44	837.141	11771.3	198542	NaN	571624	460437	6.58901	6.34152	5.36395	2341.78	1897.81	992.894	35.8457	41.0334	37.834	2002.62	2203.22	1664.07	5068.92	3382.49	2160.5	7056.41	5363.67	6525.22	3137.37	5032.82	5185.27	4225.01
O76041	NaN	NaN	NaN	3194.39	5011.27	57.8968	4852.42	6254.29	3544.46	121340	121304	124757	58877.9	80690.3	NaN	24162.2	NaN	10990.9	33769.6	NaN	57938.3	17277	17829.2	NaN	NaN	NaN	NaN	28.8221	23.6572	15.3358	NaN	NaN	NaN	239.232	333.248	25.4865	841.04	650.63	600.557	5624.64	5501.4	4673.88	9454.68	10059.8	NaN	2156.82	NaN	3231.79	18600.4
O76054	NaN	2562.04	14733.9	255.114	283.272	232.702	NaN	NaN	NaN	NaN	NaN	NaN	10521.4	14611.9	13002.9	NaN	NaN	NaN	259.771	129.859	6297.34	NaN	NaN	NaN	NaN	NaN	NaN	29.8506	28.4845	15.1311	NaN	1190.91	1640.82	50.4469	9.79734	29.358	NaN	NaN	NaN	NaN	NaN	NaN	4992.48	5086.79	5001.18	NaN	NaN	NaN	1490.03
O76062	NaN	NaN	516.913	NaN	NaN	0.266876	NaN	NaN	NaN	NaN	NaN	NaN	NaN	NaN	NaN	NaN	NaN	NaN	NaN	NaN	NaN	NaN	NaN	NaN	NaN	NaN	NaN	NaN	NaN	NaN	NaN	NaN	NaN	NaN	NaN	9.87551	NaN	NaN	NaN	NaN	NaN	NaN	NaN	NaN	NaN	NaN	NaN	NaN	437.064
O76070	36860.7	34809.8	35224.5	327.974	238.9	261.647	44779.4	35821.6	32080.4	117282	101105	111960	88557.2	98112	81878.6	52945.3	58247.5	67563	38400.9	36746.6	51612.8	25697.2	18003.4	24670.3	27806.4	48738.6	45190.3	44.6526	46.2236	37.6909	5440.85	6071.58	6535.64	83.8983	59.8576	55.1163	9370.63	9115.39	8356.35	9575.99	15973	13083	23022.3	23622.5	21983.7	15603.9	16115.6	19843.8	7836.57
O76071	2442.6	2187.59	1615.9	7.12753	NaN	NaN	NaN	NaN	NaN	NaN	NaN	NaN	2288.86	NaN	NaN	3190.17	1139.54	NaN	NaN	NaN	867.013	NaN	2768.18	NaN	NaN	3403.39	NaN	1.34904	NaN	1.25853	965.268	995.668	817.078	8.59873	NaN	NaN	NaN	NaN	NaN	NaN	NaN	NaN	3953.09	4426.29	3690.22	3696.54	4048.14	NaN	1696.3
O76076	312394	251612	250261	1177.96	1716.71	1753.23	437681	450634	398248	524961	803181	515500	1.09397e+06	1392739	1.01289e+06	662219	729180	699505	348111	236614	240809	217476	145267	151964	314839	421914	397266	151.228	207.878	179.902	48054.9	47078.5	33456.1	456.186	598.26	621.591	61080.2	58359.3	51591.4	83105	106988	42979.6	216444	222597	213436	124650	143163	131549	47587.3
O76082	14392	7888.1	1585.55	252.659	231.087	246.485	NaN	NaN	1966.71	16144	10869.1	9317.96	27261.6	25126.4	33949.3	NaN	NaN	8640.41	10432.3	16837.6	15345.4	NaN	NaN	NaN	NaN	14015.4	NaN	NaN	89.4967	216.044	2645.07	1026.94	435.433	38.3092	33.7286	21.5804	NaN	NaN	NaN	1566.64	2586.73	2274.93	11175.6	10076.7	10273	2843.7	2936.82	3467.68	4207.15
O76094	NaN	NaN	NaN	65.6414	107.957	119.671	NaN	NaN	NaN	NaN	NaN	NaN	NaN	NaN	NaN	NaN	NaN	NaN	12093.9	NaN	NaN	NaN	NaN	155094	NaN	NaN	NaN	NaN	10.6495	NaN	NaN	NaN	NaN	8.0539	16.54	13.9138	NaN	NaN	NaN	NaN	NaN	NaN	NaN	NaN	NaN	NaN	NaN	NaN	686.845
O94760	108337	114073	129544	457.484	388.45	426.832	119613	146081	98387.6	264391	269623	285516	259438	257615	224751	256383	279245	243147	109685	105554	96515.7	98368.7	101597	111664	142469	252094	238483	127.041	136.68	108.81	20304.1	17204.8	21030.4	123.824	127.585	107.082	27451.1	23993.1	24791.1	18798.7	15614.5	25198.2	55582.7	55072.8	55946.9	72731	74980.1	72952.5	29884.6
O94766	18862.3	10813	11715.3	86.3649	50.3847	90.4871	NaN	NaN	NaN	NaN	NaN	NaN	NaN	12001.4	20522.6	NaN	NaN	NaN	5827.42	NaN	2035.71	654.983	4134.07	3200.82	8921.46	5394.28	5069.31	11.9153	8.90444	9.92694	3041.26	637.342	2684.82	21.4332	6.31612	34.3515	NaN	NaN	NaN	NaN	NaN	NaN	NaN	14755.9	10653.5	NaN	NaN	NaN	2923.33
O94769	12558.2	42780.9	15319	202.298	237.468	210.743	NaN	17643.1	19316.1	32179.4	26345.4	26541.4	97246.7	60887	42550.5	NaN	NaN	NaN	7636.48	8389.38	8426.09	NaN	NaN	NaN	NaN	15461	7992.56	NaN	29.4218	23.948	1978.3	3031.62	1906.69	37.3954	10.7438	8.56433	NaN	12072	12369.9	7710.2	2174.2	3949.99	4859.06	4575.13	5099.38	NaN	NaN	NaN	2227.65
O94772	328687	321542	305199	3847.25	3468.04	3347.22	475539	465086	360531	719736	864749	896630	1.04368e+06	902974	938699	352262	327663	402135	371930	365151	383281	459719	328312	321358	395423	492182	521373	337.279	381.46	393.442	62776.2	26848.6	48464.7	784.98	737.115	729.753	82864	78512.9	77259.2	115233	109115	89873.8	186688	174650	171097	36404.8	35920.4	43266	70720.6
O94804	57826.3	26254.9	35847.2	149.368	239.033	177.386	NaN	NaN	NaN	88418.2	95494.5	99564.2	268973	349911	270791	69366.3	82688.5	86435.6	11614.6	18127.7	8086.67	31472	27382.9	14718.6	47726.1	72895.2	86714.1	120.27	112.526	113.626	4487.06	4355.44	4830.03	33.0727	24.44	16.7877	NaN	NaN	506.649	3361.16	3478.87	1760.83	7640.27	9395.49	10016.3	10102.2	10231.7	12584.9	3015.29
O94805;O96019	NaN	NaN	NaN	NaN	NaN	NaN	7609.3	7696.24	833.054	NaN	NaN	NaN	NaN	NaN	NaN	NaN	NaN	NaN	NaN	NaN	NaN	NaN	NaN	NaN	NaN	NaN	NaN	NaN	NaN	NaN	NaN	NaN	NaN	NaN	NaN	NaN	2681.1	2050.89	1696.59	NaN	NaN	NaN	NaN	NaN	NaN	NaN	NaN	NaN	NaN
O94808;Q06210	NaN	NaN	NaN	NaN	NaN	NaN	NaN	NaN	NaN	2983.93	2259.22	NaN	NaN	NaN	NaN	NaN	NaN	NaN	NaN	NaN	NaN	NaN	NaN	NaN	NaN	NaN	NaN	NaN	NaN	NaN	NaN	NaN	NaN	NaN	NaN	NaN	NaN	NaN	NaN	832.858	430.867	NaN	NaN	NaN	NaN	NaN	NaN	NaN	NaN
O94811	NaN	NaN	NaN	NaN	NaN	NaN	NaN	NaN	NaN	NaN	NaN	314696	NaN	NaN	NaN	NaN	NaN	NaN	2019.98	16732.3	4768.69	1155.88	NaN	3618.45	NaN	NaN	10550.4	NaN	15.6223	11.7971	NaN	NaN	NaN	NaN	NaN	NaN	NaN	NaN	NaN	NaN	NaN	4149.8	NaN	NaN	NaN	NaN	NaN	NaN	2175.77
O94813	9993.51	7814.51	5739.93	164.754	185.707	114.373	19699	32445	18398.5	41190.5	34143	33330.7	15511.2	15548.2	30661.3	6790.85	9924.33	9279.62	13111.1	10123.7	6678.91	6582.08	6675.64	5452.02	3378.27	10451.4	11338.5	10.7597	5.20482	8.7897	2293.36	2789.8	1932.53	42.6963	37.2031	50.0934	2898.7	3581.68	4138.59	8876.03	4339.37	2887.56	11305.2	9556.55	13466	6761.7	6287.5	7764.32	4275.88
O94826	NaN	NaN	NaN	12.7203	13.5861	12.5099	NaN	NaN	NaN	NaN	NaN	NaN	NaN	6871.53	NaN	NaN	NaN	NaN	588.974	282.555	237.647	NaN	157.78	NaN	NaN	NaN	NaN	NaN	NaN	4.26317	1683.82	NaN	NaN	32.7211	21.9922	39.9612	NaN	NaN	NaN	NaN	NaN	NaN	NaN	1904.97	NaN	NaN	NaN	NaN	1202.6
O94832	52279.9	34073	60530.5	376.801	424.176	441.67	24272.4	24939.3	23337.9	37954	38568.6	37050.6	105002	78389.7	96498.6	66456.2	52912.1	91887.3	32483.7	43416.3	26135.6	34727.5	25677.5	26277.4	32816.9	45532	27051.4	104.715	78.088	77.798	4002.2	3751.61	2047.47	68.9431	84.224	84.422	4314.96	3703.61	3047.37	5486.06	5365.91	4966.46	15767.1	13443.7	15995.2	5640.27	6263.42	7344.74	5992.02
O94854	NaN	NaN	NaN	104.822	86.5912	98.316	NaN	NaN	NaN	NaN	NaN	NaN	NaN	NaN	NaN	NaN	NaN	NaN	NaN	NaN	NaN	NaN	2597.6	NaN	NaN	NaN	NaN	NaN	NaN	NaN	NaN	NaN	NaN	17.9114	8.92784	15.8336	NaN	NaN	NaN	NaN	NaN	NaN	NaN	NaN	NaN	NaN	NaN	NaN	NaN
O94856	37807.8	4003.61	4896.96	81.9322	86.9264	75.7512	36929.8	3534.46	NaN	34291	37007.9	41429.8	21269.2	8365.83	NaN	NaN	NaN	1016.68	4642.9	4001.3	5181.5	19306	15394.9	596.294	95014.5	154940	91989.7	10.5412	20.9827	12.3478	1874.79	1363.39	1479.85	38.0679	27.5641	36.229	4601.43	1046.3	NaN	2455.61	3764.94	2380.81	12257.9	11061	12724.8	NaN	NaN	717.141	4566.79
O94874	2282.33	125.884	140.083	6.76937	5.10823	6.97759	NaN	NaN	NaN	NaN	NaN	NaN	682.01	71415	NaN	NaN	NaN	NaN	130.746	212.005	157.716	678.791	38.0498	NaN	NaN	NaN	NaN	0.125185	0.347568	0.025502	1389.68	1730.3	1930.77	24.632	38.1015	22.9616	NaN	NaN	NaN	NaN	NaN	NaN	2049.17	2202.76	2116.36	NaN	NaN	NaN	1150.17
O94885	NaN	18495.9	24349.9	96.8034	130.178	138.283	NaN	NaN	NaN	NaN	NaN	NaN	NaN	NaN	41531.9	NaN	NaN	NaN	4485.74	6729.32	2013.01	NaN	4777.23	NaN	NaN	NaN	NaN	110.344	NaN	49.9221	NaN	771.136	1370.01	11.0501	48.0369	28.0442	NaN	NaN	NaN	NaN	NaN	NaN	NaN	2757.1	2435.74	NaN	NaN	NaN	2357.16
O94886	135.379	NaN	NaN	18.8967	13.2939	11.8867	NaN	NaN	NaN	NaN	NaN	NaN	NaN	NaN	851.609	469.071	789.92	594.112	2382.24	313.045	NaN	NaN	NaN	NaN	NaN	NaN	NaN	NaN	NaN	NaN	686.88	NaN	NaN	28.6969	4.00729	38.0051	NaN	NaN	NaN	NaN	NaN	NaN	NaN	3245.42	1412.19	289.204	1822.07	678.698	1345.6
O94903	55195.9	55932	46875	521.328	501.45	525.061	25054.1	31293.7	21677.7	83190.9	93201.3	76347.4	85222.4	89190	92493.8	59114.4	60027.2	66709.4	25266	45117.3	32182.6	37731.3	23778	16557.3	27764.6	71600.9	66168.6	50.125	42.8997	37.5266	11470.3	7087.14	10704.1	177.391	179.511	145.941	5898.49	5429.43	3399.82	4506.25	6211.93	3743.4	27771.5	27542.3	25822.3	23091.5	22675.9	27691.6	10289.1
O94905	8319.49	12558	11980	287.977	317.513	307.599	1866.12	3729.2	2661.41	4761.99	5448.2	4391.62	43485.6	40291.7	34221.2	24695.9	31399.9	35451.6	23727.9	19129.1	29069.6	7170.18	10172.6	12303.9	6306.63	39656.7	29185.1	26.2582	22.4943	21.6992	3726.95	3650.75	4102.36	75.4801	116.597	72.55	3090.73	3293.87	2565.02	3930.63	4104.25	2775.66	13656.3	14067.7	13731.6	14404.2	20430.1	17238.4	5867.72
O94907	NaN	NaN	NaN	34.8721	NaN	NaN	NaN	NaN	NaN	NaN	NaN	NaN	NaN	NaN	NaN	2225.01	1573.79	1547.86	NaN	NaN	NaN	NaN	3032.95	1019.4	NaN	NaN	NaN	218.19	234.18	NaN	NaN	NaN	NaN	31.6055	NaN	NaN	NaN	NaN	NaN	NaN	NaN	NaN	NaN	NaN	NaN	1904.15	1915.35	1827.3	NaN
O94910	24236.8	23992.8	16349.7	77.9655	67.0708	44.5893	75790.1	69591.4	63043.2	19223.6	55470.5	53646	91654.7	88141.7	90583.4	50534.2	64971.8	54702.9	22262	25639.2	18063.4	15589.5	14233.4	18175.5	25100.9	34792	36340.4	16.5456	13.8473	26.9428	2703.29	3350.93	2376.12	10.5028	5.24402	8.18007	8782.06	9844.13	9593.42	7150.6	13318.6	12227.4	11229.3	12384.2	10467.4	5108.76	5111.44	4872.92	3030.76
O94919	102084	100000	91723.9	678.763	885.189	778.433	89741	84302.3	84974.7	163650	161536	171786	858164	817541	729044	188440	209925	209938	105948	90736.4	95087.7	77102.1	78923.1	78803.4	146297	216970	201813	80.1948	109.355	72.9901	13135.7	12673.9	11864.4	233.935	126.497	118.327	8737.49	8462.83	7192.89	10983.8	14555.8	14260	140583	138509	135629	53638.4	50690	52882.7	17811.2
O94925	381.142	113.488	200.827	0.965402	0.115734	0.193748	NaN	NaN	NaN	NaN	NaN	NaN	NaN	209.42	NaN	248.953	NaN	NaN	518.785	260.144	198.304	NaN	NaN	NaN	NaN	NaN	NaN	0.114913	0.199807	0.187013	3766.36	1278.81	1284.96	34.014	29.1918	29.4997	NaN	NaN	NaN	NaN	NaN	NaN	NaN	3756.43	NaN	9620.92	2983.8	4685.51	3798.12
O94973	53391.8	230112	3859.66	223.44	198.96	179.457	NaN	NaN	NaN	14303.6	14387.6	25089.3	6545.41	6270.58	42838.8	12407	NaN	NaN	31124.7	44066.9	37911.3	9849.44	9599.4	10113.2	9882.46	26187.3	23572.4	28.6459	21.1444	22.6542	1557.54	2166.81	1768.89	61.223	43.8353	48.0125	5891.99	NaN	5956.47	1632.31	3102.2	2303.43	9438.12	10867.7	9154.17	1383.85	NaN	NaN	4851.54
O94979	7447.83	6065.43	11795	183.469	237.931	179.244	NaN	NaN	NaN	NaN	NaN	NaN	10638.9	14157.7	14365.1	7114	7952.61	11988.7	7811.7	9957.57	4596.14	7994.88	15723.4	22648.5	12975.8	8842.01	20664.2	21.811	18.5701	15.1508	1612.98	1288.02	849.753	27.1304	36.3196	22.5809	NaN	NaN	NaN	NaN	NaN	NaN	5560.69	4792.91	4789.91	3215.7	2523.21	1414.05	1713.64
O94985	19798.2	13225.3	11610.4	112.375	91.038	112.355	NaN	NaN	NaN	NaN	NaN	NaN	16274.1	22056.5	23349.5	1300.94	7193.55	7423.98	15854.2	9437.42	9745.96	2930.62	3607.94	3393.21	10540.1	23848.9	18606.6	62.7697	45.2105	37.5391	2363.34	3057.89	4360.52	52.8465	48.2955	49.9507	NaN	NaN	NaN	NaN	NaN	NaN	8989.37	7013.45	8421.05	NaN	3071.18	5036.21	3981.31
O94991	23909.9	NaN	NaN	108.717	173.809	182.399	NaN	NaN	NaN	NaN	NaN	NaN	28361.8	26705.6	47033	NaN	NaN	NaN	NaN	158249	NaN	NaN	NaN	NaN	NaN	NaN	NaN	NaN	NaN	NaN	1552.01	NaN	NaN	49.0197	32.7138	37.4546	NaN	NaN	NaN	NaN	NaN	NaN	4323.83	2984.92	2776.66	NaN	NaN	NaN	NaN
O95084	39674.1	47774	30701.1	616.52	653.176	624.397	53152.5	46643.2	31483.5	99712	82005.3	97537.2	88652.2	72240.4	82924.7	53090.5	57920.5	72384.5	37514.8	28463.4	40712	28297.1	26177.5	18673.7	18638.7	33606	44503.4	53.4713	46.9043	45.7547	5027.97	1611.55	2775.25	146.463	189.44	142.852	9842.63	9927.99	10184.3	24746	27091.4	19303.5	26834.2	29240.9	23151.7	15961.1	12304.5	16596	12589.2
O95154	50515.6	18323.4	17361.6	66.3108	NaN	237.062	37851.5	38163.9	38882.3	151412	158070	150682	148703	150887	177510	119408	125726	118389	NaN	NaN	NaN	1994.52	10795.9	29421.4	104578	137121	136425	104.031	80.208	83.2895	2702.67	4895.81	992.746	12.8979	NaN	50.3706	4914.08	4655.16	3880.16	10459.5	8180.02	15162.1	38936.4	41405.1	39636.3	51805.4	58738.8	52981.3	NaN
O95158	NaN	1543.1	NaN	19.8193	26.71	30.4016	NaN	NaN	NaN	32172.5	24050.4	25476.9	NaN	NaN	NaN	NaN	NaN	NaN	28799	53449.6	38346.1	NaN	22.1026	363.526	NaN	NaN	NaN	NaN	NaN	NaN	NaN	2036.27	NaN	38.0437	44.3301	20.5989	NaN	NaN	NaN	3043.36	1799.72	2429.64	1598.45	3356.93	3872.16	NaN	NaN	NaN	1250.09
O95159	NaN	NaN	NaN	NaN	NaN	NaN	NaN	NaN	NaN	NaN	NaN	NaN	72712.2	77315.3	68012.7	NaN	NaN	NaN	NaN	NaN	NaN	NaN	5131.26	NaN	NaN	NaN	12149.6	NaN	NaN	NaN	NaN	NaN	NaN	NaN	NaN	NaN	NaN	NaN	NaN	NaN	NaN	NaN	5295.84	3799.69	3772.08	NaN	NaN	NaN	NaN
O95163	NaN	NaN	NaN	16.1046	7.4797	3.92984	NaN	NaN	NaN	NaN	NaN	NaN	NaN	8746.74	NaN	525.782	2632.28	NaN	1832.16	2036.97	1940.62	NaN	NaN	NaN	NaN	NaN	NaN	NaN	NaN	NaN	NaN	NaN	NaN	22.4292	1.46812	2.82145	NaN	NaN	NaN	NaN	NaN	NaN	NaN	1997.2	NaN	18644.3	21613.5	NaN	1071.92
O95164	291.786	859.646	246.286	20.2949	17.2787	27.1994	32079.3	41709.8	17367	23307.5	16580	33193.8	NaN	NaN	NaN	NaN	NaN	NaN	203.019	1434.18	1682.24	142.456	NaN	230.02	NaN	NaN	NaN	NaN	NaN	NaN	3026.54	1900.63	586.053	60.1805	51.9794	40.4801	10338.4	9258.86	6969.52	5245.45	5814.69	5006.56	NaN	2357.07	18055.5	NaN	NaN	NaN	6565.71
O95169	NaN	NaN	NaN	2.56867	2.79875	2.0839	NaN	NaN	NaN	NaN	NaN	NaN	NaN	253.527	NaN	170.337	226.034	109.628	261.075	NaN	376.638	NaN	143.97	43.2316	NaN	NaN	NaN	0.564159	NaN	NaN	NaN	NaN	NaN	45.1454	54.5549	57.2614	NaN	NaN	NaN	NaN	NaN	NaN	7134.64	8715.61	7922.46	8443.73	8276.62	10359.2	3434.34
O95171	82416.9	72135.1	72878.7	907.13	852.269	901.182	162659	157388	133695	222367	223708	206402	205643	197845	190129	132439	131831	130487	67672.4	73872.8	66020.1	77454.8	66007.2	55845.6	63304	124234	121410	108.816	93.8718	74.8969	10025.1	10324.9	11697.4	204.041	202.268	191.859	17098.2	17654.6	14530.6	11454.1	11868.3	13174.4	42321.8	40465.1	36998.4	32151.4	33096.1	36893.2	17951.9
O95182	83546.8	40141	15298.4	225.609	178.349	203.838	19635.7	6560.5	4289.28	26571.2	NaN	37106.4	14964.9	38908.2	39216.1	NaN	42396.3	NaN	13735.3	18435.4	17637.4	NaN	33106.5	15401.8	19119.7	27832	31029.2	6.05246	8.47713	3.83935	4593.63	5645.37	605.304	27.8769	33.3776	37.5833	2196.25	1145.38	2434.2	9079.91	NaN	358.864	7709.55	13782.1	6155.13	NaN	3221.71	NaN	5133.77
O95183	NaN	NaN	NaN	NaN	NaN	NaN	7733.48	4689.82	NaN	NaN	NaN	NaN	NaN	NaN	NaN	NaN	NaN	NaN	NaN	NaN	NaN	NaN	NaN	NaN	NaN	NaN	NaN	NaN	NaN	NaN	NaN	NaN	NaN	NaN	NaN	NaN	1095.41	1121.59	NaN	NaN	NaN	NaN	NaN	NaN	NaN	NaN	NaN	NaN	NaN
O95185	NaN	NaN	35367.7	282.756	260.938	177.575	NaN	NaN	NaN	NaN	NaN	NaN	8194.24	31408.4	11056.3	NaN	2633.24	NaN	7143.9	3098.53	2202.1	NaN	NaN	NaN	NaN	NaN	NaN	8.72378	NaN	NaN	NaN	NaN	1162.97	21.0812	32.0249	30.7592	NaN	NaN	NaN	NaN	NaN	NaN	3196.37	3197.1	3618.86	NaN	2952.35	NaN	1152.65
O95196	179287	46567.9	156340	1609.23	1529.5	1303.46	346187	357291	319836	367819	362455	420378	796468	768420	879888	350451	392226	NaN	435973	420094	392059	200826	161996	145241	316960	439659	433422	359.375	355.454	332.702	37363.3	1556.8	24492.1	345.582	348.425	270.665	114098	120873	102426	193519	94180.6	273961	185961	170742	176364	106586	113758	NaN	15818.4
O95202	72.5595	NaN	NaN	2.94247	5.03528	5.10847	NaN	NaN	NaN	NaN	NaN	NaN	412.823	531.722	390.803	NaN	NaN	NaN	108.524	104.994	NaN	148.945	NaN	NaN	NaN	NaN	NaN	0.677757	0.915285	1.04279	496.466	NaN	NaN	12.8196	5.38811	3.94194	NaN	NaN	NaN	NaN	NaN	NaN	1498.48	813.777	1384.81	NaN	1107.11	NaN	881.931
O95206	NaN	NaN	8788.28	62.1597	75.7188	96.8034	NaN	NaN	NaN	NaN	NaN	NaN	NaN	NaN	NaN	NaN	NaN	NaN	5799.4	NaN	NaN	36826.4	31622.2	NaN	NaN	NaN	NaN	28.0196	20.9906	20.6702	1626.52	NaN	1617.87	57.8763	63.1883	48.4969	NaN	NaN	NaN	NaN	NaN	NaN	NaN	NaN	NaN	NaN	NaN	NaN	4235.76
O95219	295.775	NaN	NaN	18.0682	16.9584	17.9438	NaN	NaN	NaN	32605.4	26499.9	4980.84	NaN	NaN	5515.41	NaN	NaN	NaN	339.385	486.275	573.421	177.791	486.541	212.115	2698	2186.43	NaN	0.695361	1.8715	1.63345	708.806	406.406	NaN	28.5088	31.7191	33.9898	NaN	NaN	NaN	2071.04	2291.53	1496.84	7938.62	4252.92	2360.12	NaN	NaN	NaN	2994.36
O95248	NaN	NaN	NaN	35.4499	49.9472	46.2867	NaN	NaN	NaN	NaN	NaN	NaN	NaN	NaN	NaN	NaN	NaN	NaN	NaN	NaN	NaN	NaN	NaN	NaN	NaN	NaN	NaN	NaN	NaN	NaN	NaN	NaN	NaN	4.03229	4.89635	8.12809	NaN	NaN	NaN	NaN	NaN	NaN	NaN	NaN	NaN	NaN	NaN	NaN	NaN
O95274	22427.6	14893.5	14410.4	365.056	297.388	322.047	10513.4	NaN	18252.4	12250.9	NaN	12263.5	134729	116735	105338	15083.8	NaN	53268.3	32207	34904.9	21946.3	7643.59	4.96539	12939.8	46866.8	85497.9	43160.9	31.2511	25.0774	63.8045	3880.19	3653.36	3960.13	33.1227	26.8865	30.3339	1002.18	NaN	1763.65	6421.48	NaN	3779.69	20176.8	15402.2	18230.5	4100.7	NaN	NaN	5158.3
O95279	32270.6	50171.7	33770.6	99.3451	NaN	124.273	71067.4	77025.8	55263.6	163973	178116	177081	56987.4	32338.9	57644.3	43306.2	48094.6	61637.2	69931.4	68503.1	58835.6	69503	29814.3	46194.1	22351.6	42199.2	9919.55	69.2399	75.8927	36.1526	1001.21	328.84	1052.34	5.26595	NaN	5.12732	10011.3	11842.1	11179.6	18001.2	23726.6	29904.3	7503.05	6745.77	9754.04	1344.18	1536.97	1374.07	4513.58
O95292	NaN	17007.3	50366	229.48	194.813	134.457	NaN	NaN	NaN	NaN	NaN	NaN	39381.9	NaN	33123.6	27943.4	NaN	27932.5	NaN	12995.9	NaN	15588.9	NaN	NaN	NaN	NaN	NaN	NaN	31.5853	32.1	NaN	400.193	1182.38	11.5188	13.6707	15.6364	NaN	NaN	NaN	NaN	NaN	NaN	10912.9	NaN	2478.7	NaN	NaN	1394.13	751.624
O95294	8194.12	7208.11	11989.1	213.546	167.658	193.346	NaN	NaN	NaN	NaN	NaN	NaN	11808.1	12676.2	9353.23	NaN	NaN	NaN	3323.23	6524.24	2846.78	NaN	NaN	NaN	NaN	NaN	NaN	NaN	NaN	NaN	2240.2	1774.48	2130.84	1.68905	4.72792	3.33647	NaN	NaN	NaN	NaN	NaN	NaN	10613.5	11706.2	7570.5	NaN	NaN	NaN	3104.6
O95297	30684	31518.8	29730.9	94.9112	89.1686	81.0147	NaN	NaN	NaN	59126.4	56072.4	63998.9	33134.1	27992.6	18299.8	30084.8	30092.6	47749.7	6272.32	19161.3	21708.9	25687.4	24096.8	19330.8	17843.6	22965.4	32416.7	36.645	32.4664	9.60766	6326.18	4035.06	4098.37	46.0869	29.2311	40.2843	NaN	NaN	NaN	10939.4	9961.94	12302.5	8272.2	7042.23	9031.44	8599	2635.57	3720.96	4005.73
O95299	5586.19	9632.3	6532.13	138.969	85.4766	62.8869	NaN	NaN	NaN	2209.42	6815.72	4380.59	7964.79	NaN	NaN	7994.45	2284.52	NaN	1282.93	4953.31	6073.47	8900.06	NaN	937.289	1788.16	2984.58	NaN	12.067	21.4285	5.39429	793.14	1913.6	1680.54	20.6927	33.4658	12.8895	NaN	NaN	NaN	2728.11	5740.59	3353.15	6064.65	4030.81	3426.8	1768.25	NaN	NaN	1814.82
O95336	271393	228296	271837	1057.82	1184.52	1067.47	267492	266162	203608	765373	783520	759052	613099	598156	487286	424439	455088	497813	211734	231890	197501	162409	172630	155095	258393	318232	271958	226.663	218.078	226.581	63771	57763.5	69731.1	392.454	442.612	473.11	35756	49801.2	44550.4	71379.4	111675	116851	164293	126039	148284	156873	180419	179056	60052.6
O95340	38998.8	21216.4	42133.2	88.8195	175.646	157.271	22510.2	12168.8	1663.6	12000.7	7084.67	246.933	6365.68	33604.6	5398.98	8748.92	19398.7	14685.7	14021.3	13125.8	10322.8	16952	12127.3	12726.1	4702.6	7843.81	31150.3	20.6303	27.7035	36.6632	3151.76	1540.42	1863.88	41.4626	33.056	38.7946	1651.59	2184.48	1408.37	1119.84	1982.53	4715.64	11541.4	8822.16	12148.2	5704.5	5867.69	5556.54	4669.05
O95359	9685.49	NaN	12723.5	229.425	217.569	165.212	NaN	NaN	NaN	NaN	NaN	NaN	31853.1	66798.3	20932.5	NaN	3070.36	2965.65	10575.8	10737	10101.8	NaN	NaN	20940.5	NaN	8300.23	9327.6	NaN	25.8859	NaN	990.336	NaN	1587	31.8866	25.2056	11.8982	NaN	NaN	NaN	NaN	NaN	NaN	8161.28	7410.17	7572.2	NaN	NaN	NaN	1700.27
O95361	7245.43	2898.26	6679.75	136.217	143.025	140.302	5317.81	12384.9	12228.3	16674.5	16623.9	19270.3	18890.7	16420	15100.7	9274.93	11662.7	11753.1	5303.03	7075.35	5009.58	8376.13	2169.09	1481.18	NaN	1935.35	7659.89	30.5973	29.612	20.9479	1860.32	2005.31	2474.5	79.7669	66.0497	82.1105	3581.11	3055.62	5112.73	2569.18	6486.87	5066.27	8809.49	8626.18	7391.93	6997.47	6961.88	9536.17	3153.93
O95372	89974.4	46845.3	26527.6	132.575	94.1871	220.44	94190.5	101813	81996.1	1.43343e+06	342650	346321	166644	75635.3	147294	NaN	NaN	NaN	18449.5	57579.1	34713.6	47470.3	95544	12931.7	2291.76	2152.11	8351.09	NaN	138.872	135.886	7574.31	3502.29	3516.98	22.1136	23.499	45.2728	18198.7	14217.1	12745.2	204714	68630.1	55666.9	7492.44	5647	6092.77	NaN	NaN	NaN	5195.65
O95373	NaN	NaN	NaN	NaN	0.126363	NaN	2723.8	NaN	NaN	1.04906	NaN	NaN	NaN	NaN	NaN	NaN	NaN	NaN	37.9101	NaN	24.7316	8.51508	16.4445	17.8692	NaN	NaN	NaN	NaN	NaN	0.0340137	NaN	NaN	NaN	NaN	6.08473	NaN	945.686	NaN	NaN	2900.89	NaN	NaN	NaN	7652	7371.6	NaN	NaN	NaN	2007.83
O95379	NaN	NaN	NaN	99.8088	56.4327	111.843	NaN	NaN	NaN	NaN	NaN	NaN	NaN	17409.7	NaN	NaN	NaN	NaN	NaN	3565.96	9969.61	NaN	NaN	NaN	NaN	NaN	NaN	NaN	NaN	NaN	NaN	NaN	NaN	13.2152	6.61258	26.8366	NaN	NaN	NaN	NaN	NaN	NaN	NaN	2362.04	NaN	NaN	NaN	NaN	1906.7
O95388	74653	62454.8	57893.3	395.694	395.177	430.139	77916.5	67972.6	27139.8	90936.5	90504.5	89753.1	118208	148023	127515	80124.4	112171	102722	44323	39794	36141.6	51058.6	98148.2	69611.3	46184.3	83427.6	72085.8	28.1545	63.0871	35.1438	11738	9337.67	8175.81	57.0046	47.9789	57.8852	115632	35880.7	24061.2	17165	17623.8	18137.9	39715.7	42948.9	39580.2	18996.9	19263.1	20604.9	10755.8
O95394	25970.2	22671.5	26152.7	78.591	76.9379	60.6433	NaN	NaN	1307.62	13399.5	12500.5	19283.8	22215.1	38373.2	39074.8	13683.4	28538.8	32533	7599.07	10389.6	7986.54	22361.5	10927.9	18142.7	15034.2	37323.2	25074	48.8132	26.797	26.8755	2992.55	2097.99	3833.17	37.4856	36.634	31.5399	NaN	764.588	NaN	1916.11	4343.05	2583.65	10040.9	9038.38	9105.28	5362.03	7248.13	5067.78	3225.43
O95398	51.0963	287.505	NaN	0.180257	0.218721	0.185887	NaN	NaN	NaN	NaN	NaN	NaN	NaN	NaN	NaN	NaN	NaN	NaN	NaN	NaN	64.3322	NaN	NaN	73.6605	NaN	NaN	NaN	NaN	NaN	NaN	3154.4	13914.8	NaN	41.7221	53.9687	66.6293	NaN	NaN	NaN	NaN	NaN	NaN	10113.2	8930.48	8720.63	NaN	NaN	NaN	2098.56
O95428	31799.5	82496.3	89313.1	422.047	506.629	383.717	15503.8	38506.6	NaN	40637.2	NaN	32423.1	67259.5	36806.4	41758.7	NaN	NaN	NaN	23388.5	24528.9	39054.7	26737.9	55975.4	8558	37635.7	32333.4	22936.3	7.10636	6.73229	18.171	11833.8	5317.03	3253.94	111.882	161.801	130.234	4484.56	4907.87	NaN	4297.27	NaN	1.57272	21783.6	24931.1	22548.1	NaN	NaN	NaN	12949.2
O95436	NaN	NaN	NaN	50.4875	48.0688	29.3257	NaN	NaN	NaN	NaN	NaN	NaN	NaN	NaN	NaN	NaN	NaN	NaN	NaN	NaN	NaN	NaN	NaN	NaN	NaN	NaN	NaN	NaN	NaN	NaN	NaN	NaN	NaN	7.4431	11.014	8.66673	NaN	NaN	NaN	NaN	NaN	NaN	NaN	NaN	NaN	NaN	NaN	NaN	813.659
O95445	154826	59312.4	125781	537.275	536.5	481.555	79758.3	62739.3	57997.1	56621	64272.9	58361.6	259717	241538	238789	NaN	61372.5	69914.7	49775.9	47660.1	57876	63231.1	30421.7	33352.3	80698.9	130627	110495	108.523	63.9577	133.547	18217	6751.05	15388.1	206.933	174.479	169.568	17608.8	15301.8	14784	5200.11	13540.1	12440.7	44186.2	44894.9	42776.5	NaN	34913	40888.3	15488.2
O95450	10660.1	11974.2	12882.1	NaN	NaN	NaN	NaN	1169.56	NaN	9423.09	13630.9	13631.5	NaN	NaN	NaN	NaN	NaN	NaN	1525.07	NaN	NaN	NaN	637.86	3702.15	NaN	NaN	NaN	NaN	NaN	NaN	3014.47	2422.65	2301.43	NaN	NaN	NaN	NaN	1201.14	NaN	2742.87	4177.82	3120.42	NaN	NaN	NaN	NaN	NaN	NaN	225.115
O95460	56172	53103.5	71647.3	165.933	132.774	133.221	348642	313148	297437	293546	303885	298124	196481	344021	340778	72237.1	100105	26885.6	45756.6	77126.8	54353.4	53174.3	45049.4	45302.4	41035.7	58789.3	77455.1	17.9236	22.6818	25.0584	4484.13	3672.55	3248.12	17.8789	25.0056	26.4189	38605.9	36808.8	29935	42359.8	20879.2	12656.2	16302.4	18029.4	17357.7	16674.5	13339.5	14326.5	7065.71
O95467	51499.7	22740.4	48438.3	122.614	673.277	565.565	26232.2	12668.1	7870.71	NaN	12449.6	NaN	113624	91125.4	113307	65713.4	91151.8	67541.3	55091.7	47751.5	29026.8	110051	29411.9	61738.5	NaN	13517.5	17630.7	7.95391	15.3867	11.8354	14490.6	16985.3	18662.9	44.5739	175.083	487.028	5646.82	5160.14	4418.53	NaN	1168.57	NaN	33741.3	42587.7	30146.8	3998.14	5469.62	6096.99	12952.7
O95470	NaN	NaN	NaN	29.7997	53.3233	54.6426	NaN	NaN	NaN	NaN	NaN	NaN	130077	99968.7	61013.2	NaN	NaN	NaN	NaN	NaN	NaN	NaN	NaN	NaN	NaN	NaN	NaN	NaN	NaN	3.07607	NaN	259.748	NaN	69.6316	53.2997	46.2802	NaN	NaN	NaN	NaN	NaN	NaN	4537.97	4185.97	5499.43	NaN	NaN	NaN	2347.99
O95490	2034.93	2735.16	991.239	26.8983	29.7333	52.4671	NaN	NaN	NaN	19030.8	32552.9	25177.4	NaN	NaN	6559.48	NaN	NaN	NaN	3770.92	3134.96	2463.41	3330.95	1552.38	2236.31	NaN	3841.93	NaN	3.50824	6.61053	4.29831	349.721	1043.26	881.54	7.50083	9.55003	12.076	NaN	NaN	NaN	3321.76	6650.55	3388.02	10327.9	11183.5	6440.98	NaN	NaN	NaN	2001.91
O95497	10399.5	51727.6	7245.3	487.167	548.169	548.631	23731.4	30186.7	16297.1	48640.3	39854.3	43691.3	61141.6	100669	74898.6	15821.5	39438.4	NaN	21970	9872.88	7451.79	35672.2	19030.9	22390.5	62240.6	76080.8	55054.8	54.3948	51.7502	69.4615	10500.2	11755.6	1326.26	178.908	176.448	153.277	3378.6	4700.99	3517.15	5852.76	5424.9	6212.84	53072.4	49458.6	54054.3	9017.5	15440.2	NaN	15052
O95502	NaN	4004.82	NaN	199.317	209.158	NaN	NaN	NaN	NaN	NaN	NaN	NaN	78032.6	91961.9	92139.2	NaN	NaN	NaN	2563.26	NaN	4757.91	NaN	NaN	NaN	NaN	16192.7	NaN	NaN	NaN	NaN	NaN	1830.17	2036.67	33.1097	27.9027	NaN	NaN	NaN	NaN	NaN	NaN	NaN	28472.9	26856.2	29550.6	NaN	NaN	NaN	3607.49
O95528	NaN	NaN	NaN	218.499	227.696	224.515	NaN	NaN	NaN	NaN	NaN	NaN	114135	86933.3	87150.3	24097.4	22806	NaN	48060.4	43368.6	40156.4	29243.4	17419.8	19021.8	NaN	NaN	NaN	31.9137	6.7359	9.41374	NaN	NaN	NaN	77.4715	74.2668	72.7563	NaN	NaN	NaN	NaN	NaN	NaN	8625.74	5476.71	6504.69	8453.18	8917.07	NaN	7324.94
O95562	NaN	NaN	NaN	218.634	193.371	191.223	NaN	NaN	NaN	NaN	NaN	NaN	NaN	NaN	NaN	NaN	NaN	NaN	NaN	NaN	4491.23	NaN	NaN	3359.12	NaN	NaN	NaN	NaN	NaN	NaN	NaN	NaN	NaN	45.3968	27.4414	26.7012	NaN	NaN	NaN	NaN	NaN	NaN	NaN	NaN	NaN	NaN	NaN	NaN	NaN
O95571	25.8497	8.03895	12.2957	0.232771	0.28233	0.294464	NaN	NaN	NaN	11966.1	NaN	NaN	NaN	NaN	NaN	NaN	NaN	NaN	NaN	NaN	NaN	NaN	NaN	NaN	NaN	NaN	NaN	NaN	NaN	NaN	2104.72	1644.37	2130.97	32.9598	34.6929	28.0188	NaN	NaN	NaN	1983.27	NaN	NaN	4035.6	4484.36	4101.31	NaN	NaN	NaN	2497.95
O95573	NaN	NaN	NaN	124.767	83.7334	87.8163	NaN	NaN	NaN	NaN	NaN	NaN	NaN	NaN	NaN	NaN	NaN	NaN	NaN	NaN	NaN	NaN	NaN	NaN	NaN	NaN	NaN	NaN	NaN	NaN	NaN	NaN	NaN	14.0863	26.3307	20.9073	NaN	NaN	NaN	NaN	NaN	NaN	NaN	NaN	NaN	NaN	NaN	NaN	NaN
O95630	27387.1	15729.5	31809.5	213.194	211.782	208.442	7397.66	5520.91	2317.88	33926.6	47968.9	45165.1	59838	57546.4	60709.1	49093.5	33293.5	50738.2	19528.4	54206.2	8078.26	13042.3	31241.3	5927.64	12748.3	18907.4	50948.4	30.035	25.0069	20.8304	4700.48	5532.73	8728.07	36.62	32.5104	44.6941	928.994	963.327	586.303	1341.01	1721.24	2039.78	16822.5	16497.7	15237.3	9359.3	11733.7	13517	3973.34
O95631	NaN	NaN	NaN	260.997	301.133	323.739	NaN	NaN	NaN	NaN	NaN	NaN	NaN	NaN	NaN	NaN	NaN	NaN	8967.31	NaN	NaN	NaN	NaN	NaN	NaN	NaN	NaN	NaN	NaN	NaN	NaN	NaN	NaN	32.9005	32.9779	41.2113	NaN	NaN	NaN	NaN	NaN	NaN	NaN	NaN	NaN	NaN	NaN	NaN	1642.64
O95633	68053.2	68807	61062.9	869.267	746.995	809.542	93526	94599.4	100266	208066	144454	201342	197210	177889	254669	113728	126136	172798	52668.6	60778.8	52209.3	61019.7	32198.3	33333.4	87592.6	103815	102634	49.1354	42.5123	45.6428	9371.29	9561.75	8898.85	128.247	128.01	127.422	14060.1	27122.4	22431.5	11774.4	6250.37	8728.07	30242.3	29148.9	30490.7	28804.3	32565.2	40765.3	13249.2
O95671	NaN	NaN	NaN	0.0258344	0.037656	0.0451407	NaN	NaN	NaN	NaN	NaN	NaN	NaN	NaN	NaN	NaN	102.097	NaN	NaN	NaN	NaN	203.993	165.433	129.842	NaN	NaN	NaN	NaN	NaN	NaN	NaN	NaN	NaN	16.2735	3.63719	7.18508	NaN	NaN	NaN	NaN	NaN	NaN	NaN	NaN	NaN	NaN	586.156	NaN	1415.22
O95715	65173.4	11734.2	49139.4	25.9043	19.4073	40.3431	NaN	NaN	NaN	NaN	NaN	NaN	81186	79501.4	84772.3	86827	48023.5	65151.4	10411.4	12785.8	12009.1	24879.5	22964.8	17440.8	89403.9	92048.1	93334	NaN	18.78	154.885	15993.1	4135.99	9540.76	6.49024	4.3746	19.6986	NaN	NaN	NaN	NaN	NaN	NaN	12293.3	11523	10460.3	15100.2	18403.8	17281	1613.02
O95716;P20336	NaN	NaN	NaN	NaN	NaN	NaN	NaN	NaN	NaN	154212	158693	164374	NaN	NaN	NaN	NaN	NaN	NaN	NaN	NaN	NaN	NaN	NaN	NaN	NaN	NaN	NaN	NaN	NaN	NaN	NaN	NaN	NaN	NaN	NaN	NaN	NaN	NaN	NaN	17483.2	14223.7	20355.7	NaN	NaN	NaN	NaN	NaN	NaN	NaN
O95721	NaN	184.944	1523.53	3.30861	2.93557	3.00593	NaN	NaN	NaN	NaN	NaN	NaN	NaN	NaN	NaN	NaN	451.333	NaN	112.14	NaN	94.3025	NaN	5.1335	NaN	518.39	NaN	NaN	0.400116	NaN	NaN	1973.26	3455.16	966.486	18.4495	17.439	19.5139	NaN	NaN	NaN	NaN	NaN	NaN	2967.79	NaN	NaN	NaN	NaN	NaN	1210.49
O95747	6167.52	31524.4	17241.3	191.404	345.063	350.591	151642	181798	22845.5	26284.7	1182.91	18132.7	29551.2	21506.8	24298.1	35095.4	NaN	NaN	19795.7	16443.1	6401.34	10613	11015.8	9758.12	NaN	59405.9	60358.8	2.65382	4.49529	4.66914	2390.17	7703.03	6319.12	26.46	70.9264	58.4456	4484.45	3180.71	2649.36	12386.2	5082.84	6018.89	8015.1	8887.85	7488.82	NaN	NaN	NaN	5206.51
O95749	NaN	NaN	1088.54	34.9205	29.3609	26.326	NaN	NaN	NaN	NaN	NaN	NaN	NaN	NaN	NaN	NaN	NaN	NaN	NaN	NaN	NaN	NaN	NaN	NaN	NaN	NaN	NaN	15.0499	NaN	NaN	NaN	NaN	NaN	3.69716	2.02894	5.63055	NaN	NaN	NaN	NaN	NaN	NaN	NaN	NaN	NaN	NaN	NaN	NaN	132.73
O95757	18288.1	13681.7	22324.7	273.526	202.389	205.597	19317.3	12097.9	13496	34700.2	26744.1	28718	13212.7	24664.9	15303	12333.6	21607.6	22749.1	10657.6	10290.9	6396.58	7975.27	5050.54	10770.2	6158.25	20933	NaN	14.9966	21.3072	12.3	2435.54	1694.5	2721.32	43.3532	69.0379	46.5061	6689.98	3063.99	3078.57	5322.48	994.388	2546.93	6787.52	7263.35	6490.53	8998.65	5823.34	7658.25	2915.92
O95758	NaN	44359.9	98908.8	1430.63	1310.37	237.672	NaN	NaN	NaN	NaN	NaN	NaN	63051.5	76975.4	32257.9	322077	298503	380399	156003	35866.4	117331	520197	259786	396449	NaN	NaN	NaN	24.0368	46.4219	32.6502	NaN	1350.28	7751.94	60.6246	55.743	66.1592	NaN	NaN	NaN	NaN	NaN	NaN	8383.43	7164.35	12187.6	12610.7	18371.7	20851.2	4405.62
O95782	9015.07	86475.5	12495.1	193.063	138.134	178.697	NaN	NaN	NaN	NaN	NaN	NaN	14369.4	NaN	3830.98	4377.18	NaN	NaN	4619.09	17546	25195.8	13220.4	9924.79	2274.86	NaN	NaN	NaN	11.8754	16.5698	12.4358	2093.4	2558.37	3367.07	17.2191	30.5002	22.3176	NaN	NaN	NaN	NaN	NaN	NaN	8910.05	5558.76	5533.54	4931	NaN	NaN	1565.94
O95793	NaN	NaN	NaN	27.3138	21.0112	34.0889	NaN	NaN	NaN	NaN	NaN	NaN	6502.01	NaN	NaN	NaN	NaN	NaN	1373.01	1809.06	NaN	NaN	NaN	NaN	NaN	NaN	NaN	6.60975	NaN	7.14031	NaN	NaN	NaN	25.3656	9.57832	6.10482	NaN	NaN	NaN	NaN	NaN	NaN	4729.22	4219.31	5050.9	NaN	NaN	NaN	1205.11
O95801	NaN	NaN	NaN	21.3577	29.2181	35.0395	NaN	NaN	NaN	NaN	NaN	NaN	NaN	NaN	NaN	NaN	NaN	NaN	NaN	NaN	NaN	NaN	NaN	NaN	NaN	NaN	NaN	NaN	NaN	NaN	NaN	NaN	NaN	7.14691	2.34601	4.10412	NaN	NaN	NaN	NaN	NaN	NaN	NaN	NaN	NaN	NaN	NaN	NaN	NaN
O95816	16398.7	NaN	NaN	13.5224	NaN	NaN	NaN	NaN	NaN	NaN	NaN	NaN	NaN	NaN	NaN	NaN	NaN	NaN	702.529	385.499	NaN	NaN	NaN	NaN	NaN	NaN	NaN	NaN	24.1828	NaN	983.925	NaN	NaN	42.8252	NaN	NaN	NaN	NaN	NaN	NaN	NaN	NaN	NaN	NaN	NaN	NaN	NaN	NaN	3004.5
O95817	6453.05	7978.71	6831.4	92.4118	92.9634	85.9071	7597.44	6563.23	5682.05	13060.6	15755.9	17965.7	9733.9	11224.2	11124.6	5090.8	3373.01	19568	6049.65	9064.97	9276.97	3454.48	3087.1	5834.26	22131.9	25321.8	14580.5	14.7908	6.666	7.47464	1924.39	1732.35	1659.44	25.8605	14.3716	20.0743	2866.41	2193.67	1148.71	2707.72	2297.61	1370.19	3422.96	2950.39	3072.01	NaN	2276.56	5016.87	2646.31
O95831	13832.2	16610.8	12110.4	193.088	183.401	187.888	31716.6	32376.5	25771	51796.4	310130	68538.6	43579.6	28286.4	36287.9	19891.6	35160.7	28385.9	9423.33	12041.3	9233.21	9926.42	11566.8	12620.2	11984.4	17733.5	18179.2	31.7575	35.0479	25.2489	2833.42	2718.71	1686.33	38.5918	33.0573	38.4355	4148.17	2785.87	2879.39	3054.5	867.647	1611.57	8444.21	8644.08	8117.41	4636.13	2562.99	4885.25	4988.79
O95833	35515.2	37042.8	32735.9	418.406	427.681	408.482	14937.4	19766.2	13584.8	16780.6	19830.5	39370.9	63252.6	84767.8	57273	39490.8	34756	38161	22293	35037.3	22409.6	30378	17719.5	20984	16600.2	31330.3	31988.4	32.6939	24.5442	24.1561	9299.39	8205.39	8470.87	137	122.279	136.172	5920.39	7989.5	4220.41	1869.18	5048.57	5005.29	25185.2	22899.3	22858.6	14423.4	12934.9	19142.7	11495.9
O95834	12724.5	28884.5	17944.8	275.742	255.905	240.788	NaN	NaN	NaN	161880	176477	163989	20971.9	21360.6	34249.3	23618.8	24423.5	26922.7	23489.5	21480.5	18962.4	37998.3	29731.5	17946.6	25289.8	29855.3	39378.1	31.0792	27.2579	35.8107	5010.35	2989.68	3835.19	82.6466	70.2795	71.7851	NaN	NaN	NaN	9230.5	10870.3	7924.72	15860.6	15664.1	16086.5	15038.6	12403.2	11568.1	7201.88
O95841	14210.8	11467.1	14207.1	131.451	108.926	110.522	19583.4	20302.4	16957.7	43578	38897.5	15510.9	20868	28033.4	21361.1	16556.1	17940.6	23090.1	9534.65	9563.53	5415.54	8481.68	6205.11	1664.18	9689.16	27773	15306.9	10.4414	12.8854	14.1026	2710.93	2352.23	2389.09	35.2919	29.2579	31.3871	5941.61	6961.19	5126.43	2290.51	3438.24	2790.38	9102.5	6943.71	6748.02	6115.78	5319.44	7025.08	3309.74
O95857	8033.18	NaN	NaN	35.4803	84.8918	76.2883	NaN	NaN	NaN	NaN	NaN	NaN	37847.4	25735.2	22574.7	13643.2	19239.3	NaN	NaN	10211.8	NaN	NaN	3610.13	NaN	NaN	NaN	NaN	9.3091	NaN	NaN	4317.17	NaN	NaN	8.23802	59.0043	44.2646	NaN	NaN	NaN	NaN	NaN	NaN	20381.1	22130.2	21884.2	5912.03	2392.79	NaN	3566.21
O95861	18567	9320.32	7328.64	218.595	214.416	236.992	10869.1	16766.4	12985.8	36950.9	23696.8	35332.9	22510.7	24676.5	32040	NaN	4657.69	NaN	8170.39	28909.1	16284.7	16532.5	13141.6	36060.4	11459.1	33053.2	17190.9	17.4506	7.85117	9.8195	2473.31	2269.12	5333.48	60.5258	57.2461	73.976	205.545	854.546	NaN	1816.56	1953.16	68.2092	10252.5	8826.97	8295.08	NaN	7200.29	NaN	4469.85
O95865	148260	145127	139997	1005.96	1121.04	1014.2	263350	223316	339470	200235	208706	219795	308583	338614	313232	161792	200871	237739	203648	156209	131906	140348	86078.3	68509.7	124313	195067	160138	180.09	186.256	187.619	40900.5	34500.3	33038.5	580.528	620.72	501.71	122045	93913	103438	47991.2	55304.4	33524.8	121819	123562	121547	102697	99672.2	96401.7	46777
O95954	133672	119635	114513	579.265	585.69	512.279	178534	197554	177079	300648	238923	311777	273999	322288	288318	125678	133206	138453	111879	120582	99094.7	120824	97398.7	90813.5	150925	182465	200365	151.306	140.436	135.605	31825.4	24422.1	27922.2	240.5	284.617	228.39	41730.2	40849.7	39550.4	34245.7	40573	52257.9	92246.6	93222.2	87584.9	85215	92957.5	101420	39665.4
O95967	164484	149756	138368	1501.96	1321.15	1214.12	716193	709749	582378	595052	540934	617860	471138	386627	406426	188015	196434	235869	127124	122943	144366	104327	115937	101813	121210	151612	162457	129.423	110.337	133.4	29016.7	30320.7	25987.5	369.21	245.507	215.407	183717	187238	174623	107255	49690.7	114009	102803	106702	93440	80954	96758.2	107245	41925.4
O95968	12801.8	15313	37201.7	NaN	NaN	NaN	NaN	NaN	NaN	NaN	NaN	NaN	43841.6	52126	33068.3	NaN	NaN	NaN	15734.4	9971.64	278.692	NaN	8645.42	10540.7	NaN	NaN	NaN	NaN	NaN	NaN	2343.25	2385.31	1495.66	NaN	NaN	NaN	NaN	NaN	NaN	NaN	NaN	NaN	9825.15	8038.4	9680.5	NaN	NaN	NaN	2859.34
O95971	30311.1	30395.5	28182	952.059	212.11	187.417	49165.1	48911.6	45908.5	59522.8	48307	50680.3	233381	256087	243771	119925	112369	125916	57231.2	39905.5	45914.6	56134.5	34439.8	49527.5	94799	101649	123438	45.5382	94.2123	84.6092	6079.81	4632.7	3110.55	450.375	77.2688	86.4161	12927.7	12865.8	14321.6	2026.08	4424.42	3951.55	61193.6	54428.1	54970.8	50975.2	51730.3	63682.6	18877.9
O95980	73723.8	68914.9	68874.3	787.76	739.135	683.501	43515.8	54051.9	41354.8	90445.8	97664.2	85491.1	195142	164405	175936	100582	105909	119810	69650.8	53942.7	63986.8	63823	55428.5	62882.7	62119.1	123873	94717.8	114.311	63.5463	66.7912	12498.4	10958.5	11949.2	179.607	163.342	150.734	5671.57	5374.74	4684.59	3389.17	10938.2	12479.9	50828.8	48534.8	43061.8	29571.3	31959.5	36732	21758
O95994	NaN	11400.3	10527.3	161.785	126.303	92.0346	NaN	NaN	NaN	NaN	NaN	NaN	NaN	73905.4	61821.8	NaN	NaN	NaN	2005.64	9844.46	10442.3	25069.3	20682.3	14131.4	NaN	NaN	NaN	NaN	NaN	NaN	NaN	3476	675.181	29.193	27.7245	41.0726	NaN	NaN	NaN	NaN	NaN	NaN	NaN	4621.35	3832.2	NaN	NaN	NaN	2975.69
O95998	1.42394e+06	1.31208e+06	1.38498e+06	2283.99	6515.06	6617.54	2.72157e+06	3.02192e+06	7894960	170955	1.21434e+06	1.26024e+06	4.24751e+06	3.96317e+06	4135267	664322	798107	835294	1.30149e+06	1.66584e+06	1.19862e+06	1553209	1.15057e+06	1.02656e+06	909843	1.28159e+06	1.28421e+06	981.02	209.588	379.511	449969	449621	352374	924.084	2689.42	2932.83	695772	755321	2.52943e+06	40689.5	235744	160253	1.42083e+06	1.41562e+06	1.50907e+06	169922	297552	267184	444321
O96000	12091.4	9562.65	15912.7	395.07	446.783	369.779	NaN	NaN	NaN	874166	930149	926458	9940.14	17680.1	29285	6232.42	34551.5	12262.8	NaN	53423.8	90254.9	17158.5	7815.86	8721.92	7194.81	NaN	26579.2	25.4008	20.3464	31.5212	1699.44	743.319	931.714	42.5883	40.6818	56.4388	NaN	NaN	NaN	7003.98	3406.01	2284.36	4951.22	4496.77	4963	2537.78	1406.39	949.87	3546.63
O96009	971141	881672	912578	5697.62	5136.8	5532.52	363095	348310	273630	415474	302061	464878	2.13808e+06	1.69485e+06	1.53317e+06	640194	1.1532e+06	927823	398957	453487	429724	427716	348693	352242	693186	1.06567e+06	1.02117e+06	748.656	825.651	821.916	148003	162173	141516	1218.78	1069.61	883.135	79229.2	65595	68452.1	103085	97654.4	114550	304162	298582	286177	326109	373389	511327	82519.9
O96011	80561.3	192418	13713	93.6334	122.655	173.041	NaN	NaN	NaN	NaN	NaN	NaN	45616.4	93264.3	62575	NaN	NaN	53834.8	37436.1	62098.7	50069.8	102568	37276.3	61526.5	34407.4	2513.82	21632.7	40.9182	18.2159	15.1951	1758.47	2954.86	3417.25	55.3395	124.151	157.985	NaN	NaN	NaN	NaN	NaN	NaN	7502.49	9968.59	7719.16	NaN	NaN	3933.57	7394.19
O96013	NaN	4222.65	NaN	7.90253	9.30897	6.88196	NaN	NaN	NaN	NaN	NaN	NaN	2270.08	2809.91	2334.11	NaN	NaN	NaN	506.918	1723.56	2325.12	NaN	NaN	186.568	15005.3	14865.7	7649.73	NaN	NaN	1.02665	NaN	2091.2	536.806	7.50276	3.44267	3.619	NaN	NaN	NaN	NaN	NaN	NaN	1898.73	3281.04	2914.5	NaN	NaN	NaN	1481.82
O96033	40446.9	36453.3	38487.3	296.702	293.079	279.215	9314.61	13368.3	13401.4	NaN	3929.24	40864.8	108467	79741.9	97160.4	21656.9	10978.9	17496	19634.1	22625.2	18969.3	56818.4	42940.5	7790.09	11922.8	9187.13	24193.3	12.4485	2.40718	2.3561	8994.05	1635.62	11181.5	94.5848	87.6157	86.4485	1693.06	2718.89	1809.23	NaN	774.286	3775.95	32688.1	27673.3	28964.7	6473.48	NaN	7227.47	6558.43
P00167	41984.8	NaN	NaN	977.001	521.097	510.951	NaN	NaN	NaN	168302	110491	84360.5	189256	136813	168574	NaN	61126	64462.4	53794.8	126662	34095.7	34980.1	47048.4	41545.3	43500.4	92177.4	91956.5	79.1431	80.3359	106.942	3830.47	NaN	NaN	347.427	190.184	207.033	NaN	NaN	NaN	4223.21	3741.38	3337.69	25213.2	23006.4	24370	NaN	9232.61	999.136	12341.3
P00325;P00326;P07327	NaN	NaN	NaN	NaN	NaN	NaN	NaN	NaN	5039.8	52476.2	61590.3	48732.3	NaN	NaN	NaN	NaN	NaN	NaN	NaN	NaN	NaN	NaN	NaN	NaN	NaN	NaN	NaN	NaN	NaN	NaN	NaN	NaN	NaN	NaN	NaN	NaN	NaN	NaN	1653.72	3317.77	4222.03	884.37	NaN	NaN	NaN	NaN	NaN	NaN	NaN
P00326	25665.6	19690.1	21970.8	177.708	150.853	121.227	NaN	NaN	NaN	NaN	NaN	NaN	38900.1	32780.5	13049	21432.7	22518.4	21467.1	14170.5	16942.3	12648.8	11571.8	7529.04	10487.2	56488.2	63455.4	27575.9	20.8539	35.4365	21.3728	1419.69	1939.46	1925.25	42.2497	55.2589	36.6683	NaN	NaN	NaN	NaN	NaN	NaN	8344.22	7470.04	7389.97	5970.21	8114.41	9276.23	2991.52
P00338	261703	273754	263268	2491.19	2117.68	1948.93	316358	332280	260923	500677	529886	554042	665755	682067	630122	442767	534139	635584	289839	241726	283378	254011	268342	267534	304949	402303	389812	296.36	282.879	294.387	45855.6	36079.6	33196.2	345.778	572.11	577.768	132667	77443.5	72377.4	52285.4	52033.7	61587.4	125323	125878	110624	146304	164851	187122	46314.1
P00352	95568.3	92982.7	89364	356.859	400.443	411.175	187302	148625	134601	190130	207014	272694	260302	278401	283643	121623	163096	138648	80114.4	92685.6	77426.4	65824.8	63600.2	56824.1	111620	114428	119324	143.111	163.865	142.841	21275.6	20077.4	19562.2	181.611	218.227	203.19	29645.4	28814.9	26245.6	19216.3	19689.2	26700.1	70501.2	65527.6	67995	54089.8	60018.3	67385.4	25117.9
P00367	17275.7	15579.7	14468.7	250.347	252.899	281.176	17383.4	15259.2	16619.4	27416	27357.6	26152.3	40569.8	41148.9	20879.8	20472.8	19948.2	15807.8	7776.66	10898.9	12317.9	14123.3	11962.8	11307.9	18602.6	23109.4	19709.6	29.8384	40.5268	38.1218	2607.76	1953.18	1952.66	97.2854	75.6517	79.3406	5847.99	4003.56	4614.4	2996.5	3417.02	4413.67	9778.93	9013.36	7101.13	8494.45	8777.67	11898.9	4223.86
P00387	56532.2	NaN	2223.98	54.1539	50.6199	51.3427	7991.97	9731.06	8756.65	NaN	NaN	NaN	10900.6	18721.1	5558.03	NaN	NaN	NaN	6546.87	8374.77	5612.42	18506	10832.4	5330.63	28359	5002.96	NaN	24.6254	23.282	17.5667	1485.88	NaN	1371.61	20.4979	8.60275	24.6613	2754.21	2639.2	1899.13	NaN	NaN	NaN	6200.11	5232.62	5236.75	NaN	NaN	NaN	2336.87
P00390	69683.5	59433.3	55659.9	494.984	440.128	486.079	44703.6	48297.7	39407.1	60303.5	62670.3	57006.9	101526	154880	118499	52078.3	58643	71323.3	55386.7	73625.7	86561.5	36944	50781.9	26238.5	45051.8	53350.2	86572.5	78.6488	65.0526	82.1713	8594.08	5574.23	6321.79	134.067	107.726	124.785	10348.8	11912.6	12690.7	7314.48	6442.18	6851.35	28887.4	29342.8	28315.1	17897.6	22956	21780.8	8700.92
P00403	35185.8	18806.2	18852.4	204.99	211.041	188.235	18212.6	14779.2	11273.8	11037.3	12070.8	9077.55	52029.8	98825.8	NaN	40866.8	36083.7	39992.2	15875.6	24187.8	12251	19574.7	19453.8	NaN	137488	144057	97386.2	155.286	56.6622	31.3665	7978.67	5361.19	10928.2	73.5379	55.6129	41.3549	1561.09	1131.9	1393.27	1169.15	5.83337	113.934	15842.8	14315.7	NaN	12706.1	18595.8	19288.8	4598.9
P00439	40075.5	34130.7	36842.3	971.945	861.963	847.968	20814	15702.5	14041	46844.7	46360.6	41377.2	43778.4	45770.3	42347.5	51139.5	79781.6	58210.5	3738.6	27074.4	13023.6	27354	7823.39	28371.6	34834.6	60183.4	53044.8	35.4452	30.6382	37.8796	2725.5	3297.54	2995.57	56.639	37.5906	60.0453	2014.15	2637.15	1444.67	4522.53	2503.16	1557	13293.1	11943.1	9218.62	3199.51	7121.48	6528.34	5387.65
P00441	379643	328920	342605	454.565	383.092	457.074	608169	563061	460116	305294	303074	244824	940399	1.11873e+06	1.28247e+06	249783	338389	358670	224507	321189	196735	243257	182369	224278	227754	425018	312930	193.705	209.851	206.503	24832.1	25842.2	20278.3	52.4008	59.7407	39.8716	267123	202842	248389	27505.2	21201.8	21353.5	131213	122827	118704	37151.5	39663.8	39088.1	30372.8
P00450	274165	268660	250271	2920.36	2319.18	2418.11	977705	910512	888125	1.48827e+06	1.51149e+06	1.51428e+06	943542	907825	895048	515599	660877	663134	356367	385843	347953	258232	228276	251163	334944	482145	432730	305.693	348.136	310.466	54724.7	58015.9	54270.2	783.435	693.654	754.139	188052	206455	160256	154180	173108	166963	265668	250258	248229	167212	182413	194195	100674
P00491	29054.2	30199.6	22116	170.887	119.511	90.9292	70357.1	76354.2	70686.1	115860	260650	131312	51225.5	36923.1	54933.3	52584.2	66387.1	65967.8	22350.7	24052.4	25158.6	21177.9	12282	16157.2	30792.1	40769.3	42325.7	26.2923	26.515	22.616	5248.2	5277.96	4394.6	21.4827	12.1175	20.2218	13619.7	15289.4	13970.9	11413.5	17485.1	12692.1	17671.4	18018.7	19477	9047.19	10123	11658.8	6670.04
P00492	6264.11	12972.5	3965.25	153.732	101.104	110.179	NaN	NaN	NaN	7990.47	11557.1	11287.7	NaN	4847.15	NaN	NaN	25490.6	26240.5	1293.26	1636.41	3466.36	4565.77	3626.22	6672.41	8318.21	10632	20965.7	13.1773	15.6124	23.7066	2752.99	1673.9	2657.05	26.795	22.8624	17.7679	NaN	NaN	NaN	353.951	1.57346	2956.13	12179.8	14887.5	15388.5	NaN	12328.5	10778.6	2712.16
P00505	30666.1	20430.8	17006	98.2432	86.8851	97.409	40087.2	47640.7	25432.1	34639.5	24595.3	26627.2	35375.4	24819.8	18108.1	1070.69	10861	5006.88	8963.2	14405.2	15106.7	8593.05	6701.54	9152.55	33246.2	40392.7	44848.6	28.5136	22.8742	18.8242	2627.21	2722.67	1818.37	43.1335	49.6321	37.5742	5236.93	4237.31	4375.29	3917.81	881.907	1290.31	6005.76	5922.94	6097.69	5053.13	1523.03	2677.37	2630.34
P00519	NaN	NaN	NaN	27.3285	50.6868	49.3282	NaN	NaN	NaN	NaN	NaN	NaN	NaN	NaN	NaN	NaN	NaN	NaN	NaN	NaN	NaN	NaN	NaN	NaN	NaN	NaN	NaN	NaN	NaN	NaN	NaN	NaN	NaN	10.5245	15.9957	11.7437	NaN	NaN	NaN	NaN	NaN	NaN	NaN	NaN	NaN	NaN	NaN	NaN	NaN
P00533	3753.2	6079.55	2147.6	67.1314	66.9816	55.8997	8906.98	7839.57	9398.75	49974.3	52734.9	62210.2	15283.4	13928.1	12527.5	4743.66	19423	9035.78	816.097	0.870604	1.6236	4074.91	4192.56	6081.34	10182.1	16205.7	NaN	6.18223	3.21007	5.46538	3063.85	641.138	4642.65	190.242	128.85	195.706	5425.61	545.463	2029.03	6168.23	3477.74	7363.71	17915.4	14581.9	15436.8	2630.11	3966.28	7017.44	4157.01
P00558	369396	357268	370190	1341.03	1310.48	1175.84	85112.3	117278	85667.1	211077	199206	105474	877523	894683	868846	510090	508153	620838	237283	239414	245009	297596	305007	296455	374548	533473	556026	444.541	391.61	403.418	65011.9	49648	53380	260.611	245.044	281.149	24807.4	25373.6	23678.5	34136.5	35613.2	33967.1	186021	176237	187333	140625	155352	193596	60491.6
P00568	37150.2	31135.9	29220.8	347.311	285.473	309.135	24540.9	15088.4	24907.5	64383.9	41886.3	45203.7	69539.2	37035.9	65084.1	80886	61620.6	84923.1	19192.3	22443.4	15892.5	52729	72102.8	33861.9	42825.5	46802.9	64830.7	61.2784	82.3589	91.181	6581.26	5907.32	4844.48	70.9553	65.6705	63.6526	7271.94	6225.4	5668.61	13200.1	6422.57	5157.56	19831.7	19340.8	19127.3	19390.2	11489.7	20600.1	8412.18
P00734	819970	691138	707750	5538.92	4893.79	5811.22	278869	331373	289236	463191	428472	471102	7404222	7355251	7761273	1.86214e+06	2.04632e+06	2.10611e+06	934568	907412	948258	895510	829462	879520	1.1209e+06	1.89385e+06	1.8095e+06	901.762	888.974	957.646	157914	158705	137564	1164.13	897.274	1272.19	45953.1	43829.1	42580.7	30377.5	36865.9	34699.1	1.286e+06	1391814	1.27973e+06	615229	628085	687734	221162
P00736	30861.3	45183.9	33904.1	399.039	305.248	324.156	45070.3	37967.9	37800.4	83830.8	83592.5	84485.3	75588.8	70143.1	59958.4	40178.1	43663	39985.2	22802.6	22441.5	22323.4	49917.1	31294.5	43519.5	77528.5	73244.3	65625.1	48.6395	43.0933	39.6618	10192.3	16040.6	10922.8	215.276	165.695	161.934	10855.7	11190.3	8481.78	8347.77	8207.35	5053.03	34018.5	32742.6	38131	26150.3	31923.6	24592.2	12169.1
P00738	310540	303997	303210	1905.85	1913.94	1657.63	1.73622e+06	1.84823e+06	1.42498e+06	2335118	2158045	2123174	906384	900174	887883	502529	557988	624032	275373	257800	253062	228528	198758	177533	263685	395591	387480	332.118	293.061	316.057	44323.2	35856.7	38338.2	367.494	345.663	402.368	291684	309676	280026	293117	312575	381818	164178	153783	151446	145023	163926	192863	46170
P00740	35921.1	35682.5	38848.8	662.427	966.057	629.249	94887.5	96503.7	107612	210844	223205	208258	100706	84511.5	98750.5	55807.5	40842.7	31575.3	48802.1	48702.9	62054.7	68806.7	38898.7	33582.4	30702.7	56047.9	53319.7	35.8429	42.5357	37.0095	9878.85	13976.4	11689	253.889	325.575	279.752	10977.1	10189.7	10162.7	6806.94	10128.8	4126.78	47482	40504.8	41162.8	16063.7	27060.3	43571.6	26493.7
P00742	31594.9	36978.9	36558	140.417	110.884	218.869	228486000	188029776	3452146	1995.27	5336.73	23745.7	48285.1	42536.1	37303.8	23455	22627.3	23966.9	22343.5	14498.8	16865.8	19274.3	11376.8	6087.58	49823.2	55187.5	57932	32.7893	37.4167	40.2503	5973.23	5371.7	4961.93	53.7116	40.1932	79.7065	29130680	27244020	620225	3880.69	1013.99	928.115	14176.3	15139	14738.3	7951.63	4844.84	14202.1	7415.84
P00746	812676	743466	659869	975.784	789.802	694.484	421450	269025	238767	357363	609724	398464	1.24005e+06	1.13726e+06	1.05298e+06	927121	813175	1.30809e+06	308303	349001	314317	481236	335154	299522	358744	368727	512536	502.559	551.707	532.787	160187	131341	117304	58.9597	50.3542	130.667	115686	87684.5	119053	26809.9	57644.2	27803.8	308782	273991	290339	273111	322698	259784	50630.4
P00747	398973	361897	340098	2293.36	2040.57	2203.66	646427	671713	640029	631699	672729	656974	1.33053e+06	1.26886e+06	1.23935e+06	593360	567915	686586	343136	357477	322593	302891	257205	274773	344511	481335	473793	356.627	318.008	324.861	50115.5	47780.5	47417.5	429.048	293.467	347.089	178668	178109	161874	97243.6	109665	107910	246044	247857	219961	142882	158491	179254	62005.1
P00748	22270.3	29080.2	22233.4	415.972	428.568	430.172	22212.6	22062.6	16960.9	33423	1954.93	32083	116202	106439	110597	28044.7	35638.4	47299.7	39322.2	45354.7	33169	11002.1	11524.6	4414.54	30490.5	45210	54451	43.2441	32.1901	30.2531	14305	17008.9	10636	144.535	126.373	160.738	10995.8	8273.67	10762.4	6001.39	54.8385	5632.26	53193.9	54148.1	52875.6	23398.2	26140.7	29946.8	25420.4
P00749	794253	720863	747214	4797.44	6348.18	6259.44	2.51348e+06	2.43939e+06	2205119	775052	731443	744763	3.01832e+06	3.08774e+06	2.94126e+06	1.25109e+06	1.46549e+06	1.54114e+06	1.08422e+06	1.06615e+06	1.07906e+06	880268	708373	597986	845989	1213455	1223240	787.682	753.176	918.374	50434.4	53801.5	45077	602.937	731.565	762.452	517658	493175	531758	89002.8	61401.4	69638.6	313893	310997	310774	242745	254185	298579	110721
P00750	19943.1	18500.1	11214.9	559.851	566.641	533.005	42843.9	46268.7	28962.3	36467.6	22172.9	22034.1	65560.1	77700.2	42741.9	65242.5	33891.8	81971.6	24161.6	24789.5	31551.1	21888.4	7579.93	13836.9	15122	7914.85	11026.2	21.3653	28.5062	20.3747	2465.13	1722.74	1974.94	43.1092	54.537	41.4005	4179.58	2788.07	3781.7	6657.86	3408.01	1550.88	6341.16	5644.6	4775.75	2061.23	3812.33	1863.15	4724.16
P00751	193092	184075	188056	1574.14	1633.03	1512.88	1.02666e+06	982134	793869	1.88784e+06	1.86595e+06	1.57662e+06	540826	556540	572662	233377	266868	288456	175488	186587	178641	203033	209943	182289	191940	230027	242739	171.552	150.621	166.69	45650.3	40871.2	40179.4	510.531	492.407	488.484	75159.4	71220.8	68368.9	88834.3	101754	82522.7	161930	166311	153315	104809	115843	142674	66586.8
P00915	297517	260311	287806	974.929	883.209	886.561	20968.7	22796.5	17868.3	18134.6	14002.9	18134.2	416339	422193	509055	250502	293307	325214	53816.4	70307.1	82200.3	56403.6	55938.9	42054.3	85289.8	93373.2	137871	54.8778	46.7761	56.5131	8104.27	9623.46	7765.21	102.227	102.391	94.7836	4826.27	4105.03	2796.12	1099.1	2550.1	2126.65	28358.9	26400.3	28513.8	33301.8	42420.7	47706.1	7107.18
P00918	453029	394235	426712	3893.71	3645.97	3367.66	1.53136e+06	1.43758e+06	1423002	383350	287232	365979	1.31861e+06	1.37925e+06	1.34278e+06	620669	701353	711377	369620	370691	340332	347800	366278	335095	420776	589361	536772	362.124	364.218	289.751	35637.8	34677.9	41428	783.209	706.516	670.397	82042.6	79396.2	72450.5	14148.4	13056.5	19837.9	161345	158448	151159	106682	126343	131729	70925.4
P00966	529991	526793	493026	2650.71	2984.55	2959.6	413607	375139	339425	426540	247730	384716	1.10385e+06	1.16073e+06	1245486	564469	629191	679151	410276	378574	451174	531492	469792	442992	533210	776536	731205	567.831	533.121	489.517	124756	117176	128317	1171.1	1171.18	1307.29	292946	275256	267647	90036.4	81357.6	81424.1	346163	329939	329486	253128	308521	308410	128705
P00995	1.59489e+06	1337437	1.44677e+06	10809.7	5266.63	5298.86	397010	403764	352219	148277	102647	133329	9318297	8.24657e+06	9074355	2.41436e+06	1.53999e+06	2.40664e+06	973559	892867	1049860	1.23033e+06	833223	729588	1.84193e+06	2121500	2.15009e+06	1321.77	1400.03	1496.75	133847	132404	147176	1917.04	1135.51	1066.15	71386	73303.3	68560.6	12061.1	18039.1	16591.3	1.08203e+06	1.12172e+06	1.12133e+06	405603	254799	389572	128361
P01008	150439	150196	137974	1335.02	1359.8	1339.54	142025	129594	114260	243570	237252	242342	424330	415247	420931	282729	288150	307555	94638.2	110666	118862	110255	113060	98487.5	205270	265782	256894	205.273	196.204	188.173	31352.8	25778.1	20976.4	456.277	447.609	447.54	19901.2	17779.9	18958.4	21771.1	25705.9	23557.4	83047.8	85984.4	81051.3	81918.7	90141.2	76224.2	29247.1
P01009	3063958	2917949	3.00256e+06	6382.14	8242.92	7409.29	2.16774e+06	1969196	1319885	1187879	1.22341e+06	1.09621e+06	13537985	12970844	12864006	2.77651e+06	3.32007e+06	3.72736e+06	2.79338e+06	3.41432e+06	2.97261e+06	1.28869e+06	1.10638e+06	1.24073e+06	2.31471e+06	3.56059e+06	3.43926e+06	2815.81	3015.13	2782.61	592774	554767	615851	2337.9	2628.93	2088.55	348262	371639	325386	96919.1	73526.1	55741.3	3111889	2.96513e+06	2914250	1.05857e+06	1.2199e+06	1.51261e+06	488796
P01011	168093	177141	160583	913.363	852.419	696.383	151874	183234	307247	476290	465418	474862	1.60105e+06	1.49347e+06	1.72177e+06	235695	231306	253530	149509	126019	150689	130813	124163	128228	171158	242786	249745	296.564	312.495	257.013	32184.4	32422.1	34275.6	378.222	380.731	284.634	39498.3	35736.5	37747.6	39670.9	45855.9	53067.2	341247	370539	374105	86742.7	103215	115032	33555.4
P01019	290126	306617	333389	2098.76	2606.29	2316.9	370469	338730	241468	477727	476098	445985	1.11758e+06	1.0825e+06	1.06531e+06	503948	593203	622886	323155	303324	331161	237440	261898	220424	375394	457864	426100	488.439	456.538	422.204	61752.5	56287.3	54902	599.607	814.618	667.118	81895.9	78537.6	42688.4	87335.2	91903	60621.2	260801	267158	257464	239478	243053	286233	66326
P01023	129347	123488	124412	1195.31	1193.8	1176.02	180092	163397	123103	281154	249868	308321	379989	375509	346864	180915	218087	246791	115236	113616	144541	145883	109573	106666	104890	164867	191256	220.129	193.525	171.503	14935.6	14620.8	17728.2	204.6	209.72	204.915	33672.4	28990.4	30782.7	27731.6	27337.7	34695.5	67801.3	65074.2	68715.3	53076.8	68753.9	66224.8	27511.1
P01024	605708	517470	547819	4053.24	4193.07	4255.74	642446	628956	558143	1.07078e+06	1088625	1.07455e+06	1.6307e+06	1.68296e+06	1.59024e+06	751249	976843	969901	603211	610449	612966	454386	394768	415149	552239	828968	788066	660.1	636.8	618.178	129260	117717	121463	1142.72	1077.93	1039.52	104979	101069	96532.4	88897.3	80604.9	105461	441510	399176	403811	303783	339789	310931	148898
P01031	11912.4	13810.7	16177.6	194.869	180.237	167.917	NaN	NaN	3389.24	31717.2	31902.8	32992.9	24803.8	27969.7	32568.6	14661.7	23272	18712.5	4329.68	7635.28	7334.67	22628.6	4185.57	7752	17984.8	18262.9	23544.3	24.3553	16.7522	19.9635	3272.41	2572.49	3599.9	20.9471	41.9372	34.3897	NaN	NaN	NaN	2766.31	2288.86	1208.86	9985.91	12119.9	11070.9	6902.6	8750.55	8356.51	3803.63
P01033	21180.6	27689.1	29947.8	135.151	101.565	102.601	32179.3	24034.2	35736.2	19017.4	32177.8	15178	101253	84582.9	78008.3	90575.1	88528.1	70242.3	22346.6	25021.5	15290.2	12662.3	24052.1	16483.6	27571.8	35060.4	31913.8	17.6535	20.574	23.87	4206.58	3270.83	3389.97	25.4845	20.7322	20.8044	7848.49	7026.34	6849.74	656.096	4401.88	41.5341	20209.6	20154.2	19279.5	8189.23	4074.26	3701.68	6480.85
P01034	5112202	4345200	4.76009e+06	13262.5	13623.8	11975.5	4.64886e+06	4581320	3967502	12134798	10391342	12848500	10649451	9447588	10750963	4.54202e+06	4.77815e+06	5.43974e+06	5.28324e+06	5.71977e+06	5882567	3.33406e+06	2.93216e+06	3.55178e+06	3.51357e+06	5346193	5.36458e+06	3126.56	3375.58	3746.52	628718	602027	527590	1645.32	1740.97	1347.09	642112	628049	556397	977398	814726	1.1803e+06	1.89054e+06	1.77589e+06	1.73164e+06	1.44044e+06	1.62312e+06	2.01265e+06	683056
P01036	218459	207975	188757	975.681	961.395	787.021	NaN	NaN	NaN	NaN	NaN	NaN	464761	399169	469137	92420.5	125938	160782	115021	96625	143713	60728.6	49776.9	127359	126323	160534	181156	93.1239	100.382	84.4313	21033.7	16159.5	28448.9	330.811	428.655	431.29	NaN	NaN	NaN	NaN	NaN	NaN	135429	134866	127694	31350.3	14726.5	33747.1	13519.9
P01036;P09228	NaN	NaN	NaN	NaN	NaN	NaN	181013	204849	188794	377008	380633	434257	NaN	NaN	NaN	NaN	NaN	NaN	NaN	NaN	NaN	NaN	NaN	NaN	NaN	NaN	NaN	NaN	NaN	NaN	NaN	NaN	NaN	NaN	NaN	NaN	24681.3	22327.6	20706.4	21079.6	22100.5	21331.7	NaN	NaN	NaN	NaN	NaN	NaN	NaN
P01040	651594	557971	561770	2797.22	2142.29	2045.31	1.98532e+06	1.97251e+06	1.74597e+06	4.01402e+06	3.53465e+06	3.65547e+06	2051893	1993163	2.23126e+06	443676	487281	531246	477040	515750	413904	468724	392783	400157	391529	475122	478548	450.989	536.481	489.32	80885.3	66221.6	65027.9	697.81	448.787	548.668	285833	282396	272922	299021	408076	287066	409333	372139	394771	156805	174720	179163	84679.5
P01042	28640694	24904064	26852836	29435.6	25199.8	26869.1	76478504	90445456	71772424	26075908	22266076	27645518	84588352	87751992	82318816	17860532	15174576	17759560	27529398	29514468	34104740	33638204	27311866	27811720	28211306	39238124	38383504	35020.1	36276.9	32318	8229994	6.0964e+06	7301333	26278.5	23410.7	22980.3	13016378	12249155	14580989	3.29564e+06	3.48892e+06	2.89946e+06	30736688	30489198	28611972	13320179	13451102	11441399	7010045
P01111	32058.4	6122.51	6879.9	84.3179	129.037	107.022	36125.1	32120.9	34277.4	48549	50213.8	59885.7	76491.7	47320.6	49404.3	NaN	NaN	NaN	18805	17688.3	10203.1	10270	6543.6	10082.3	60325	85867.4	45396	46.2822	52.7609	62.9594	4652.79	1119.07	1512.34	14.566	11.695	14.4922	8427.26	7666.38	7600.51	11824.2	9906.95	9395.7	11233.6	12777.2	14061.8	NaN	NaN	NaN	6487.54
P01112	17731	36560.1	39193.9	196.948	232.447	223.671	NaN	NaN	NaN	NaN	NaN	NaN	34487.3	16115.5	40685	45048.3	41582.1	14739.4	8636.96	5960.45	7825.46	12437.7	7525.73	15262.9	54361.8	95649.1	69918.8	18.5652	26.017	28.6606	5327.4	4272.55	2410.08	40.3912	37.8874	48.3764	NaN	NaN	NaN	NaN	NaN	NaN	16649	14024.6	14535.2	11031.2	11432.9	14541.1	4479.76
P01116	19198.1	6190.74	20044.8	952.987	652.183	708.868	37524.7	25418.5	22510.3	48200.3	45758	43005.8	55656.8	50531.1	51059.6	27542.6	31474.7	31206.7	24442.9	25483.9	29004.8	26.2517	72794.9	29079.3	NaN	27328.1	13316.6	28.7527	34.901	27.9611	2260.61	4407.33	1671.24	22.8095	12.7618	6.77674	4003.96	3848.91	3961.89	27.131	2499.03	2888.95	30179.3	31591.9	27543.9	16137.1	17421.8	22621.2	4330.46
P01127	230173	209261	219810	1240.6	1234.51	1250.45	70612.5	73928.1	67757.1	209508	199281	213582	636524	673902	634642	215220	258552	238224	133760	133496	149849	103660	104738	211236	156243	153819	162318	143.384	160.77	145.881	32699.5	33563.6	33267.5	357.13	354.528	351.842	11772.7	5772.45	6677.51	35505.3	53149.8	59814.6	102098	100571	109656	63765.7	75509.8	78832.8	32946.9
P01130	462244	348423	404525	4735.25	3786.74	4344.66	71222.5	74171.3	69155.6	73230	62275.9	64746.2	1.00206e+06	1.13856e+06	985731	570632	797551	830927	464242	332251	403006	749461	493667	397474	432063	721138	520564	500.256	396.041	401.053	74744.6	77672	94405.3	1109.61	770.545	813.221	10411.5	9938.89	9244.63	9537.62	10283.2	8250.57	368422	360996	345448	168475	219867	236743	110799
P01133	2317850	2.05355e+06	2202099	8117.12	6716.07	7402.48	10724479	10832733	9754598	6.11395e+06	5.81429e+06	6139322	6845196	6782030	6.69021e+06	2.52376e+06	2.72514e+06	2928821	2.0627e+06	2.04206e+06	2012869	1562132	1.46547e+06	1.43006e+06	1.97758e+06	2.86473e+06	2.68206e+06	1647.22	1665.06	1833.17	618894	563220	589910	2692.62	2430.71	2669.87	3.69219e+06	3519345	3.53751e+06	836300	1.0148e+06	980223	2.15658e+06	2.06944e+06	2.10314e+06	1.14477e+06	1.34926e+06	1369187	503206
P01135	17871.1	8071.14	14291.3	69.4896	96.8248	94.0909	33306.9	18019.6	30398.2	74016.9	81716	72604.4	128.419	NaN	NaN	18226.4	23876.1	NaN	10816.5	12639.9	9525.48	16082.4	16115.5	15681	NaN	NaN	NaN	23.9205	29.5951	24.6621	3252.75	611.12	2552.94	28.5653	23.6471	31.6329	7948.75	9216.46	8734.82	12164.9	14073.5	11054.8	1700.31	2322.89	1294.63	NaN	975.876	NaN	1873.52
P01137	NaN	NaN	1204.93	74.3325	67.3925	82.7374	NaN	NaN	NaN	NaN	NaN	NaN	NaN	NaN	NaN	NaN	NaN	NaN	NaN	NaN	NaN	NaN	NaN	NaN	NaN	NaN	NaN	NaN	NaN	NaN	NaN	NaN	400.363	14.4501	10.2214	17.0632	NaN	NaN	NaN	NaN	NaN	NaN	NaN	NaN	NaN	NaN	NaN	NaN	7779.19
P01138	156752	197278	168974	812.393	754.154	681.028	39363.5	27828.8	22136.2	58638.1	68665.2	62789.2	163887	183144	195931	133701	80252.9	172271	65252.2	63611.9	69092	38343	55304.2	56740.9	145187	225916	180772	130.896	112.837	132.86	25579.1	22510.8	21962.8	232.037	254.17	240.698	7870.63	8507.89	7588.55	5616.65	3389.94	3889.75	52564.7	49790.3	49171.3	55334.9	56860.4	68185.6	12499.1
P01160	NaN	NaN	2080.17	120.481	177.5	130.812	NaN	NaN	NaN	NaN	NaN	NaN	24804.1	25175.1	21831.2	7841.79	NaN	9310.67	13009	13279.4	12726.4	20031.7	3180.94	12372.4	NaN	NaN	NaN	NaN	107.877	NaN	NaN	NaN	1708.72	112.768	127.831	133.918	NaN	NaN	NaN	NaN	NaN	NaN	16824	16046.8	15906.7	3159.19	NaN	7874.67	8369.1
P01178	34386	37754.5	60176.4	55.9971	28.0129	43.2468	NaN	NaN	NaN	NaN	NaN	NaN	30556.9	13639.6	26875.9	NaN	NaN	NaN	4243.07	3546.82	572.469	NaN	2421.71	NaN	NaN	NaN	NaN	5.58051	NaN	NaN	2601.5	6249.85	7592.89	20.4763	8.61324	9.71473	NaN	NaN	NaN	NaN	NaN	NaN	15880.6	20391.5	18111	NaN	NaN	NaN	3812.2
P01210	9048.88	4422.15	2684.91	104.485	81.2141	67.494	NaN	6850.72	4648.52	34120.8	21321	25087.6	273335	296203	294944	NaN	8567.39	NaN	NaN	2653.44	14261.9	NaN	7986.42	NaN	NaN	39619.9	31001.9	NaN	NaN	NaN	4231.58	1092.11	3467.96	63.7009	52.9692	43.6087	NaN	2652.06	2253.93	11372.8	5436.03	5640.36	42919.3	40873	41971.5	NaN	6658.04	NaN	5493.56
P01215	125594	38559.7	125522	239.84	161.287	217.173	49367.2	35195.5	25422.6	NaN	NaN	NaN	135517	164088	191545	153013	53985.5	NaN	47350.8	43819	33127.3	27659.9	34833.8	45939.3	42823.5	71537.6	65702.7	25.2953	66.6554	18.1547	20071.1	10743.7	16975.7	216.339	106.164	112.128	8003.95	9059.2	9569.88	NaN	NaN	NaN	48767.2	52043.9	52234.8	61414.7	53896.1	NaN	11276.4
P01225	6846.14	NaN	26698.5	237.135	197.433	253.463	NaN	NaN	NaN	10701.8	12672.4	1765.74	28189.7	36178	17514	NaN	NaN	NaN	NaN	NaN	NaN	4747.34	8597.37	4556.82	NaN	NaN	NaN	NaN	NaN	141.005	571.104	NaN	901.836	11.6152	14.2681	8.29732	NaN	NaN	NaN	2963.54	2412.98	915.967	7752.73	4201.27	13304.1	NaN	NaN	NaN	2024.51
P01229	NaN	NaN	8258.2	NaN	NaN	NaN	NaN	NaN	NaN	NaN	NaN	NaN	4806.78	NaN	NaN	NaN	NaN	NaN	1330.61	NaN	3617.88	NaN	NaN	974.466	NaN	5998.5	NaN	NaN	NaN	NaN	NaN	NaN	17162.1	NaN	NaN	NaN	NaN	NaN	NaN	NaN	NaN	NaN	5004.97	NaN	NaN	NaN	NaN	NaN	2289.96
P01236	NaN	NaN	NaN	88.8712	98.5267	NaN	NaN	NaN	NaN	NaN	NaN	NaN	NaN	NaN	NaN	NaN	NaN	NaN	NaN	NaN	NaN	NaN	NaN	NaN	NaN	NaN	NaN	NaN	NaN	NaN	NaN	NaN	NaN	11.3312	15.313	NaN	NaN	NaN	NaN	NaN	NaN	NaN	NaN	NaN	NaN	NaN	NaN	NaN	NaN
P01258	101322	88088.3	86855.6	807.229	944.407	938.007	44080	45675	45658.8	52904.5	121700	46051.5	290518	257189	252856	75478.4	85489.6	119780	86030.2	101017	99885.1	157766	98497.4	75441.4	172915	128459	144105	66.3808	68.582	57.9138	18195.7	13013.9	11535.1	247.178	218.013	195.201	14630.7	22149.3	14777.7	12702.3	25317.3	6474.59	59890.9	61802.9	59857	22421.6	22941.6	30398	20856.8
P01303	30314.1	19070.3	NaN	149.123	197.392	118.513	NaN	NaN	NaN	NaN	NaN	NaN	22720.6	16680.2	32.8458	NaN	NaN	NaN	27658	41502.7	31464.8	4301.46	19304.9	8455.66	NaN	29164.1	28959	NaN	NaN	NaN	3091.01	2141.34	1478.21	34.2686	38.9699	35.8838	NaN	NaN	NaN	NaN	NaN	NaN	8194.67	11328	8865.92	NaN	NaN	NaN	3898.01
P01344	55130	44660.2	44463.6	402.222	391.749	365.612	54424	59637.4	50323.4	35734.3	31798.4	30820.7	223666	228408	221548	116305	119402	135699	44470.1	50828.3	30016.2	20506	34320.9	33247.9	75207.2	92833.8	102392	81.5105	76.4079	68.6023	15604.4	11155.8	14003.2	183.751	172.104	146.62	9885.83	9902.54	6627.98	2696.58	3094.99	3394.08	98222.6	93851.3	89375	52456.2	58721.3	55130.9	21242.7
P01589	43881.3	34922	30175.1	616.367	762.834	789.47	75291.6	70223.2	69762.9	147024	126216	167309	144120	123836	127931	67699.1	55081.7	79019.8	47368.5	47328.7	58398.2	33511.1	38378	37942.7	73142.5	71904.5	67642.5	45.0242	52.3075	27.8246	10512.6	1745.12	8388.32	372.888	414.301	406.756	8063.79	7186.8	6888.25	6163.56	5925.33	5624.5	34043.3	33465.2	33153.3	11170	14418.8	17022	17172.1
P01591	2898998	2.53725e+06	2.63283e+06	5893.73	5663.14	4946.45	942358	934749	828250	1.88978e+06	2.12248e+06	2.06606e+06	5746506	5580687	5.6293e+06	2.93226e+06	3282647	3.84638e+06	975072	1.10475e+06	1101190	1.44684e+06	1.2402e+06	1.31912e+06	2251885	3.2329e+06	3.25778e+06	1964.71	1902.85	2111.53	311258	315589	247211	1544.63	1210.1	974.475	231398	229028	214898	218335	193797	223857	919529	922128	866135	906414	1.01001e+06	1.14823e+06	175110
P01593;P01594	30207.5	29601.1	6105.09	39.9804	NaN	NaN	28599.4	30351.1	20906	18103.6	17273.6	16465.8	601794	466473	295260	NaN	NaN	NaN	97749.5	108739	94917.3	53848.4	50422.3	48169.9	150070	217393	169890	24.6353	28.7571	28.4479	3137	6142.44	356.966	3.87889	NaN	NaN	4334.36	6399.57	2837.6	2342.94	2284.03	1463.34	128195	96998.9	83426.3	11564.7	NaN	NaN	19816.8
P01619	852251	789640	791283	34.7123	1399.72	1651.24	NaN	NaN	NaN	118182	143508	152320	5.70095e+06	5.79271e+06	5942186	1459193	1.41224e+06	1.07372e+06	253460	312532	410455	261837	222219	214281	444138	517836	515239	411.387	413.288	449.736	246430	204410	188437	6.77661	111.457	163.442	NaN	NaN	NaN	39989.5	44567.4	29443.3	1.47311e+06	1.42621e+06	1.43089e+06	617216	547775	433702	98209.1
P01624	NaN	1.43459e+06	168110	3484.56	NaN	NaN	NaN	NaN	NaN	NaN	NaN	NaN	4970645	4572919	4947176	1.22248e+06	1.05387e+06	1.50178e+06	145203	266450	230735	222139	235599	230804	306945	473479	455947	427.441	454.281	485.596	NaN	19500.7	7166.8	6.97676	NaN	NaN	NaN	NaN	NaN	NaN	NaN	NaN	1.49059e+06	1.11239e+06	1.2709e+06	704497	736282	796134	96820.3
P01700	12340.6	13754.6	7025.21	172.37	189.598	176.683	NaN	NaN	NaN	NaN	NaN	NaN	72818.2	66544.1	100089	62639.2	125371	68490.9	NaN	NaN	NaN	NaN	NaN	NaN	27375.7	NaN	51714	4.01237	7.64008	NaN	6565.41	3199.59	2907.36	67.4249	81.2186	63.6476	NaN	NaN	NaN	NaN	NaN	NaN	99932	94555.9	83825.4	37430.2	64530.3	29028.3	2989.58
P01701	109992	108772	109942	1527.36	963.189	811.848	148220	NaN	125952	228052	295811	233527	493025	455038	478415	136375	154120	155842	90297	86579	53740	43576.7	28848.9	77152.4	92315.6	129567	166862	159.612	169.288	152.278	21805.5	31897.9	31884	496.299	277.398	263.411	8974.09	NaN	9476.05	20160.6	18951.4	15498.1	136311	130608	131729	58916.8	61357.2	68528.1	26874.7
P01705	62042.1	34527.5	42847.9	316.56	293.122	272.583	NaN	NaN	NaN	NaN	NaN	NaN	192586	207980	210537	39349.1	48586.6	48229.2	14871.9	15750.6	11977.5	38263.9	35437.6	43689.5	32754.5	45814.4	63670.7	151.147	140.301	133.992	7470.36	5188	5128.06	112.446	124.075	119.1	NaN	NaN	NaN	NaN	NaN	NaN	32793.6	31643.7	34040.9	18037.4	19732.7	22544.4	8045.4
P01706	25314.6	73107.5	73945.4	292.13	267.396	299.723	77810.4	68718.8	59309.8	232841	209563	222490	312638	313469	344436	113675	143306	120222	60908.2	10061.9	61886.6	60213.4	33489.2	7917.77	106577	164303	83099.9	178.95	146.417	169.613	9002.53	9068.21	26166.9	188.616	182.901	207.191	10728.1	11271.6	8299.64	14709.5	24712.2	33155.3	129762	119091	120544	56572.7	31711.2	35318.1	21979.4
P01709	122365	45644	118245	1378.85	795.813	1998.84	94153.1	80491.2	74710.8	110298	111073	163228	411102	410396	372556	172820	188748	192949	73653.5	NaN	23145.6	9938.81	39354.1	21007.6	113318	144377	137634	133.727	124.163	114.431	3811.42	5727.75	5073.88	28.5242	27.8579	25.9393	13534.7	13054.7	11106.3	12396.9	20998.4	18864.1	20912.7	19964.3	19609.7	12664	13376.9	14908.4	3221.65
P01714	112978	176925	113707	2163.89	1966.9	1741.19	116.518	NaN	67995.2	142259	161159	130746	310592	321301	315796	174718	112992	68381	240533	NaN	86565	249830	128307	143570	157570	208411	220092	133.674	99.4345	99.5894	10310.8	48302.1	25739.5	837.307	799.46	793.584	5985.85	NaN	4412.3	8272.57	1937.22	5290.16	84626.9	79578.6	81597.6	45619.4	38748.5	29887.9	62646.4
P01717	49182	89561.9	82840.6	156.615	244.922	238.428	NaN	NaN	NaN	NaN	NaN	NaN	195189	232599	226973	61754.2	53433.6	62922	70286.9	63755.4	35874.1	80470.7	64677	50352	76796.8	78192.4	54467	54.7743	29.6582	42.6628	7902.72	14856.8	8173.77	19.7708	43.9295	43.8178	NaN	NaN	NaN	NaN	NaN	NaN	40668.7	39437.3	40897.1	7949.22	8759.66	10682.3	9886.67
P01718	16265.7	13963.5	NaN	21.5985	14.8644	NaN	NaN	NaN	NaN	NaN	NaN	NaN	569.708	NaN	1554.61	NaN	NaN	NaN	328.35	NaN	269.672	163.041	NaN	1532.1	NaN	NaN	NaN	1.78246	3.7772	3.79923	1448.22	1437.73	NaN	31.0871	32.5815	NaN	NaN	NaN	NaN	NaN	NaN	NaN	5095.37	5112.46	3405.38	NaN	NaN	NaN	2252.16
P01742	NaN	89233.1	62558	NaN	NaN	NaN	NaN	NaN	NaN	NaN	NaN	NaN	330250	340881	314953	NaN	NaN	NaN	90871.6	101523	67496.3	NaN	NaN	NaN	49423.6	40521	41599.3	277.91	NaN	241.926	NaN	30336.8	19787.5	NaN	NaN	NaN	NaN	NaN	NaN	NaN	NaN	NaN	14039.2	15233	14026.3	NaN	NaN	NaN	9543.73
P01766	13190.5	16111.9	14210.9	94.1553	88.6646	104.095	NaN	NaN	NaN	NaN	NaN	NaN	91429.3	83716.3	87035.1	57094.3	69369.3	62072.3	19225.7	12933.9	10351.4	37050.8	10029.5	14776.5	13734.9	35068.3	35670	12.3633	5.32553	16.5881	1948.35	3365.36	3085.09	60.3575	49.1031	80.1712	NaN	NaN	NaN	NaN	NaN	NaN	39810.3	39765.5	37358.2	29406.3	37576.6	35946	13022
P01768;P0DP03	116197	98648.1	100705	1591.11	1548.91	1392.67	145930	136278	134977	230951	234906	219844	441313	489450	461802	209273	199497	269444	176355	317321	183090	102213	81245.9	74180.9	119285	211216	132588	106.972	95.359	161.844	14947.7	33090.9	22005.4	428.207	359.386	428.487	36957.4	44490.2	42627.3	26407.1	16178.7	22087.7	126190	128951	127560	93354.6	85197.4	116713	22637.2
P01780	438452	398559	403043	1305.07	1499.67	1515.87	276159	278609	286568	216367	220031	222087	2.13755e+06	2075167	1.95506e+06	709625	877041	933409	331649	270204	278888	239642	214627	202785	379342	514407	425441	349.857	275.901	260.697	53811.8	58770.5	52214.9	394.748	429.145	446.57	83031.8	88342	82084.5	33837.4	26406.4	28562	413462	415904	413607	291911	312767	341723	85222.6
P01782;P0DP04	NaN	NaN	NaN	NaN	NaN	NaN	34655.2	16117.1	26927.4	52780.3	48787.5	60737.9	NaN	NaN	NaN	NaN	NaN	NaN	NaN	NaN	NaN	NaN	NaN	NaN	NaN	NaN	NaN	NaN	NaN	NaN	NaN	NaN	NaN	NaN	NaN	NaN	5068.37	7699.81	5491.27	10100.7	10265	11417.6	NaN	NaN	NaN	NaN	NaN	NaN	NaN
P01817	NaN	320.284	NaN	NaN	2.17794	2.28918	NaN	NaN	NaN	NaN	NaN	NaN	NaN	629.469	274.04	NaN	NaN	NaN	NaN	406.868	138.177	NaN	NaN	301.699	NaN	NaN	NaN	0.712823	0.670114	0.362063	NaN	1804.48	NaN	NaN	1.31523	8.95918	NaN	NaN	NaN	NaN	NaN	NaN	11557.8	10009.9	10714.6	NaN	NaN	NaN	1381.49
P01833	4.31099e+06	3.97483e+06	4.02946e+06	15642	12845.1	13114.7	2.0488e+06	1861509	1.74069e+06	2898344	3.67844e+06	4259406	13901021	13464568	13443531	5540786	6183126	5.96799e+06	4725888	4.18572e+06	3.82083e+06	3.21106e+06	2.77628e+06	2.90397e+06	4155536	6.22823e+06	6.00749e+06	3870.83	4273.34	4119.61	867854	797957	790232	3848.86	3144.59	3068.82	768258	641273	550270	460323	428062	600385	3.28804e+06	3.21125e+06	3.20399e+06	1.90696e+06	2126804	2.24633e+06	960508
P01834	8868047	1.30955e+06	1.19605e+06	3781.39	371.607	92.9001	3531463	3.15875e+06	2.87849e+06	53685.7	47651.8	54025.3	11045604	16291054	7862606	NaN	NaN	NaN	801944	345133	626663	3570787	3488742	4005557	3202888	4.55962e+06	3.56544e+06	5436.09	3248.96	5325.98	1.59541e+06	181984	204828	758.149	95.3892	21.5464	608000	596912	500568	5505.67	4286.76	5608.47	2.08744e+06	3.23508e+06	1.79549e+06	NaN	NaN	NaN	60397.8
P01857;P0DOX5	NaN	NaN	NaN	NaN	NaN	NaN	5.56586e+06	5120272	4610512	6.29606e+06	6.83023e+06	5574799	NaN	NaN	NaN	NaN	NaN	NaN	NaN	NaN	NaN	NaN	NaN	NaN	NaN	NaN	NaN	NaN	NaN	NaN	NaN	NaN	NaN	NaN	NaN	NaN	4.28219e+06	4.37465e+06	4.00847e+06	1.28815e+06	2768399	1.9491e+06	NaN	NaN	NaN	NaN	NaN	NaN	NaN
P01859	42129140	37871416	36220716	21016.3	30296.6	38265.6	4.07667e+06	3.61115e+06	3.40357e+06	2642301	3.10936e+06	4.45526e+06	132534800	141212896	100145416	42717932	61606020	60997300	15395335	11546230	12393054	20302360	20582764	18670148	41370128	42293244	44809140	22573	28350.7	27810	6.43718e+06	6687580	5.87466e+06	12063	10254	18043.2	3.3883e+06	3.57208e+06	2818851	1.47676e+06	2.15395e+06	1.82783e+06	27837406	26130446	21882702	16592494	16135522	17365910	2.74463e+06
P01860	1.26857e+06	1.21923e+06	1.23733e+06	9952.02	8639.41	10382.1	306310	283954	243241	420767	457258	497123	3.91168e+06	2.83386e+06	2806552	1.10615e+06	1.42471e+06	1.15264e+06	1.27816e+06	1.5566e+06	1.31954e+06	1.14981e+06	963382	963133	913314	1.44381e+06	1.2731e+06	519.49	658.865	665.041	166553	155177	219778	1510.06	1732.28	1968.31	110327	112410	98329.1	99419.8	108899	103124	547423	578354	569214	317882	355650	401999	277321
P01861	2.85166e+06	2329132	2.41744e+06	16093.3	6933.36	5216.25	816161	804241	269362	691654	735677	2.0311e+06	3221171	3.67199e+06	2818326	1.01023e+06	1331098	1.08114e+06	2.32986e+06	2.25562e+06	1.75787e+06	1.40355e+06	957649	820031	1.4152e+06	1.81758e+06	1.72527e+06	922.457	1137.89	1089.33	495469	447544	489685	4671.11	1941.3	2395.29	304455	258550	74738.9	72076.5	92090	315599	869428	1.005e+06	832334	359624	443624	337252	289509
P01871	399595	386906	373494	3191.18	2592.48	2840.28	236211	198367	229128	410804	395554	325279	960949	966592	948243	468119	532861	559405	318846	282658	195866	176629	178060	173112	370493	417318	454073	240.577	218.994	252.044	25717.5	27515.2	24213	330.44	248.407	258.133	22158.3	22464	23630.9	9615.03	17079	17680.3	81462.8	80929.9	79387.9	72722.8	83537.7	86566.5	18512.3
P01876	13777302	14132389	13798813	16000.6	11790.1	23364.4	451478	520808	339544	240025	613346	678866	34226204	30573546	31556466	11405800	16261714	16041496	10548221	8700353	13719226	7.36413e+06	6945379	6703142	13104367	16778790	13603152	10447.7	10409.8	9889.66	5234640	4.75872e+06	3.75592e+06	25387.5	10254.1	23920.3	58701	93864.5	56258.6	43356.5	76141.7	72243.9	13079110	14084044	13191805	7910043	8830224	14450867	3410825
P01880;P0DOX3	2194.95	NaN	NaN	NaN	NaN	NaN	NaN	NaN	NaN	NaN	NaN	NaN	NaN	NaN	NaN	NaN	NaN	NaN	1948.25	2839.73	2579.47	9991.26	26598.4	NaN	NaN	NaN	NaN	NaN	NaN	NaN	1350.14	NaN	NaN	NaN	NaN	NaN	NaN	NaN	NaN	NaN	NaN	NaN	NaN	NaN	NaN	NaN	NaN	NaN	2735.54
P01889	28182.2	19248.3	20617.4	344.755	315.813	280.997	102329	100969	92354.1	156429	104918	140720	84734.4	37617.6	65619.4	21100.2	28455.9	28361.9	22482.6	40954.3	25098.4	18980	21401.9	22908.1	19951.7	35933.9	29465.8	46.6773	8.69387	17.4817	7074.47	8310.52	7213.67	156.307	136.855	144.944	41557.9	42812.4	37745.8	55208.7	34793.9	50458.1	26361.2	28878.6	25955.5	5996.97	9830.61	3635.65	9830.06
P01903	105981	129808	106873	306.073	264.349	545.746	64624.6	63468.6	49788.9	80786.6	85517.3	88485.4	188800	288883	224156	184702	165664	209246	55410.4	59880.5	54210.4	30520	41556.5	75255.3	181973	201123	187890	116.713	145.452	109.309	5700	7532.65	7279.53	27.2728	40.4744	54.7709	27176.9	25573.8	12177.3	8195.7	9004.98	8460.98	23766.9	21196.7	23215.9	15984	18630.8	18073.9	5953.35
P01911	25851.2	24246.7	26755.4	411.468	353.516	324.087	NaN	NaN	NaN	132986	117414	126085	1774.36	36497.4	56985.5	7948.25	12478.4	34074.7	23068	13023.3	41379.8	51419.3	17726.5	19682.7	4508.17	14280.1	7017.56	1.36677	15.3267	30.8033	10592.1	10789.9	12060.5	269.391	261.492	232.662	NaN	NaN	NaN	9220.36	15355.4	35648	18299.2	21828.8	17181.2	3932.03	8756.02	23631.9	8686.73
P01920	NaN	NaN	NaN	NaN	NaN	NaN	NaN	NaN	NaN	30009.1	26353.1	26227.8	30014.2	NaN	22893.5	NaN	NaN	NaN	7545.04	17093.1	24482.7	NaN	NaN	NaN	27616.5	11905.8	10073.6	10.6537	13.1856	NaN	NaN	NaN	NaN	NaN	NaN	NaN	NaN	NaN	NaN	638.052	4171.47	2923.34	3744.18	2456.29	5028.17	NaN	NaN	NaN	2701.37
P02042	87438.4	75318.9	72813.3	317.998	262.3	272.361	39197.6	45806.6	39615	65670	68388.5	69268.3	35583.9	36448.8	56088.9	42846.5	54445.6	46041.3	11920	2718.03	21493.4	13490.7	21236.3	10320.8	21899.2	26432.6	31099.5	31.3632	11.0336	9.45979	15911.4	13461.7	12784.6	170.954	143.021	146.717	9075.1	7891.75	8782.23	17730.1	16234.6	18975.5	31378.4	34889.7	22876.8	62648.7	70630.8	70906.2	4452.8
P02144	NaN	NaN	NaN	NaN	NaN	NaN	NaN	NaN	NaN	NaN	NaN	NaN	12197.7	14955.7	24033.4	NaN	NaN	NaN	NaN	NaN	NaN	NaN	NaN	NaN	NaN	NaN	NaN	NaN	NaN	NaN	NaN	NaN	NaN	NaN	NaN	NaN	NaN	NaN	NaN	NaN	NaN	NaN	2579.06	2598.81	2632.46	NaN	NaN	NaN	NaN
P02452	501009	524936	538900	3606.6	3064.33	3228.07	760695	984002	547648	630008	601725	674766	2.57009e+06	2.21033e+06	2.51722e+06	404521	390909	502420	435916	408253	462081	434113	351420	305396	342079	481107	445522	299.401	370.905	342.017	67123.5	70701.8	78479.5	692.232	489.872	552.457	188422	206818	144813	89700.2	113555	129186	407899	390787	393869	119506	107516	143059	81579.9
P02458	31128	35660.7	27006.6	576.504	763.666	816.095	361319	338390	309698	105336	120580	107998	88926.8	74858.3	95252.4	119733	104196	121045	27005.8	32777.6	32280.2	60941.7	29757.3	35731.1	13965.7	32073.8	27660.6	11.7691	4.51339	9.33503	6347.55	5816.44	8363.78	136.44	167.97	195.051	66847.5	61985.6	54909.2	15624.4	22152.7	16228.5	26739	29701.1	30545	14739.3	11551.6	23430.4	13604.9
P02461	63806.2	70650.8	58160.4	971.99	899.355	939.599	72296	57412	44964.7	85934.3	81733.5	94102.1	456918	524850	415232	78298.8	63258.8	82943.2	65411.8	65041.7	49861.5	78418.8	49511.9	67239.1	99803.5	149605	137016	48.317	28.6658	12.599	8397.43	13887.3	13016.1	392.625	350.81	365.876	10653.5	11457	10469.2	13738.3	16805.6	11799	139260	138807	128821	21326.4	25175.1	33962.6	23164.3
P02462	177051	158080	164010	1991.45	2280.98	2205.51	46071.3	63787.8	51294.3	31553	29254.1	30442.1	369371	383562	449794	112597	138078	180132	257457	172768	247987	68420.2	57479.4	49042.3	117251	137280	122872	52.3878	47.7236	44.631	23108.5	16458.5	19025.5	235.045	294.06	300.269	3286.47	3018.59	3222.46	1699.43	3441.89	94.7741	85621.5	86113.7	94841.4	29160.4	21736.2	40215.9	37986.3
P02489	35781.7	12918.9	37460.3	302.391	357.641	328.999	41116.7	41074.9	41588.2	105040	83609.4	56602.3	68364.5	70704	62777.3	25989.4	30351.5	27081.6	30494.4	26018	21561.4	60879.2	56713.9	32816.5	NaN	5394.65	53020.6	25.6085	61.5026	51.019	5520.83	3580.63	3961.67	120.398	111.477	113.308	5429.7	3887.98	5250.89	6735.73	18019.4	1556.14	17598.8	16576.6	19531	6849.55	11052.7	8149.67	8077.43
P02511	138694	222687	188890	1507.45	2679.37	2650.49	111404	110306	106107	130001	130472	129135	560027	629273	530022	221607	225848	220890	165076	193580	54313.9	98081.5	57714	63730.9	142853	215659	194391	117.898	118.732	143.498	16592.5	22091.8	18081.8	12.9786	5.55426	7.15018	27191.4	28134	24844	16219.9	16647.6	17098.5	60605.9	62335.1	65932.8	59882.5	64503.3	59671.6	21495.5
P02533	285119	251501	247937	1100.12	1161.21	1121.5	1.85746e+06	1.69439e+06	1.91639e+06	2754997	3.27477e+06	2.69089e+06	698580	679210	751965	198807	245970	273473	238287	199189	194922	256315	191660	205418	203448	259827	272067	344.781	328.306	342.964	58132.4	51133.2	54569.4	486.457	537.484	536.289	559620	675742	649191	347299	264858	334509	212588	206660	205822	107820	113315	135531	60605.8
P02538	775936	718648	726860	4812.21	4564.26	4970.17	82398	90881.2	89006.1	1.419e+06	1.43447e+06	1403582	1.81158e+06	1711438	1.98111e+06	896882	744570	810402	694696	742698	603183	632327	487584	599471	683442	881394	760373	623.448	665.874	652.835	189416	131719	125875	596.033	1514.29	2182.77	14745.3	16406.8	15180.4	94248.8	93259.3	163990	552114	574071	568198	493963	552048	585570	206434
P02545	107517	106990	106650	1047.2	966.033	897.428	94756.6	94478.5	88369.4	129627	141759	134183	208828	216233	226244	144328	128782	135848	103292	96190.2	87502.2	132285	98586.4	107196	97570.4	137599	124399	128.071	110.101	138.106	7923.98	7176.53	5869.17	118.523	100.724	93.896	21414.4	24424.5	22320.5	15756	19706.6	20035.5	25574	25307.6	25621	16749.4	17786.3	14561.7	10913.5
P02549	308.048	NaN	NaN	13.8965	8.79406	9.22878	NaN	NaN	NaN	NaN	NaN	NaN	NaN	NaN	NaN	NaN	NaN	NaN	NaN	NaN	NaN	NaN	3443.94	NaN	NaN	NaN	NaN	NaN	0.441299	NaN	2394.02	NaN	NaN	43.8913	58.2773	38.1156	NaN	NaN	NaN	NaN	NaN	NaN	17665.2	NaN	NaN	NaN	NaN	NaN	2170.28
P02647	666699	592253	619216	3567.27	3013.46	3786.52	944474	876948	830488	1.11397e+06	1078320	1.47103e+06	1922148	1.96482e+06	2.01923e+06	900005	934238	1.09172e+06	859024	763365	815736	697216	596925	622371	874430	1.11199e+06	1.13012e+06	967.556	838.819	922.63	64931	57614.5	81417	727.843	493.271	803.977	197363	176293	166576	140012	178802	227826	364910	351109	369067	248438	242138	281998	140860
P02649	170804	152193	150928	1445.85	1204.73	1161.46	479075	293169	395517	980990	989011	1.00095e+06	463479	468539	497424	190322	217512	233862	181978	164794	172487	181079	150885	151730	176183	229541	232175	205.251	199.437	206.168	27276.8	25225.3	24051.2	440.186	382.963	361.306	143150	143971	135912	194658	182528	226251	107852	104304	104551	56157.3	70683.3	69529.1	35610.5
P02652	810631	882212	848360	1799.36	1663.34	1599.51	1.09698e+06	1.10971e+06	958907	419469	385883	437067	1.28395e+06	1.27923e+06	1344074	380735	289173	592941	660068	1.12363e+06	392934	496942	420335	430261	594932	647793	635478	313.355	402.446	361.553	155288	112235	135180	764.088	662.78	709.159	328433	329282	303596	35947.7	81390	51595.6	274562	266758	276664	158359	131238	240381	98881.6
P02654	NaN	NaN	NaN	97.7651	105.078	93.6868	NaN	NaN	NaN	NaN	NaN	NaN	32342.9	36426.2	19678.8	NaN	NaN	NaN	NaN	NaN	NaN	6130.25	NaN	NaN	NaN	NaN	NaN	46.1854	57.8365	37.736	NaN	NaN	NaN	21.7905	23.3731	13.7059	NaN	NaN	NaN	NaN	NaN	NaN	4690.81	4258.36	4488.41	NaN	NaN	NaN	NaN
P02655	178125	171373	203551	2142.57	1687.32	1893.8	434930	331864	228777	416092	419691	422308	606562	633062	518206	208207	330710	261661	233562	207917	133198	214320	255278	201905	241169	333396	340198	575.419	406.243	559.746	15824.5	16227.2	13419.8	304.266	277.789	262.052	88504.4	74159.7	60562.6	56028.5	50038.4	45753.7	50372.5	52414.9	77045.9	64459.6	57836.2	79143.7	23805.3
P02656	338028	314100	313056	542.178	551.973	484.692	156642	166372	165300	301619	327592	359793	964983	847929	800100	432266	529856	587791	238553	194588	192700	148410	192636	137859	235134	391852	370751	250.884	241.175	218.355	29573.9	26149.6	30524.5	90.0716	94.6067	90.1313	16626.5	18277.6	17588	12302.6	10708.5	18872	106590	123052	137340	118308	150566	153010	41313.8
P02671	335383	321008	302082	2380.55	2333.14	2451.3	1.99523e+06	1.97786e+06	2.01538e+06	3053331	2.89148e+06	2.9787e+06	994494	926808	928870	388347	430969	469420	314108	338701	325880	294522	223198	207926	301161	388380	367141	332.234	322.718	315.233	81251.2	71332.5	72053.8	786.868	640.557	755.648	312513	294927	281807	215469	292974	310988	279993	277381	260024	181555	190557	219193	105864
P02675	104780	88515.1	83306.2	644.34	554.672	557.077	399608	411704	373447	490909	461945	421066	243269	245642	266489	109465	116453	136286	74889.8	79328.4	85648.5	78741.2	59847.5	49471.6	86447.5	103406	101744	56.2692	55.835	58.8881	28582.5	22679.8	20315.1	265.568	201.458	190.321	43227.7	43153.4	39626.8	44309.3	42357.5	33111.1	91273.4	84217.8	88572.2	66208.8	75270.9	92336.4	29814.9
P02679	63882.8	57757.3	58356.4	605.795	544.7	533.707	267637	267493	223003	363248	336528	341427	163017	163755	171794	72294.9	95874.5	97527.6	59860.8	61786.7	49643.1	56096	51788	48209.4	74538.6	92783.3	100489	61.4247	67.9857	62.3923	9121.57	9753.05	8483.71	147.836	115.014	117.646	73774.9	73077.1	65376.1	48086.7	47534.3	49312.6	33806.4	30425.2	33640.6	23691.1	29036.9	30965.9	11673.6
P02730	29252.5	23106.7	24470.2	218.19	234.417	286.962	15103.8	9120.22	10771.7	14727.7	17928.6	17299.9	72214.8	64818.1	86559.5	31802.1	20196	37588.7	14442.8	17253.2	19833.2	12924	5803.44	15351.5	16545.3	17312.6	17864.7	31.0542	44.2099	47.9344	7047.51	2613.13	5669.57	83.1744	74.134	106.7	3698.48	2852.77	2838.15	3634.41	2041.33	2354.74	13021.1	12820	12537.2	2975.98	NaN	20872.7	6372.31
P02741	36345	24552.5	19191.6	775.66	722.677	656.893	32226.9	37303.2	30036.4	83779.5	80150.8	99920.2	44234.4	85391.6	192788	104294	46908.4	89014.7	36127.7	45590.2	38060.2	50778.8	50847.8	52565.5	39590.6	78266.1	53638.1	81.7881	94.148	98.6388	5258.01	1739.76	3449.45	151.635	133.582	112.845	5440.18	6189.96	3757.51	8670.27	20995.4	24326.6	35242.8	35946	38542.9	16163.4	16993.4	18425.4	10989.7
P02743	36195	34258	37891.9	333.302	434.459	413.688	289545	251154	208180	306576	277778	289370	114217	116018	116702	46288.4	47390	59276.1	34000	44206.9	34341.3	43731.4	36855	31279.7	35260.5	56915.7	51938.8	49.5633	43.4958	42.1092	5810.86	10380.3	8185.06	113.311	124.232	111.77	87870.7	87378.5	78610.2	25878.2	20255.8	30574.3	43360.6	43725.4	43570.2	26033	24316.2	35963.6	9821.2
P02745	14766.8	23072.1	24587.4	593.519	432.151	372.613	47713.2	63522.8	42357.3	NaN	7316.88	15618.2	76853.1	77239.3	81035.7	39051.2	39470.4	57239.8	28535.2	8964.72	13246.6	31891.4	47488.5	27346.5	NaN	NaN	NaN	71.273	20.6209	50.3092	11596.9	7164.03	6776.53	232.019	173.206	186.911	3738.7	4996.35	9169.31	NaN	6984.39	8355.1	19155.3	17571.6	18908.1	14868	13249.1	15297.7	8116.82
P02746	27981.7	32913.4	29572.4	132.639	100.019	74.2882	NaN	NaN	NaN	NaN	64714.9	53752.7	522051	328069	304707	16515.1	49300.3	16568.5	17160.3	8046.02	9729.47	51522.1	12787.3	16096	13462.9	3213.06	153744	20.992	36.37	12.3982	2793.23	2613.15	2022.49	98.8759	30.8606	33.79	NaN	NaN	NaN	NaN	4772.64	5020.47	6138.46	8220.02	7195.21	6863.84	6889.41	8258.05	5394.3
P02747	148396	48514.1	40878.7	611.192	607.414	614.691	28141.2	20092.2	40088.8	33689.4	28982.2	23909.5	80010.4	75861.2	76315.1	NaN	6250.1	NaN	42088.1	40471.3	26307.7	19102	17912.3	26055.7	18820	20156.8	31481.9	30.1238	26.0833	33.4605	5613.02	3585.65	2795.36	84.4188	92.3834	82.4806	NaN	NaN	NaN	0.886455	0.935246	1.08599	21307	19160.3	16123.8	NaN	5307.38	NaN	4231.57
P02748	71744.5	60234.1	58970.9	491.237	442.516	494.61	203556	191098	95117.8	59598.8	127728	121689	144018	158534	161984	89896.7	106437	112200	51829.6	35072.4	60941.8	54092	42423.2	48690.6	69279.9	83739.6	90870.4	78.2649	69.5458	67.9114	8705.97	11803.9	11264.5	168.037	142.163	129.565	30611.3	32318.6	22661	14997.9	30418.4	37438.2	51237.1	42968.7	46549.4	53191.3	50854.4	55999.2	16409.9
P02749	1.22539e+06	936108	1.03648e+06	1410.4	1402.73	988.784	1.01161e+06	1.04186e+06	962204	644887	566477	632484	5585006	5.24681e+06	5677847	2139035	2.00884e+06	2.48475e+06	759602	827367	794461	827660	810288	840537	1.20992e+06	1.50275e+06	1.35837e+06	936.665	972.032	956.684	350476	231796	190010	945.055	644.12	522.339	484886	424098	361693	144065	146934	178789	2.6755e+06	2.67034e+06	2.59819e+06	1.06865e+06	1.35012e+06	1334348	272868
P02750	1.32074e+06	1204153	1.11668e+06	5086.07	4421.63	4316.47	216728	231737	158181	285403	148991	288949	3.49255e+06	3.52791e+06	3.52331e+06	1.63849e+06	1.85068e+06	2.04349e+06	922652	733398	730536	871582	852156	772487	1.31748e+06	1.69156e+06	1668138	1025	1153.37	1086.5	137934	95098.1	99857.1	1137.62	883.527	855.656	121102	124944	80093.7	62736.5	44661.4	96414.5	389387	380064	372460	270404	324851	357298	107449
P02751	209476	180249	186718	1503.92	1367.26	1385.95	1.23572e+06	1.26239e+06	1.20095e+06	2443652	2.28766e+06	2.22955e+06	696168	664870	675027	281636	293142	329618	194766	209210	175690	218377	155645	151786	195327	236597	214153	171.818	179.036	182.96	43001.6	40280.9	39778	442.954	381.407	382.929	167543	179187	168805	167817	180419	173791	198305	196661	198511	100037	108435	118600	57837.8
P02753	2.05544e+06	2.20395e+06	2.01768e+06	3113.11	5364.03	5402.9	1.96241e+06	2.0415e+06	1.74666e+06	1.32033e+06	1328787	1.32873e+06	5140444	5.39943e+06	5129901	1.87009e+06	2.14742e+06	2.22336e+06	782824	1.10175e+06	642404	1.0937e+06	841717	832212	995321	1.48779e+06	1.4548e+06	1092.75	1076.67	1118.66	574229	376670	542606	476.183	1197.53	1219.92	537445	493694	447568	145624	250497	252635	1.88667e+06	1.83155e+06	1.73823e+06	843594	903766	1.07473e+06	224797
P02760	12693425	11271497	12231289	40109.7	38047.8	45693.4	1.81182e+06	1.93937e+06	1.67447e+06	3.26213e+06	3.24299e+06	3950100	109378216	114577920	112781512	14363245	15833545	16756075	12965000	11496342	11011022	12551688	12248774	12099140	9155941	14452444	14129925	9541.32	9238.11	8146.08	3.23629e+06	3.13327e+06	3.5151e+06	12240.4	10350.4	9477.79	471507	484731	412773	431085	532050	572244	42831012	42260604	40464128	8.22401e+06	8747325	9106986	3.06415e+06
P02763	307834	214662	263095	1883.64	1881.66	1866.51	165669	675470	178302	19667	186455	175725	8.01555e+06	7.77805e+06	7960303	131891	186601	171874	404394	118515	252808	32167	120138	154077	133784	280681	262691	300.153	301.797	300.303	60765.4	34356.5	38517.4	711.681	683.103	668.537	68056.7	62836.2	48466.4	520.626	25210.9	5979.97	1562678	1.56136e+06	1.50659e+06	76090.7	76618.6	84169.8	38923.8
P02765	6780539	6563150	6.27037e+06	6331.63	5633.06	8936.44	5.79489e+06	4844543	4.15301e+06	2.57944e+06	2.59624e+06	3039179	17820026	17600360	18838596	6395967	8963771	10092671	4.64753e+06	5868104	3.55059e+06	5.27391e+06	4.36783e+06	4.3575e+06	6.88638e+06	7710761	7.61316e+06	3399.45	3557.28	3773.68	934090	927756	859203	2523.49	2157.83	1841.4	1.09002e+06	1.01236e+06	864144	390784	377986	444593	2616415	2431951	2668399	1.49476e+06	1.87104e+06	2.02629e+06	616486
P02766	399125	355806	369586	2734.54	2860.01	2515.78	1.40705e+06	1.37236e+06	36066.4	2335569	2.20175e+06	2131105	1496423	1.46927e+06	1.53012e+06	508218	658197	666044	486328	563134	569461	475554	481631	487888	463281	386643	443960	957.227	809.929	794.615	40849.9	32156.4	42848.2	54.177	25.9609	14.9218	50794	31489.1	48.6569	294598	176154	134317	254277	280971	265730	187222	194897	219894	100134
P02768	8912592	7.89314e+06	8175464	21533.4	19638.3	21975.6	22064696	21881258	21044102	20381490	22193446	22966336	75975872	72700616	74899496	13192096	14411232	14514183	9176947	9208576	9442579	8113447	6779284	6.57311e+06	10563597	14345299	13929222	9656.83	9529.91	9904.69	1.52024e+06	1.23423e+06	1.42141e+06	6465.16	5824.02	6644.84	7060401	5572504	5.84122e+06	2.34067e+06	2.77208e+06	2635080	15498953	15351680	14844151	4.53425e+06	4.87746e+06	4.84972e+06	1497601
P02774	1.05168e+06	1.01103e+06	958123	5211.48	3933.78	4683.55	425202	422455	407937	562973	759809	750579	3.38355e+06	3.4583e+06	3424726	1.24563e+06	1.57671e+06	1.4537e+06	1.15583e+06	1093525	1.11066e+06	1.11186e+06	887104	828113	951542	1.42841e+06	1.47765e+06	1181.44	1193.72	1137.91	198229	147577	206067	1686.36	1595.8	1532.08	88405.7	76995.3	79249.1	91027.4	95205.4	89091.1	1.04142e+06	1.01558e+06	1.0035e+06	377992	613307	532535	295700
P02775	24375.2	23882.8	17602.1	175.91	208.626	167.028	40389.8	NaN	NaN	25100.8	NaN	NaN	20000.2	NaN	12716.2	29119.9	29017.8	31414.5	11808	17291.6	11593.1	13969.6	19878.1	4940.12	12115.6	19949.2	19526.9	32.2209	20.9889	27.3486	3406.89	2988	2390.94	54.8884	82.1807	60.0693	NaN	NaN	NaN	0.935246	NaN	NaN	5868.19	5946.79	6471.11	4641.53	6142.64	8045.43	5359.49
P02776;P10720	NaN	0.300923	0.292458	NaN	NaN	NaN	NaN	NaN	NaN	NaN	NaN	NaN	NaN	NaN	NaN	0.974713	NaN	NaN	NaN	NaN	NaN	NaN	0.0447067	NaN	NaN	NaN	NaN	NaN	NaN	NaN	NaN	1108.41	586.881	NaN	NaN	NaN	NaN	NaN	NaN	NaN	NaN	NaN	3207.03	3349.28	2615.19	823.3	NaN	NaN	2199.31
P02786	NaN	NaN	NaN	69.3623	56.2869	59.4197	20524.3	13828.1	10729.9	1.50472e+06	1.69833e+06	1249.59	NaN	NaN	NaN	4811.5	NaN	NaN	NaN	3216.11	916.651	25780.9	5424.83	16130.6	NaN	NaN	3597.95	NaN	3.22197	4.21769	NaN	NaN	NaN	44.2982	41.5622	28.834	717141	363236	192445	460.322	460.285	460.071	NaN	NaN	NaN	3617.89	NaN	NaN	2473.04
P02787	1.15385e+06	1.05402e+06	1.07032e+06	5314.93	4981.09	4720.35	2.9834e+06	2.79077e+06	2.50298e+06	3.49859e+06	3277687	3.55005e+06	4.57889e+06	4527554	4.64905e+06	1.621e+06	1.63706e+06	2.05232e+06	1.08828e+06	1.12306e+06	1.15806e+06	1.04168e+06	923926	952754	1.2585e+06	1.69966e+06	1.6852e+06	1110.83	1173.1	1213.43	94298.2	92399.1	98594.9	695.526	692.799	606.515	901373	801760	721385	595122	451393	540340	609065	604129	613630	295679	308623	349600	146618
P02788	96252.4	89464.6	90201.2	619.104	608.361	557.566	273040	259893	233501	306083	302131	312764	320295	349003	313562	206121	212359	219644	95328.5	95652.4	102461	87810.5	81193.3	72083	120296	180507	172112	122.499	132.672	130.672	15568.2	15665.7	13780.8	142.605	133.978	135.907	75701.6	63633.7	61026.2	54187.2	59811.5	57903.9	75239.3	77130.7	72440.1	61584	65653.3	78612.2	26324.8
P02790	479957	413168	430257	3673.14	3417.95	3099.91	93253.5	124373	114209	224743	246469	244457	1.65847e+06	1.73962e+06	1.6413e+06	636678	690071	759131	390951	359085	396344	374081	363424	352628	411440	615895	486901	461.813	411.43	445.773	90286.7	85400.9	89185.5	1301.05	879.605	912.241	15558.7	11384.4	12441.7	15848.7	15474.5	16278.9	424128	420529	424505	215708	284650	296442	130325
P02792	31687.7	23798	24893.4	69.0442	49.9578	51.6174	41376.7	31223.1	12459.7	14358	61914.6	59615.3	88318.9	109523	102308	43484.5	47853	45751	24494.5	18775.9	26174.3	22049.5	34753.9	32556.1	41518.4	47071	58078.2	64.0001	61.7127	36.2334	3374.19	6187.02	4326.32	22.9168	31.2312	19.5121	6928.18	4208.36	4264.97	5406.82	3034.76	4062.1	13920	11421.5	14643.6	14059	14047.3	14873.7	4955.98
P02794	22969.7	22424.1	20636.7	77.735	383.06	376.879	14746.1	13132.8	2658.32	32199.7	27138.9	45470.3	32992.3	30938.4	51917.3	25939.6	19089.8	26769.6	23014.1	12651.5	14999.9	7843.7	12643.8	12382.5	12624.8	32224.3	28754.7	12.4191	21.5428	18.6577	2941.96	3497.66	3129.39	20.38	75.7504	77.3476	5395.71	2542.15	3184.93	2270.82	1981.95	3158.83	16395.3	13476	16479.9	4870.8	4768.69	6631.85	3301.78
P02810	31973.5	16950.5	1750.24	63.3345	54.7363	55.9877	NaN	NaN	NaN	36382.7	31399.4	40009.3	1.37287e+06	1.43634e+06	1.35902e+06	NaN	NaN	NaN	45354.5	36654.9	70406	21235.4	20137	NaN	34756.3	20903.7	18131.2	3.63533	9.37164	NaN	7867.06	5673.96	399.543	5.19535	NaN	NaN	NaN	NaN	NaN	2177.09	3324.93	1344.68	28999	121211	122286	NaN	NaN	NaN	7188.97
P02812	NaN	NaN	NaN	NaN	NaN	NaN	NaN	NaN	NaN	NaN	NaN	NaN	NaN	161788	NaN	NaN	NaN	NaN	1286.26	1465.39	3722.29	3163.53	5396.54	4840.69	NaN	NaN	NaN	NaN	NaN	NaN	NaN	NaN	NaN	NaN	NaN	NaN	NaN	NaN	NaN	NaN	NaN	NaN	NaN	6068.18	NaN	NaN	NaN	NaN	1592.42
P03950	172894	175321	155846	2688.12	2586.83	2508.76	219316	211367	209374	396988	398630	401446	505690	550441	538846	210212	261199	258569	189905	205826	209404	305784	195322	167866	131913	239820	195363	181.977	140.61	175.641	42209.6	30401.1	32185.3	1525.74	1506.66	1384.59	47879.6	46655.4	42356.6	55386.7	97315.4	75760.5	153180	159951	163371	143076	122418	140380	61709.7
P03951	83702.6	100124	76141.6	895.615	649.525	684.025	49617.8	46210.9	48529.6	51859.4	54179.5	56472	229542	198277	207053	81460.2	105156	100529	95318.1	95269	82474.9	99214	66798.4	82858.3	110706	127195	135134	95.9494	84.0004	89.6086	27678.8	28594.9	23937.8	396.943	273.769	279.872	18053.5	27313.6	23965.4	11537.3	11592.4	6873.61	79069.1	84735.7	77113.7	34247.5	42753.7	58065.1	32719.5
P03952	10203.6	18870.3	10757.3	271.234	291.012	274.2	NaN	46146	17052.3	47498.9	45290	40492.6	22644.7	37885.9	22240.9	8966.64	6389.24	8795.44	19775	16071.1	16982.9	11818	8150.18	8136.81	4600.95	12796.1	8601.36	18.3063	29.4608	11.3108	3332.28	4328.43	3654.55	88.4508	61.6239	76.5896	1801.93	3005.21	383.179	57.4572	1883.82	1953.26	10199.2	10882.7	8402.84	7610.17	4647.77	3481.47	5612.97
P03956	NaN	NaN	2040.84	27.3169	33.3704	26.0454	NaN	NaN	NaN	NaN	NaN	NaN	NaN	NaN	NaN	NaN	NaN	NaN	NaN	6072.89	NaN	NaN	NaN	NaN	NaN	NaN	NaN	NaN	NaN	NaN	NaN	NaN	276.903	18.6982	7.60568	27.7895	NaN	NaN	NaN	NaN	NaN	NaN	NaN	NaN	NaN	NaN	NaN	NaN	1774.26
P03973	264085	249340	223418	2622.83	2585.98	2476.44	388718	394586	356100	475072	392463	420243	732114	696013	711368	139850	255719	304622	350837	302693	300658	333878	194194	193549	282310	345629	301584	206.952	239.448	208.748	58139.7	43864.7	44288	798.3	762.797	731.185	127820	127822	122389	162323	152694	132280	154258	151441	135216	69793.4	95440.3	113609	74405.6
P04003	36500.9	24763.4	27393.6	175.324	136.604	141.904	25209.9	23801.1	182625	2745.38	11591	16254.2	87027.1	74636.2	48290.6	29677.8	24546	31557.7	15991.5	13712.8	14021.8	8821	5948.03	9431.63	16778.1	30618.4	43966	35.3654	44.7033	43.7559	5108.7	4534.53	4511.82	45.8583	42.4266	49.9899	2798.59	2740.8	2519.15	1994.51	2775.11	3929.12	13453.9	13043.8	15232.7	9821.5	10284.9	11764.1	5524.49
P04004	396467	343346	310439	2274.35	2445.53	2313.99	1214305	1.13946e+06	893579	1.406e+06	1.24584e+06	892087	1.34798e+06	1.34914e+06	1.37502e+06	507274	561731	559851	298742	303806	332265	435140	330066	311191	449738	581677	562485	336.864	315.669	340.331	89387.2	88695.8	74674.3	708.694	950.981	759.737	314089	292057	267649	237400	237672	170326	490313	480277	430003	240594	279432	337391	105598
P04040	104918	87246.9	112232	975.727	916.525	1020.51	99798.8	99345.1	85210.2	342943	319283	319065	168128	201459	142784	89954.7	146467	156312	76733.5	61749.9	56545.2	72045.9	59746.7	68388.3	72124	134610	106570	72.0427	45.4464	62.9407	10175.6	7037.05	7713.6	169.992	145.847	163.051	7883.21	8261.83	5480.86	10457.9	8312.05	6532.92	25477.3	23279.2	23378.4	21866.8	26115.6	19852.3	11888.8
P04062	40713.2	46021.4	31683.4	233.777	126.985	148.573	17687.5	10271.7	14546.6	10142	9645.15	11254.4	42072.9	66243.2	104048	36167.8	25389.4	36051.7	22494	22318.8	24283.9	39199.9	56758.3	42584.6	43396.8	24308	38013	110.521	51.9385	37.3145	7866.36	8295.31	7890.85	47.8058	37.475	37.1259	26.0716	29335.2	30035.6	142.628	176.893	151.559	22072.3	19412	20051.2	14335.6	10083.8	17061.7	8110.19
P04066	32146.2	25928.1	20432.6	59.418	35.8566	61.0301	32806.1	18323.1	11843.8	NaN	NaN	18342	61687.5	56528.7	46689.4	31033.4	30749.7	30846.8	4522.17	9924.46	11638.5	16286.8	16650.2	16391.4	28440.4	41655.5	38848.5	45.7675	42.0736	32.481	9483.95	7535.28	8192.64	23.4557	14.0202	26.2941	19616.5	13006.3	8042.12	NaN	NaN	704.17	17238.6	16705.4	16769.7	10417	11358	12355.9	5376.69
P04070	NaN	25800.9	10084	46.8974	146.168	181.657	13221.7	12043.4	12573.7	17960	22370.5	21984.8	59071.8	21502.6	103527	21894.5	NaN	25140.1	7472.13	12456.8	13486.2	38820.6	14933.3	NaN	37151.8	NaN	102099	27.1126	15.8604	12.7185	NaN	5052.29	652.899	77.6745	39.2941	37.4224	737.682	659.04	237.187	4719.87	3422.75	1527.02	10723.7	7410.15	20331.3	5468.42	NaN	7808.11	3582.14
P04075	328151	283339	307622	2954.19	2981.06	2830.77	477449	569298	457903	809993	932895	916223	762540	697647	715389	322609	385224	424149	220400	253398	300638	290283	232440	227702	299478	373365	375111	293.451	285.477	312.403	24165.5	20213.9	20355.7	354.157	304.403	284.163	91450.1	104983	88944.3	137487	109730	110617	78509.1	71211.9	74362.4	48427.2	54519	59715	27903.6
P04080	743549	790458	700938	1817.89	1867.33	2810.25	218791	200915	178169	377708	271764	344546	2.37683e+06	1.96487e+06	2158012	1.26606e+06	1.1155e+06	1.147e+06	574920	739693	643106	509333	472975	401093	555076	1.01944e+06	937048	464.311	395.264	646.337	95699.6	92190	84848.1	248.206	278.84	346.77	31831.9	30997.8	28234.2	45440	36118.3	35995.2	342071	323069	322213	181841	190477	213672	94585.1
P04083	996266	852048	943835	3158.76	1979.59	1704.51	1.80268e+06	1.96968e+06	1.66307e+06	606413	791678	564345	2.77559e+06	2.6441e+06	2800060	1266788	1.22281e+06	1.42938e+06	663834	785580	838558	789655	603745	547644	1.08321e+06	1.47752e+06	1.50588e+06	947.935	1017.63	1027.18	110451	94781.2	89417.8	575.994	376.421	377.662	654398	637563	611289	92492.5	86976.2	76934	338108	337624	331776	237590	253620	288068	92355.1
P04085	11938.1	49104.3	19704.3	214.201	437.553	338.445	NaN	NaN	3483.77	825436	826339	849021	124969	96810.6	144791	101079	95436.1	108465	24706.4	19152.2	22050.4	105949	139860	34785.4	50124.2	83992.5	69232.8	60.5728	62.7075	35.1225	4137.17	4269.47	5842.01	46.8853	87.005	67.4423	NaN	NaN	575.851	4347.25	3272.94	5899.92	19510.3	18100.1	19172	22155.4	23420.9	28174	8773.85
P04114	20023.4	23483.3	18936.8	108.823	107.719	113.838	2314.62	NaN	NaN	5997.92	6896.95	25473.8	14828.4	9978.26	14681.8	7167.98	10397	8494.36	7697.03	9800.05	8539.97	3836.59	1993.38	5646.71	NaN	20926.2	6011.73	34.2967	18.6492	19.9889	1843.02	6794.97	1156.45	30.7519	24.6821	29.9947	38469	24916	22521.8	33702.8	41343.3	107600	8935.73	5390.22	5199.56	3679.58	6124.69	3749.38	3201.7
P04118	26839.9	29629.8	37025.8	464.238	453.826	485.958	81346.3	75952.4	62639.8	37292.3	33592.1	41694.2	92078.7	96594.9	93659.3	33244.8	36752.9	34002.8	15053.2	36433.3	47946.9	31500.1	19674.4	12790.3	22148	24876.5	49148.7	11.5252	12.274	13.6532	13545.3	8972.58	8339.26	99.2846	89.7191	77.3257	15173699	14952773	13164796	4975.11	5511.16	5233.62	28399.7	25508.5	30974	14199	13179.7	13733.2	5228.9
P04155	2.18137e+06	2.03887e+06	1.9966e+06	18234.3	17075.7	18140.5	3.04707e+06	2714413	2.47073e+06	786606	841324	680162	3.75984e+06	4461549	6.15936e+06	1.83424e+06	1.69788e+06	2.40549e+06	2.03118e+06	1.53533e+06	1.30571e+06	964554	781687	937827	1.43611e+06	2.11612e+06	2.08172e+06	1411.83	1263	1285.81	499443	495473	476254	6428.6	4614.22	6355.05	550933	559705	522528	228194	194467	136993	2.8205e+06	2802596	2.78533e+06	990801	1.03719e+06	1.15629e+06	616006
P04156	492230	413956	425168	7057.92	9648.46	9431.64	546568	386812	377686	802370	831166	804280	2.4761e+06	2.91435e+06	3.56286e+06	780153	837233	1.05526e+06	680534	562439	568261	804677	507507	638271	495753	818872	785392	546.286	524.544	527.807	78959.4	65623.6	97415.7	2285.75	2625.58	2500.05	154758	157436	131301	103789	143116	165541	730464	717967	715902	251521	288270	258557	160064
P04179	8407.37	NaN	NaN	23.1715	24.8655	19.1262	NaN	NaN	NaN	4494.2	NaN	NaN	59732.6	46536.8	37915.8	NaN	NaN	NaN	12560.3	11152.5	12513.3	23688.8	22483.6	9593.55	20518.4	28870.7	32852.4	50.3278	23.2346	34.5366	6226.33	NaN	1814.94	11.5365	8.37297	9.06594	NaN	NaN	NaN	1973.33	NaN	NaN	3683.12	3093.86	6833.52	NaN	4488.15	NaN	1885.59
P04180	14036.3	17207.3	16408.4	269.495	278.199	254.923	25964.5	20380.5	22262.1	39591.4	52121.9	44400.6	125704	115277	125505	32714.8	33082.8	42966	11065.7	10834.6	1465.58	14222	17133.6	3499.44	10910.6	22901	12516	15.3466	18.8894	17.3828	6485.45	5758.15	7334.38	172.97	186.709	181.715	13281.8	12559.3	11900.9	14006.1	2294.58	13320.6	72789	73771.6	64424.3	14420.8	22766.8	18002.5	9767.85
P04196	137574	110589	127888	468.575	599.216	486.232	96530.5	98992.9	54476.4	203036	42232.5	112373	330931	352447	319423	98305.2	114622	119990	68541.1	89808.6	62052.3	67479.6	57919.9	53033.9	90283.6	117305	116842	52.9267	61.3494	76.0757	12518.7	12404.1	15155.4	70.8695	86.7336	83.8958	9286.34	10437.4	10560.8	8076.42	3099.77	4681.56	56302.5	55781.9	54710.3	22676.6	29656.6	29481.5	15644.2
P04211	143656	79165.1	131319	1204.57	1236.89	1280.09	195004	195403	172139	313628	312733	319993	355205	405604	500842	120465	131083	144902	112532	50861.3	81904.8	47747.5	47796.8	33846.4	49582.1	119345	110759	99.3428	161.263	159.529	33652.3	13985.1	25379.4	357.715	355.645	322.048	24760.3	25778.3	40903.3	64147	31197.5	60558.1	77987.9	88819.1	82595.8	52789.8	36504.3	38226.5	16490.9
P04216	42539.4	40078.6	35941.8	48.303	46.5462	27.0041	25473.5	11186.4	19032.7	43012.9	6165.09	33244.4	150942	152022	156830	130692	168871	126305	6328.99	15649.5	19047	6832.07	5561.67	5814.75	131309	186044	151053	13.5661	19.3719	17.3632	14165.5	8202.17	9937.65	4.55865	5.55126	7.21702	2010.69	1593.71	1911.91	6372.66	2622.49	2269.99	49617.1	47209.3	43784.9	77359.5	89263.6	79280.4	5281.32
P04217	493843	499623	488104	1693.96	1630.54	1511.17	130027	113699	113270	156576	188858	175302	2.09902e+06	1.89451e+06	1.99629e+06	735992	803608	1.03576e+06	265745	225231	272538	295694	240607	335382	332812	498183	488342	535.543	443.119	373.301	47264.3	35471.3	42413.9	249.668	262.431	235.454	33402.3	33383.2	33371.9	44575.5	47870	56228.8	238174	236424	238199	89505.5	128414	145246	30922.1
P04233	98986.2	86625.2	103773	456.432	545.061	412.282	41430.8	44968.5	47021.4	46279.4	54184.9	48681.6	201409	247774	92605.7	383195	510708	556480	111933	53164	104420	7549.37	84131.2	20445.3	372939	214951	196553	35.7597	24.6193	27.8492	12489.4	10395.7	12347.4	40.6888	38.0522	33.7412	10341.7	12185.5	8524.17	7742.12	6058.25	7092.38	22100.5	22600.1	19251.3	67754.7	85016	61083.9	13077.1
P04259	624716	543102	542214	5990.64	4178.19	4780.05	208921	209922	196153	303690	318171	312493	2495046	2.72711e+06	2.54585e+06	759454	711925	863290	750030	823078	671123	655676	643169	641698	848695	1.01241e+06	998245	1209.95	1183.17	1340.78	203490	130151	150326	2061.79	1694.77	1968.19	28646.7	32720.4	31152.5	44430.8	50797	38630	1144110	1145820	1.12824e+06	468592	548480	594430	265645
P04264	2.23965e+06	1.98051e+06	1992137	6381.7	6083.92	6219.07	1.94733e+06	2093936	1.77058e+06	4.35447e+06	4.03108e+06	4546290	7763824	7.40011e+06	6840204	1.32449e+06	1.43928e+06	1.49586e+06	1.96813e+06	1.93212e+06	1.91363e+06	2.27327e+06	2040790	1.95169e+06	1.17133e+06	1.57687e+06	1.58883e+06	1900.51	1847.19	1829.51	230974	216046	215995	1339.95	947.783	1094.75	475793	452513	401428	475964	500934	485013	992190	942080	934290	294373	273137	342989	245642
P04275	66337.6	85106.6	79213.8	838.098	736.195	705.004	25171.9	27760.4	28546.1	42956.6	45165.9	45364.1	166150	169034	160718	89026.7	93455.2	104809	49669.5	50005.4	66126.6	66707.5	60639.3	68438.1	61927	98686.7	108640	114.594	115.561	111.394	11704.9	6801.7	7124.23	122.371	116.761	126.407	3513.44	3908.6	3284.11	4121.42	3906.03	3511.74	40818.3	43873.2	40940.4	15223.2	21526	23385.7	11803.7
P04278	39533.5	106422	41983.6	573.715	704.83	736.046	NaN	NaN	NaN	12596.9	20330.6	12343.1	43062.9	35906.8	45745.4	24133.4	29615.5	36838.1	79599.1	29707.9	NaN	9554.86	8721.09	25715.9	19628.3	21084.9	23189.9	22.1889	22.2206	15.9364	5163.28	5901.73	4035.38	50.072	69.0697	83.0546	NaN	NaN	NaN	13387.5	14781.1	12599.6	12515.1	11305.9	14323.3	6048.61	3223.11	6358.53	4185.84
P04279	11417789	12510556	12235979	34343.6	33184.1	36871.8	2.23732e+06	2575206	2.16398e+06	1.85022e+06	2.01196e+06	2.07036e+06	32054338	32501468	29979896	10116233	10996840	13289494	12020600	10045353	11909936	14725547	9664763	10894763	12001962	15069847	15068014	12438	11187.1	11010.8	1.75458e+06	1.58457e+06	1.65445e+06	9305.79	9745.23	10703.5	1.22567e+06	1.29832e+06	1.12219e+06	799215	1.08692e+06	1.01973e+06	5.70804e+06	6.04911e+06	4648610	3.17677e+06	3253438	3.95099e+06	1.486e+06
P04280	31131.6	2836.85	3418.01	157.182	489.193	578.806	NaN	NaN	NaN	1.02198	0.623495	0.541477	148212	171852	205161	NaN	NaN	NaN	96612.5	108975	91791.3	379898	270229	280512	115127	125177	127033	65.0903	97.5244	101.376	16136.1	2335.03	1575.94	138.023	104.086	135.666	21365.3	24645.4	24688.3	40939	53733.7	40492.5	34435.8	36557.9	35963.7	NaN	NaN	NaN	22130.8
P04406	415544	417864	438134	1437.68	1181.95	990.002	710006	592362	427102	335248	418819	529326	771294	743482	777113	617948	726874	821954	123401	128418	130667	330130	242900	278446	330885	461419	508882	270.942	266.899	246.662	84785.8	95381	90683.3	372.692	474.347	401.321	182556	170738	149415	85089.3	64978.7	69974	234418	241453	221781	174640	207074	235931	35531.7
P04424	46810.8	35864.1	41602.7	477.407	464.719	454.541	31111.2	45783.5	31123.6	47369.4	48525.1	54143.9	139188	119568	133077	68891.5	65315.7	73115.9	28112.2	38085.8	34144.8	51267.3	35908.7	41059.3	70944.2	83443.7	83684.9	63.8451	68.3357	64.0654	14195	12123.8	11789.7	209.479	197.526	194.484	27960.6	32243.4	24715.9	9373.09	11096	11214.7	44385.6	46570.9	40527.3	30635.5	26730.5	37616.7	15935.1
P04439	80834.7	60800	64483.1	715.334	676.426	634.38	NaN	NaN	NaN	91132.8	99687.3	103604	159488	200749	283279	65836.5	97312.1	107322	54336.8	41114.3	52312.3	56731.9	57242.8	16963	82479.9	96863.2	120526	45.9077	35.8761	28.4948	11686.3	13822.6	10484.5	161.567	184.322	135.958	NaN	NaN	NaN	10684.9	2074.53	20907.2	52318.9	47686.1	44809.9	26267.4	30456.1	38589.9	17100.2
P04626	NaN	3211.69	NaN	45.6911	19.3703	16.3724	NaN	NaN	NaN	NaN	NaN	NaN	10248.9	7511.73	8895.33	NaN	NaN	NaN	NaN	NaN	1601.33	67096.1	41542.8	49892.3	NaN	NaN	NaN	204.766	NaN	201.281	NaN	5855.18	NaN	7.8248	7.48941	6.63525	NaN	NaN	NaN	NaN	NaN	NaN	12649.6	12365.9	12297.7	NaN	NaN	NaN	4570.81
P04632	23574.2	24049.1	17808.8	607.854	596.876	485.465	38321.7	36158.2	38812.9	57670.3	58288.6	68311.4	62916.6	78504.5	96847.8	74182	128254	75082.9	35798.8	22758	38197.8	23276.7	30516.3	28360.5	25614	24326	37327.5	45.7404	34.3605	39.2769	1269.52	1811.63	1450.65	64.2487	65.3959	61.7656	6399.55	6086.3	6864.86	10462.5	10431.8	9777.94	10841	9606.2	11809.1	2817.7	940.229	4607.15	4794.43
P04733	45550.1	74175.1	66241.5	1587.41	1071.9	1172.09	NaN	13395.1	49726.4	28850	32889.6	29756.2	249322	238705	265675	46978.4	NaN	NaN	24645.3	51952.2	66679	14121.2	4641.22	24916.5	27562.3	42452.6	25399	17.6266	6.01669	19.3811	2937.63	2975.15	4608.8	15.1888	9.29502	14.2854	3184.95	655.562	19621.1	6730.34	6375.17	6478.42	29469.5	28705.1	31667	90.1157	NaN	NaN	3669.15
P04746	62283.1	57221.3	49382.9	42.0008	39.7377	NaN	679954	495620	465875	234278	18643.3	58390.3	1674149	1.19352e+06	1398371	NaN	624760	NaN	43999.4	136697	5894.37	67424.1	65536.4	81558.4	215745	231577	234051	129.5	132.606	130.204	6626.29	2035.23	2528.97	5.21242	2.06537	NaN	1.14305e+06	865492	786046	76064.4	498.877	316.041	309265	295111	299080	NaN	NaN	NaN	12742.8
P04792	1.13359e+06	996652	817087	2280.89	3792.97	3481.37	340047	326177	351297	559704	565664	585498	2.61198e+06	2.49705e+06	2.49365e+06	1257066	1.21465e+06	1.48826e+06	1.20295e+06	865759	939243	1.02755e+06	628569	777838	1431984	1.83847e+06	1.57667e+06	707.378	806.927	755.587	351249	206177	178697	1823.87	2163.61	1905.84	88348.1	91928.7	73940	131099	120398	124112	640485	631824	625505	476903	566742	679553	247454
P04839	NaN	NaN	NaN	64.0669	59.2483	32.1265	NaN	NaN	NaN	NaN	NaN	NaN	NaN	NaN	NaN	NaN	NaN	NaN	NaN	NaN	NaN	NaN	NaN	NaN	NaN	NaN	NaN	NaN	NaN	NaN	NaN	NaN	NaN	19.551	13.7364	23.6615	NaN	NaN	NaN	NaN	NaN	NaN	NaN	NaN	NaN	NaN	NaN	NaN	NaN
P04843	27077.9	22566.1	37353.4	226.674	166.18	189.101	25351.2	19609.9	81951.4	4495.09	25559.7	29945.7	76012.6	43066.9	56226.4	21262.8	45268	45410.7	34236.2	21007.8	29865.8	88470.6	15965	48812.4	10331.7	75920.8	14623.8	19.102	26.9602	29.4018	2132.55	2749.89	1237.36	18.8566	20.2279	19.8055	5593.7	4833.92	7634.55	85.0339	86.241	985.896	5264.5	5258.1	5460.9	2978.29	3410.46	4210.65	2287.14
P04844	NaN	NaN	NaN	34.5767	29.4437	91.7184	85813.4	6824.96	52511.4	7.88466	7.88403	NaN	5621.96	8736.41	7201.54	NaN	NaN	NaN	NaN	4907.28	NaN	4745.91	630.396	NaN	NaN	NaN	NaN	17.6003	8.19723	14.8059	NaN	NaN	NaN	18.6592	10.7272	16.1122	1839.66	1433.31	960.518	810.048	637.256	NaN	4984.87	4088.54	5175.54	NaN	NaN	NaN	2695
P04899	110848	113253	133619	622.465	596.164	484.949	66457.7	60944	51153.1	91455.7	90953.9	99619	259933	335821	359576	82460.4	116706	148003	94140.4	63988.9	79209.1	66339.1	75351	66371.7	117853	159486	153978	122.263	114.245	108.695	18526.5	14980.2	17833	267.365	212.856	202.326	14258.8	11666	10558.9	13398.5	17385.5	17317.4	47778.4	51818.2	43995.5	26005.8	36082.8	37670	16198.5
P04908;P0C0S8;P20671;Q7L7L0;Q93077;Q96KK5;Q99878;Q9BTM1	265558	233630	234898	2078.44	1674.91	1576.42	NaN	NaN	NaN	NaN	NaN	NaN	295209	231465	272046	311299	301950	347679	135019	102718	55720.1	336688	276186	164533	177623	171327	220495	159.719	101.02	169.293	93247.8	111932	100506	1771.02	1410.6	1221.87	NaN	NaN	NaN	NaN	NaN	NaN	106687	82669.5	104558	219965	276117	277483	40655.7
P05019	30509.2	11185.8	59355.7	191.811	168.446	172.072	22439.5	27851.7	22575.4	34797	40827.9	50107.3	19120.2	34951	25940.2	24326.6	32988.3	17340.8	12707.9	10455.3	NaN	23793.4	21566.5	25090	339724	398829	222749	72.8854	17.4121	70.7639	4655.62	4857.61	3167.8	25.1463	18.2406	21.149	2722.42	2800.35	2944.1	1865.79	9094.49	918.69	13861.4	14636.7	13190.3	9409.85	7999.87	11235.9	5478.29
P05023	228071	209884	205933	1865.19	2019.89	1849.37	156623	158844	129180	264473	272967	265257	543414	507598	554808	345204	412206	424793	163819	172944	154372	159675	160372	137334	210182	298277	318706	213.06	183.331	188.972	35972.4	37940.3	35909.5	494.962	472.071	503.496	21922.9	21635.5	19198.4	26931.7	28937	26352	157811	151832	155019	102682	122975	124350	52750.8
P05026	114569	134614	130578	1154.78	890.137	916.936	148937	116641	100900	208930	176047	144353	289004	332682	287247	155923	146280	174203	108603	75442.8	60131.9	35103.7	25255.3	26260.5	88018.4	102081	91621.1	37.1922	45.0779	40.9355	21601.4	15939.1	18032	373.913	278.228	284.199	37430.7	27060.1	26382.6	24593.6	18870.7	11649.2	63447.7	72438.6	78765.4	48268.6	55118.6	62240.3	21001.4
P05060	62821.2	59215.1	61356.6	1887.77	1509.95	1644.39	163904	139698	107034	145115	144563	131367	593046	627546	618913	95662.1	123300	145911	88417.5	119752	88720.1	122019	92860.6	68226.7	63669.1	116925	114889	69.5172	66.6703	71.9862	14876.9	12599.5	14233.6	654.714	479.894	476.102	15635.9	20522.6	21365.8	19003.1	17347.2	14878.7	120822	121510	112831	57708	56929.9	58696.1	34956
P05062	737186	629816	648314	4519.38	4094.6	4613.05	819129	750605	738003	1.39673e+06	1.43514e+06	1.43765e+06	1.83725e+06	1.78431e+06	1.80187e+06	781083	946359	940373	752050	735592	712913	701748	571122	537963	715534	1.08194e+06	972881	756.419	760.494	731.749	161389	147576	149595	1250.93	1426.14	1576.51	211119	188688	191556	222612	188003	287262	518724	528743	501891	440960	497327	508377	183845
P05067	1370144	965635	1.11853e+06	12140	10607.7	10310.9	616764	616556	558736	1.24647e+06	1.22046e+06	1190627	3.94657e+06	4.36397e+06	4.15701e+06	2.26138e+06	2649298	2.32195e+06	1.9056e+06	1.58688e+06	1.69022e+06	1.21618e+06	1.08339e+06	937664	1.05986e+06	2.12145e+06	1.76415e+06	1408.87	1196.35	1341.36	186828	106744	108651	1480.68	2545.96	1997	291922	262284	209860	220912	235343	210828	728223	652314	716486	521437	583622	670612	242192
P05089	43455.9	36196.6	38911.8	367.162	354.828	356.128	17889	23528.9	19492.2	58285.6	55777.6	45936.9	50462.1	54596.7	44227.9	7593.76	11156.5	63548.5	26622.4	19362.3	20852.8	17836.8	29232	23099.4	23099.3	40716.5	32987.5	62.3801	28.6918	45.627	20653.4	16812.6	18879.5	255.546	208.359	247.74	2462.21	3910.64	1985.19	4165.89	6612.69	6384.72	44760.4	43269.7	34734.3	8976.63	15039.3	64650.5	8319.31
P05090	21260786	20663902	21123942	42145.7	43209.6	43966.9	9427970	8472060	8.0025e+06	12307692	11552967	11343794	65380072	64313460	66173116	21262352	22285248	23173640	24326798	21451924	20658454	18148618	14791454	14576104	15682436	22433078	21665842	23490.8	23564.9	22506.4	5728246	5.10153e+06	5.31727e+06	17755.5	15990.8	17287.4	6047299	5291825	5542789	4.97768e+06	5.16108e+06	5037920	21659880	21160020	20465906	12701853	13564414	14993943	4.25132e+06
P05091	28775.6	23939	23553.9	447.238	354.935	398.261	44779	18162	14755.4	34098.3	40592.6	33382.9	35103.1	65323.5	17419.7	36188.1	33902.6	41427.3	38811.9	28816	45747.8	16628.2	6467.09	9062.83	26350	35165.3	39961.5	24.5757	26.8207	56.5421	4012.38	3486.07	3511.51	75.9851	58.3959	60.8845	6433.32	4762.19	5858.2	5996.1	3920.26	3244.97	8993.84	8885.93	9453.16	10644.3	8654.67	9668.29	4980.44
P05106	13179.5	93903.6	120337	158.027	135.41	194.1	13892.4	13220.3	8002.82	11917	12108.6	6730.26	45419.9	17971.9	49330.4	NaN	NaN	NaN	7868.72	8853.54	6978.28	2292.5	NaN	NaN	7279.21	9628.52	2370.56	14.5709	26.7387	33.469	1328.25	1534.08	1122.25	18.3931	31.1999	32.0824	1838.03	1182.29	1309.22	1424.36	2295.71	1525.08	2634.72	2859.9	2371.49	NaN	NaN	NaN	2655.34
P05107	12960.3	19262	24896.2	282.057	264.564	221.853	18565.4	18750.4	30659.3	35941.8	36405	33810.2	14941.5	66760.3	29060.6	15472	NaN	22907.7	15068.4	13869.5	11146.9	31601.8	15837.3	10407	34843.9	NaN	30277.6	23.8858	16.0808	31.7201	3520.37	1432.44	3644.14	53.9223	59.63	46.5502	5632.26	4087.7	4247.45	7072.2	8853.53	6431.08	3410.75	5795.66	9335.81	1677.95	NaN	1521.38	3168.75
P05109	409701	389285	387345	1021.35	797.534	747.196	1.33138e+06	1.23105e+06	1.17087e+06	2.83481e+06	2890870	3201451	1.23498e+06	1.30388e+06	1.34271e+06	627218	687690	771345	331805	366214	285320	279237	305890	198331	366066	553299	511501	383.45	418.33	334.122	56794.6	54440.8	45941.3	282.6	265.338	268.577	334916	335579	322807	501826	608586	624851	181264	175643	187741	135688	150724	168897	52165.2
P05120	23628.4	5827.83	7185.8	62.6318	157.497	168.431	32412.4	27026.2	24243.2	55840.4	58471.9	55448.5	72320	44448.1	63059.6	NaN	NaN	NaN	9765.92	10433.5	13705.4	8942.42	12194.7	10945.6	18877.7	44234.5	37480.5	70.5167	28.1155	77.5783	1252.36	295.321	456.36	12.1481	29.7299	30.4446	1481.67	1402.61	1211.26	1984.5	2548.15	1953.33	9217.69	6518.63	7765.05	NaN	NaN	NaN	2347.95
P05141	67865	61832.9	56092.8	294.958	286.846	332.437	142538	144322	149611	26705.6	24880	24992.4	192312	187247	176604	60378.3	61250.6	65892.5	38400.1	34726.6	35204.6	76942	79402.4	56766.1	111488	116221	123660	112.28	106.417	77.688	10569.3	17000.7	14873.2	132.945	122.19	129.665	6227.5	5545.19	6649.41	19000.6	9183.44	17828.7	35586.7	32470.5	31632.7	25859.3	22228.8	28330.1	15827.1
P05154	472353	468364	484624	2484.46	2586.66	2110.5	88536.2	89269.5	92993.4	172176	224498	211424	2.52556e+06	2.53049e+06	2447560	714865	808390	972058	511910	574140	562846	318794	294387	294026	721460	996150	947591	671.038	647.425	703.399	52094.7	43230.4	46890.1	298.689	363.066	273.639	14632.1	17090	16417.8	25406.8	23408	23046.9	252687	261089	238237	161802	180887	205364	83014.9
P05155	1.40896e+06	1.21846e+06	1.21493e+06	5623.18	4877.72	4226.72	562571	559328	507085	844123	910508	919647	4535312	5.04008e+06	4694597	1605224	1.49355e+06	1.5031e+06	1.1598e+06	1.03342e+06	1.14346e+06	923563	885939	878898	1.57015e+06	2261143	1.89212e+06	1303.6	1499.05	1437.67	110661	81022	96324.2	910.253	801.668	593.475	113630	96733.8	98910.9	206415	131675	173272	492404	524258	467232	285173	291637	304341	126642
P05156	111089	104719	106941	748.266	752.737	688.747	839782	838120	737996	1.6048e+06	1.5859e+06	1.69223e+06	453166	442830	507359	132968	134947	134387	118911	133545	125237	103140	86630	85351.8	117319	153902	154353	89.8028	94.46	97.7245	13128.5	11784.7	12383.4	149.65	165.796	152.08	145780	156476	142130	178209	145718	150306	74389.5	66290.5	66796.8	38160.8	35484.1	40638.1	22139.8
P05160	23600	16220.9	16413.5	225.202	188.952	213.511	34573.8	26371.4	16197.7	51047.4	52772.5	84952.9	27463.8	25432.4	32504.9	20457.6	15293.6	19170.6	7634.33	5389.87	7304.43	7527.93	16989.7	5937.94	13577.1	27371	21535.9	9.22015	11.2681	16.2144	2898.27	3037.12	3435.51	46.9725	50.6169	44.3865	4683.49	4861.63	6065.94	7119.51	6661.94	5415.48	10741.8	8311.89	9925.56	33458.3	12487.3	7078.37	4800.39
P05164	47298.4	46109.3	50498.2	460.836	508.804	470.617	51202.9	42612.3	43685.8	31688.4	40517.9	45764.1	109246	119805	108301	74262.6	60639.1	68125.6	41277.5	19787.3	32911.4	19243.6	15147.1	25033.3	88317.8	87392.7	56274	96.9337	82.7005	108.808	3076.85	3419.94	3374.18	64.1848	75.0615	70.4462	7681.46	6406.89	5858.44	4572.86	3791.93	4535.67	20099	18922.2	18936.5	5838.87	11725.1	11270.4	6892.84
P05165	28486.2	14982.8	11280.5	156.25	96.5957	81.2975	NaN	4095.93	3405.93	4559.6	2788.65	5467.96	19034.4	26467.7	6094.21	40101.2	NaN	NaN	16595.5	10187.4	7761.74	101507	12717.7	5608.97	NaN	7679.46	9050.52	28.7841	23.3179	15.3371	2186.17	1737.13	2304.2	25.5686	30.1735	20.1805	4161.07	3447.73	2235.21	2869.21	2518.23	3763.7	5879.7	8303.11	5662.81	2391.95	NaN	NaN	2571.17
P05166	53090.3	17520.1	47811.2	476.283	519.061	475.76	8669.37	NaN	25337.9	24291.9	16262.3	8799.39	4182.94	5467.03	6298.32	325273	377768	NaN	268094	66688.4	228671	9116.98	NaN	26317.7	NaN	66606	NaN	45.1867	171.041	NaN	1558.14	2890.09	1182.75	23.7049	25.5992	40.5707	2584.35	NaN	4382.23	3428.35	5396.36	4723.89	7350.4	7660.47	4618.07	NaN	NaN	NaN	1490.13
P05186	46032.4	46981.8	56645.3	1001.85	971.799	928.379	129141	117911	66684.6	38569.2	25641.1	21732.5	106876	142131	141868	50831.6	58565.5	61201.6	55208.6	43642.2	48454.9	31284.8	29103.7	31272.9	56462.4	65153.6	51999	14.0652	18.3478	15.3979	12936	16254.4	19288.7	515.396	480.643	487.116	16067.6	15026.4	12082.4	4294.52	7630.93	8716.61	47991.6	46938	45923.9	41686.5	42701.9	53057.6	13064.9
P05187;P09923;P10696	NaN	NaN	NaN	NaN	NaN	NaN	12254.1	10565.2	6758.75	83173.7	75509.1	129959	NaN	NaN	NaN	NaN	NaN	NaN	NaN	NaN	NaN	NaN	NaN	NaN	NaN	NaN	NaN	NaN	NaN	NaN	NaN	NaN	NaN	NaN	NaN	NaN	4494.97	4212.52	4385.43	3562.33	2491.06	687.24	NaN	NaN	NaN	NaN	NaN	NaN	NaN
P05198	17323.4	16321.7	8117.84	184.403	109.897	142.771	NaN	NaN	NaN	NaN	NaN	NaN	8877.04	12479.6	9497.12	9155.83	4191.98	NaN	8591.45	11031.6	7925.73	11248.6	7285.18	NaN	NaN	NaN	NaN	25.8687	53.4447	4.97567	2018.39	2650.34	959.891	17.6122	16.037	22.3113	NaN	NaN	NaN	NaN	NaN	NaN	8448.74	5400.13	8531.71	2595.6	1816.74	NaN	1875.86
P05204;Q15651	33616	16820.4	24917.6	NaN	NaN	NaN	NaN	NaN	NaN	NaN	NaN	NaN	42098.1	74611.8	51273	NaN	NaN	NaN	9542.9	18492.5	43826.3	NaN	NaN	NaN	16314.9	18483.6	23287.1	NaN	6.48202	NaN	7166.45	1499.51	6842.89	NaN	NaN	NaN	NaN	NaN	NaN	NaN	NaN	NaN	24997.5	27803.8	27603.3	NaN	NaN	NaN	7390.42
P05362	34089.8	26635.8	27526.9	408.567	263.205	235.012	34520.5	39601.5	36475.8	25543.3	33965.4	37824.6	118279	115729	116143	107439	47441.9	82822.4	37794.1	32663.6	30878.9	18228.6	15045.9	21357.3	19498.3	44765	53124.6	39.8488	40.7661	33.6004	7186.06	8677.79	7589.3	170.336	149.675	135.414	20994.2	20225.9	18281.4	7341.34	6509.24	5909.82	51066.2	47159.6	44727.8	35442.6	20459.1	30051.7	12072
P05387	61797	28222.4	64753.4	66.8032	104.209	76.6062	122657	106591	93023.7	235287	234330	244509	139494	147410	147588	20253.7	20028.8	NaN	28909	30609.1	34094.1	69739.4	61133	61977.5	54828	71101.7	72944.8	80.6946	86.6457	63.4215	6099.85	3608.26	4751.88	18.3644	29.0845	40.2933	15381.9	16655.2	15580.1	23162.8	15312.6	10444.4	38263.7	34538.7	33643.7	4830.07	NaN	NaN	4949.37
P05388	19296.6	14014.9	18518.8	108.701	92.4218	133.577	47033.7	133549	33110	2915.4	10730.5	15231.7	46470.5	34299.1	40521.2	24200.1	28546.2	32933.8	20435.1	9524.62	27911.6	22296.9	22236.6	18469.4	11796.8	36700.5	36236.4	36.1469	37.246	27.6706	2582.67	1992.26	2628.23	27.1215	18.04	26.8421	1.59746e+06	1736059	1.11981e+06	1568.72	822.708	639.742	12407.1	12075.9	11020.6	4282.47	6715.64	2214.95	3715.35
P05413	30827.1	28666.9	26164.6	114.725	89.8571	87.4452	55530.9	28437.4	41895.6	20123.3	NaN	2.09342e+06	124692	116976	126473	76512.2	72880.6	78725.6	13775.6	13795.2	23283.1	32133	19101.1	33853.4	38165.4	86913.9	76515.2	34.2808	39.6797	43.4654	5942.46	5064.08	5338.17	42.0653	39.1775	39.3411	25122.1	1486.34	20011.3	17483.5	NaN	5761.71	30421.7	28970.9	27922.7	11895.9	13699	13337.9	5519.98
P05451	915757	663756	744880	3340.11	5647.26	5276.3	911526	951636	880411	509470	532750	514567	5.0366e+06	2.75742e+06	2921163	854351	999659	969784	284394	281389	444781	514899	419742	442953	501882	776160	626590	310.65	429.029	431.737	217563	224097	162178	1540.2	3288.76	2957.09	196442	170306	156817	126623	176109	164491	1.37254e+06	1.19262e+06	970312	442251	484662	494471	129268
P05452	524598	449915	443531	2915.94	2786.61	2512.44	1.98147e+06	2816746	1.72388e+06	2.44338e+06	2.22528e+06	2.21446e+06	1.84273e+06	1.7324e+06	1815152	682214	872584	948330	530577	531043	422102	471849	374144	383035	627842	822013	816523	591.654	539.897	572.141	67283.5	63134.6	49806.5	577.167	518.057	467.414	458351	445984	423903	204319	241536	217763	345613	337481	340403	277052	321339	340934	88624.2
P05455	1419.43	NaN	14920.4	111.233	314.606	114.766	7706.25	6170.22	1405.89	21575.7	16734.2	22492.4	NaN	NaN	NaN	NaN	NaN	NaN	NaN	16.6204	10636.1	NaN	2463.67	NaN	NaN	NaN	NaN	51.831	40.6317	45.4134	1375	NaN	2385.74	35.8552	49.992	76.7501	1926.43	1293.24	1448.95	3952.87	3472.05	3978.82	NaN	NaN	NaN	NaN	NaN	NaN	NaN
P05496;P48201;Q06055	296654	294551	303671	NaN	NaN	NaN	NaN	NaN	NaN	NaN	NaN	NaN	NaN	NaN	NaN	NaN	NaN	NaN	430362	415740	428759	89459.4	60451.8	53348.6	NaN	NaN	NaN	251.601	232.158	361.295	20623.7	9287.09	22165.4	NaN	NaN	NaN	NaN	NaN	NaN	NaN	NaN	NaN	NaN	NaN	NaN	NaN	NaN	NaN	36709
P05543	342139	246557	263349	3429.39	2166.54	1903.35	143834	171870	151928	217712	206764	207263	1.12199e+06	1.08967e+06	1.0119e+06	384840	482242	454877	229639	294104	230474	174176	186006	168971	405295	467243	445825	221.058	208.074	235.278	53584.9	42691.5	40432.3	518.563	374.528	348.215	25155.1	27043.6	24162.8	10142.9	12583.7	18117.4	257144	251671	256004	159806	135141	173646	76336.1
P05546	69851.7	66617	67269.1	663.4	635.715	636.834	454733	430241	328774	679127	615544	587059	145256	139844	150452	76666.9	77402.6	89510.2	37081.6	34148.8	37012.9	52247.2	56468.1	62167.9	49280.2	94830.5	103052	75.2759	65.365	68.2973	8148.08	8179.21	6760.46	104.345	113.844	98.179	44627.1	46646.9	31117.9	71719.7	61142.3	49582.3	26645.3	28914.1	28050.4	16638.3	18664.7	21192.7	11474.6
P05556	62425.1	53523.1	64498.4	719.027	712.679	700.07	306955	352253	371878	503201	582763	581711	158727	173174	186251	62185.6	84383.2	82330.6	63837	65689.8	53723.8	72703.4	51505.3	36973.9	59790.2	89907	88566.7	111.679	96.7397	101.657	8267.51	9025.72	8090.96	116.209	113.29	112.534	34549.8	39458.8	41023.8	54280	57648.4	55903.8	35541.8	34521.9	34127.2	18725.4	24194.9	20778.3	14154.1
P05783	116571	103787	106829	879.48	810.891	876.244	90795.1	88958	74421.6	196551	201098	190817	327194	318682	344321	170599	190307	193300	111373	93877.3	99097.3	168138	143889	156732	234596	272183	291701	246.844	223.442	210.875	23253.4	21667.7	22004.9	288.142	302.748	353.084	18750.1	19098.2	17196.6	22146.7	22729.1	24677.7	84309.7	78113.9	78003.7	71799.9	81680.9	86124.5	35728.5
P05787	284425	256740	263838	3039.9	2163.93	2360.53	474175	466993	421478	753109	816188	724764	754242	774869	752451	423053	474347	510474	304211	282743	259313	535273	396224	395239	499481	622128	650041	523.044	500.683	467.287	30457.7	31587.2	34652.1	608.137	353.11	415.215	45835.2	44094.2	43031.6	40711.2	47642.3	43611.1	137487	138601	138087	131968	154672	153077	63434.4
P05937	104625	87030.9	114298	1121.22	1128.77	1002.05	124946	96776.9	121087	220051	159648	161330	612729	633364	637741	132910	137411	234190	113502	119200	76490.3	84875.1	89029.5	93398.7	99048.1	180291	180421	176.591	177.894	176.02	12400.4	12642.8	12457.5	242.578	241.425	240.811	52570.6	11876.3	52260.6	15717.5	1281.1	12093.5	111096	102666	109958	34189.1	33597.4	40009.8	20174.1
P05976	1612.98	NaN	NaN	34.9174	NaN	NaN	2819.35	2159.1	2229.57	NaN	NaN	7220.86	3387.84	NaN	NaN	NaN	NaN	NaN	1741.32	703.145	1329.84	NaN	119.825	3487.83	NaN	NaN	2208.58	29.2907	NaN	5.57088	1034.46	NaN	NaN	4.6294	NaN	NaN	445.514	384.08	237.937	NaN	NaN	1280.57	4955.35	4466.94	4175.49	NaN	NaN	NaN	1223.23
P05981	14003.6	14138.2	11195.1	125.957	260.745	132.583	37217.4	36209.4	37801.1	32443.8	18154.6	26395.5	39077.5	39513.3	44653	24320.9	25522.5	26454.3	14205.5	13050.6	10096.6	10328.5	8436.45	6903.16	17613.6	19103.5	14546.1	10.3996	13.1607	12.045	3508.61	3737.91	1172.38	23.2918	38.7983	26.7342	8086.56	5352.11	3463.65	9897.13	4775.34	5143.92	13029.4	13413.9	12707.4	7303.8	9130.95	9492.99	5914.6
P05997	171126	155614	190106	977.086	3165.58	2218.35	46977.1	40555.8	NaN	1785.37	2455.62	NaN	398320	429062	368916	383451	335101	365802	155284	193277	189495	555705	340260	453379	3234.34	10896.1	20926	102.662	122.827	128.146	48477.8	50467.6	58980.5	467.847	677.304	579.285	9223.22	6129.91	NaN	344.991	943.149	NaN	124729	116437	109468	71892.3	87865	77311	54053.1
P06132	NaN	NaN	NaN	35.9597	30.1226	34.7078	NaN	NaN	NaN	NaN	NaN	NaN	NaN	NaN	NaN	NaN	NaN	NaN	NaN	NaN	NaN	NaN	NaN	NaN	NaN	NaN	NaN	NaN	NaN	18.1424	NaN	NaN	NaN	20.1815	19.9093	10.4287	NaN	NaN	NaN	NaN	NaN	NaN	NaN	NaN	NaN	NaN	NaN	NaN	1024.58
P06213	74417	64231.6	2646.98	481.753	450.274	417.34	49266.6	582393	42530.1	14584.2	NaN	14480.7	190101	169325	152149	107029	113920	126448	54093.4	101552	61811.1	NaN	NaN	56783.8	65811.3	113559	132339	142.024	155.786	148.816	15350.2	19394.4	2283.56	151.314	152.758	139.49	73063.7	21921.3	85027.8	6.06725	NaN	6.06395	49715.6	50664.5	49297.6	41717	42867.1	51024.4	20574.8
P06280	146755	122362	118562	1172.83	1256.29	1141.77	220748	236234	176759	172520	159184	202251	260032	247919	255391	129778	245015	152020	84007.9	118570	102379	74399.1	77463.9	60466.5	65877.3	114557	144314	138.304	123.475	127.176	24202	32370	25444	355.392	457.525	234.778	104333	106315	93888.2	26451.5	19057.7	34487.1	137738	128316	133843	106844	125716	127523	47831.8
P06307	NaN	NaN	NaN	NaN	NaN	NaN	NaN	NaN	NaN	NaN	NaN	NaN	128928	105622	124019	NaN	NaN	NaN	NaN	NaN	NaN	NaN	NaN	NaN	NaN	NaN	NaN	NaN	NaN	NaN	NaN	NaN	NaN	NaN	NaN	NaN	NaN	NaN	NaN	NaN	NaN	NaN	12852.6	11725.3	13731.7	NaN	NaN	NaN	NaN
P06310	138104	273753	269731	NaN	NaN	NaN	NaN	NaN	NaN	NaN	NaN	NaN	1.11561e+06	327223	360613	216395	321600	207208	92364.6	92969.9	76284.7	36706.9	20017.2	20899.4	NaN	NaN	NaN	131.326	138.502	93.0593	51091.9	36608.7	80414.8	NaN	NaN	NaN	NaN	NaN	NaN	NaN	NaN	NaN	303037	151959	174055	338240	315321	312163	30402
P06312	170122	169257	166910	2514.1	396.866	411.527	NaN	NaN	9421.99	299289	300931	263112	580041	846329	584093	173278	217396	233915	338.728	57324.8	12185.8	578460	173792	385053	165303	281449	287164	119.243	106.036	109.796	61989	22693.1	57536.6	3552.52	424.915	455.448	NaN	NaN	2468.78	44073.2	14409.9	9490.53	404275	360035	357295	159405	237264	248308	43296.8
P06396	1.19677e+06	1.03646e+06	1090403	4677.84	3889.59	4617.72	2.49026e+06	3072408	2.32293e+06	2.47194e+06	3.29317e+06	3.29766e+06	3.44116e+06	3.25223e+06	3.2119e+06	1.26173e+06	1.44314e+06	1.58513e+06	1.09951e+06	1.04202e+06	1.18755e+06	1.02828e+06	743211	864065	1.08567e+06	1.51306e+06	1.32289e+06	1029.71	1071.4	1007.27	241555	224808	207736	1305.23	1008.92	997.778	628480	737004	697871	314197	269878	304482	824008	788471	800201	389696	414886	513699	238168
P06454	NaN	NaN	NaN	NaN	NaN	NaN	NaN	NaN	NaN	NaN	NaN	NaN	433141	419623	433375	NaN	NaN	NaN	NaN	NaN	NaN	NaN	NaN	NaN	NaN	NaN	NaN	NaN	NaN	NaN	NaN	NaN	NaN	NaN	NaN	NaN	NaN	NaN	NaN	NaN	NaN	NaN	26940.1	24289.9	22871.6	NaN	NaN	NaN	NaN
P06576	74666.7	62879.7	64951.5	328.694	297.288	243.55	92418.5	73917.6	75127	111346	111878	119669	147155	126751	138379	106484	121378	122861	50372	55786.2	60127.5	51390.3	45752.8	39925.1	57837.3	89157.4	85468.5	86.6759	64.2622	68.1945	14431.7	14006.3	14349.8	48.1443	50.5828	45.5734	38904.2	37319.2	32296	24072.1	36885.1	41631.6	41126.3	39690.2	38891.6	42474.4	48455.9	43839.7	17436.3
P06681	16556.3	11670.7	38332.4	265.498	253.124	222.034	225921	162654	74730.9	16638.1	33129.4	63004.8	23528.3	9748.94	9513.78	43917.9	NaN	26299.4	10960.2	13850.5	18529.7	2551.3	16.589	20777.9	6514.16	4246.63	33925.8	13.4974	30.5827	NaN	2106.51	3896.65	3172.54	37.8225	27.6494	25.7146	16647.3	16238.1	16146.9	10597.1	15478.9	16614.1	2283.65	3992.59	4238.67	2754.55	NaN	NaN	2726.16
P06702	954541	788514	815295	2201.48	2190.44	2101.15	2603700	2484817	2.16272e+06	1.07916e+06	1064901	1.08572e+06	4.1646e+06	4554998	4501462	1.14128e+06	1.35842e+06	1.47828e+06	1055953	894104	953507	772584	675224	658432	872988	1.31853e+06	1168579	760.61	719.535	569.355	96340.1	96174.5	83132.4	755.328	751.294	749.001	398669	382392	338898	116577	105010	95928.5	568298	570308	560697	229622	277261	307517	153993
P06703	547142	709810	496229	2526.6	3084.34	2926.89	248903	275176	258505	289115	117494	108164	1.77786e+06	1.59175e+06	1.74063e+06	256515	221724	327060	284979	300133	304576	425704	227938	134496	595397	571145	690788	447.305	540.627	535.393	140819	139387	114660	1431.65	1584.33	1511.05	5632010	408355	2.78696e+06	9481.07	14921.8	15281.2	431427	431862	442435	96044.1	88270.4	182925	68394.4
P06727	345694	326906	314834	2924.56	2714.48	2681.95	942815	959006	930726	1.56132e+06	1.79111e+06	1.82658e+06	934748	890467	864580	404632	466435	469292	294223	319434	334650	303875	258302	251225	384568	479762	483522	345.388	376.287	349.596	48413.7	46326.5	48506.8	750.321	628.22	659.69	191291	190696	203493	146083	153215	171569	190019	178534	174008	148731	167046	175741	67224.6
P06730	3384.49	2287.5	16479.8	74.4955	45.2052	118.085	7580.73	10536.7	11287.5	6923.74	10287.8	13202.3	34078.6	8142.52	6061.72	NaN	10447.7	20722.7	3355.97	4453.59	3622.6	923.246	1672.01	NaN	NaN	NaN	NaN	16.0364	NaN	19.0744	2144.46	2168.6	2019.71	35.8387	24.4027	25.2173	3764.66	2976.12	3455.84	2994.25	5643.28	7819.27	15037	13188.1	12353.9	NaN	6125.48	3670.93	4269.01
P06731	57493.6	38383.6	41065.4	381.564	342.446	323.091	115491	115031	89455.8	235708	219564	236101	200773	225839	181032	28458.7	31894.2	22375.5	45842.1	34215.1	43529.2	64886.8	81298	45076.6	43510.2	45432.4	47644.4	48.0816	47.3492	41.5109	5915.16	5439.24	5650.03	76.3063	58.8379	56.6778	12566.2	10301.5	10856.4	11039.4	15725.1	10127.2	18938	16286.3	18487.2	18346.5	9814.24	9208.46	7026.23
P06732	8643.06	2668.66	2061.13	NaN	10.9317	18.2838	NaN	NaN	NaN	NaN	NaN	NaN	47058.5	39530	36380.7	44219.2	61664.3	52536.3	10624.8	8667.81	11882.4	16471.2	4027.42	6774.2	59452.2	95865.4	107429	18.3203	309.296	NaN	968.046	699.843	752.261	NaN	6.53149	9.65458	NaN	NaN	NaN	NaN	NaN	NaN	4092.6	3620.41	3722.3	25619.5	25014.6	27092.9	1088.49
P06733	1.41697e+06	1.3055e+06	1.35976e+06	5026.74	5285.27	4218.33	1.04484e+06	965951	742734	749779	789787	909320	3.71059e+06	3.77772e+06	3818340	1.51804e+06	1.74843e+06	2.02125e+06	1.48808e+06	1.21166e+06	1.38255e+06	1.61973e+06	1.31529e+06	1.32127e+06	1.47588e+06	2272754	2.40727e+06	1620.01	1751.23	1652.15	205613	226236	221640	1905.61	1922.89	1757.01	252870	270471	128077	67619.7	30183.9	61734.6	816426	760443	790290	491813	592532	675920	311093
P06734	214749	188320	182425	2477.66	2391.29	2282.14	260351	289816	256403	322173	336260	345736	604869	505073	609776	327494	335407	382528	235181	293379	222391	285750	258175	226202	195127	329653	334976	203.456	214.085	207.895	32501.6	32443.8	29562.2	928.511	868.934	865.38	58053.2	59487.1	56733.5	86765.3	108560	99990.4	163962	148345	144847	136227	136779	165488	87220.1
P06737	14810.8	15788.6	13621.6	76.5293	59.0764	87.7852	NaN	NaN	NaN	NaN	NaN	NaN	34204.3	89932.2	31562.9	34060.5	39642.6	24844.8	3078.54	8078.78	13020.5	5895.45	4129.9	13859.6	NaN	126373	27617.3	29.5389	35.089	27.0452	3235.83	811.007	1368.85	32.9963	36.9533	29.3316	NaN	NaN	NaN	NaN	NaN	NaN	9884.21	8115.57	7700.16	11795.2	3882.54	8446.89	4070.76
P06744	127078	131326	120251	851.381	830.516	797.659	296561	235127	251466	249604	291867	283514	235352	251676	247436	139805	158726	153592	96024.8	108582	96153.7	123294	108075	117898	125709	190376	154822	127.872	115.826	134.7	17326.9	14768	14324	238.977	245.845	215.942	24126.2	24727.4	22950.4	9743.33	12620.3	18413.3	47107	41930.1	40794	35870.7	47199	54552.3	19364.7
P06748	57863.9	71194	68923.3	210.583	443.58	522.986	7593.52	1010.34	6641394	8764.14	10150.8	10447.4	88334.2	81844.7	77314.5	24493.1	37566.3	49885.5	27614	35498.5	25685.9	121416	73980.8	39615.9	65885.9	38054.1	30757.8	81.7055	74.867	58.0918	5490.25	2275.82	5718.24	28.2414	64.6518	76.239	1077.5	758.196	1536.88	56430.4	6200.06	34185.1	8789.61	6176.11	6552.4	7288.74	7606.33	7136.19	3103.42
P06753	393.615	NaN	NaN	350.091	332.173	324.047	45785.6	48599.7	39926.5	37540.6	39135.7	39761.8	77814.4	87150.5	110582	45975.9	42859.5	38202.2	31808.8	36866.7	32176.6	39147.7	32510.9	30403.2	10119.1	12000.6	14993.6	114.952	53.6597	153.636	6585.19	5403.62	7515.21	219.141	197.506	186.027	8507.13	8725.23	7559.61	5112.6	6582.2	10750.3	25106.1	21431	21198.4	10372.1	18725.2	15492.2	12037.3
P06756	13752.6	9246.37	10295	126.727	146.106	143.597	15876.9	13301.9	12380	92709.8	100542	117377	33026	34551.9	32013.7	13849.6	15317	18586.5	14529.3	14283.2	15612	12665.8	13934.9	12197.5	13293	20335.4	22474.2	31.1255	50.2122	32.6195	4047.39	4007.69	2672.75	58.5327	67.803	65.2669	3580.22	2463.15	3049.86	5163.59	8614.97	7558.31	14403	13440.8	14402.9	7952.6	8231.36	9710.69	5366.96
P06858	116943	114995	105282	603.879	565.858	268.659	51075.1	56343.9	38639.2	108069	113834	107961	236128	204904	219105	112386	146612	132290	71102.3	60266.2	80028.2	72906.2	74029.1	74185.6	99650.2	137896	162380	132.22	128.117	146.545	13733.4	10599.3	12765.8	123.493	94.6467	63.2409	11373.4	11323.4	10384.1	10552.8	15532.7	20365.6	44844.3	44040.6	42388.7	35970.2	39397.5	38613.2	19679.4
P06865	63756.9	60283	63162.8	376.461	359.814	353.357	58765.4	68360.5	59524.2	60315.5	87336.8	59815.6	191127	188308	193310	83206.9	106495	132337	63586.4	55154.2	70961.7	82294.4	73861.3	68544.3	54786.2	82903.1	80483.9	95.2768	98.7278	94.2981	13997.3	13646.5	12059.3	82.7471	90.2653	85.9917	16304.8	14898.1	9332.34	9934.25	11273.3	8255.15	44036.2	37557.1	49202.5	33020.1	31086	43773	18714.6
P06870	827062	608489	657143	7580.24	6565.02	5711.23	631314	613563	604851	1060682	1.04105e+06	1.2535e+06	6.71672e+06	6139315	5837144	969241	1415293	1.49854e+06	1.09799e+06	589893	522836	1.09548e+06	978147	718440	583339	1.11248e+06	829736	1003.42	819.235	1010.31	85318.3	87703.1	78586.5	2600.07	2075.23	1901.01	85727.7	86971.1	78208.5	86879.7	103999	96388.3	1.15858e+06	1.12304e+06	1.0825e+06	284061	350876	399032	204145
P06899;P23527;P33778;Q16778	30300.3	8019.58	12405.9	NaN	NaN	NaN	1.06062e+06	884594	503584	580304	552893	546860	375340	381798	327029	108411	109388	110942	NaN	NaN	NaN	69875.5	49450.6	68542.5	35943	85583	89116.2	72.3211	89.6063	94.4134	1981.47	1037.26	1067.95	NaN	NaN	NaN	214202	127788	63241.4	80478.8	55014.2	93832.5	23232.4	19597.2	21315.6	27583.2	25923.4	26880.6	4818.99
P07099	11777.6	8436.02	12601	48.9515	23.7114	31.1633	NaN	NaN	NaN	13817	15257.2	16697.7	12770	12568	4010.37	22888.4	27411.1	19816.6	3102.73	3457.94	3440.07	4523.02	4868.38	3228.87	NaN	9359.84	23492.2	21.5416	15.2201	19.4652	2638.33	3297.34	2618.81	19.1818	17.5886	16.6017	NaN	NaN	NaN	3304.91	2395.22	1083.8	6750.33	6793.65	4456.17	10814.4	12881.9	12869.8	2424.82
P07108	32140.7	22674.6	30540.9	34.9829	127.276	99.9775	126582	117467	107381	128027	112296	115759	165565	174731	137884	62429.2	59520.5	57089.6	37186.3	30524.7	38112.1	31288.1	18454	32515.5	50480.7	48642	75510.2	29.9494	47.4821	23.8647	2253.34	1219.86	1281.58	23.6301	19.6344	16.5203	8816.45	7434.93	6580.43	4346.99	6701.69	6475.95	26101.9	23215.5	20296.8	10944	14907	13591.5	4759.65
P07148	101295	104028	112351	473.562	488.502	504.789	127041	130797	101671	128529	162156	133658	327558	322250	350519	660834	539276	444629	29018.3	63005	74242.4	41922.8	47192.5	54377.1	93325.5	82929.6	98790.7	112.84	113.362	99.3327	20917.7	22398.2	21624.2	154.197	216.865	168.57	10787.3	11892.2	11042	9525.11	5496.22	2857.03	101525	107963	103271	228684	213531	203428	15622.1
P07195	1.33733e+06	1273131	1.35543e+06	5154.32	5214.96	4751	2190279	2.25364e+06	2.06967e+06	2.29226e+06	2.24602e+06	2.2545e+06	3.14377e+06	3.3057e+06	3.34031e+06	1.60389e+06	2.04618e+06	2.02465e+06	1.29324e+06	1181740	1.3195e+06	1.27795e+06	1.19197e+06	1.23453e+06	1.45837e+06	2.12821e+06	1.72573e+06	1605.18	1402.02	1369.31	259047	225527	224967	1858.28	1696.21	1740.36	541882	437524	379923	322037	315609	283460	687338	704278	674409	741451	788809	871646	230205
P07203	NaN	NaN	NaN	3.36762	5.48639	4.78403	NaN	NaN	NaN	1.2515e+06	1090351	1.06912e+06	1483.61	641.726	718.063	940.034	597.826	515.191	NaN	494.325	330.982	NaN	NaN	104.175	NaN	NaN	NaN	0.580535	0.548845	0.214997	NaN	NaN	NaN	20.6626	28.9639	44.3098	NaN	NaN	NaN	3625.43	4337.77	2136.19	8444.69	5805.56	5510.12	806.291	2957.62	1461.15	2226.13
P07204	173610	177953	187577	1023.56	1608.31	1606.59	482601	459572	415333	357680	393127	341581	503421	431932	438312	165873	NaN	164817	37460.3	28130.4	99012.4	236319	155770	126671	69780.9	146132	109949	72.0123	57.072	63.658	61459.1	35694.6	7474.36	344.669	545.854	490.63	153221	119282	116756	80234.4	41864.4	27528.2	147318	157042	144761	NaN	NaN	NaN	24123.7
P07225	54361.5	59887.6	64508.1	1314.56	1171.96	1016.18	40822.6	12361.6	24554.7	44280.2	53574.6	58488	125902	270171	111024	88280.1	NaN	127781	68909.3	52337	58765.8	75530.8	48987.1	28512.6	45837.8	44452.9	26917.6	65.4192	41.1137	42.4473	4202.3	2372.3	6512.61	148.296	153.872	139.308	6326.67	1454.63	6670.56	166.931	2854.11	3418.94	12366.9	12411.1	11506.8	5086.8	NaN	5242.7	4027.46
P07237	95496.4	94545	95025.3	900.534	837.239	787.468	50756.1	50208.6	45986.5	78543.1	93898.3	87765.5	269487	265975	257056	123840	149598	162448	70299	73082.6	73318.2	67875.4	74787.2	70660.8	96379	128310	130239	141.884	132.569	120.792	16190.6	15293.4	16148	285.211	236.14	263.672	14400.1	11771	11739.4	8960.09	8162.57	8403.11	60062.9	56270.9	54736.6	35838.4	37425.6	38924.4	17504.8
P07288	1.39356e+06	996004	1.08695e+06	9770.95	9096.31	9306.57	883377	892600	802807	1.08371e+06	1142944	1.14898e+06	3.61446e+06	3.52158e+06	3697078	4.04196e+06	4.3954e+06	4.38096e+06	1.00157e+06	859234	783029	808473	769181	795215	1.16939e+06	1.76646e+06	2.11234e+06	1238.69	1401.84	1517.98	215706	200690	217424	3291.04	3829.94	4027.54	204598	212919	190499	124825	161266	122841	851981	873248	736779	1.66151e+06	1.82771e+06	1.58289e+06	257093
P07305	111904	52145	45406.6	348.703	562.464	588.969	49334.7	46892.6	42211.9	134905	120635	129411	99382.3	136577	131791	56238	82022.2	47941.8	59173.6	95507.8	38376.7	48231.6	29586.4	25492.6	61139.6	117360	112361	53.4926	77.929	75.8067	10568.3	14233.2	9612.15	227.611	219.358	236.732	4236.69	4062.69	3869.38	3142.62	2717.76	8498.08	33995.9	33199.1	31602.8	14701.8	27013.8	16885.7	12798.5
P07306	213545	203859	204828	3136.14	2963.3	2956.6	104465	119137	116444	160282	153151	150616	597208	632808	670678	161516	192882	182727	298953	178422	240484	358402	223586	199337	246939	346263	223308	271.945	280.865	273.512	81192.7	6300.89	61327.1	1246.47	1103.91	1186.19	21793.1	22327.9	13354.1	17795.4	6994.33	9356.04	167678	170027	160593	92030.6	89315.8	69450.3	52239
P07307	27063.6	14683.2	14017.7	205.89	195.691	268.157	17707.3	12292.2	17967.1	19638.2	24999.1	15781	150873	143112	150153	33082.6	34414.7	25523.7	8074.79	14164	4397.64	70097.1	38001.5	4519.69	NaN	NaN	NaN	36.8958	NaN	5.1439	3041.27	4258.38	3227.57	73.2054	99.2016	70.4687	8025.88	5328.31	5975.22	106.031	593.709	1187.68	35310.7	31372.2	42021.2	8251.1	9362.79	9791.45	5591.38
P07311	NaN	NaN	NaN	NaN	NaN	NaN	NaN	NaN	NaN	NaN	NaN	NaN	NaN	NaN	5463.9	NaN	NaN	NaN	5819.95	4640	3356.81	NaN	NaN	NaN	NaN	NaN	NaN	33.1065	NaN	25.4981	NaN	NaN	NaN	NaN	NaN	NaN	NaN	NaN	NaN	NaN	NaN	NaN	NaN	NaN	3321.2	NaN	NaN	NaN	1751.74
P07320	0.503849	326.443	202.462	2.66228	2.53236	2.90767	NaN	NaN	NaN	NaN	NaN	NaN	NaN	NaN	NaN	403.729	650.685	558.669	408.122	NaN	NaN	NaN	421.865	546.733	NaN	NaN	NaN	4.55256	5.01727	NaN	1510.68	3627.35	3095.96	55.3441	70.8948	71.0384	NaN	NaN	NaN	NaN	NaN	NaN	11210	12771.3	13737.5	6719.56	8149.08	8046.78	3339.26
P07333	21250.2	NaN	NaN	121.261	120.874	111.338	NaN	NaN	NaN	NaN	NaN	NaN	83326.9	61310.5	78955.7	NaN	NaN	NaN	7860.77	NaN	363.196	NaN	NaN	NaN	NaN	NaN	NaN	NaN	NaN	NaN	3716.14	NaN	NaN	53.0814	39.5739	31.8945	NaN	NaN	NaN	NaN	NaN	NaN	16532.6	18344.4	17074.9	NaN	NaN	NaN	1113.64
P07339	1.09911e+06	954006	1.02877e+06	4557.38	3952.71	3426	564658	604203	534165	543299	615806	552324	2.282e+06	2386884	2347086	1.18203e+06	1.1598e+06	1.3894e+06	721406	606253	638050	524811	685100	610724	857685	1.15368e+06	1.19563e+06	800.072	965.293	831.662	133675	117444	136049	1167.71	978.906	958.626	126443	123799	103730	107181	146754	152046	354469	335212	301711	380809	446051	550006	121529
P07355	147138	125181	125906	698.936	674.517	823.397	293055	264632	292135	493860	474328	451182	401255	439340	409717	181916	203103	213089	94518.7	92654	90944.8	151767	136752	128418	167175	228749	207934	157.748	161.602	147.67	24867.3	15949.8	20758.7	191.481	165.726	227.138	51425.7	56823.7	48475.6	51373.1	52120.5	37350.9	89502.5	92952.6	91974	60765.9	60460.5	71286.1	25970.9
P07357	46388.3	42674.5	40044.9	781.807	425.008	438.445	58574.8	77092.6	65060.5	95202.8	101169	97540.7	82775.3	55708.7	79922.7	45414.4	58487.1	60870.5	38010.7	33655.3	37300.5	36316.2	36012.9	40597.6	54654.5	82037.4	67200.2	35.7583	37.8308	49.6015	9477.8	8148.4	7605.5	102.355	64.7304	72.2938	10127.6	10657.1	9504.7	17166.2	22334.4	14163.7	22810	24622.3	21966.5	11392.6	7230.09	12821.5	13071
P07358	37300	34560.9	53233.2	250.211	237.135	228.159	101635	95922.7	88206.4	82341.5	43646.6	42067.4	77952.8	80237.3	78586.3	21475.2	43129.7	49887.3	35865.3	45961.3	38165.9	34180.5	14336.8	20683.6	10999.8	42157.6	35438.8	30.5785	22.1943	28.2826	6860.96	6766.74	7815.04	88.4806	81.8415	97.382	24401.1	17470.3	15988.1	5910.22	2013.49	2666.36	20075.5	22756.9	21686.5	5155.51	9049.42	9324.34	7478.26
P07359	12611.9	18665.6	14906.3	31.692	66.8832	75.9701	NaN	NaN	NaN	NaN	NaN	NaN	65830	10416.6	23581	NaN	NaN	9949.82	13289.5	16245.5	10293.1	NaN	8413.66	13305	NaN	NaN	NaN	14.2716	14.0652	4.51277	1397.04	2690.99	886.152	8.70396	29.7568	21.9499	NaN	NaN	NaN	NaN	NaN	NaN	2161.07	13182.5	15072.8	NaN	NaN	13179.3	5000.9
P07360	12741.8	3508.25	2049.03	111.786	106.01	123.398	NaN	NaN	NaN	14870.8	18433.6	18016.2	22278	46470.3	6423.75	NaN	NaN	NaN	5710.97	7497.68	8040.96	3302.06	2758.53	NaN	10426.8	NaN	5622.34	NaN	NaN	NaN	4274.8	2143.57	1714	18.919	21.7816	18.029	NaN	NaN	NaN	1704.57	3176.55	3036.84	5456.14	3698.18	20787.1	NaN	NaN	NaN	3202.4
P07384	31415.5	36009.9	23152.8	258.982	214.005	256.113	54699.2	51012.8	45192.2	73838.7	66201	62490	88293.6	77218.6	75372.2	37475.5	52338.1	75224.8	25060	27116.4	21010.8	23528.6	22786.3	23693.4	49433.1	62851.5	69422.5	48.0429	50.2734	48.532	12344	10947.5	10928.6	118.868	120.6	124.785	18415.1	18504.6	18670.1	9762.96	14048.5	10576.8	35545.8	35643.2	35842.4	31927.4	28930.8	37208	15373.7
P07437	27645.2	23952.4	23109.6	241.148	195.544	170.528	81145.3	63008.2	63326.5	108347	149791	141320	44873.8	44590.8	32013.9	28243.3	38548.2	35801.9	12151.2	13004	13405.6	36301.8	40176.2	24814.8	63541.1	83836.7	58913.3	5.65334	15.2952	18.218	8522.5	13614.1	10860	63.0951	56.4372	44.6745	53371.5	47296.4	46332.1	15288.5	18302.8	17367.8	23742.8	24132	19075.9	16142.9	19480.6	22135.2	3690.22
P07476	123836	124716	130273	1480.15	1336.81	1551.69	202344	203237	184226	273311	259837	284483	381529	353104	390020	140036	156752	159291	169627	155245	158082	121573	101962	103426	126127	163428	164477	53.6354	55.3706	66.1387	16440.8	15665.1	15738.1	314.725	290.876	304.134	35562.5	33834.7	30574.2	19200.2	20240.6	25854.9	82424.2	78029.2	72574	29024.8	28830.9	38073.7	35537.7
P07478	5592.51	6558.46	87.5724	2.54991	NaN	3.91157	NaN	81674.2	63297.7	141689	37861.2	111846	22561.8	104768	134878	10882.3	27305.2	NaN	6721.98	4750.16	11498.8	NaN	NaN	NaN	10866.6	20691.3	26472.8	29.7239	3.86737	1.75976	2843.75	1879.76	2582.52	1.53562	NaN	3.19171	NaN	384.241	358.523	21669.8	22103.7	22454.3	1.27696e+06	435180	398078	NaN	NaN	NaN	6118.4
P07585	501475	547125	452798	5704.21	5478.4	5401.49	1.19914e+06	1.40238e+06	1.10224e+06	2447545	2406637	2.34947e+06	1.42659e+06	1.30874e+06	1137613	748601	955940	953133	621461	613523	489729	364723	387728	230806	572146	630161	611064	601.344	614.917	581.108	66434.2	23056	74789.7	1139.19	1173.3	1163.57	145250	144617	132142	113225	107222	321480	177057	166973	173695	45017.8	60379.1	54746.8	63904.6
P07602	2.76087e+06	2408508	2489777	13888.9	15456.1	16296.8	531595	576914	529363	520593	630942	651637	8563603	8211378	8304298	2504428	3011843	3.16422e+06	2.32422e+06	2.49895e+06	2.1915e+06	2.05218e+06	2.02263e+06	2.04028e+06	2.29617e+06	3.45443e+06	3153249	3017.47	2708.58	3112.32	858978	778187	808348	11128.1	10738	10596.2	124069	125667	114720	103918	73508.6	72566.8	3.17659e+06	3068044	3.42303e+06	2.06224e+06	2445676	2672162	1.11797e+06
P07686	26891.4	25813.5	21520.7	165.954	179.158	166.186	32711.8	26010.9	21047.8	41281.3	33105.8	30889.1	70654.8	73049.6	79518.3	43095.2	41347	41073	32394.8	23628.2	21220.2	23914.3	22091.1	20335.4	33351.7	53052	49589.2	31.3097	27.1965	22.9786	14164	10597.1	8423.42	147.158	119.414	110.563	6540.34	7629.25	7139.81	7166.54	5895.03	4695.49	52265.4	55011.4	54096.3	23220.6	20696.9	26693.2	16938.8
P07711	134833	120649	118015	594.669	574.47	450.484	48729.2	36837.3	42310.2	36705.5	24036.4	30742	390731	456708	358733	219749	224674	254194	112673	106055	90217.2	81444.5	85340.2	73539	161580	162583	171530	137.365	135.036	122.003	22134.7	15509.3	19644.2	119.432	118.469	91.8603	3268.19	3595.99	2440.82	5121.74	3957.28	2844.23	100968	104200	93035.8	79861.8	79909.6	86087.3	30375.2
P07737	187614	188204	164863	1995.79	1860.67	1912.49	253447	528353	427228	177938	197826	344848	481494	539493	435572	305391	316604	404444	146702	123885	119675	126285	187202	190690	176892	246618	270091	162.845	218.678	213.322	34625.1	22437.4	27466.7	592.615	652.612	692.556	65912.1	64878.5	57707.2	49202.7	53017.3	58990.8	123050	117268	116188	169632	181410	212643	47930.2
P07738	6547.86	4717.22	6027.97	309.535	127.695	166.09	NaN	NaN	NaN	NaN	NaN	NaN	NaN	NaN	NaN	NaN	4716.48	3533.8	7759.41	40458.4	34631.8	6133.37	2930.74	1676.91	NaN	NaN	NaN	40.3721	3.73998	56.0064	2143.01	1372.38	2980.2	60.0656	28.6786	25.2424	NaN	NaN	NaN	NaN	NaN	NaN	NaN	14843.2	NaN	NaN	3329.19	5711.92	4176.37
P07741	42895.7	27208.2	59252.6	486.238	504.962	563.491	NaN	NaN	NaN	NaN	NaN	NaN	156742	124728	122705	31510.4	53018.4	NaN	50668.8	54180.3	47853.8	80547.1	70597.1	43782.9	42839.6	67840.1	92366.8	54.1211	53.6655	45.8782	10429.1	4388.41	9082.76	141.741	89.3181	129.581	NaN	NaN	NaN	NaN	NaN	NaN	29421.5	30329.1	28552.8	11836.7	15743.5	NaN	9942.16
P07814	12887.4	5909.76	10739.5	143.084	180.046	208.604	11085.2	12567.6	9469.19	12506	68915.7	3838.67	12118.3	23104.2	19111.8	5528.01	20937.9	19777.8	15975.4	9572.31	18512.4	32205.1	20122.7	15087.2	7296.44	10621.6	4693.74	15.1805	19.9715	18.4876	4218.89	3683.86	3046.3	68.2723	69.9838	67.4547	3826.3	8107.58	10527.5	256.34	3678.39	4485.82	7889.87	13770.6	10639.4	3179.22	6112.79	3724.35	4522.03
P07858	345535	341138	311128	1628.92	1539.85	1529.95	915664	876349	822109	889132	919684	949704	987546	996049	1.00824e+06	648610	710601	766461	409470	429633	403110	374702	399247	387611	355910	553055	500120	344.728	348.278	360.894	55123.2	49234.3	46066.9	605.753	600.764	619.838	168058	179268	156665	143499	120992	109870	259556	256723	246606	261163	272018	297896	112748
P07900	141653	144150	125779	1882.6	1783.07	1784.59	89840.6	114085	66722.1	73195.6	79466.4	78278	372583	351718	410385	225984	270067	293175	180851	159069	147577	110707	144195	123188	152985	195625	219948	160.511	151.703	155.543	26934.6	25439.2	20849.1	712.195	627.795	723.21	25331.6	22705.7	21227	9621.29	8225.5	8209.53	96997.4	95136	86043.3	85959.1	93621.1	105937	46639.3
P07902	NaN	NaN	NaN	139.076	97.5619	132.262	NaN	NaN	NaN	11543.4	4546.26	2256.19	7613.82	16200.2	NaN	8232.39	4914.14	NaN	NaN	1621.78	7294.49	NaN	417.887	46.0671	8269.36	NaN	4574.17	NaN	NaN	4.62412	NaN	NaN	NaN	25.6789	30.604	32.3834	NaN	NaN	NaN	1591.32	470.483	1199.9	4092.45	3995.25	NaN	NaN	NaN	NaN	1473.29
P07910	45106.8	35560.8	33368	213.405	230.169	187.765	NaN	NaN	NaN	NaN	NaN	NaN	68140	100641	63398.5	32802.2	28557.5	38554.6	24205.1	23421.9	4713.16	20353.1	9825.96	10532	20132.1	35495.9	68300.3	31.2154	39.4191	22.8502	6235.87	3435.33	4613.18	43.2248	35.2122	35.5382	NaN	NaN	NaN	NaN	NaN	NaN	19819.4	17202.2	12642.7	5069.13	8092.18	8366.73	4924.95
P07911	113912416	98776576	91921576	49135.1	53180.7	51535.9	28978796	26486568	29800556	24466764	21900352	22368726	260584048	241800736	252459488	126527240	136742016	179922000	99362312	102222872	103623592	102342304	90149888	93094216	79965384	125762264	122165776	86371.9	88549.4	78331.4	30839900	24452162	21310828	20237	23980	25608.1	22432868	20897062	21639296	9990756	10149529	12548547	62094264	59367468	58111960	48155024	51371484	59055936	13813198
P07919	21358.1	29171.2	19546.5	236.936	264.21	210.443	25282.6	16392.2	18932.3	NaN	14918.7	10086.8	73750.9	60607	66114.9	29654	39985.6	44752.6	38489.2	11329.3	20900.1	56732.5	38014.1	38430.4	NaN	44431.7	NaN	14.7618	36.8022	46.8891	25589.2	14621.5	5968.05	120.92	119.733	98.483	5588.6	5239.94	4579.27	NaN	3698.02	4754.7	23671.4	23993.8	26620.6	9519.38	12149.9	14381.1	13015
P07942	23702.5	20708	14551.8	141.937	97.0291	94.3926	34102.5	32693.9	28445.9	107763	99217	71658.1	48664.6	42251.1	47158.7	32317.8	33763.9	34489.6	20777.6	17977	19419.6	18429.6	21362.8	28378.6	27295.9	36551.8	32516.7	32.1738	36.4685	39.2326	3933.46	3430.62	3911.65	27.2978	23.1826	24.3548	3357.87	2971.1	3590.8	4487.93	3817.19	3220.96	15711.5	14316.8	14279.5	3737.26	4463.65	6146.17	4126.68
P07947	26007.7	36409.2	33114.3	245.575	309.843	317.798	NaN	NaN	NaN	NaN	NaN	NaN	117856	97080.9	118804	47362	23100.8	54137.6	11503.8	14715.8	11683.6	18526.1	27369.7	11769	NaN	NaN	NaN	27.6978	58.2622	65.8229	2960.93	8153.96	6178.09	75.5234	62.317	57.968	NaN	NaN	NaN	NaN	NaN	NaN	13028	11367.2	11354.6	6947.77	7258.17	13257.2	5734.5
P07948	NaN	3519.93	NaN	514.802	375.798	110.768	NaN	NaN	NaN	NaN	NaN	NaN	NaN	24797.1	NaN	NaN	7447.12	3928.51	314162	228510	189898	10374.3	63155.9	NaN	NaN	NaN	NaN	26.8685	32.2728	19.8486	NaN	458.769	NaN	31.7037	25.0529	6.58198	NaN	NaN	NaN	NaN	NaN	NaN	5812.11	5539.32	3111.25	NaN	2362.54	1484.83	1238.62
P07954	15153.4	10823.5	13621.9	190.869	151.766	133.946	37595.3	29653.1	29010.7	35085.1	45446.7	26921.2	37327.6	49374.1	38060.7	40357.3	42332.8	34725.9	13773.5	11314.3	17703.9	32485.5	16137.7	13341	14027.2	26614.7	24820.3	38.1084	43.2184	35.0867	1921.18	1883.75	1466.3	50.4907	45.1	36.908	3881.41	2592.59	3393.48	3351.92	4916.77	2777.55	11688.2	11103.8	10516.8	9817.66	12447.3	12702	6498.78
P07996	251998	223721	236223	2392.2	2082.89	2035.11	221448	192888	174284	392261	366379	434046	652818	586753	593582	334121	364061	380753	229099	223431	230527	186613	194752	184888	227644	265878	241371	266.229	273.699	267.784	35832.8	31235.7	35789.6	503.829	508.482	437.778	37156.4	35897.7	31176.7	47706.6	57335.2	43740	140115	137255	137432	96006.7	104363	115008	50202.8
P07998	1.02754e+06	1.02451e+06	1.11137e+06	12694.9	8174.01	12908	701795	695883	560844	1.41017e+06	1.34518e+06	1.38943e+06	11236776	10266529	10477077	1.96014e+06	2.21381e+06	2839443	2.4307e+06	2.43521e+06	1.9895e+06	1.65571e+06	1.3283e+06	1.44836e+06	1431071	2.01482e+06	2.1619e+06	821.59	709.619	723.61	318000	219160	264729	6645.38	2750.6	6658.39	119397	134939	105455	127870	118681	164175	3087887	3.0368e+06	3.16793e+06	1.24979e+06	945787	1185505	602085
P08034	NaN	NaN	5047.73	139.267	117.408	NaN	NaN	NaN	NaN	17923	NaN	23304.5	NaN	NaN	NaN	NaN	NaN	NaN	NaN	NaN	8796.02	NaN	NaN	NaN	NaN	NaN	NaN	NaN	NaN	NaN	NaN	NaN	538.074	11.1686	13.9506	NaN	NaN	NaN	NaN	1650.87	NaN	1325.58	NaN	NaN	NaN	NaN	NaN	NaN	NaN
P08118	1.88435e+06	526591	468456	3.50334	4.50285	NaN	1.06688e+06	1.03435e+06	913506	239.586	234908	4267.55	1287793	1681573	1.01127e+06	NaN	1.94492e+06	NaN	NaN	NaN	NaN	2.47772e+06	2.68268e+06	2.6606e+06	NaN	NaN	10828.6	449.317	432.216	460.03	126172	11335.2	8726.09	9.01699	3.67046	NaN	42255.5	40598	32827.6	1.96571	2.09795	2.09697	73635.3	66583.1	256974	NaN	25960.4	NaN	743.252
P08123	91297.5	81618.1	79921.2	701.982	701.261	674.975	210469	262821	162195	405779	429721	421028	198590	181826	204791	76698.8	75959.7	92589.6	75828.9	82625.1	76799	79374.9	55390.2	54623.6	71362.5	93744.2	97904.2	50.8503	51.9509	48.7005	17953	17340.1	16921.3	268.554	278.079	271.794	58372.7	57374.1	51290.2	59869.4	65575.8	72710	63212.4	58955	59934.4	33131	38154.7	38669.4	26779.7
P08133	59912.7	43623.9	42217.7	214.498	186.529	190.105	52603.4	53122.3	52174.4	110698	112694	107702	180460	194386	185968	70109.5	82078.7	75740.8	47559.9	46943.5	49024.4	44247.2	47252.3	54818.1	84584.8	111023	106368	124.866	116.311	122.351	7859.4	5211.14	6879.31	75.7764	48.4249	69.4664	20840.5	21435.2	19989.2	19768.9	30026.1	26495.9	25812.4	25910.5	24182.9	15887.8	14883.5	19857.4	10442.7
P08134	210025	251580	272237	1628.01	1746.94	1375.59	NaN	NaN	NaN	NaN	NaN	NaN	373046	342019	345863	198359	227182	263975	147083	168894	152987	141883	159097	171028	174031	258844	221590	284.886	261.99	230.303	33952.1	36411.5	37950.8	551.731	436.989	393.347	NaN	NaN	NaN	NaN	NaN	NaN	110280	99959.8	105847	93530.4	99962.4	97362	40233.5
P08138	1603686	1.46454e+06	1.46202e+06	9565.84	9192.82	8702.33	163266	152634	151703	288546	294771	269127	5.77686e+06	6111296	6031982	2501179	2.93837e+06	2.83915e+06	1796641	1270003	1.58496e+06	2.0053e+06	1.65739e+06	1.65967e+06	1.58708e+06	1.81822e+06	1.87486e+06	861.282	806.006	848.393	114713	104151	124981	1431.96	1202.67	1071.1	36258.3	32310	33221.3	32678.1	57174	57991.9	572911	533247	593939	370588	401997	447724	143323
P08174	509203	515207	599841	3244.52	2282.33	2048.77	366213	308181	323217	886669	875432	908855	3940862	4399144	3981057	772130	851776	895670	616232	439214	642134	573386	377843	513640	568320	739920	735811	457.518	376.513	364.279	74673.8	63496.1	76981.7	626.015	476.101	496.133	33053	32475.6	27825.4	33156.3	48347.4	47383.9	548292	488524	514889	186791	236743	253184	99673.6
P08183	121109	114469	109627	942.689	897.596	812.45	125425	122945	118893	275654	247614	268351	317668	302052	314177	150764	185985	176754	102883	86021.3	95185.1	118505	74598.7	82050.1	122344	187165	187268	173.993	163.457	164.421	18734.4	19214.1	19798.4	324.138	299.643	298.187	23259.5	27171.2	22649.3	23468.3	21358.6	21173.8	80200.1	76394	79625.5	53665.3	59134	62787.4	27063.7
P08185	128898	121335	107982	750.172	658.627	710.102	350360	219072	8.01597e+06	659834	91887.7	89958.4	424814	488145	405682	80618.9	115177	91161.2	145110	68576.7	123238	184654	145912	117858	73679.3	162107	101745	188.247	164.645	185.812	21467.2	27748	15070.3	324.897	448.941	451.058	18253.8	18273.7	107382	20339.2	15010.7	14153.2	109957	111109	136143	31112.4	42715.1	59852.6	28604.3
P08195	11591.8	12007.5	11748.4	120.897	91.2685	85.2387	33250.2	37790.6	23304.2	35722.7	34612.9	59766.3	45040	33322.1	38595.1	31998.9	49733.4	37582.6	9468.67	10864.2	9850.66	8665.28	3478.04	7168.18	21917.1	34562.2	23929.2	19.9929	15.749	12.0655	3424.47	4304.74	3424.12	46.6807	31.1154	31.0881	4449.25	13411.4	7008.92	14180.2	7435.84	12219.1	24443.1	22938.9	24176.5	18319	19223	19424.3	6910.8
P08236	33627	33139.4	45272.1	230.82	127.92	168.263	61382.2	60737.3	51941.5	61769	93615.1	99836.3	140973	143446	143874	81948.4	60470.3	91658.1	31581.3	36364.1	42846.1	39468.1	27074.9	37790	89399.4	104700	101043	48.2429	31.0861	44.3482	4584.79	4145.31	6371.98	37.6455	41.0092	34.0857	4538.78	4885.57	4092.62	3596.96	1729.91	2964.18	19176.6	18580.4	17718.7	20904.8	12267.7	15263.7	4990.98
P08237	18691.9	15833.2	26826.2	54.5141	62.1436	58.9571	13724.6	13717.1	11529.4	26159.8	25560.3	23322.3	17842.7	13297.6	32252.5	11913.3	9314.61	10313.3	3586.42	6066.84	3669.1	11873	3663.06	2085.94	10214	NaN	8615.4	14.5807	27.2155	24.1419	862.768	1125.21	2266.8	44.9932	45.5674	44.3148	2372.87	2223.96	2865.56	2007.68	2152.1	1436.22	5803.15	6221.25	6920.02	13945.5	7021.42	5757.73	2271.03
P08238	162669	142454	149321	1136.51	1020.91	889.521	394852	401218	327549	481182	488486	445792	271249	255504	245045	213300	244469	280777	114051	147829	124609	160293	142586	142947	149140	247756	228047	235.56	223.961	226.62	27723.2	23895.7	25539.2	357.341	305.958	269.392	83688.4	82935.8	66405.5	53180.8	69947.3	49521.2	107598	102623	103396	83880.4	104109	114222	45994.4
P08246	91563	73733.2	81169.1	692.932	814.345	671.068	39065	36343.7	26887.1	79440.1	102195	99461.4	113468	93848.4	153981	94678.6	112167	98865.9	30220.7	46624.6	31675.2	104960	73168.1	66549.4	50451.1	78051.3	104451	161.634	125.213	164.794	16583.8	18866.4	20034.2	271.665	290.224	255.9	11981	11712.7	13645.3	20252.5	28126.7	20476.1	53574.9	52682.8	49757.2	30792	33659.6	33767.1	14795.7
P08253	4291.2	5109.84	NaN	146.034	178.494	187.908	4862.59	6638.56	3020.33	25197.5	15236.5	16101.7	25274.6	47485.4	1995.34	13770.7	20670.6	26746.9	4627.54	3230.72	2007.42	NaN	9810.99	NaN	20772.2	NaN	428.598	22.3693	131.197	4.79271	1665.44	710.762	2678.95	22.1487	16.0872	22.1124	1120.52	1334.48	1627.79	3267.63	3548.68	4515.36	3914.41	4675.99	4317.08	1010.17	1018.06	1303.59	1681.05
P08254	NaN	NaN	2990.56	90.4756	36.0348	93.3099	NaN	NaN	NaN	NaN	NaN	NaN	NaN	NaN	12769	NaN	NaN	NaN	6626.07	2399.08	2512.92	NaN	NaN	NaN	NaN	NaN	NaN	NaN	NaN	17.0615	NaN	NaN	518.454	19.345	5.64091	25.5976	NaN	NaN	NaN	NaN	NaN	NaN	NaN	NaN	4288.41	NaN	NaN	NaN	3140.91
P08263	889300	832873	821142	4356.92	4266.57	4038.32	153728	163395	164154	317076	239301	373376	1.48265e+06	1.67655e+06	1.5488e+06	682295	1.01052e+06	1.20954e+06	541859	423700	443658	671159	429150	397446	510412	781495	701480	522.379	492.461	579.792	171791	128123	135812	1002.56	1018.05	952.881	92039.9	99343.9	89527.1	77951.6	98619.9	122972	297627	277786	293779	180844	273898	315129	106169
P08294	716975	691966	732256	3208.43	2496.48	2865.96	257716	262883	238516	287507	275407	266607	2.86578e+06	2.67791e+06	2.60884e+06	946491	579788	777531	550379	244449	358160	264229	362321	195425	428400	673393	734089	378.068	473.529	438.483	110935	82433.5	72480.9	603.209	241.948	428.306	81596.6	72373.6	64123.2	69360.5	48683.1	56985.6	589776	579765	608665	176868	214555	254723	91972.1
P08311	82873.1	73369	94242	534.16	563.013	556.2	71707.9	45872.2	40358.6	39784.7	41457.7	29406	189708	176924	182925	136616	87771	129191	49719.2	96701	91289.3	83102.6	66735.2	65672.2	98594.2	121156	135091	103.565	100.467	127.04	21992.9	22399.1	21660.7	289.523	306.417	302.574	88575.2	86941	75326.7	113.91	5080.95	7445.34	52529	49994.7	54868.7	35353.7	41050.5	48051.7	17595.3
P08473	204361	191953	194809	1250.68	1048.43	1067.63	706498	749378	669894	1273363	1.21009e+06	1.22482e+06	531578	511199	522230	235881	289133	310402	189224	198351	199484	191078	139241	144690	204194	267224	260227	183.278	174.786	184.883	21038.7	18541.2	16003.7	224.993	194.949	205.221	143605	146490	136664	140302	155610	127639	71439.3	65991	67205.9	62025.6	66155.2	78185	26821.7
P08476	43996.2	47899.8	39142	820.763	823.871	764.394	102523	100375	81545.2	113336	168970	134166	141974	119772	105710	46563.6	64013.8	72067.8	71105.6	66446	65283.8	NaN	3200.46	1983.11	45086.4	56109.3	71404.4	NaN	74.2126	23.3804	8172.61	8823.94	10216.4	414.997	418.222	357.577	19937.5	19558.7	15257.1	13606.6	14965.9	23134	30191.3	26007.3	32164.6	11497.8	16579.3	5834.9	21142.3
P08493	78552.4	69089.1	83030.7	1580.55	1567.04	1492.29	19725.5	31862.5	39736.8	72900.3	80825.2	83958.6	109669	157430	69601.3	108016	98198.9	120090	93071.3	113606	131420	41834.5	58336.9	46937	80064.5	104455	70435.7	52.3069	38.3475	31.1723	9775.29	8124.73	10368.1	243.896	288.831	233.097	20239.7	20789.7	25432.4	30644.2	27469.6	9514.57	25753.2	23175	21950.9	13011.1	18769.3	23566.9	21825.2
P08519	571288	551970	548610	6294.51	6562.2	5250.92	490245	482529	468371	895748	912014	966439	2371219	2422083	2.37118e+06	631382	661684	652867	829441	579104	601575	759557	689904	778484	628203	872202	788049	764.701	706.433	615.21	94699.3	90431.8	78415.3	1606.41	1499.89	1468.35	88391.7	83090.4	76213.1	190030	191941	159911	489239	469912	418996	228962	238604	260436	152780
P08559	21697.3	50925.6	37783.3	119.985	119.056	119.6	14454.9	11369.6	8571.99	40620	34101.2	39826.5	15398.6	31300.8	19252	27339	14486.9	21355.9	9348.85	6319.22	7377.03	16429.1	10973.3	8387.76	NaN	383401	NaN	151.411	120.134	335.769	998.027	2006	2022.95	15.5384	13.7391	9.32965	2073.76	2247.96	3114.67	3659.93	1001.39	4378.8	2704.56	3077.92	2371.13	5756.47	7673.28	7571.69	1640.77
P08571	1.06455e+06	1.043e+06	1.09344e+06	7166.88	5284.16	4528.68	935074	835043	823000	288747	170427	291238	5.09431e+06	6032858	6.03054e+06	835477	865874	1.02794e+06	1.55158e+06	1.53221e+06	1.88672e+06	1.91959e+06	1.44727e+06	837166	816034	1098013	1.19548e+06	1459.46	1300.54	1136.98	269833	193811	194153	1982.39	2289.26	1543.01	70368.5	74140.9	68684.8	30937.1	33671.4	22395	1.28497e+06	1.63667e+06	1.4958e+06	412384	339836	319035	346554
P08572	199723	179524	185947	1752.09	1792.83	1914.2	249973	231366	208409	359576	394310	427848	421704	401644	464547	229894	288582	310380	139592	166592	147215	142039	127666	121233	148283	204059	208005	135.415	129.62	131.426	27029.6	21464.7	23564.8	363.949	285.915	332.453	81251.5	73079.6	70793.7	46967.2	49751.1	67153.6	84541.1	85140.2	85624	71805	82301.2	90346.2	33134.4
P08574	6096.74	12470.6	9312.6	41.0663	40.1849	60.1351	NaN	NaN	NaN	NaN	NaN	NaN	NaN	19138	7435.85	14115.3	20287.7	18938.1	3671.41	2611.06	9565.03	5957.16	NaN	4102.93	NaN	NaN	1836.61	22.7221	15.8766	23.4517	2157.15	5101.21	1125.89	23.8312	19.0069	26.696	NaN	NaN	NaN	NaN	NaN	NaN	1249	8497.76	7081.53	8593.5	7387.76	8174.19	1146.18
P08575	47335.6	68930.9	51956	172.174	158.917	140.029	31231.9	40130	27846	38364.4	54150.3	49868.4	63692.3	59570.5	101338	65663.3	70000	91253.9	32384.1	15993.4	12883	19988	25110.5	14680.7	43973	65573.4	67089.8	54.2915	60.9285	65.2526	6810.32	5876.76	5202.29	25.0238	32.0548	31.1812	8573.7	6894.93	8365.05	5691.53	9416.19	12359.9	14899	14869.4	17144	9952.24	11649.8	11940.3	5530.59
P08581	26767.7	10981	6922.65	90.883	137.247	152.541	NaN	NaN	80167.2	275926	277123	254412	11078	22114	270.367	15333	15144.8	14078.7	12046.6	4757.49	4771.24	14819.7	8412.28	1478.66	NaN	NaN	NaN	11.3809	5.58616	18.3942	3572.87	2737.33	4475.16	78.178	61.8572	71.831	NaN	NaN	6118.98	2261.58	1897.15	1948.02	8611.72	6791.04	8620.48	2570.05	2399.63	3217.33	4294.97
P08582	227410	214974	202537	2153.91	1847.57	1833.7	479620	402187	394434	392188	484785	433292	839256	774704	845521	340380	403029	453442	242512	242610	241231	216001	169682	164852	275423	368624	394814	281.527	260.937	265.956	17898.2	16475.3	16433.7	194.402	160.993	193.167	71206.1	63360.7	64303.6	41875.3	42501.4	39697.8	93168.2	88735.1	89096	62690	65554.3	75341.2	34283.8
P08603	114553	109069	107776	1171.93	1050.8	980.082	233001	219306	213046	317249	332369	355109	363714	340582	361567	202695	224804	248377	111774	108775	88578.3	110625	99804.1	104557	122525	179754	164723	116.218	126.499	129.951	19773.5	16798.8	18119.9	219.679	183.952	194.063	42144.8	41395.6	40785.8	60421.4	42114.2	40969.1	81704.5	81293.7	77014.7	66462.9	82471.5	90657	31127.9
P08637	540628	495954	371291	4302.75	4175.43	3743.57	416256	377088	364881	156300	151038	135215	2.09991e+06	1.97324e+06	1.95182e+06	254043	292718	387904	237335	297837	288690	351195	224047	295527	307048	277913	292784	322.243	313.479	341.828	98831.2	52430.9	45396.8	1140.35	1121.84	1059.17	129864	135874	124785	24568.7	20407.7	34557.8	340072	328693	331627	145288	157475	216058	68503.5
P08670	24465.5	21536.2	27312.4	316.611	312.943	272.117	24383	25513.9	21779.4	24735.5	26547.2	22079.5	59226.8	55567.4	39846.2	37395.4	45414.2	48410.8	27138.6	25276.8	30681.9	47850.3	44432.5	42892.6	32106	55530.7	47350.7	50.7019	53.1572	36.6864	1997.77	2372.04	2086.87	41.1529	47.8904	39.9498	3773.98	3654.81	4280.12	6117.76	8941.47	5876.78	8929.78	8752.59	7983.33	5793.21	5771.37	7962.63	4354.42
P08697	256165	251258	295049	1826.34	1222.55	1634.02	806965	733046	771755	1483439	1.42247e+06	1.31248e+06	730243	734658	743950	193738	224107	264234	219154	254298	296532	245063	221878	190505	269692	346033	347201	180.014	190.539	202.512	42595.3	43222.2	44458.8	646.279	423.832	657.664	212006	198142	178758	143583	233722	194330	153969	151431	148846	99853.5	91101.4	107868	50398.1
P08708	14607.5	4731.47	16368.1	215.386	228.104	180.287	NaN	NaN	NaN	45584.5	41646	44017.2	36813.2	41002.2	41272.7	NaN	NaN	NaN	17506.7	10016.6	24136.9	29668.9	24096.9	16633.1	NaN	18519.4	NaN	33.1371	25.1607	23.2696	1836.48	1106.9	5894.86	50.5135	34.7933	35.0741	NaN	NaN	NaN	14490.7	3054.68	1856.99	9699.53	10573.1	10455.4	NaN	NaN	NaN	3279.44
P08709	16551.5	23068.2	31720.3	334.746	908.662	276.916	29361.2	32025.5	33072	NaN	NaN	65361.5	182745	131794	119304	20189.4	NaN	23297.2	6639.49	30606.6	15364.4	NaN	NaN	3628.81	NaN	14872.6	12744.7	19.0989	NaN	NaN	6260.5	4394.13	5670.49	35.1207	87.6044	80.6095	9400.41	10691.5	8409.2	NaN	NaN	6989.49	20962.8	17260.6	16920.5	6816.85	NaN	4942.62	6743.56
P08727	293041	246858	264481	1885.1	1963.7	1957.26	172264	205651	161603	374288	385559	412414	597499	504970	562211	324015	376133	441013	224492	187393	223435	227455	198712	189171	406098	536683	515378	132.074	193.377	144.797	44958.1	44574.2	39372.3	597.443	638.032	571.155	21243	25353.7	18696.9	25711.6	35675.7	33073	153038	142615	144637	130233	141467	151425	60985.6
P08729	95126.8	97273.4	93425.8	1248.5	1080.82	1053.6	67390.3	55216.1	67793.7	167177	188759	168381	254443	285797	288157	133794	166177	192994	96907.1	99958.2	123970	120344	117006	84287.4	141094	167483	183964	195.69	186.422	179.787	9312.41	8281.88	6996.79	231.045	203.171	201.703	6807.41	6137.32	5487.02	7950.14	8776.99	9831.96	45621.6	45196.9	43359.5	31669.8	33673.5	32302	21174.9
P08754	33654.7	41993.9	44982.1	5.27208	168.128	130.894	38864.3	31385.4	32740.1	55089.9	51770.4	58765.5	NaN	NaN	NaN	70995.1	74125.9	60101.8	22621	25229.9	29319.6	40308.2	24420.5	22227.3	37418.4	36991.1	35664.1	53.3726	41.7169	34.7875	12658.4	15870.7	10414	92.8836	57.4496	125.024	9605.8	10218.7	9719.74	6648.47	9651.53	5893.56	91401.5	132857	NaN	31864.7	30732.4	41577.5	16853.7
P08758	126295	136363	130017	612.381	591.594	559.393	186771	186866	174315	312767	320733	338216	584521	592633	557640	151388	175394	195587	183373	111394	188247	123641	118406	85658.8	150420	219161	151816	227.152	211.393	227.678	19767.8	19472.1	23903.4	217.737	248.334	213.7	41333.1	41104.3	36899.2	38171.8	61406.9	65181.3	112272	108428	105928	58002.8	91243.7	89503.2	33627.4
P08779	59668.9	48200.8	51788.9	386.517	471.437	402.561	115883	105077	95535.3	164245	167760	172737	148995	106888	128529	75405.2	49755.4	62429.9	34584.8	36225.5	33693.6	60257.5	45473.4	50692.7	62207.1	70797.2	81611.6	116.978	114.557	112.677	11931.9	11349.3	9709.62	139.042	152.484	140.976	14445.4	16755.5	14434.7	9645.43	11141.7	15546.2	54977.6	51198.5	55384.9	31058.2	34302.1	43154.6	13907.1
P08833	39254	32903.5	37626.6	292.583	296.806	286.935	64560	55589.1	45255.5	118477	91000.7	122267	62061.8	62234.9	46889	31446.8	35442.5	54787.5	16842.6	16250.4	18712.3	19000	14031.9	18979.3	22681.7	33005.2	26853.9	17.9939	37.9707	17.1185	7237.54	6214.13	6115.38	95.9627	83.1691	70.7747	5119.88	3466.74	1531.3	6094.77	8100.15	8002.91	16690.9	11300.7	11551.7	4880.74	8159.2	11549.8	4778.89
P08865	46668.2	41212	45295.8	168.787	183.717	178.152	11442.7	12993.3	12970.4	73764.5	52190.9	58078	62604.5	49137	61102.4	43195	34213.7	53398.9	15760.9	11431.5	20375.9	27984.8	14699.2	22118.9	22403.6	45143.3	35907.7	26.7954	33.6961	10.3653	4371.09	2761.32	4755.94	32.5753	39.5613	32.6726	1256.95	1920.12	1554.15	1867.59	2959.38	3153.59	12806.2	13953.5	13237.6	6756.51	7679.85	13327.3	3676.83
P08887	43224.7	34858.8	24000.4	716.147	287.823	207.283	14486.4	24937.2	32946.5	6501.39	8960.62	2.79637	138173	161031	117952	38298.5	NaN	72103.5	59661.3	75102.8	47096.3	79663.8	60344	14164.9	33403.5	47900.7	34610.3	23.1936	63.3628	15.2206	10728.2	4740.69	8746.78	69.6537	106.193	93.2575	1126.31	1386.09	1822.53	1325.52	489.693	447.524	16407.7	18357.6	17008.7	17359.5	NaN	13477.4	8031.89
P08962	201059	116051	105376	1849.07	2043.71	1996.64	10543.4	25942	17042.9	530690	539041	498888	200618	307472	395001	142026	119696	207204	221122	102818	92667.4	149540	155239	150526	118688	247051	216805	96.3004	116.019	113.678	17875.2	14160.7	15797.3	372.111	365.758	372.778	8682.53	7823.4	8198.19	28660	27147.3	91334.5	106032	101235	93223.7	34075.8	38821.7	36304.2	25555.5
P09104;P13929	NaN	47491.5	51443	133.556	50.9472	28.7777	NaN	NaN	NaN	NaN	NaN	NaN	453362	485318	322358	NaN	NaN	NaN	40539.4	36066.9	66628.3	556046	407279	463140	118327	161018	203706	81.247	55.7332	72.7624	NaN	NaN	14149.3	29.3357	32.4776	17.4419	NaN	NaN	NaN	NaN	NaN	NaN	63141.1	64678.2	52928.6	NaN	NaN	NaN	12452.6
P09110	348411	252229	232600	1391.22	736.711	758.899	80519.7	99504.2	79140.5	31571.2	21234.1	19433.3	50488.1	45304.6	44210.2	178379	121851	156694	277787	220668	195436	81342.9	64564.9	142767	150225	NaN	NaN	31.9109	53.7482	24.6748	2468.01	3752.22	2677.86	102.902	87.4721	97.1665	1797.55	1201.36	1405.5	918.743	277.664	8.18414	5555.9	6600.89	6023.7	5333.66	11179.7	2148.4	4947.54
P09131	72286.2	64068.9	48066.3	510.835	417.928	400.806	43651.1	50629.9	54926.1	80179.3	74090.7	71949	105647	87282	104871	66337.9	82868.6	86174.8	40145	41776.6	52496.9	23368.3	27646.7	24562.2	71708.4	66912.8	73380.6	75.3625	42.0912	50.6399	11451.9	11589.8	9713.36	153.02	122.792	105.142	16938	18709.5	17351.6	26685.4	32903.6	22455.5	54334.2	50270.9	46774.8	42409.4	29936.6	26426	14910.5
P09210	547449	534562	522278	2008.12	4133.68	3936.81	274284	304656	321050	451451	408926	403902	1.05475e+06	903372	1.02922e+06	454059	479680	553869	347486	346591	394479	104981	123825	81302.6	269367	396407	273096	127.594	175.404	517.709	84684.5	116063	82798.2	948.621	703.361	737.184	53928.3	54903.7	51814.2	33336.9	28749.6	47049.8	170980	172348	180856	163449	155900	196230	58997.1
P09211	171258	197506	215504	1291.42	1521.39	1308.34	161519	149883	138917	253618	254781	233395	651954	607607	537907	279483	360771	330868	96511.5	120403	103771	132823	78993.9	97477.1	151765	252403	247001	223.958	141.167	153.511	11486.8	16313.8	12087.5	198.018	211.413	171.053	6737.88	10826.4	6313.09	10158.6	7912.91	1984.36	92390.9	99705.2	78255.2	41912	51607.6	53736.4	18413.2
P09228	NaN	NaN	NaN	NaN	NaN	NaN	NaN	NaN	NaN	NaN	NaN	NaN	200898	26069.9	16728.8	NaN	9226.23	NaN	NaN	4605.65	NaN	NaN	3683.08	NaN	NaN	NaN	NaN	NaN	NaN	NaN	NaN	NaN	NaN	NaN	NaN	NaN	NaN	NaN	NaN	NaN	NaN	NaN	37656.9	4438.22	4791.14	NaN	3207.93	NaN	NaN
P09237	79430.7	78790.6	71690.5	572.523	525.456	570.91	151210	152185	149095	255036	294953	240018	165854	210434	189786	133460	108603	122366	79963.2	78824	77574.6	52859.2	58581.9	67719.8	89871.5	137593	124181	91.6542	98.4332	99.697	16482.3	13168.4	10691.7	219.402	140.206	201.238	20365.6	20458	22772.2	28167	19547.8	26906.8	34279.1	37048.3	33677.2	41102.6	39227.5	47256.9	15957.7
P09326	NaN	37467.8	NaN	767.325	889.398	1034.36	NaN	NaN	NaN	NaN	NaN	NaN	47854.4	20081.3	NaN	72963.4	63478.6	90698.6	NaN	31698.7	20896	59189.1	36969	21464.6	NaN	NaN	NaN	6.57734	4.56735	NaN	NaN	4133.82	NaN	38.6908	68.735	68.1603	NaN	NaN	NaN	NaN	NaN	NaN	4961.71	5144.02	3836.57	11656.2	12612.5	10681	3421.15
P09327	51507.8	45562.9	45236.8	667.946	698.036	674.664	235454	220605	214486	428497	541607	539129	145732	141229	138359	89812.4	89939.5	92922.1	57127.5	60108.2	57260.4	54156.9	47333.7	48270.3	54964.8	70077.3	69543.6	59.1717	71.0356	48.2262	7580.51	9364.06	8872.96	164.122	154.812	143.085	12155.1	11294.2	11079.4	13889.6	11308.4	9194.35	38689.5	38177.4	36497.9	28292.9	29993.4	36353.1	14896.7
P09382	27208.6	16249.9	18501.4	140.482	157.851	154.668	18519.8	20398.5	22543.9	98799.5	40759	129942	37032	39225.7	25373.7	21261.7	21400.6	19065.9	11297.3	9550.52	9316.4	15616.1	4875.18	7079.99	8782.45	10398.2	10510.1	31.0283	17.8168	6.79127	3229.13	2945.02	2204.54	19.707	25.4952	31.3533	3577.4	4276.58	4081.29	5196.67	4202.74	6216.98	6353.94	6817.56	8491.27	12933.9	9029.84	22500.2	4338.13
P09417	72245.8	58973.7	60408.9	313.383	335.853	300.882	63399.5	64680.2	50176.8	78907.5	85606.3	92330.5	100419	117093	95287.8	82931.4	89433.8	105864	33437.5	28790.9	31717.6	26294.9	27884.5	28445.7	52065.2	73501.6	62322	36.542	33.5988	40.6293	9251.63	6187.26	7496.43	75.264	72.1367	63.6207	10994.9	8805.33	8377.95	11418.9	5332.08	5053.52	17343	15901.7	18306.4	18717.9	20947.3	23770.4	8060.95
P09467	239104	208617	209250	820.34	824.165	1034.49	558369	331455	317913	83785.9	117590	113550	626852	588730	710818	350642	470793	503425	241998	238479	217691	166142	184493	152282	261125	374610	380773	177.884	188.676	195.813	45304.3	39508.6	44284.5	172.644	165.825	395.595	204872	160460	175486	30454	33096.4	43492.9	109358	99708.1	125821	158777	145155	182202	59461.1
P09486	55245.1	55197.2	29850.8	446.787	206.433	339.166	NaN	NaN	NaN	NaN	NaN	NaN	119427	118745	82491	63881.8	69486.5	78306.8	92391.4	21056.2	11369.8	22711.9	54219	48769.6	35336.3	40537.2	96539.1	86.907	33.7685	39.2179	2396.08	4050.73	2596.48	25.4528	17.2258	22.584	NaN	NaN	NaN	NaN	NaN	NaN	23153	22451.3	19687.7	7687.13	7855.15	10904.9	2505.3
P09493	42835.6	32743.7	36552.3	251.39	392.019	191.393	6809.26	6836.2	2407.13	12753.7	21946.5	NaN	96003.9	85673.2	79449.4	45956.3	59605.5	59211.8	40788.6	31191.9	44585	54284.3	19517.6	41335.4	28081.1	62828.1	77357.1	38.2131	52.0722	89.8444	5230.45	3680.87	3958.78	51.3987	64.4614	63.1759	7473.75	5202.94	5440.28	3242.68	1377.73	NaN	21828.7	18569.6	18119.2	13796.7	8622.79	16264.8	9157.22
P09496	22456.8	26605.7	13175.1	153.111	92.0751	92.9529	NaN	NaN	NaN	NaN	NaN	NaN	42620.5	29484.4	31207.4	15441.5	17501.2	23440.5	11418.8	21600.8	13957	21092.7	9837.51	14981.1	NaN	31330	33175.8	45.5606	23.6224	56.636	4443.1	3005.33	3484.59	60.672	32.0273	41.377	NaN	NaN	NaN	NaN	NaN	NaN	12305.2	11837.8	10017.3	7360.54	7616.75	7158.47	4521.4
P09497	17249.2	20226.3	20531.1	405.471	530.398	546.064	386411	88173.7	305865	83462.5	50260.3	NaN	60205.8	99643.5	65522.6	38191.1	NaN	111621	108693	121675	48635.9	93967.9	30402.6	13325.4	NaN	67078.6	104076	68.4952	72.73	74.6476	2595.26	2414.8	2371.03	20.6584	35.0692	39.3283	4295.01	4631.08	4150.4	3224.94	2037.11	NaN	6930.7	6765.43	6099.56	1380.72	NaN	1357.39	3089.3
P09525	77124.1	71934.5	63976.9	611.113	732.312	714.815	55760.1	42167.3	58278.1	46376.1	45921.9	47032.7	199567	190411	211250	88903.8	99135.7	95449	79012	75940.6	86021.5	65724.8	74195.2	69397.4	89101.6	122620	115911	110.862	99.2054	92.4466	13780.7	11607.8	13950.5	102.768	167.619	135.09	9482.23	11186.3	11483.5	13891.5	9348.97	5068.39	46773.8	46386	50407.3	29970.2	48807.9	41951.9	11990.5
P09529	14391.8	12217.7	11468.5	66.9627	48.1376	48.3544	NaN	NaN	NaN	NaN	NaN	NaN	54130.8	53417.6	55941.1	10469.7	13633.5	15455.6	15706.7	NaN	17659.8	16749.3	9496.07	8521.73	NaN	NaN	NaN	52.7873	74.635	62.7918	1481.84	930.048	722.983	16.2667	9.77612	9.41354	NaN	NaN	NaN	NaN	NaN	NaN	14710.8	13435.1	13415.4	3832.98	1152.45	2682.28	2912.98
P09543	127862	108065	95723.5	672.329	772.401	725.172	118311	111814	97773	262073	260010	288598	328942	352126	333806	171989	173858	162598	107068	149673	160886	96222.7	115880	90894.7	149132	171343	190991	142.984	145.032	144.128	16032	16962.1	14722.7	116.055	148.216	130.482	18695.2	19264.1	18109.2	15619.5	20913.1	25677.1	65620.9	64337.1	64613	37278.6	42986.2	41864.2	26663.9
P09564	116055	284326	552671	NaN	NaN	NaN	162204	107097	119990	17601.7	18699.5	16864	739479	621355	728415	120067	NaN	38973.6	81048.7	87352.2	69603.7	101588	74288.6	88230.6	491427	585921	528742	169.615	216.957	185.606	76159.1	104754	152515	NaN	NaN	NaN	23052.7	20134.6	19397.9	2165.33	2703.85	878.559	152826	142895	163264	11247.4	NaN	8511.3	24972.3
P09601	1.06708e+06	NaN	84590.3	443.396	392.457	217.241	NaN	NaN	NaN	NaN	NaN	NaN	NaN	NaN	NaN	NaN	92336.8	26989.1	5371.02	21790.6	6143.49	4873.44	NaN	1152.64	NaN	134409	NaN	NaN	NaN	9.00276	22325.1	NaN	1587.34	92.591	75.6734	5.36727	NaN	NaN	NaN	NaN	NaN	NaN	NaN	NaN	NaN	NaN	NaN	5441.43	2379.99
P09603	3551105	2.9311e+06	2450244	10945.7	13531.7	9033.24	2.48786e+06	2.45195e+06	2.18222e+06	5552293	5320848	5.3012e+06	10732358	10617020	10482877	3563028	4.0534e+06	4564711	3.19514e+06	2.99698e+06	3311527	2.67521e+06	2.26649e+06	2.19195e+06	2.85624e+06	3615779	3703736	1994.99	2083.4	2163.83	581278	510443	508544	1955.3	1889.28	1378.28	505350	522816	465610	889823	596129	648944	2.9614e+06	2.73796e+06	2.65917e+06	1.5177e+06	1511518	1789048	818262
P09619	28585.8	24888.2	24472.4	274.264	199.423	218.266	151873	120254	89675.9	142858	122253	214439	110505	105123	127080	42005.9	50795.4	46871.9	29268.3	36494.3	34472.9	23832.8	27307.3	31307.6	26606.3	34061.9	46532.8	28.6402	24.0904	25.1241	11319.3	12587.6	12007.2	209.724	147.795	135.84	26735.9	26311	23850.4	10854.9	16127	22381.9	74509.1	80377.9	77878.3	65470.8	66778.7	74222.7	31332.8
P09622	52389.1	43007.9	96412.3	508.487	302.155	370.534	67979.9	53373.7	80359.6	105065	81372.5	98190.5	131820	119858	108065	33333.1	66247.3	62404.3	44867.7	35730.8	33872.9	79817	43437.3	74344.4	69994.4	34624	82295.9	95.3214	113.322	87.5205	5136.78	3998.96	4103.38	73.761	41.3946	40.098	2186.58	2895.88	3991.8	1437.64	4141.26	6494.21	12623	12177.9	11894.8	4456.52	6350.34	7176.65	4740.02
P09651	11845	9072.94	14564.7	277.685	252.255	312.969	528994	139855	431247	2039.39	18344.9	11080.6	48113	25205	35430.6	7335.95	31675	NaN	15911.7	16592.7	16956.5	27266.3	23991.3	15536.2	11504.9	10172.3	11220.6	43.594	22.9421	37.5354	3307.16	995.206	1675.48	11.4215	33.0129	49.9412	132717	36846.2	120421	252.351	622.946	3487.05	9433.97	6348.62	6588.67	NaN	NaN	NaN	1957.26
P09668	159394	132871	133714	1095.59	1268.97	1132.53	165807	152780	149952	216512	226788	218603	296349	305167	288765	216889	277180	258607	152648	125047	128440	99973.5	78438.1	54770.5	144899	157248	150652	56.1941	83.7499	75.7452	27762.2	25877.2	21902.5	260.336	340.894	295.286	50091.3	54952.5	34374	41999.4	33673	32081.5	119555	117800	120691	94800.9	136208	101577	38155.9
P09669	34493.2	34251.5	31157.9	149.683	82.0416	121.64	NaN	NaN	5874.41	31709.2	31785.8	30282.4	54860.2	43483.8	40878.1	80669.1	50650.9	75011.7	16516.7	21122.1	23681.5	32444.5	21341.7	23648.1	38726.7	50399.1	45994.7	66.607	43.6299	34.3004	10764.4	7791.52	6142.51	65.1392	49.4684	51.5975	NaN	1761.07	1671.62	6130.49	6367.7	6950.4	16203.8	14914	15441.1	25103	21901.2	26403.5	7079.11
P09681	1.15126e+06	154734	174283	NaN	NaN	NaN	NaN	NaN	NaN	NaN	NaN	NaN	NaN	NaN	NaN	NaN	NaN	231615	895.318	66880.5	318621	NaN	NaN	NaN	NaN	NaN	NaN	1049.63	1209.94	911.632	383244	48165.2	51261.2	NaN	NaN	NaN	NaN	NaN	NaN	NaN	NaN	NaN	NaN	NaN	NaN	NaN	NaN	105727	8347.53
P09758	127158	99469.4	110926	1237.77	1136.6	1095.47	152492	115640	118574	170771	179428	178760	336929	372554	352406	104460	93001.3	123965	58706.7	83862.6	114225	87981.7	83438.8	65009.9	88243.3	130236	136930	91.6775	85.6505	64.1329	14761.7	16110.1	22030.7	350.865	305.916	224.577	73549.5	53090.4	52044.6	52130.7	69826.6	43564.8	100104	97671.8	100269	55895.7	47251.2	60230.3	26008
P09871	56826.5	49669.1	47881.5	727.088	628.325	604.258	75754.9	83268.3	73406.1	231572	227635	239404	152256	155946	127222	97144.6	91020.9	103236	40395.4	39380	24523.6	47885.2	35715.6	49248.2	27517.1	60854	44640.3	53.8755	57.4158	46.2907	13800.2	12341.1	11958.6	215.606	185.816	214.99	10103.8	10009	8478.42	18242.9	15822.3	15402.7	37645.1	52394.8	44663.5	40662.3	40246.2	48243.6	18032.1
P09923	46613.1	55492	39630.2	645.168	331.42	401.203	NaN	NaN	NaN	NaN	NaN	NaN	70503.2	78642.7	72223.5	48854.5	52692.7	39142	99341.8	105835	93529	19449.6	4531.57	3525.42	35226.6	38778.3	49321.3	26.3966	26.3894	16.256	6607.48	13225.9	6324.45	119.947	80.4957	69.2455	NaN	NaN	NaN	NaN	NaN	NaN	25070.2	25955.3	26743.2	15450.3	20061.6	20792.9	8607.93
P09936	129662	107152	116572	767.111	837.684	740.735	74359.7	63905.9	62973.6	207290	210164	189241	293793	333664	274794	145574	185447	211976	99306.1	98797.4	108723	102816	82122.9	100799	121613	159257	165425	173.563	179.806	174.377	19085.6	19436.6	17938.9	267.242	232.698	215.561	10092.6	9729.59	8384.85	22895.9	18321.9	15393.8	72073.6	73841.3	68711.5	60107.1	68301.6	79967.2	28337.1
P09958	33698	25662.1	31095	295.392	527.543	512.75	24871.1	21903.1	20478.2	51978.4	49974.7	48949.2	59933.7	55199.1	68958.5	43603.8	33429.5	37972.4	30700	23403.9	25201.6	23347.7	22621.9	21087	31287.6	54318	39200.4	34.2835	34.8744	31.6253	7272.97	7655.88	7714.38	131.611	123.003	142.86	3973.04	3791.7	4658.77	2599.07	2619.9	3907.31	27451.4	23715.6	20500.8	11421	11692.2	14472	11485.1
P09960	21613.6	20069.9	21498	117.853	109.674	104.576	70740.9	63753.3	54840.1	90394.4	118297	120527	65875.9	61051.6	66047.1	33763.3	38722.3	39191.4	16128	16421.2	12489.3	24616.3	15399.6	15907.6	23738.6	33437.7	28016.6	34.9035	37.4219	33.8663	3958.83	5524.54	6531.8	54.6005	48.8149	50.5393	14322	10277.9	13446.8	12497.7	16159.3	20570.7	20526.7	19747.6	20070.5	10901	12436.3	12724.1	5453.44
P09972	131767	150886	148111	787.76	725.216	744.954	38341.2	34466	31525.5	75049.2	59611.4	55593.5	421507	441335	451866	85860.1	96488.4	101286	107565	144647	141101	37080.9	26139.7	35221.8	107340	150965	149676	129.234	115.538	109.7	13767	14371.5	16196.8	265.09	241.815	193.598	11767	3989.32	3036.55	4042.72	16846.9	16671	60402.6	78977.2	81037.1	30388.8	17735.5	28190.1	20543.1
P0C0L4	399161	346478	367103	775.944	855.266	841.64	NaN	NaN	NaN	NaN	NaN	NaN	989828	1.12359e+06	1.17401e+06	163873	174420	192733	186079	275170	235426	133986	140620	118783	71112.2	160965	144156	131.422	15.2826	28.904	34917.5	30959.6	34733	202.416	217.442	190.582	NaN	NaN	NaN	NaN	NaN	NaN	105474	92722.1	94314.8	38361.7	44393.9	35329.5	14132.8
P0C0L5	117096	114688	117862	1002.35	987.781	948.125	140360	134189	127853	290254	262932	290017	314783	314318	311021	177051	193041	209201	127853	143252	124658	114582	108036	104231	126849	194557	201252	166.691	174.049	146.211	17137.3	14928.4	16458.2	303.597	298.268	258.651	26655.5	28748.7	25156.4	36781.4	36710.2	30686	60630.5	60754.2	61706.2	54480.6	57267.1	67083.7	25734.9
P0C0S5;Q71UI9	NaN	NaN	NaN	0.733753	NaN	NaN	NaN	NaN	NaN	NaN	NaN	NaN	NaN	NaN	NaN	NaN	NaN	NaN	NaN	NaN	NaN	62.8582	116.087	157.409	NaN	NaN	NaN	NaN	NaN	NaN	NaN	NaN	NaN	2.31314	NaN	NaN	NaN	NaN	NaN	NaN	NaN	NaN	NaN	NaN	NaN	NaN	NaN	NaN	1082.54
P0C7P4;P47985	18851	8188.68	15705.5	195.644	236.495	194.076	19664.5	29570.6	13844.9	22964.5	27535.8	33388.8	72979	40044	67602.2	37069.2	50438.8	44842.8	13043.4	22584.2	18266.4	27599.7	14233.7	12199.5	7308.21	33254.5	24651.9	25.4574	35.2815	25.6676	9041.46	5148.36	6218.22	55.6216	49.3707	51.0513	6409.54	7550.11	6181.19	2159.33	6895.45	5549.53	13347.2	13101.6	10838.9	19789.5	24458	15428.2	5917.75
P0C7U0	9903.82	7040.47	5719.04	148.618	200.569	188.89	41131.6	48712.2	43946.5	21564.9	23875.7	20619.3	34515.9	22625.5	41692.1	NaN	NaN	NaN	8678.77	3598.99	2866.34	12586.4	9746.87	7846.46	8892.44	2752.48	16392	5.35856	4.79268	10.7938	2342.95	820.272	2671.15	9.66728	40.0593	34.4393	3286.34	4090.43	4466.38	4996.2	2322.03	1245.95	10891.1	14910.2	12792.3	NaN	NaN	NaN	3011.68
P0C8F1	2559.1	NaN	NaN	77.4377	39.3548	83.3232	NaN	NaN	NaN	NaN	NaN	NaN	15658.7	NaN	NaN	NaN	NaN	NaN	3661.28	3124.9	4410.11	18625.1	14123.4	NaN	7506.85	9304.09	9352.8	5.38656	4.63506	9.82817	2390.29	NaN	NaN	11.2818	16.0407	17.0083	NaN	NaN	NaN	NaN	NaN	NaN	6672.81	2470.68	NaN	NaN	NaN	NaN	3647.11
P0CG22;Q9BTZ2	NaN	49.6464	NaN	5.05304	3.22421	3.64691	NaN	NaN	NaN	NaN	NaN	NaN	NaN	NaN	NaN	NaN	NaN	407.625	1750.18	1518.06	1474.13	NaN	NaN	NaN	NaN	NaN	NaN	NaN	NaN	NaN	NaN	1421.91	NaN	24.3333	18.8657	17.9383	NaN	NaN	NaN	NaN	NaN	NaN	12904.6	NaN	7602.26	NaN	NaN	4993.45	4786.1
P0CG38	9.49415	10.2291	NaN	NaN	NaN	NaN	NaN	NaN	NaN	NaN	NaN	NaN	NaN	NaN	NaN	NaN	NaN	NaN	113.462	148.314	291.434	NaN	NaN	NaN	NaN	NaN	NaN	0.0423622	0.0131244	0.0340055	28131.8	33268.1	2511.32	NaN	NaN	NaN	NaN	NaN	NaN	NaN	NaN	NaN	141484	110433	110912	NaN	NaN	NaN	2370.26
P0CG47;P0CG48;P62979;P62987	2.23055e+06	2.05462e+06	1.87827e+06	13445.3	12536.9	11767.8	NaN	NaN	NaN	NaN	NaN	NaN	7686746	7.06217e+06	7.39714e+06	2.49656e+06	2744517	2453600	1636421	2.08042e+06	2546581	1.88472e+06	1.71624e+06	1.75073e+06	2.3642e+06	3.29466e+06	3137414	1454.68	1210.47	1428.74	303722	315776	252523	3980.08	3741.4	3587.57	NaN	NaN	NaN	NaN	NaN	NaN	1.18806e+06	1.1912e+06	1.09423e+06	707218	796876	720387	333006
P0DJD7;P0DJD8;P0DJD9	494440	526592	499640	2249.55	3156.58	2941.58	115779	73217.1	96272.5	721909	745314	708866	5.98975e+06	5.93388e+06	1.93275e+06	508825	887328	970779	574874	589416	677745	408456	337419	302023	274746	359554	125655	268.563	276.086	299.535	50911.3	64460.9	50678.1	402.912	863.046	749.613	11110.6	11430	11072.9	18930.6	88039	61782.9	601562	250353	262229	218072	232630	258883	89567.1
P0DJI8	5117.66	15746.7	14767.5	367.081	350.311	302.434	NaN	NaN	NaN	32140.2	38636.5	32258.9	51439.5	52100.8	50742	21573.3	24771.5	29975.2	3868.35	23388.2	14075.2	32330.1	20705.9	20125.9	19358.5	38460.3	24952.6	44.7641	34.546	21.5816	4489.44	5387.02	4788	96.6017	65.9723	66.1636	NaN	NaN	NaN	6566.33	4571.62	2804.49	14972.6	14289.4	15110.7	6809.12	8078.5	12054.6	7240.94
P0DMM9;P0DMN0;P50225	13993.6	10476.4	7389.61	98.8293	111.169	87.277	NaN	NaN	NaN	NaN	NaN	NaN	18636.3	21399	17718.5	84907.8	90761.9	95045.9	17191.3	11781.3	8403.12	45770.4	16280.2	26156.9	NaN	9417.75	NaN	33.4841	45.6124	25.2175	4784.14	3716.86	4539.64	44.4404	33.6442	37.2099	NaN	NaN	NaN	NaN	NaN	NaN	7458.18	7465.18	7316.33	8420.31	10463.6	9176.03	1819.75
P0DMM9;P0DMN0;P50225;P50226	NaN	NaN	NaN	NaN	NaN	NaN	NaN	NaN	NaN	7420.55	NaN	165.119	NaN	NaN	NaN	NaN	NaN	NaN	NaN	NaN	NaN	NaN	NaN	NaN	NaN	NaN	NaN	NaN	NaN	NaN	NaN	NaN	NaN	NaN	NaN	NaN	NaN	NaN	NaN	2262.07	NaN	405.012	NaN	NaN	NaN	NaN	NaN	NaN	NaN
P0DMQ5	683746	561730	641928	3510.27	2356.86	3839.82	758100	816511	587091	150074	133537	155804	1.14676e+06	1.14195e+06	1.11729e+06	273532	433505	478132	408735	431752	456199	224891	413542	392550	436272	617026	526931	174.474	152.149	106.415	168123	165460	141307	1214.96	835.778	1111.43	7970.6	75044.7	10286	52347.3	56977.2	49820	507467	463116	480012	327342	290861	719265	117297
P0DMV8;P0DMV9	201662	166680	172122	953.752	862.831	834.355	91807.9	88932.3	90458.4	188918	192141	196869	448978	456322	467555	284320	292115	347309	150992	162671	168686	161119	158715	137118	252487	328141	290492	206.948	197.703	193.025	32936.2	30889.4	23920.6	229.728	219.357	224.078	16995.8	18629.4	18411.4	28228	25745.6	26190.3	109384	107027	106164	94018	100405	110081	35508
P0DOX2	3.03578e+06	2.82366e+06	2.95148e+06	10461.9	7959.24	8486.56	311707	273748	274395	515028	436092	581277	9860162	10247094	10133877	3.07298e+06	3.60453e+06	3.9518e+06	2.05336e+06	2581436	1.82549e+06	2140730	1.61783e+06	1.94602e+06	2.68891e+06	3.69923e+06	3653915	2179.11	2068.31	2219.34	385500	382040	366258	4321.62	2797.24	3745.64	57385.5	46477.1	44036.5	90199.9	104742	76096.3	1577337	1.64411e+06	1.5771e+06	1.21111e+06	1597081	1.57912e+06	366331
P0DOX4	NaN	NaN	NaN	0.702758	0.428434	0.4775	NaN	NaN	NaN	NaN	NaN	NaN	NaN	NaN	NaN	NaN	NaN	NaN	NaN	NaN	NaN	NaN	NaN	NaN	2393.76	2266.95	1542.01	0.230703	0.33777	0.655319	26537.7	21501.4	22335.4	61.1612	42.3234	35.7669	NaN	NaN	NaN	NaN	NaN	NaN	NaN	NaN	36544.9	63740.9	75982.9	80955.7	56631.7
P0DOX5	12710503	12360266	10422680	18795	24678.4	23784.7	NaN	NaN	NaN	NaN	NaN	NaN	38914996	37945544	38614192	19183510	19529532	20513940	11168261	11010820	10462631	7552797	7.53586e+06	8.00754e+06	11191337	18817434	19808248	10979.4	12292	12390.2	2.67916e+06	2609641	2.66167e+06	13900.8	12569.4	12443.3	NaN	NaN	NaN	NaN	NaN	NaN	10963688	11067247	11534688	7.16493e+06	8154641	7.97746e+06	2631925
P0DOX6	NaN	NaN	NaN	NaN	NaN	NaN	377020	367541	309261	696200	496492	681851	NaN	NaN	NaN	NaN	NaN	NaN	NaN	NaN	NaN	NaN	NaN	NaN	NaN	NaN	NaN	NaN	NaN	NaN	NaN	NaN	NaN	NaN	NaN	NaN	83253.2	80490.7	70378.7	57170.8	51041.8	53823.1	NaN	NaN	NaN	NaN	NaN	NaN	NaN
P0DOX7	24982006	22276708	19717518	62936.3	60384.3	51777	380840	401313	313199	88476.7	100895	125275	50794112	64088788	56241736	26572624	38188868	33515758	11192513	12879076	13749273	12291955	12837341	13157287	18393654	29087158	22910474	14673.7	11571.5	13678	1.6759e+06	1.64812e+06	1.76759e+06	6074.38	5125.12	3884.09	16223.2	15087.9	21608.8	20024.1	20915.7	17848.2	6992056	7.06513e+06	7016482	5537958	8474194	6.59151e+06	634256
P0DOX8	15701215	17959394	14733890	11621.9	14191.3	14494.1	NaN	NaN	NaN	NaN	NaN	NaN	36429904	35092548	37704488	10085922	12110961	5.53283e+06	11265905	16972100	9193639	10151438	7.3448e+06	6765041	12331778	17137276	15892571	6706.95	6899.49	7541.16	2359790	4015737	3.01639e+06	3251.87	3288.98	2918.23	NaN	NaN	NaN	NaN	NaN	NaN	5957677	5.96597e+06	5.69297e+06	1964695	2.05275e+06	1771431	1.77057e+06
P0DOY2;P0DOY3	41781424	45407612	46221492	35659.9	37264.6	39155.6	NaN	NaN	NaN	NaN	NaN	NaN	80598816	87421576	89303920	10865804	8.31597e+06	9079499	45757716	52316544	88655440	51264396	39075764	41056124	22948044	25069308	23861416	26938	27356.1	27165.1	12468475	12336766	22217944	25778.1	25751	27792	NaN	NaN	NaN	NaN	NaN	NaN	34128168	34067416	35050172	2.07142e+06	2.03617e+06	1.67102e+06	8802327
P0DOY3	NaN	NaN	NaN	NaN	NaN	NaN	25630046	30351284	15897426	11344290	9195311	14467126	NaN	NaN	NaN	NaN	NaN	NaN	NaN	NaN	NaN	NaN	NaN	NaN	NaN	NaN	NaN	NaN	NaN	NaN	NaN	NaN	NaN	NaN	NaN	NaN	5357485	5391433	5567568	1729997	3452265	3.40467e+06	NaN	NaN	NaN	NaN	NaN	NaN	NaN
P0DP04	28189.3	30519.2	22921.6	790.305	641.04	916.201	NaN	NaN	NaN	NaN	NaN	NaN	247862	250279	298493	83438.8	109395	131998	53528.4	51453	53789.3	42855.5	24725	28781.9	47956.5	77589.5	52961	43.0756	73.6803	29.2726	3310.99	2691.93	1316.65	231.134	205.99	191.427	NaN	NaN	NaN	NaN	NaN	NaN	46237	43168.8	43011.2	32631.8	29885.7	35398.7	13679.6
P0DP23;P0DP24;P0DP25	281155	247478	251182	384.014	429.803	528.611	143375	132563	121222	44588.7	41103.9	43194.2	741303	676946	745570	228581	517813	540654	163861	96404.6	379702	315979	238131	201826	66787.6	99136.9	108655	220.433	216.858	197.367	86153.3	76237.9	74749.8	195.504	283.825	255.371	50474.8	47932	41128.3	8016.68	2100.78	1031.06	269962	196074	203120	144819	323123	366567	33432.1
P0DP57	8678610	7222756	7919088	44688.2	34035.2	31761.3	13275871	4145271	3.69841e+06	7926240	8.13828e+06	6505444	17084552	17197908	16743441	2.98855e+06	2807811	3011496	6801291	10141969	8.10377e+06	6.75442e+06	4.37256e+06	4026159	4985998	7.50744e+06	7.82338e+06	5446.93	5759.9	5892.63	1.55493e+06	1.67102e+06	1.09823e+06	15164.9	8128.61	6997.6	2.71491e+06	1.38362e+06	584180	1.49335e+06	881169	1.08141e+06	4.00972e+06	3.8755e+06	3743607	603232	778108	729807	2.19315e+06
P0DP58	16124.9	2853.27	4025.79	95.7097	38.9804	NaN	NaN	NaN	NaN	NaN	NaN	NaN	17966	41458.6	37055.5	NaN	NaN	NaN	15725.5	NaN	NaN	18235.2	14306.4	38101.9	NaN	24327.3	NaN	26.2233	7.99142	15.674	4951.43	906.365	539.417	46.6723	16.9009	NaN	NaN	NaN	NaN	NaN	NaN	NaN	26037	11967.3	13250.7	NaN	NaN	NaN	6370.07
P0DTE7;P0DTE8;P0DUB6	3.20153e+06	2862183	2.97739e+06	6656.58	11949	11987.5	NaN	NaN	NaN	NaN	NaN	NaN	26853278	25118080	26707338	4.1459e+06	4707426	5.45257e+06	2.74336e+06	2.87559e+06	2557921	3346796	2.95081e+06	2593862	3.16245e+06	3.86582e+06	3.89513e+06	2843.31	2954.19	2871.1	540182	475727	490330	2183.63	3582.83	3406.89	NaN	NaN	NaN	NaN	NaN	NaN	5.00488e+06	4.73656e+06	4852114	1401252	1.47603e+06	1.53887e+06	551868
P10109	71647.5	64173.4	70101.4	542.203	580.768	561.445	84392.1	77657.9	70698.7	142080	130461	136217	202204	205178	192244	114054	101886	123163	49118.4	43806.8	59111	72808.5	51130	50846.6	83593.2	108719	65773.7	86.9558	87.2471	88.9129	4668.72	5910.03	5663.94	82.9952	79.6408	85.4287	25499.8	25265.3	25520.2	8748.87	16985.5	16909.9	13475.2	12328.6	12900.3	30380.8	25981.6	39068.1	4263.41
P10114;P61225;Q9Y3L5	18688.1	14559.2	18977.8	177.491	163.882	160.306	NaN	NaN	NaN	NaN	NaN	NaN	13744.9	10978.8	18323.3	45338.1	41324.9	33338.1	13454.6	9293.12	8800.34	5456.4	6466.83	5352.85	NaN	22099.3	9219.3	23.0701	22.5429	30.7262	3597.73	1778.54	4467.98	21.0561	24.958	39.2826	NaN	NaN	NaN	NaN	NaN	NaN	14424.4	13005.3	13291.8	5310.82	3342.37	11346.3	6528.08
P10124	31943.8	26967.5	34890.1	78.0694	123.258	47.1668	38810.8	56230.5	31705.8	37017.3	22906	30842.3	32747.6	56314	54652.8	NaN	NaN	NaN	16452.5	19109.4	40046.3	30040.9	26301.1	25507.6	62287.9	71961.5	41860.8	41.159	26.234	14.9186	4450.07	584.41	885.957	14.1763	27.1863	3.41959	5090.72	4653.26	5018.46	7709.82	3016.3	4891.62	22773.5	22852.9	17998.3	NaN	NaN	NaN	11136.1
P10153	1.74209e+06	1.38726e+06	1522913	2882.62	2838.01	2218.63	1.41125e+06	1348218	1.37894e+06	5.09103e+06	4.5689e+06	4526269	9411396	9233680	9266789	4934403	5553729	5.90922e+06	610632	497188	940675	507732	540060	567861	744596	1396845	1.23999e+06	377.441	342.656	520.215	210930	174549	180514	142.007	308.786	454.823	183233	137217	140245	392020	277866	264242	1.28139e+06	1.31853e+06	1.26291e+06	1186933	1220373	1.53525e+06	105165
P10253	756688	729757	709060	4669.66	3408.7	3719.52	577730	564220	578549	1.12666e+06	1.23847e+06	1.25459e+06	2422180	2.3203e+06	2.33596e+06	1.11299e+06	1314872	1.33255e+06	728191	678138	727539	583883	477338	511050	628275	881532	788644	508.495	477.145	490.308	137558	110310	113167	1284.09	932.799	997.72	118782	121205	115618	92599	81828.6	126169	641248	636440	651071	335185	419738	424965	169267
P10266;P63133;P63135;Q9UQG0	55515.5	66252.9	78762.5	188.095	257.859	251.467	NaN	NaN	NaN	NaN	NaN	NaN	NaN	35668	NaN	NaN	22049.3	NaN	32394.7	37343.5	32321.9	NaN	NaN	NaN	NaN	NaN	NaN	NaN	248.572	NaN	5236.71	5226.35	3665.14	36.2297	80.6612	63.9543	NaN	NaN	NaN	NaN	NaN	NaN	NaN	27528.4	NaN	NaN	3903.27	NaN	5891.1
P10301	NaN	NaN	144201	47.0166	260.259	273.816	NaN	27538.1	NaN	80064.7	78990	78504.7	78701.3	29842	10009.8	NaN	NaN	NaN	17709.3	67148.9	42244.7	2431.81	9858.05	1304.32	NaN	NaN	NaN	54.4076	95.4647	73.4136	NaN	NaN	3568.41	25.9968	27.1241	25.9924	NaN	NaN	NaN	2658.6	4002.29	2774.39	6254.13	5849.36	7972	NaN	NaN	NaN	5259.39
P10321	12549.7	13424.1	4832.17	451.988	467.072	374.452	58433.8	47823.6	47986.2	689650	493868	142320	96672.8	66499.2	92906.3	NaN	3828.67	17372.2	20892.8	35117.4	17785.1	19155.6	9064.01	12451.2	14512.5	26548.2	15962.9	21.9408	18.6498	19.1571	10072.4	5432.51	8633.03	159.557	145.388	148.674	3975.66	3584.61	3150.72	10964.7	6635.64	1157.4	35476	33650.2	29553.7	7291.07	10771.6	13033.4	11943.6
P10398	2474.18	NaN	NaN	73.0732	50.8005	68.6367	NaN	NaN	NaN	NaN	NaN	NaN	9218.77	NaN	NaN	6628.18	5418.8	3314.74	866.91	2662.4	1069.33	1307.99	NaN	NaN	NaN	NaN	NaN	11.9406	11.9697	7.9775	201.359	NaN	NaN	22.0052	14.734	13.8592	NaN	NaN	NaN	NaN	NaN	NaN	1890.35	3290.96	2413.51	1680.13	2018.87	1230.34	1198.76
P10412	NaN	10520.7	3685.65	51.4491	50.8165	52.9063	NaN	NaN	NaN	NaN	NaN	NaN	86565.7	70151.7	36663.9	77909.6	NaN	NaN	5869.84	NaN	NaN	NaN	NaN	3731.88	NaN	NaN	NaN	NaN	60.6296	8.76313	NaN	1925.04	1085.12	67.5192	56.6198	73.8336	NaN	NaN	NaN	NaN	NaN	NaN	32752	27539.4	30138.6	748.012	NaN	NaN	519.336
P10412;P16402;P16403	NaN	NaN	NaN	NaN	NaN	NaN	353771	309004	296173	349805	376424	320579	NaN	NaN	NaN	NaN	NaN	NaN	NaN	NaN	NaN	NaN	NaN	NaN	NaN	NaN	NaN	NaN	NaN	NaN	NaN	NaN	NaN	NaN	NaN	NaN	68793.5	64016.1	58412.1	40094.7	75649.2	77996.3	NaN	NaN	NaN	NaN	NaN	NaN	NaN
P10451	35495400	34209496	32145092	31457.8	37055.5	25370	38147952	27427878	29505506	11998367	9360300	16701504	135906896	152598000	149154080	52003736	53766708	62809252	50191976	47158980	51704228	50834760	42072960	44117372	43493800	64185912	57902956	36276	28692.5	28484	7640275	7.2832e+06	6991225	5948.08	5612.21	5710.64	2.91513e+06	2608397	2.41154e+06	2.13376e+06	2.53773e+06	1.76124e+06	29133190	31507008	30508542	17988138	20278872	18623770	6.06224e+06
P10515	4454.86	2391.48	9373.32	53.1044	52.9082	61.3312	NaN	NaN	NaN	NaN	NaN	NaN	9062.8	6719.09	15271.8	7652.88	7496.26	10119.3	4115.03	2670.73	5855.3	NaN	9467.27	8346.1	13339	11786.6	NaN	8.69983	18.7816	2.29761	2409.12	3449.65	2779.05	40.7462	37.8225	52.9741	NaN	NaN	NaN	NaN	NaN	NaN	12413.7	7859.24	11396.9	5593.32	7259.82	8636.21	3179.48
P10586	20502.4	23783.4	15582.6	328.59	333.767	293.99	9664.28	9477.68	7596.26	16317.4	10849.6	20698.5	41614	48883.3	42230.8	46344.2	32637.5	33427.2	16816.8	24664.5	25433	17491.9	10914.4	12268.6	8806.72	21224.9	14781.1	22.7048	6.622	17.5495	8144.79	5491.33	7753.85	172.823	164.1	143.806	7906.77	8311.03	6462.99	2621.82	52.0087	2961.59	34867.6	34205.9	32496.3	22927.3	17463.2	23856.2	12421.5
P10599	443526	522422	428166	7428.08	1388.37	1366.3	147938	150394	29884.7	92277.2	94538.1	95820.4	1.71778e+06	1.39437e+06	1.71138e+06	318021	469954	524964	590763	511724	520519	479004	397415	405748	504412	520574	475066	246.602	294.522	230.037	42344.2	54130.4	71645.5	1857.46	367.338	378.694	61948.4	68611.1	60466.3	12290.3	14261.5	15157.3	427870	347457	386406	104274	146438	163463	115770
P10606	74979.1	68727.2	73804.6	582.38	629.071	557.338	81813.2	92225.7	77203.4	134261	126263	99703.2	105798	104485	83919.2	134106	130371	140331	70882.9	49543.1	55777.4	50216.3	48930.4	47821.9	62958.6	63255.8	45808.7	35.7389	48.1461	38.7636	17930.3	15387.1	15272.4	226.113	274.346	255.034	15048.3	12632.6	13254.4	18909.4	4033.43	7854.29	36388.4	32874.4	32317.9	62441.8	52113.2	88179.5	15311.3
P10619	214790	190809	202360	1452.03	1405.2	1298.19	161891	127328	109495	237907	236017	256098	780136	723368	812825	319590	239296	437024	179199	234410	111551	240192	166268	126194	192089	262795	270048	195.192	164.003	156.75	14933.4	12122.1	15757.2	214.695	178.72	176.428	10929.5	10095	9137.7	7349.73	28222.9	28150.6	86080.2	83430.6	83172.1	67795.9	39488.5	82129.9	23274.1
P10620	26707.6	22336.5	25764.5	278.994	282.936	177.143	89762.4	50346.9	65522.5	25711.5	46802.8	38874.7	40375.1	70916.8	31963.1	NaN	NaN	NaN	19584.5	1954.47	41296.1	25975.4	15377.8	18311.7	25701.1	67848.2	51546.6	75.0828	84.2191	49.1823	1347.77	1363.86	2231.61	44.3205	22.5897	26.447	1503.9	939.621	1913.92	3327.76	2767.21	5649.61	10990.7	14712.6	11840.3	NaN	NaN	NaN	5572.82
P10636	36425.7	22568.9	22823.2	305.191	292.753	274.336	16095.7	10177.9	9817.21	18868.2	14962.2	14298.9	52836.9	40944.4	55240.8	26790.5	21788.2	18033.4	17619.9	15996.6	13564.3	16349	15034.9	7712.72	18555.4	14620.1	21015.3	33.5086	24.3281	32.5627	3792.04	4076.03	3992.6	22.4146	39.8486	52.0086	4711.88	4068.99	5364.84	3159.29	10816.4	7969.02	8132.29	9445.86	10425.4	4332.81	3802.99	2166.96	3386.28
P10643	349068	287252	281157	1891.43	2206.36	2853.23	482858	473701	435297	674527	628952	492503	999940	1.10062e+06	931847	421141	478490	576242	286083	222434	249733	289122	234881	218013	261451	378300	403122	275.28	325.592	298.878	71291.1	79408.7	70811.4	645.579	775.315	1098.76	156376	168209	146636	117062	62910.9	83552.3	368642	342635	334036	259068	273477	332553	122925
P10644	39822.4	14790.2	29683.4	69.7722	62.7021	63.281	NaN	NaN	NaN	27397.8	NaN	34032.2	7072.8	7923.32	7159.5	15932.9	7919.34	14084.1	6397.76	8864.95	6388.77	4983.09	6617.8	4032.05	9128.47	7928.64	15955.4	22.282	30.8208	18.1735	4456.6	1332.99	2526.41	33.1395	31.4722	37.3453	NaN	NaN	NaN	944.572	NaN	3233.11	6236.18	6483.34	6747.01	8940.61	5158.59	9570.88	4529.16
P10645	391073	294581	314484	1458.89	3089.64	2237.73	64536.8	59481.6	53755.9	64965	67012.7	57212.8	717908	674309	633895	300868	295810	117701	245114	165897	61540	97953.6	73434.1	82815.6	258365	272579	280127	159.178	172.171	126.404	166388	69686.3	171175	970.507	1374.87	1030.64	11145	11531.8	10008	13362.3	16558	14080	167984	147223	142880	232477	225453	100969	80542.2
P10646	45591.4	22802.8	25576.5	422.094	253.254	445.775	41189.8	41421.1	18479.9	30433.6	20891	29023.2	158618	103292	143891	97584	119603	127911	35818.5	37629.3	50847.3	69268.3	49792	57121.9	59068.6	95460.4	74881	79.4974	92.0924	39.0566	10160	4150.79	8419.32	90.4558	62.5545	67.2835	11083.9	12210.4	4229.2	737.111	125.429	1313.82	29581.7	30549	28748.8	11300	NaN	22417.4	10883.6
P10721	21409.6	24878.6	22711.7	399.94	334.398	513.429	25356.9	19129.7	19855.4	288950	286605	240252	31780	29923.6	42214.9	19951.6	31739.6	31845.3	20605.4	33838.7	31154.6	2.66806e+06	2206.62	NaN	16920	48213.5	35063.9	68.7885	66.1363	22.138	4441.27	7481.19	6908.31	116.683	86.5392	81.9599	3155.15	3249.9	2795.35	739.21	4238	6588.08	27801	28553.2	28021	22479.8	16795.2	18845.3	8463.8
P10768	118052	115982	104378	396.902	436.946	390.848	409633	331444	189754	195022	225227	224789	240483	253932	237855	876164	1085122	380733	120155	87997.8	143512	69294.8	100067	85669.8	172115	182279	204675	56.2884	110.806	77.1061	6412.17	6057.3	6844.15	65.6919	64.6492	46.7134	3703.52	4890.61	4052.65	6523.97	5453.85	7577.37	24566.1	25318.3	24607.3	60636.1	57611.4	30617.8	11442.7
P10809	85598.6	82661	89349.2	526.03	510.038	496.499	29146	28445.7	24243.2	20369.1	19360.5	18900.9	190893	183540	195847	107083	105705	138968	68783.7	63645.4	69210.4	94335.7	83971.3	76265.8	105378	177863	153328	157.581	154.764	159.187	15721.6	12045.4	12394.7	154.612	125.736	132.706	8951.99	9193.12	10397.1	10623.4	7605.17	11671.4	43156.2	41560.1	41533.7	31259.3	32395	40471.4	13758.3
P10909	3.2319e+06	2.87049e+06	3.07453e+06	12581	10936.3	11280.1	2.18454e+06	1.98662e+06	1.85763e+06	2.07892e+06	1.82701e+06	2.39641e+06	13320303	12622534	13527187	3844651	4504281	5639977	3.10838e+06	2.99744e+06	2454653	4.14463e+06	3.53049e+06	3428698	4.63582e+06	6234890	6368748	3410.97	4017.76	3211.78	486742	450267	522543	3157.07	2706.81	2872.59	435358	504255	477453	209463	166838	242236	2.51148e+06	2.394e+06	2386260	1101717	1277947	1.48407e+06	366788
P10912	471.555	195.24	NaN	10.137	7.75843	9.12235	NaN	NaN	NaN	NaN	NaN	NaN	5167.09	4325.12	3830.07	NaN	NaN	NaN	984.85	NaN	NaN	NaN	NaN	NaN	NaN	1060.83	NaN	1.1044	0.677329	NaN	4823.76	3231.39	NaN	29.195	25.3271	20.8933	NaN	NaN	NaN	NaN	NaN	NaN	16063.3	17001.8	16042.3	NaN	NaN	NaN	3074.76
P11021	130245	112343	116039	742.416	762.274	637.61	336086	335174	303553	642182	516214	533209	309893	303371	331580	166674	204876	217526	97458.1	94399.2	104852	106271	96819.8	100297	174042	203487	222041	150.86	161.08	179.788	30068.5	19948.1	17821.9	345.786	308.132	261.612	36604.7	37361.4	38548.6	55088.6	41310.2	49149.3	98973.3	92057.1	93381.1	70907.3	78722	80074.1	37770.6
P11047	56565.1	50197.4	47136.8	592.711	570.338	670.552	50681.4	52635	44391.4	103931	102159	88583.1	188579	200789	202518	69401.6	80711.9	90646.6	62144.5	73736.6	62094.3	53398.5	46913.5	39445.5	56670.2	86764.2	75305.4	54.9419	52.0633	50.4948	6970.92	7512.41	6031.49	103.529	102.315	101.313	7268.98	8796.32	7167.06	10412.7	8146.81	7225.46	33070.9	34203.6	33044.4	12207.5	15855.9	14173.1	11520
P11117	660611	494685	488011	2716.51	2688.13	2604.53	550392	556250	476339	194699	203503	201795	1.29575e+06	1.16176e+06	1.10619e+06	702402	1.05967e+06	1.02382e+06	382161	401384	370174	435798	314556	364424	553683	665931	687755	550.699	417.752	518.757	111213	87664	93876.8	852.185	672.65	733.803	67360.7	68810.2	63299.1	22566.3	16263.4	23061.7	192820	188703	185734	247930	342279	349638	90913.3
P11142	169696	160072	164974	895.29	798.861	753.811	467812	452068	419091	744885	742100	712452	375193	381979	380800	236150	263866	280273	138201	134873	115418	139510	131909	137084	186819	264208	246547	173.525	163.181	160.877	21397.8	18512.8	20330.3	162.106	114.776	124.344	108306	103780	103452	70862.8	75036.9	60487.1	53563.2	54802.4	54556.9	37214.1	44968.9	43686.2	20969.2
P11166	NaN	37.3111	105.931	2.77001	1.83806	1.247	6810.33	8009.14	8984.71	34243.7	26822	24231.4	NaN	NaN	NaN	64.3753	97.9217	131.345	107.355	234.889	152.61	NaN	NaN	NaN	NaN	373.445	NaN	NaN	NaN	0.0922438	NaN	1940.33	2323.74	14.7348	9.59358	13.5439	1381.45	1479.72	1763.13	4341.04	3511.56	656.018	8787.79	8414.83	7886.06	1631.34	3964.43	1825.39	3471.66
P11168	14217.2	7093.97	7284.82	113.488	123.99	NaN	NaN	NaN	NaN	NaN	NaN	NaN	8517.89	21398.2	18291.3	NaN	NaN	NaN	39447.2	11959.7	23712.8	NaN	2591.38	8869.94	NaN	NaN	NaN	NaN	NaN	NaN	1596.82	301.389	1406.58	17.0658	16.9591	NaN	NaN	NaN	NaN	NaN	NaN	NaN	10879.2	10484.8	11094.7	NaN	NaN	NaN	5398.93
P11171	NaN	NaN	NaN	144.817	177.569	156.06	NaN	NaN	NaN	1874.45	1.57346	1.57272	NaN	NaN	NaN	NaN	NaN	NaN	20080.7	11399.3	8860.06	NaN	NaN	NaN	NaN	NaN	NaN	90.3798	NaN	NaN	NaN	NaN	NaN	21.0049	21.1616	31.2425	NaN	NaN	NaN	419.171	1.57346	1.57272	6846.31	9273.69	8284.1	NaN	NaN	NaN	1772.47
P11172	5536.8	5296.17	3998.89	66.9189	44.6797	75.7389	NaN	NaN	NaN	NaN	NaN	NaN	6866.78	22797.9	14066.1	7161.1	7909.4	NaN	6407.67	6531.16	3289	2366.34	4691.14	3792.39	NaN	NaN	NaN	11.7644	NaN	14.8933	1156.43	1399.55	1683.75	21.0816	17.1688	14.2926	NaN	NaN	NaN	NaN	NaN	NaN	5870.75	6328.24	5863.48	2710.98	2755.32	NaN	2415.55
P11177	4631.57	4108.21	1830.65	190.448	128.564	152.335	NaN	NaN	NaN	NaN	NaN	NaN	14845.9	7826.73	25777.6	NaN	1159.64	NaN	2389.88	4718.62	3304.86	1951.03	7131.96	4264.93	6383.35	6627.89	9832.52	8.22973	11.4991	4.32185	2613.23	1288.06	2177.36	55.1092	41.1371	35.3082	NaN	NaN	NaN	NaN	NaN	NaN	7248.91	6977.29	7345.31	NaN	11843.6	NaN	2727.96
P11182	15410.8	19842.7	10318.2	103.554	138.14	117.942	NaN	NaN	NaN	NaN	NaN	NaN	27868.8	31596.5	2686.74	NaN	NaN	NaN	4083.75	6962.28	3649.46	8127.44	NaN	4462.81	27113.3	NaN	NaN	225.889	30.1508	66.7221	6810.7	23333.8	18521.1	22.7392	32.6585	38.7793	NaN	NaN	NaN	NaN	NaN	NaN	5600.12	4743.01	4019.69	NaN	NaN	NaN	2160.74
P11215	NaN	NaN	NaN	0.394421	0.486599	0.481674	NaN	NaN	NaN	NaN	NaN	NaN	NaN	NaN	NaN	NaN	NaN	NaN	NaN	NaN	33.4485	NaN	NaN	NaN	NaN	NaN	NaN	NaN	NaN	NaN	3357.03	595.657	NaN	10.5558	9.39477	9.33452	NaN	NaN	NaN	NaN	NaN	NaN	NaN	NaN	NaN	NaN	NaN	NaN	3437.47
P11216	20143	14873.4	19481.9	119.972	115.436	106.6	23475.9	19970.3	14849.5	21767.7	28549.5	30176.7	48149.6	27530.5	22246	41767.1	44838.9	31495.3	11840.6	11809.9	14417.8	15727.4	14262	13721.8	14250.4	28756.5	29230.6	25.0973	34.7	40.6456	3413.8	2894.46	3024.75	29.538	27.3662	31.4478	5777.99	4666.37	3121.47	2155.82	174.763	2701.22	11375.2	9877.11	10140.2	15565.4	11945.4	15937.5	5481.3
P11226	NaN	NaN	NaN	0.263474	NaN	NaN	NaN	NaN	NaN	NaN	NaN	NaN	NaN	NaN	NaN	NaN	NaN	NaN	NaN	NaN	NaN	NaN	NaN	NaN	NaN	NaN	NaN	NaN	NaN	NaN	NaN	NaN	NaN	0.39521	NaN	NaN	NaN	NaN	NaN	NaN	NaN	NaN	NaN	NaN	NaN	NaN	NaN	NaN	NaN
P11233	53157.9	36001.4	38467.8	478.106	96.6142	274.379	39902.8	31362.1	74716.3	2508.19	14883.7	2758.49	124803	113961	126704	188580	84786.4	83771	83657.5	80143.9	73047.1	46964	52420.5	46313.2	66934.9	102701	86603.6	61.1257	48.7304	67.3325	3187.98	2072.6	2570.89	76.81	10.915	32.3369	89187.4	64997.7	143270	73.5507	5339.98	1879.69	14016.7	12816.4	13772.6	8101.23	5304.58	5656.33	7460.31
P11234	136454	131659	102324	904.005	940.666	856.643	21602.9	112425	7004.78	44922.9	33040.1	34664	357378	404554	322870	148280	152358	146851	99213.6	55740.8	81074.1	78797.3	66645.4	63069	90430.1	144215	143346	105.773	95.3307	91.0077	45190.6	38643.8	28716.4	248.583	233.774	236.245	10817.8	10171.1	9329.36	1424.27	5529.03	2490.86	100509	99674.1	100106	109049	126871	85038.9	30110.5
P11274	NaN	NaN	NaN	0.665389	1.23788	0.893561	NaN	NaN	NaN	21450.3	25429.1	21528.3	NaN	259.666	115.537	NaN	NaN	NaN	161.201	230.68	166.008	NaN	NaN	NaN	NaN	NaN	NaN	NaN	NaN	NaN	NaN	NaN	NaN	104.798	20.5581	52.3017	NaN	NaN	NaN	1466.02	1824.35	609.408	4002.18	23516.7	7248.03	NaN	NaN	NaN	8610.15
P11277	NaN	NaN	NaN	0.698456	0.310852	0.800788	NaN	NaN	NaN	NaN	NaN	NaN	NaN	NaN	NaN	NaN	NaN	27.37	NaN	NaN	NaN	NaN	NaN	NaN	NaN	NaN	NaN	NaN	NaN	NaN	NaN	NaN	279.435	10.1959	10.7694	15.1719	NaN	NaN	NaN	NaN	NaN	NaN	NaN	NaN	NaN	NaN	NaN	3719.29	1006.61
P11279	269186	231315	252900	1062.59	994.624	1000.53	110085	92856.1	175707	131940	283954	136577	837900	743584	812882	218942	241712	296961	138636	113714	158628	229128	167041	158120	331381	363797	303826	211.443	173.525	193.317	70961.7	72461	77368	437.376	471.917	734.065	35455.9	36859.3	68491.7	12109.6	30210.7	23076.3	279151	288394	274454	120935	145038	194584	53501.4
P11310	24049.7	21023.9	20613.7	133.224	112.716	107.909	12868.1	17404.5	16598.9	29244.3	28870	29683.8	29036.6	26971.4	35886	21317.3	15822.4	25585.5	13183	13991.9	14663.5	23085.9	18328.2	10410.9	6161.84	15405.4	15763.6	38.641	34.7804	40.5687	4970.22	4869.1	4527.59	86.7939	78.524	72.9828	4902.85	4460.93	5312.23	4967.06	4318.01	5721.42	19338.1	19866.6	19554.8	17234.5	17831.7	20936.2	8767.41
P11362	34481.5	41009.1	35649.8	159.261	80.9933	212.221	12634.8	17746.9	13098	22082.6	22777.6	21821.1	86712.4	95111.8	88939.8	68504.7	116443	207798	10589.7	12698.3	9812.11	10038.8	3871.48	5535.94	21990.6	34883.6	40394.2	6.56902	8.49318	9.68148	6130.89	4984.12	2579.5	36.1253	18.5116	44.8425	4875.12	4973.12	4288.66	5161.11	6021.52	5240.21	25153.1	20219.4	20746.5	20618.3	37291.9	64457.1	2834.09
P11413	11775.6	10482.7	31856.2	233.446	223.2	209.47	12084.7	11854	11037.6	33145.9	35538.9	29817.4	42720.6	71053.9	29970.5	22065.2	32777.9	14425.7	14885.8	10981.7	11362.3	10178	18580.7	7284.08	28223.9	22250.8	21861.6	49.2261	47.0161	38.6042	4153.32	3797.84	4835.89	89.9454	116.269	74.5561	1825.37	1913.98	1739.85	1505.33	3083.93	2619.37	23936.5	23291.6	18380.9	11024.3	7999.49	9051.34	7580.6
P11498	12487.1	20985.1	16721.3	42.6952	35.7284	39.5992	NaN	NaN	NaN	5672.28	10391.8	8026.25	4843.93	5111.82	11298.3	NaN	NaN	NaN	1959.7	3634.59	1572.52	1946.7	703.691	1642.92	81402.5	NaN	NaN	NaN	24.6264	33.8673	5373.76	1079.18	2719.66	33.4296	7.52856	12.0824	NaN	NaN	NaN	2951.95	3935.87	1592.76	6019.94	4496.94	5535.64	NaN	NaN	NaN	3535.2
P11586	177353	173180	171927	1501.43	1427.71	1360.38	85081.8	81101.2	70737.6	211817	211182	223120	389428	372155	378741	197176	232423	252422	140473	154612	120281	162375	135219	126732	200104	255166	245795	208.691	181.258	206.951	44491.2	35995.2	35684.2	651.283	566.337	582.091	14209.7	12844	12986.5	19317.7	24074.1	22502.7	130337	123589	119246	103532	118896	134579	54791
P11597	35086	21877.5	46865.3	910.861	1038.38	821.738	47228.1	45124	52219.6	214014	179669	187486	109168	98678.2	97099.7	52817.9	43311.2	54660.2	15700.5	32514.6	36444.4	NaN	9785.65	13490.9	17094.5	35715.6	64081.8	42.3573	31.558	25.5073	17100.3	12492.3	11271.6	325.134	302.517	306.592	6152.9	6383.84	5752.67	18965.4	12877.2	10140.4	44571.4	42317.4	46001.1	30653.7	36347.3	36658.4	14526.8
P11684	33470.9	26129.5	22211.1	173.572	138.619	155.811	29058.5	29008	25434.5	85627.2	74410.9	97825	410723	451335	505015	37206.2	33553.4	44690.2	5899.85	4781.13	23102.6	15686.2	18609.5	12247.4	28666.4	30590.4	28901.6	38.9182	58.2816	45.8811	10021.7	5585.33	8022.18	109.724	107.611	96.6626	2737.56	2802.57	3056.08	14610	10864	8792.64	146049	169050	172249	12451.8	18173.4	21276.2	7679.59
P11717	83374	71341	83679.5	927.626	965.816	857.298	193389	168654	167475	273125	292894	275964	191306	164653	165022	113539	102685	128246	77646.2	73472.7	85217.9	54150.3	46769.6	51082.8	85630.3	109330	97451.4	94.2287	92.5354	121.672	5606.71	5936.41	4884.85	71.2916	66.4392	59.3819	8947.1	9501.4	8980.65	12622.9	9046.45	8894.68	24023.6	22497.6	21513.7	12965	13846.2	16941.4	9363.38
P11766	136076	122926	133883	966.471	843.668	929.222	154546	147546	151894	483626	408974	449193	256943	269113	257852	145897	162036	176363	117600	97682.9	124443	112108	95937.8	92344.5	112433	185115	153717	161.305	141.883	157.508	23591.8	23524.6	26447.8	364.334	319.998	347.975	17616.2	17516.4	17736	29573.2	22310.1	22250.3	70891.6	70264.2	69098.8	71268.9	78441.4	86054.6	28143.2
P11908	NaN	NaN	NaN	NaN	NaN	NaN	22543.5	27184.3	21274.7	197193	198050	188875	NaN	NaN	NaN	NaN	NaN	NaN	NaN	NaN	NaN	NaN	NaN	NaN	NaN	NaN	NaN	NaN	NaN	NaN	NaN	NaN	NaN	NaN	NaN	NaN	4855.27	5250.12	4310.2	2095.88	2995.56	3320.78	NaN	NaN	NaN	NaN	NaN	NaN	NaN
P11940	15696.9	12789.9	13582.8	169.923	169.345	123.681	30431.1	23250.5	20116.1	15785.8	18824.9	19261.8	32951.3	68854.9	22611.2	34464.5	31904.3	39113.7	7521.08	14446.6	10637.3	10674.8	16439.5	10687	11768	36270.1	23407.2	39.7658	55.406	67.3003	1713.49	1664.71	1248.53	29.2846	27.9236	27.3224	3751.54	2074.06	2420.23	1816.42	2184.61	2228.15	7684.86	6868.53	6524.6	10536.9	14924.7	10068.8	3695.6
P12004	NaN	NaN	3017.55	4.59123	13.5023	8.08523	NaN	NaN	NaN	NaN	NaN	NaN	2473.7	2467.77	1804.61	NaN	NaN	NaN	NaN	1859.88	NaN	3857.97	1979.33	743.191	NaN	NaN	NaN	1.62681	4.24716	NaN	NaN	NaN	1893.06	32.5298	25.5483	20.5903	NaN	NaN	NaN	NaN	NaN	NaN	2000.4	1488.63	1924.01	NaN	NaN	NaN	3048.19
P12081	19661.9	21615.9	22102.3	152.312	117.51	104.202	3000.68	NaN	4157.86	15452.7	14434.1	16318	18839.6	29052.4	15566.3	NaN	2979.24	9619.83	6946.64	10489.4	8513.51	14721.7	9632.81	17486.4	10116.1	NaN	NaN	14.7673	26.4155	18.7643	3834.67	7055.5	3581.06	48.5208	56.1868	45.4859	3039.26	NaN	1303.3	1166.99	486.042	338.869	8215.19	8235.91	8848.58	NaN	7298.01	8485.57	3141.13
P12107	NaN	NaN	NaN	27.2926	38.1052	36.3412	NaN	NaN	NaN	NaN	NaN	NaN	NaN	NaN	NaN	NaN	NaN	NaN	1715.33	2849.63	4331.7	1257.97	969.122	NaN	NaN	NaN	NaN	NaN	NaN	NaN	1893.68	NaN	NaN	55.2637	65.4278	56.1651	NaN	NaN	NaN	NaN	NaN	NaN	NaN	NaN	NaN	NaN	NaN	NaN	1726.65
P12109	474252	400515	398788	3272.01	2213.75	2189.9	1.10569e+06	1.08551e+06	951784	1185072	1.29375e+06	1.16364e+06	1.88923e+06	1.83442e+06	1.83566e+06	768809	885834	1.0882e+06	380609	363118	329415	318707	222156	230402	549536	663695	636774	325.353	327.618	306.22	42960.3	42277.5	52657.9	384.983	270.347	273.934	376168	417430	379684	170898	233684	178807	232777	237716	214316	150630	160714	197304	54580.5
P12110	12798.5	3029.92	6521.05	15.0255	29.2916	33.3903	41593.3	57547.6	63659.6	69561.4	85225	84231.5	57624.1	43069.8	43179.4	NaN	11652.6	NaN	5017.26	13892.5	6867.04	13137.1	9415.21	NaN	8331.62	15043.7	12139.9	7.59262	12.3685	7.55529	3913.46	1297.75	1470.82	26.1829	25.8276	23.8615	5463.03	3646.49	2843.99	1858.83	2319.7	1751.53	14227.2	11209.6	15447.7	NaN	3783.99	NaN	3525.71
P12111	97796.7	89613.6	88305.4	984.766	881.136	978.324	156660	162875	120637	347824	363012	384423	300667	338746	286414	126580	152519	144767	64882.4	87022.6	68128.4	90076.2	88923.3	82947.7	128309	165334	141534	103.731	107.98	110.731	15510.4	16285.1	17042.4	229.197	195.49	245.568	42330.7	37994.2	34978.7	57282.5	49308.3	56970.3	70551.6	73007.5	69301	28683.4	34379.2	38031.9	21097
P12235	4447.07	NaN	NaN	6.27472	23.2481	34.7402	50946.5	51309.2	46879.6	42098.2	44768.5	35206.2	5763.93	NaN	10224.9	7154.31	7360.76	13579.2	1256.67	1266.17	973.748	9216.65	3450.78	7595.21	NaN	NaN	NaN	NaN	7.03547	1.2468	1116.2	NaN	NaN	23.6778	21.6352	18.1896	39117.7	39517.6	28219.3	10028.6	13116.9	257.904	2051.27	2673.76	4034.8	6098.37	9737.73	12237.5	5622.33
P12236	NaN	NaN	NaN	20.0941	32.3641	18.4623	NaN	NaN	NaN	NaN	NaN	NaN	NaN	NaN	4932.65	15091.6	9406.33	NaN	4846.14	8751	3424.94	16542.3	10249.1	11437.3	NaN	12515.8	8670.22	33.5421	NaN	12.1654	200.993	476.548	NaN	3.41951	25.4818	30.7221	NaN	NaN	NaN	NaN	NaN	NaN	NaN	NaN	4116.6	NaN	NaN	NaN	3512.76
P12259	94988.8	88135.3	89785	916.759	796.921	714.55	60659.4	61724.8	56241.9	88219.8	86419	92357.8	233493	220564	246285	119249	188582	188119	94366.3	91091.4	79994.6	87772.6	75504.9	73348.8	89714.3	139124	113709	89.8699	86.8366	95.365	17841.8	17058.1	14105.9	272.292	234.942	235.874	21580.3	22425.7	19720.1	26273.8	16652	14303.1	51038.2	55978	55010.4	28909.9	68682.6	78148.8	22696.1
P12268	13736.8	10133.8	11215.5	99.818	106.226	94.6491	NaN	NaN	NaN	NaN	NaN	NaN	31628.4	31610.6	33266.2	35970.7	12384.6	19754.3	8553.92	14059.9	8817.28	49807.8	8381.69	4277.22	33080.4	29354.7	21374	32.6796	20.1844	19.416	4732.6	2839.9	3357.67	36.7635	47.785	45.113	NaN	NaN	NaN	NaN	NaN	NaN	6812.77	6431.32	6821.55	5240.21	3544.14	3896.55	2354.49
P12268;P20839	NaN	NaN	NaN	NaN	NaN	NaN	395389	NaN	NaN	84238.2	52021.2	62247.3	NaN	NaN	NaN	NaN	NaN	NaN	NaN	NaN	NaN	NaN	NaN	NaN	NaN	NaN	NaN	NaN	NaN	NaN	NaN	NaN	NaN	NaN	NaN	NaN	NaN	NaN	NaN	3414.82	2428.97	1995.18	NaN	NaN	NaN	NaN	NaN	NaN	NaN
P12273	280152	282789	227604	589.987	1560.8	1303.42	130431	122566	122902	30090.5	140324	143970	1.07045e+06	1330348	1.45048e+06	167547	347293	243707	166966	236889	267554	148107	167821	115972	265550	257887	181433	202.804	171.661	207.893	28954.8	22788.4	6180.35	59.5606	242.491	155.345	27549.7	26415.2	26830.9	2457.14	17894.6	14320.3	185093	180937	167911	30746.2	28924.3	36260.7	23635.5
P12277	42555.1	37096	38928.7	195.997	199.855	201.751	75338.2	92634	77322.3	92500.2	90671.3	108506	92086.8	91940.5	101236	89183.1	56399.3	60462.4	39914.7	42537.8	35605.4	27873.7	23532.7	44340.7	45307.1	68067.4	55123.8	33.4455	33.2567	49.1122	9147.4	5861.65	8616.27	36.2721	37.3674	32.8704	16774.7	16824.2	13207.3	14398.1	7837.66	12161.7	25231.2	30065.7	28452.9	25496.4	23078.6	21786.6	14298
P12318;P31995	80718.9	66105	59030.8	581.945	796.319	770.994	NaN	NaN	NaN	100584	114014	114610	122725	105049	86391.1	21921.7	30867.4	39289	54942.1	56229.4	56744.9	61430.4	32765.8	47597.2	33870.1	77433.6	NaN	33.4908	59.0473	72.8703	22637.9	17164.9	17833.7	244.083	338.429	338.532	NaN	NaN	NaN	26208.3	30251.9	23607.3	39441.8	37019.7	37517.4	34786.5	24329.4	30723	18466.4
P12319	17965.8	7739.04	11401.1	359.384	332.234	300.23	NaN	NaN	NaN	NaN	NaN	NaN	111291	99625.5	123452	NaN	28916.7	NaN	49872.3	27826.2	39079.5	53723.8	26927.9	35411.7	NaN	22523.8	NaN	19.0694	21.4559	30.7192	3503.64	1500.18	7832.22	193.273	221.225	167.107	NaN	NaN	NaN	NaN	NaN	NaN	18392.5	19007.8	18037.2	NaN	14554.7	NaN	11647
P12429	40632.6	33763.9	42396.7	212.436	266.465	244.585	26975.6	34843.8	28957.6	61442.3	54316.6	75250	81286.5	65536.7	76372.8	42605.4	70882.8	64143.9	35200.4	32999.3	27004.1	25394	14729	26501.4	38490.4	45708.4	63299.1	43.3069	37.9063	37.2515	3494.24	3378.37	4605.11	53.4273	49.9483	60.1724	6685.47	7645.78	6270.72	5354.36	5244.63	6474.2	17055.2	16208.8	15724.9	7735	9697.53	9640.16	6294.81
P12532	21218	NaN	NaN	177.294	217.664	220.471	NaN	NaN	NaN	NaN	NaN	NaN	21550.4	15910	75330.7	51076.5	73395.8	70153	15307.2	8754.49	6014.92	NaN	143807	NaN	NaN	NaN	NaN	96.2877	NaN	NaN	19424.1	NaN	NaN	13.7424	18.3087	11.7933	NaN	NaN	NaN	NaN	NaN	NaN	2878.66	2508.38	2523.41	5256.68	4645.3	5858.45	1506.68
P12645	NaN	NaN	NaN	266.411	276.923	311.449	NaN	NaN	NaN	NaN	NaN	NaN	NaN	NaN	NaN	NaN	NaN	NaN	NaN	NaN	NaN	NaN	18959	NaN	NaN	NaN	NaN	28.5659	NaN	51.0014	NaN	NaN	NaN	28.0748	15.472	16.4303	NaN	NaN	NaN	NaN	NaN	NaN	NaN	NaN	NaN	NaN	NaN	NaN	NaN
P12724	NaN	NaN	NaN	22.4596	17.0324	21.8468	6164.07	NaN	8040.76	11093.6	9964.67	23709.1	NaN	NaN	NaN	NaN	NaN	NaN	NaN	765.568	NaN	6.75902	NaN	NaN	1097.92	NaN	1869.72	NaN	32.6478	31.8949	NaN	NaN	NaN	45.5727	42.9568	47.2239	1512.06	NaN	NaN	24978.5	621.034	5852.44	2349.92	NaN	3394.84	NaN	NaN	NaN	4181.83
P12814	34228.5	39222.4	34646.6	288.197	208.934	205.724	12709.5	10343.9	6532.29	14971.9	13824.1	13732.4	96289.2	92248.3	98584.9	55978	67638.4	68280.2	46766.8	43264.7	52761.9	40324.4	31450.7	31530.7	35673	63595.3	60342.2	76.7378	62.873	76.3962	14628	12673.4	12983.4	104.004	87.6578	83.2113	811.026	1227.01	1170.9	835.969	802.817	1083.37	49076.8	41961	50409.4	48485	48493.2	51783.6	23317.4
P12821	52094.5	45131.9	48240.5	561.443	512.076	540.48	66248.5	63818.3	59273.3	82411.3	81698.1	92291	111168	106588	105877	69001.4	77103.6	81349.7	41619.1	39113.6	44536.8	36978.6	38746	38318.2	68458.8	93240.4	76429.8	69.7917	70.6201	68.8367	13674.6	8923.8	11358.2	213.914	162.386	174.004	12961.5	13803.5	12061.6	10643.8	13365.4	10330	36114.8	39908.2	37437.4	28884	36696.3	42092.5	17047.9
P12830	221848	211711	212113	1010.96	758.05	1073.27	329587	247322	282805	384824	405064	498973	759140	750478	868848	349695	461033	445442	201172	212034	193249	185861	198565	178572	240575	320519	321146	326.324	303.695	279.123	20328.9	18057.9	19759	117.89	123.838	122.694	109015	111401	104528	66536.8	50731	76449.1	92929.4	92656.9	98624.1	58380	75708.2	80673	27707.7
P12872	20002.2	37271.8	39512.3	192.214	210.237	175.189	31136.4	36755.1	25090.5	69416.1	71809.1	66121.4	98914	71534.6	70315	62024.4	62566.4	70716.9	12890.4	14220.6	11191.6	10184.9	8229.31	3846.87	NaN	NaN	NaN	28.7252	34.9044	17.6632	4382.96	9122.39	6551.29	26.0964	25.5641	29.8809	1598.87	2921.48	1434.14	7805.67	8959.4	3634.21	20877.1	18591.1	18711.9	25925.7	31147.7	31814.2	5438.83
P12882;P12883;P13533;P13535;Q9UKX2;Q9UKX3;Q9Y623	NaN	NaN	NaN	NaN	NaN	NaN	18778.8	4652.07	8854.27	64382.3	68397.6	62138.5	NaN	NaN	NaN	NaN	NaN	NaN	NaN	NaN	NaN	NaN	NaN	NaN	NaN	NaN	NaN	NaN	NaN	NaN	NaN	NaN	NaN	NaN	NaN	NaN	2507.58	2257.5	2749.9	8137.09	11957.4	11517.4	NaN	NaN	NaN	NaN	NaN	NaN	NaN
P12931	20029.2	20694.3	23802.5	121.076	117.785	119.888	37144.8	24941.9	27346.7	22171.4	14708.5	24636	42079.6	42863.4	36649.2	19071	27586.6	33433.2	15712.4	13953.8	14997.5	11587.7	13320.4	7904.24	22293.1	30398	35678.4	20.6879	17.3596	15.6743	5985.23	5552.71	5471.3	53.2297	49.9123	55.0065	7040.37	6466.28	6879.29	5068.92	4860.47	5371.11	21872	20903.6	20895	17506.1	15072.4	15323.1	6611.91
P12955	87576	84650.4	84967.1	533.783	504.517	495.296	77224.1	80431.3	76844.8	166815	164956	171168	164655	167866	178345	105954	124136	139655	64115.8	86954.1	63384.7	73789	52822	62812.7	107584	124577	127073	143.239	158.249	157.87	19707.6	19600	21031.3	325.307	307.903	301.872	14684.7	12765.9	16166.2	11833.6	15338	14088.2	63879.4	63750.6	63161.9	63127.6	70825.1	77166.8	30058.4
P12956	10187	11133.6	8821.37	73.0542	63.3803	54.3512	13250.1	26658.8	95784.3	9921.57	17037.4	26989.6	28764.3	24570.3	12445.6	16477	21263.2	22598.1	7259.16	10679.4	8815.17	10654	6302.73	9892.86	9579.69	11894.6	12233.8	26.3823	11.171	5.82214	1573.19	2492.32	2629.97	19.2695	19.2019	19.8028	6867.08	5642.51	4735.59	1047.82	2688.77	47.4147	7436.87	7067.75	7129.68	8885.68	13459	8195.4	3796.33
P13010	192.037	NaN	232.941	1.23287	1.261	0.878316	NaN	NaN	NaN	NaN	NaN	NaN	NaN	83.1646	NaN	103.721	374.952	341.307	NaN	NaN	NaN	156.042	86.0757	112.779	NaN	NaN	173.773	NaN	1.07064	1.01737	1313.46	NaN	2207.23	24.0333	25.3663	12.5439	NaN	NaN	NaN	NaN	NaN	NaN	3962.24	3436.47	3444.86	1996.35	1965.48	1049.1	1103.04
P13073	50736.2	40477.7	35807.7	382.472	315.706	343.453	36834.1	41380.4	35333.6	88469	96114.2	86083.9	86999.7	74816.5	84740	64147.1	53788.2	95924.1	28685.7	32138.9	52415.2	24895.1	26789.4	20092.3	61923.7	118636	43110.2	112.189	34.9369	53.8954	5172.45	4595.45	4308.72	93.4042	99.2301	65.0773	9071.84	10241.6	8456.58	11994.3	12511.8	12125.6	21534.7	19830.5	21029.8	7052.99	17593.8	15819.3	8404.24
P13164;Q01628;Q01629	43802.6	27199.8	47254.9	147.713	146.253	150.745	28981.7	30650.1	27229.6	127571	96161.6	NaN	35471.3	96985.9	73586.5	41837.4	NaN	58042.5	32698.8	4374.26	10173.7	11846.1	11586.8	15761.1	25299.8	43446.6	47414.8	67.6315	43.7318	32.7496	3415.55	1955.98	1579.09	38.0832	29.2727	26.744	3574.46	3299.44	3029.38	1594.88	1366.91	NaN	20790.5	18000.1	15504.3	13973.9	NaN	5571.09	3138.63
P13224	NaN	NaN	NaN	NaN	NaN	NaN	NaN	11357.8	6326.36	9693.67	NaN	NaN	NaN	NaN	NaN	NaN	NaN	NaN	NaN	NaN	NaN	NaN	NaN	NaN	NaN	NaN	NaN	NaN	NaN	NaN	NaN	NaN	NaN	NaN	NaN	NaN	NaN	907.883	867.183	2356.25	NaN	NaN	NaN	NaN	NaN	NaN	NaN	NaN	NaN
P13284	37585.5	29096.7	29039.6	75.9752	147.642	105.868	NaN	364170848	335882272	18153.4	20625.4	18889	121115	108843	115490	31759.2	26846.8	20780.1	5672.58	9891.5	18608.8	13297.2	11563.6	26596.1	24476.7	32902	33792.2	23.5757	21.4771	13.9779	4317.31	6651.07	5626.47	28.1371	42.7663	35.5345	8755.67	9706.57	9095.37	2669.52	1706.56	2048.9	26433.7	25306.8	24460.6	13189.9	11790.3	9095.04	2713.38
P13385;P51864	NaN	NaN	NaN	NaN	NaN	NaN	NaN	3054.95	NaN	22379.5	28321.8	25948.2	24312	9577.8	17380.2	NaN	NaN	NaN	NaN	NaN	2027.37	NaN	NaN	2390.98	NaN	NaN	NaN	17.8815	19.4427	8.32611	NaN	NaN	NaN	NaN	NaN	NaN	NaN	245.363	NaN	3949.07	3049.19	1611.44	23942	5406.47	6190.52	NaN	NaN	NaN	NaN
P13473	251689	234282	221940	1091.06	1220.34	888.803	220476	233956	193688	328204	328049	321200	1.31098e+06	1.2716e+06	1.21757e+06	123335	144527	151092	111117	121234	139993	197564	142472	146978	133354	190403	176550	120.882	210.825	82.1801	17980.7	15100.3	11464.5	227.297	284.056	201.171	39467.4	36648.3	34008.8	28399.9	41359.6	45212.7	132673	122135	109613	23076.2	58568.5	62462.9	16435.8
P13489	76828.6	66568.1	68930.1	582.733	539.579	537.174	125154	133445	123272	198425	199116	187589	151887	134190	137783	89391.4	79608.7	96910.7	55089	50235.4	73094	57430.3	54122.9	51463.6	70903.7	97963.1	94831.1	80.215	73.7673	94.8142	14457.9	10203.4	13629.4	196.38	155.085	160.889	20057.6	19634.4	19436.2	30696.3	25147.4	13773.1	40549.5	40463.4	42050.8	38064.6	42056.8	49671.2	19267.3
P13498	NaN	NaN	NaN	215.637	187.402	222.109	NaN	NaN	NaN	NaN	NaN	NaN	NaN	NaN	NaN	NaN	NaN	NaN	NaN	NaN	NaN	NaN	NaN	NaN	NaN	NaN	NaN	NaN	NaN	NaN	NaN	NaN	NaN	30.0958	31.5991	22.2769	NaN	NaN	NaN	NaN	NaN	NaN	NaN	NaN	NaN	NaN	NaN	NaN	8820.05
P13500	24730.2	16414.4	13263.1	231.287	227.066	192.455	37145.5	37042.1	36438.6	62780.1	82009.9	69154.1	46635.6	51980	70436	23182.9	33244.2	28262.1	NaN	NaN	109163	27440.6	34128.1	27530.8	NaN	925.118	10361.2	NaN	20.2659	NaN	1086.35	377.172	193.856	30.0587	11.4607	18.0744	1906.78	1516.59	765.707	1678.23	674.379	1722.97	5219.74	4939.04	6079.92	NaN	1433.36	NaN	2365.12
P13521	56261.1	41815.5	46953.8	NaN	NaN	NaN	NaN	0.623271	NaN	NaN	NaN	NaN	227183	408509	404121	NaN	NaN	NaN	58385.5	64575	88823.1	187663	123388	127202	47433.1	52026.8	47290.2	49.7766	13.4181	20.1906	4744.92	1951.85	5105.36	NaN	NaN	NaN	NaN	2110.88	26199.1	NaN	NaN	NaN	31411.2	31715.7	28040.2	NaN	NaN	NaN	4631.45
P13535	NaN	NaN	NaN	127.246	193.826	114.347	NaN	NaN	NaN	NaN	NaN	NaN	23331.5	NaN	NaN	NaN	NaN	NaN	NaN	NaN	NaN	NaN	NaN	NaN	NaN	NaN	NaN	17.8477	27.4273	22.6928	NaN	NaN	NaN	39.2181	16.3084	22.6548	NaN	NaN	NaN	NaN	NaN	NaN	24989.3	NaN	NaN	NaN	NaN	NaN	NaN
P13591	160343	156829	141345	651.784	792.048	724.089	121669	140372	131638	116721	121039	115305	478992	520147	584471	174126	176088	170860	133720	146870	119552	105997	88641.6	86205	110458	128094	98350.6	130.67	141.535	140.075	11645.3	9630.93	10567.2	137.206	176.72	182.716	16990.1	20450.5	24964.8	9918.97	12507.3	18386.9	69779.1	69631.7	68593.9	43265	41931.2	44109.1	26201.3
P13598	994880	773459	939551	3579.16	3127.03	2938.57	243766	217904	209261	548425	583165	589736	2.80194e+06	2848461	2618963	1.19687e+06	1.42718e+06	1.43271e+06	868389	925837	778417	922905	849491	760394	833363	1.644e+06	1.56361e+06	1339.3	1326.7	1354.33	141532	140072	107517	1755.66	1494.5	1601.6	54432.4	51936.8	49827.4	85709.1	113240	66084.2	215488	286853	296890	610443	639291	679080	290534
P13611	121821	95855.5	102257	1251.15	1143.53	1102.56	122844	131380	118480	102946	193034	166720	370550	331506	392570	141887	141650	127725	72753.3	96280.6	101275	122971	83095.1	103533	124522	135292	185537	175.442	198.848	152.529	9255.29	8815.19	9420.02	223.467	180.148	194.923	15475.9	12576.5	12811.8	11996.3	9207.85	6002.31	51173.4	50993.7	51525.3	21767.7	26724.5	25638.9	13844.9
P13639	124819	109924	113538	939.565	957.645	975.489	126030	116336	129642	205650	221113	212236	241336	252335	248886	133183	166867	164671	89257.6	94804.4	90535.4	115206	105503	107048	105440	138156	151566	168.055	154.031	158.909	32077.9	27049.8	27475	454.511	415.251	439.321	16229.8	24416.7	22014.8	13595	12858.1	12368.5	95544.9	90192.4	92493.5	82804.2	90095	88634.5	45058.2
P13640	810962	337120	750576	4952.44	4428.86	4048.34	938078	496563	617831	2.01157e+06	4.11569e+06	92016.8	2.96829e+06	3.04751e+06	2.97655e+06	680341	483608	534008	1.30591e+06	781695	1316862	1.00336e+06	573761	549656	81840.3	155128	184800	280.754	298.477	280.452	107674	103882	67368.5	548.581	347.777	424.022	501869	178166	366202	261570	188890	385239	1.33172e+06	1.29525e+06	1093991	77691.3	101464	99312.8	335502
P13645	707374	631326	636830	1248.43	1335.99	1278.04	9112023	9042753	8.09385e+06	3024432	2.55106e+06	3.0753e+06	2.07312e+06	1993403	2.06071e+06	320838	349154	424362	336240	359316	322801	379380	341646	380298	267008	309620	293510	509.917	485.702	507.92	225240	171766	193095	490.753	563.508	557.052	2748170	2.55608e+06	2.16597e+06	352166	247621	329818	961800	891900	931225	172213	182262	234811	167331
P13646	1.0527e+06	932929	940833	5008.38	4735.46	5113.98	1.07404e+06	974104	946396	1630872	1.63209e+06	1.70016e+06	2658535	2656667	2.71963e+06	1.22999e+06	1.38e+06	1.34249e+06	915367	834739	897585	1.05832e+06	777232	803316	858971	1065619	1.08484e+06	1080.99	1141.43	1130.44	148021	136629	147926	1223.37	1151.35	1074.09	159970	150641	155403	145809	96331.4	138681	420807	407592	369409	310523	336495	338481	134383
P13647	348769	315646	309014	3086.28	2791.64	2789.74	497921	505387	451460	394649	394421	450203	1171743	1.10951e+06	1.10155e+06	473859	486730	508356	278572	265830	257130	242725	240690	242833	366538	485862	478084	417.718	429.772	402.183	77477.2	77054.2	76269.5	1595.78	1473.88	1459.95	126081	117574	114989	61894.1	63172.2	77120	383619	368251	359582	218626	258775	250989	125631
P13667	25884.8	28369.9	35396.8	418.483	398.254	403.152	23215.4	23684.4	21602.6	64070.5	64177	66776	34423.7	29645.4	32659.2	42238.2	14853.2	21131.6	22716.1	20626.8	15954.5	19254.1	13027.8	15781.6	40367	31301.1	82447.8	60.8595	31.4572	54.0016	3071.23	5130.1	2585.15	65.5643	64.1176	71.3817	1744.21	1277.83	2068.69	4760.39	5021.9	4247.33	15235.9	17200.4	16632.2	3427.33	3634.22	5975.51	5051.36
P13671	37769.8	37114.6	31656	405.456	501.748	467.949	43459.1	30876.4	35748.4	76400.5	65950.1	70543.1	141711	140905	118341	74867.6	79337.6	87402.4	46696.5	55687.6	58323.9	42120.5	34162.3	29195.1	52420	59275.6	65970.9	70.7871	78.1291	64.5071	8432.92	7736.68	8470.32	128.385	125.096	142.216	7301.92	8271.07	4790.61	4801.07	6576.16	7975.73	45091.7	41814	44319.2	26084.6	14742.2	32830.5	20752
P13674	NaN	NaN	NaN	NaN	NaN	NaN	NaN	NaN	NaN	NaN	NaN	3028.8	NaN	NaN	NaN	NaN	NaN	NaN	NaN	NaN	NaN	NaN	NaN	NaN	NaN	NaN	NaN	NaN	NaN	NaN	NaN	NaN	NaN	NaN	NaN	NaN	NaN	NaN	NaN	NaN	NaN	2267.39	NaN	NaN	NaN	NaN	NaN	NaN	NaN
P13693	22804.6	9478.48	33620.2	44.4693	41.7977	29.003	23286	21664.1	15899.8	29013.4	29094	4195.67	50333.9	60480.1	50286.5	21208.6	52691.4	12465.4	22187.3	13397.7	18870.5	18589.8	17503.1	20777.6	41564	72240.6	42860.6	25.5367	14.2465	16.5355	2342.38	310.677	4072.33	59.3559	62.8632	54.0949	694.32	1233.75	757.263	1857.6	1441.35	1402.39	7511.01	10288.8	8772.98	2578.66	6152.77	NaN	4055.32
P13716	47188.6	65751.6	39000	282.079	357.798	325.577	20163.8	24368.6	26263.4	40851.9	44277.5	46063.2	87377.3	67833.5	64596.4	80162.4	57064.9	107151	15922.1	17951.1	26859.1	35713.9	21227.6	18808.7	37104.8	42407.7	44395.2	32.3874	40.5356	34.8772	10845	10726.5	8392.49	71.9557	80.3907	91.0563	2002.83	2315.8	1553.97	2462.13	4144.88	2971.85	27203.3	26780.8	23150.5	27346.4	23496	27358.5	8768.9
P13726	8197.6	NaN	7330.57	NaN	NaN	NaN	NaN	NaN	NaN	NaN	NaN	NaN	38796.1	48674	25993.1	NaN	NaN	NaN	NaN	NaN	2600.06	3086.21	NaN	NaN	NaN	NaN	NaN	120.186	NaN	NaN	1298.93	NaN	637.414	NaN	NaN	NaN	NaN	NaN	NaN	NaN	NaN	NaN	7860.73	6277.03	7133.55	NaN	NaN	NaN	2571.9
P13727	323242	319691	258230	3636.25	3573.57	3505.95	588230	542769	539659	260489	264747	258141	1.3639e+06	1.11638e+06	1.18572e+06	427296	455957	505584	296015	212204	257531	213914	274862	224833	247825	338146	256393	271.677	292.901	298.862	132373	91898.8	100888	2206.62	2233.97	2154.01	138522	132080	124621	79343	57811.1	48487.6	686084	599273	641469	333528	352648	431996	166095
P13747	NaN	NaN	NaN	105.037	93.3636	115.459	NaN	NaN	NaN	NaN	NaN	NaN	NaN	NaN	NaN	NaN	NaN	NaN	1676.01	5503.51	NaN	18125.4	NaN	3894.42	NaN	NaN	NaN	NaN	NaN	NaN	NaN	NaN	NaN	23.7583	27.9742	32.4487	NaN	NaN	NaN	NaN	NaN	NaN	NaN	NaN	NaN	NaN	NaN	NaN	1678.56
P13796	16249.3	10453.4	6174.05	133.295	121.178	116.003	29198.1	13285.1	25054.3	45508.1	57832.4	30183.4	34608	55010.8	44989.4	19205.2	22982.9	25839.5	3599.52	836.703	7201	6309.64	11177.7	10721.1	22751.4	9224.94	16300.6	8.98491	28.591	38.5111	3321.13	3334.67	2489.64	51.047	60.6295	50.6649	2144.67	1390.68	1326.36	5331.33	7167.23	4974.39	14983.9	13175.3	13372.3	2076.01	2505.15	8413.59	4821.81
P13797	45664.8	39943.2	38461.4	380.509	330.459	408.059	88208.1	82574.6	83736.8	175967	182553	184322	103611	108231	97997.7	50569.1	59235.1	68139.4	37837.6	29868.9	22433	33747.2	32442.9	30306.4	39567.4	49619.4	59839.5	51.4525	57.9203	45.6823	7191.3	6396.93	7057.87	128.656	112.04	127.2	16116.9	15022.5	13670.4	11309.5	12547	13448	29949.7	27692.2	30278.3	8380.99	21611.7	30689.2	13074.8
P13798	56655.6	50283.4	63008.2	342.925	350.726	323.177	41399.4	45369.5	37783.8	129811	111174	128190	183373	140337	127894	69397	96466	84445.4	33623	40582.8	43226.2	48478.3	45991.9	44970.6	68097.4	129252	98042.4	70.3192	89.2146	75.889	10383.6	8530.54	8503.26	146.301	127.486	120.029	6235.84	6246.81	4395.5	10406.7	10053.2	8976.33	37696.6	39765.5	37933.1	30147.4	33142.5	37977.7	13484.9
P13804	24299.3	22281.2	20660	112.667	144.348	137.868	25750.7	11575.1	12011.1	28355.9	11070.4	9935.12	30618.1	23858.4	19624.6	37314.2	27929.7	15353.7	10702.4	13409.4	13991.3	1901.73	6343.63	7831.93	21368.5	7491.17	NaN	41.9189	28.9917	46.3234	2414.79	3641.01	991.679	42.8595	27.9967	27.805	3305.19	2620.63	3123.75	2902.5	1772.58	2101	19599.5	14424.5	13174.5	36455.2	38026.3	49144.9	6077.16
P13807	146.723	NaN	NaN	2.45384	0.534896	0.673783	NaN	NaN	NaN	12515.7	16604.8	13732	NaN	NaN	NaN	NaN	NaN	NaN	201.929	81.0386	241.516	NaN	NaN	NaN	NaN	NaN	NaN	NaN	NaN	NaN	NaN	NaN	NaN	0.612114	0.228529	0.198295	NaN	NaN	NaN	2748.1	1530.63	544.195	NaN	NaN	NaN	NaN	NaN	NaN	46.3347
P13861	44820.2	24872.8	18444	162.529	138.939	150.295	26540.6	19208.6	NaN	72443.3	21752.8	22705.9	55688.7	75000.2	71318.7	NaN	14682.9	31099.3	14350.7	14849.9	13560.3	7637.42	18956.7	11437.3	NaN	21658.9	6414.54	79.7796	72.8134	59.8447	1449.16	2079.86	2172.23	29.9574	22.8525	22.4827	1987.98	52349.5	NaN	6427	1686.71	3079.48	7970.75	7687.8	8052.79	NaN	5361.55	NaN	2654.15
P13866	122687	4958.36	865196	314.773	1510.91	726.551	NaN	NaN	NaN	NaN	NaN	NaN	86565	25440.6	87010.5	NaN	NaN	NaN	18047.8	4.28504	115738	11105.9	NaN	4785.44	871751	333718	191849	90.2548	132.66	119.217	5841.09	724.946	6836.79	8.19794	73.0288	64.1214	NaN	NaN	NaN	NaN	NaN	NaN	12569.6	13231.6	12520.6	NaN	NaN	NaN	7698.74
P13928	NaN	282.536	4180.7	20.239	20.1485	17.6629	5765.03	5853.85	8342.52	NaN	11496.1	33041.6	NaN	NaN	NaN	374.573	465.142	NaN	NaN	2249.96	NaN	NaN	NaN	NaN	NaN	NaN	NaN	3.19196	1.82572	1.06542	NaN	723.154	914.697	13.1307	20.9993	21.0814	14777.7	13893.2	12513.8	NaN	2218.89	3026.02	NaN	NaN	NaN	1953.43	1423.54	4637.53	3443.81
P13929	NaN	NaN	NaN	NaN	NaN	NaN	81771.3	90542.5	91787.9	50552.1	33808.8	62320.3	NaN	NaN	NaN	NaN	NaN	NaN	NaN	NaN	NaN	NaN	NaN	NaN	NaN	NaN	NaN	NaN	NaN	NaN	NaN	NaN	NaN	NaN	NaN	NaN	10350.7	11002.8	10721.9	5254.91	4899.26	11527.5	NaN	NaN	NaN	NaN	NaN	NaN	NaN
P13987	6046972	5723403	5191408	13636.8	9432.19	23121.9	5.89974e+06	2.26525e+06	4676605	2.41133e+06	2.43768e+06	2.4673e+06	59747892	67657112	64178684	11381927	12525981	13672902	6.50953e+06	6.9573e+06	5138402	5039575	4.11723e+06	3.69923e+06	6766956	9542349	9356022	4656.82	4439.26	4748.92	1.48627e+06	1198338	1.24389e+06	8852.43	7566.47	8837.27	439582	415038	353824	722224	870241	881264	16160497	16261402	18333848	3.50764e+06	4.09693e+06	5.00385e+06	1.09677e+06
P14136	80.6267	NaN	84.6072	0.705217	NaN	1.684	NaN	NaN	NaN	NaN	NaN	NaN	NaN	NaN	NaN	NaN	NaN	NaN	NaN	NaN	50.9142	NaN	NaN	NaN	NaN	NaN	NaN	NaN	NaN	NaN	329.033	NaN	994.569	4.0941	NaN	3.91112	NaN	NaN	NaN	NaN	NaN	NaN	NaN	NaN	NaN	NaN	NaN	NaN	634.671
P14138	13739.9	5079.76	11527.5	481.374	213.49	227.658	NaN	NaN	46430	23721.8	726.916	24960.3	166336	103402	45220.5	NaN	NaN	NaN	46131.3	43625	37860.4	NaN	NaN	25218.3	38159.9	32902	11095.3	NaN	NaN	NaN	23382.4	44626.8	940.691	653.929	4.82067	5.27656	NaN	NaN	25875.5	15165.9	1936.06	5843.1	3751.82	4409.32	24558.6	NaN	NaN	NaN	20652.3
P14151	11366.3	6741.98	10379.9	NaN	NaN	NaN	NaN	NaN	NaN	NaN	NaN	NaN	10099	20096.2	26901.2	NaN	NaN	NaN	3930.12	13776.6	7696.31	NaN	NaN	NaN	NaN	NaN	NaN	42.4562	53.9894	30.3973	8689.13	2271.07	2160.55	NaN	NaN	NaN	NaN	NaN	NaN	NaN	NaN	NaN	6691.29	8537.23	8339.28	NaN	NaN	NaN	1043.57
P14174	60424.9	47271.5	37872.9	64.754	69.4925	48.3849	141042	147728	114779	359771	366850	314642	71791	79210	79448.9	321258	311886	328719	21751.9	26921.6	17446.1	26305.9	26166.4	24612.3	51019.9	78028.3	94289.2	669.435	426.738	374.508	26966.9	18640.6	18448.1	26.6753	19.9054	26.2263	29754.4	32432.1	25054.1	46460.7	45220.2	38651.3	47195.9	40717.4	34020.8	199547	227460	236103	14909.9
P14207	8169.09	11115.9	NaN	44.5291	34.7194	33.711	NaN	NaN	NaN	71471	65869.4	71107.2	93449.8	42410.4	31009.9	27815.7	27529.1	27543.3	11777	10527.1	1307.92	6441.09	5475.26	6951.23	NaN	4657.25	1565.89	11.9667	28.488	7.48913	860.164	1039.44	NaN	32.0406	12.2371	9.29213	NaN	NaN	NaN	5194.65	2252.38	1543.02	6656.98	5410.76	4867.09	1049.5	3380.23	6460.62	3647.31
P14209	92155.1	72146.1	75266.7	2486.89	2498.99	2623.49	338170	197081	138343	190418	132492	207001	1407831	1.48073e+06	1.42149e+06	128538	123334	138767	72231.8	103271	133493	138383	91364.5	107810	51184.4	81979.8	80780.1	8.05876	22.7192	20.7128	3220.76	2267.59	3085.04	124.545	153.844	114.798	11947.3	10863	10214.5	14199.8	17006.8	16370.2	94814.7	113432	106330	7050.98	5479.14	9108.48	5953.39
P14314	40968.3	32187.7	33318.1	536.319	502.45	435.687	118320	137395	111144	156537	153253	188374	160310	145327	116497	93518.7	99325.1	114066	52473	45389.5	43542.1	39413	40951.3	31559.4	55477.7	89694.1	89734	67.8919	76.1843	79.1523	6329.51	6014.6	8016.27	135.337	134.329	120.335	20497.2	19822.3	15478	10434.3	8235.83	2923.36	47726.7	41628.9	43995.2	38567	41779.7	47731.3	14982.6
P14324	6926.44	10731.2	17348.5	266.55	23.411	108.763	8624.26	14278.7	7853.86	51211.8	31288.9	43514.3	NaN	7500.48	NaN	NaN	6673.38	10013.6	11626.7	228595	181532	10079.2	10480.5	10043.2	70.9198	264.286	NaN	9.19446	9.95321	5.50716	548.671	1855.32	2976.16	74.6761	69.9053	57.8416	7085.7	8978.41	6247.81	1522.28	2352.96	3251.09	NaN	7416.12	NaN	NaN	15435.3	7151.56	2597.13
P14384	87568.9	80179.1	76858.8	491.842	539.51	380.042	71050	54055.5	58230.7	61239.2	78234.4	80464.9	370314	354178	347380	142962	166515	207885	55885.7	52805.6	53327.7	71732.4	69840.3	58314.6	122359	167803	176098	106.415	105.762	97.9789	10560.1	8791.35	7852.85	68.3444	76.9248	74.1185	8029.1	8137.73	8174.69	6396.85	8862.56	6890.56	54044.5	52258.5	48548.5	37063.4	39272.9	42212.7	9843.37
P14406	41.5553	30.9032	NaN	0.311899	0.518017	0.308403	NaN	NaN	NaN	NaN	NaN	NaN	NaN	NaN	NaN	91.1727	93.2086	72.1129	NaN	NaN	16.4256	NaN	NaN	34.0881	NaN	NaN	NaN	NaN	NaN	NaN	1816.97	2519.68	NaN	15.7349	10.4255	10.3988	NaN	NaN	NaN	NaN	NaN	NaN	NaN	NaN	3461.99	4218.59	2364.89	6182.08	194.421
P14543	387555	308277	332626	2648.49	2011.49	2256.2	763789	884434	788834	1.39787e+06	1.55445e+06	1.32736e+06	963328	988754	969954	488159	610406	556289	197982	235100	279620	261594	248062	227258	361263	558983	460761	348.24	316.831	347.573	103893	99504.9	88083.1	1278.9	919.935	968.647	218829	191130	196090	199963	226930	216701	321888	299074	297147	258696	321594	259854	102108
P14550	268537	244945	273494	683.019	717.824	573.062	183846	190952	180934	220589	223544	203857	480662	525776	491796	299949	386245	331226	179428	276301	169308	215063	189557	194562	374204	423916	384326	265.696	293.956	268.812	45434.2	49940	48291.9	190.487	192.662	163.799	35278.9	27885.9	26274	27427.4	28770.1	18283.7	130105	120682	121231	108713	98105.3	89158.4	42540.9
P14555	64434.7	35992.8	36735.3	502.506	387.642	382.748	50237.9	45901.5	57021	172257	172078	149095	161473	155627	162757	36634.9	49381.8	54265.5	57198.6	41559.9	43458.2	104046	82139	55431.9	96247	128434	88309.7	42.7818	52.6401	56.6629	13591.3	7719.02	5042.74	189.697	202.202	160.586	4419.47	10907.8	7871.28	10847.8	7046.19	1683.98	29420.3	27971.6	29342.5	15865.8	19786.9	22783.3	14546.2
P14618	228269	219829	213364	1541.48	1137.52	1369.09	362021	330599	304457	786638	736621	768746	473317	485632	467747	275054	328796	364163	175856	196109	175966	209621	194638	189224	289411	353350	332795	256.008	246.393	264.625	38060.5	36361.7	34381.2	486.591	332.691	368.698	65874.2	77494	58516.6	79981.6	71324.3	68459.2	122210	119127	113203	89996.6	99597.7	111950	50215.2
P14625	36704.7	35451.8	32442.8	338.867	334.391	370.828	95141.2	72611.3	71286.3	90545.8	91955.7	84782.8	78786.2	73657.3	78669.4	39162.8	47888.2	49074.1	34175.8	31600.3	34204.4	42705	38389.1	29516.6	46686	45165.6	50464	55.7605	55.3015	49.9708	10365.6	10153.8	11040.7	215.006	220.853	221.761	23145.6	20857.3	19848.7	11725.7	10283	10606.8	38859.8	38692.2	38776.4	31686.3	36872.9	41864.8	18059.3
P14735	5611.99	7853.58	2349.61	92.7634	165.884	134.416	8278.7	NaN	4602.83	22016.3	19153.8	15115.3	23822.7	17369.7	31457.5	NaN	NaN	9942.32	6524.9	5862.84	7515.54	8910.38	5648.4	20582.5	22787	9738.59	5583.93	62.0221	NaN	2.32553	2095.55	828.866	1349.16	35.0601	24.5832	33.3781	859.456	NaN	NaN	9606.26	7560.9	9643.66	5422.13	5221.77	5643.36	NaN	NaN	1616.68	2594.48
P14778	30369.1	26674.3	27333.5	202.381	261.373	319.222	NaN	NaN	26875.1	13290.3	17765.9	20519	64196.3	455517	82262.9	NaN	43900.6	NaN	28830.6	27148.8	37991.2	16367.7	17719.8	5047.04	NaN	40154.1	46368.4	43.4948	18.4824	21.8066	10969.4	5443.35	3505.55	114.897	112.158	152.088	4523.84	NaN	10197.4	9224.13	559.913	13584.9	22791.3	14115.1	24137.7	NaN	14769.4	NaN	15620.8
P14780	24673.3	18452.5	12693.9	270.681	308.334	271.995	NaN	NaN	NaN	5365.02	3901.45	6493.85	114490	94863.4	112156	NaN	NaN	NaN	22650	15517.9	5023.9	38479.2	16842.9	17645	22334.6	20860.6	17146	13.723	5.9898	14.2993	5934.39	839.173	4781.76	68.5373	116.527	99.855	NaN	NaN	NaN	1.57359	715.187	568.801	23090	16661.1	19850.1	NaN	NaN	NaN	4648.98
P14854	NaN	7253.92	NaN	286.916	452.801	378.738	49801.2	49640.1	37982.3	34698.8	31953.5	26426.7	170357	200517	97117.2	NaN	NaN	NaN	55702	71862.2	40180.5	31160.9	21444.9	17182.9	14671.1	NaN	NaN	45.3242	38.6126	42.4133	NaN	593.905	NaN	25.4956	27.9797	15.5385	7437.5	12885	11761.7	6077.15	8058.94	6401.19	38491.1	5154.67	17803.5	NaN	NaN	NaN	9297.86
P14866	18488.5	26345.3	15697.8	200.075	100.18	81.1565	793797	529828	134958	10054.2	155.388	1578.84	75633.6	60237.1	52874.6	34189.1	29765	36647.5	16282.3	11181.9	13885.1	35719	38165.1	17365.4	22868.6	34265.8	51351.1	26.2269	15.1485	54.8807	2170.27	3162.53	2463.69	57.1077	29.3706	25.8045	22659.5	17520	18509.2	1223.82	2779.9	3237.61	11786.4	10882.5	11820.8	5245.98	7310.28	5989.99	4599.27
P14868	11323.4	15470.3	8434.19	268.6	293.967	309.174	NaN	NaN	4592.13	19731.6	17727.2	22544.8	36645.5	56794.9	30429.6	17350.6	79472.5	50130	4774.08	12217	23720.8	18360.8	18919.8	14717.5	28562.8	29023.3	43826.6	50.3925	56.1658	56.0143	1873.02	1873.72	2378.25	91.9122	78.6615	102.363	NaN	NaN	1201.97	920.986	526.746	7.65442	6472.22	5441.5	5026.02	4522.65	3437.58	2899.88	3424.44
P14923	175188	148904	150439	1289.46	1192	1243.67	106955	101497	91928.5	183579	182660	191699	313759	274223	291274	184123	200230	193886	104984	107343	102576	116087	103070	103044	122535	186646	160455	159.877	146.461	142.831	16426.8	16295.5	15336.2	202.077	156.977	148.938	11915.7	11542.9	10144.1	14290.7	16041.1	13917.4	45678.9	47201.9	46260	35377.6	32153.5	36409.6	20123.6
P15090	18059.3	27225.8	15740.5	340.581	233.239	279.525	NaN	NaN	NaN	2991.44	5468.04	1859.71	35476.6	57807.1	29457.8	91083.1	100385	53803.4	13934.3	25507.5	21854.1	18013.5	11209.3	15215.9	20021.8	17488.6	17948.3	59.2182	58.406	31.8057	7238.86	6150.83	6808.57	158.487	69.1904	107.42	NaN	NaN	NaN	5528.82	5742.41	5098.3	30008.6	28884.2	30024.1	56291.9	59041.5	55651.9	11788.8
P15104	102381	92132	94525.5	285.014	284.11	266.641	70654.5	56048.2	48410.7	57940.2	60561.4	41286.4	80817.5	87391.2	72399.5	123875	67820.1	93336.2	54517.2	47556.8	39211.9	80609.3	84194.8	100153	96796.3	137282	162498	29.9973	88.1125	39.7778	9808.09	7962.93	7355.28	86.3925	83.6853	81.3616	14111	12585.1	13477.5	14237.9	13678.8	6476.47	20963.4	23762	22695.2	33468.4	25391.1	34045.6	10812.1
P15121	93109.2	86076.9	86787.2	552.939	581.66	565.522	91906.8	74322.7	67194.3	174391	244936	234677	265027	310577	241740	113094	140765	138320	84691.9	79869.1	81056.9	61757.8	61013.9	49895	84732.4	135344	130673	76.7058	78.1226	79.6667	16653.7	15365.9	17377.1	187.178	166.965	189.567	13519	11489.5	9589.53	22478.8	23696.8	23906.4	67479.6	59255.4	66318.4	38022.2	35331.8	45783.2	20654.6
P15144	589678	531516	530954	3365.55	3408.72	3175.68	727117	646718	710836	1.00976e+06	988481	1.14554e+06	1.54306e+06	1.61352e+06	1492261	675587	904977	816813	571050	570210	488443	446700	394803	413603	550307	753944	735462	524.865	581.865	540.749	79181.8	69990.8	68922.7	722.584	655.485	670.127	151787	140728	145460	149577	186317	176469	318988	288628	288034	188503	235292	256579	109052
P15151	943629	827508	826819	4908.8	3425.11	3233.58	899552	873943	787018	1.04337e+06	1.10945e+06	1.01465e+06	3088592	3.17071e+06	3.11744e+06	1.51532e+06	1.66129e+06	1.73694e+06	892552	872521	929360	720206	536758	572728	883935	1.21119e+06	1.08017e+06	936.466	1150.76	1045.1	120985	90565	94055.8	1025.27	886.989	944.874	333308	313716	288547	169295	192649	168092	437396	449194	437725	371631	386367	461126	88780.8
P15153	3644.56	1377.86	2643.12	39.4564	41.866	40.3142	NaN	NaN	NaN	NaN	NaN	NaN	NaN	NaN	NaN	NaN	NaN	NaN	NaN	NaN	NaN	NaN	NaN	6009	NaN	NaN	NaN	28.1003	30.5732	NaN	1800.38	3335.72	3217.38	45.4609	24.1491	49.1281	NaN	NaN	NaN	NaN	NaN	NaN	NaN	NaN	NaN	NaN	NaN	NaN	3071.29
P15169	13483.5	5328.01	19988.5	279.135	277.951	260.197	NaN	NaN	NaN	NaN	NaN	NaN	61528	63513	23475.6	38605.5	31963.4	97140.8	37352.6	13638.4	10050.6	15757.1	20762.3	22407.7	14544.2	34449.3	21683.5	14.2579	24.039	24.0328	5738.44	6689.81	5892.14	102.301	88.5701	86.0402	NaN	NaN	NaN	NaN	NaN	NaN	17019.1	16145.9	13492.2	19421.3	15788.7	4217.01	7993.86
P15170	16309	8790.49	14338.6	103.965	140.354	127.237	2089.77	3743	16033.8	12014.8	15149.1	12427.9	13743.7	24412.8	16954.8	5561.48	8161.39	7007.68	14093.7	8540.17	5980.39	10018.7	10022	10842.4	7871.55	12311.1	15783.6	10.5221	15.5437	31.1869	5858.73	3301.35	3533.05	70.6299	61.7237	61.4019	351.35	320.095	11177.9	2188.01	2394.03	2955.38	7152.6	9201.1	10408.9	5206.36	3769.73	4274.64	3327.3
P15260	4236.16	1915	NaN	111.896	88.5737	143.923	NaN	NaN	NaN	NaN	NaN	NaN	33828.4	55212.9	58760.6	NaN	NaN	NaN	11292.9	1347	1914.3	NaN	22673.4	18431.2	NaN	11075.3	NaN	18.7886	11.1942	2.09569	988.083	1668.83	NaN	34.1032	28.2528	37.5709	NaN	NaN	NaN	NaN	NaN	NaN	33946.3	45715.7	37160.6	NaN	NaN	NaN	5653.62
P15289	141234	155025	105198	623.432	600.978	1416.72	204567	201309	191912	295165	306510	277315	321192	410955	313233	153065	151283	189879	73988.1	98722.3	87183.9	80364.5	91704.3	89370.2	141065	169577	131410	146.928	128.101	136.929	16867	18973.9	12763.4	66.7535	59.6084	112.654	142311	144138	137085	72641.5	67814.6	69559	67576.2	58822.6	61596.9	24924.4	32072.1	31595.6	13304.4
P15291	131511	104403	105459	552.802	549.985	542.281	784900	127789	99653.6	189417	183322	24609.6	373637	362757	315467	1.0662e+06	1.11224e+06	1.22252e+06	135354	182614	74376.9	54233.2	51220.6	110566	128392	150348	143028	71.8969	61.4509	45.045	13007.9	10486.1	14359.6	172.451	158.141	122.396	91580.1	27749.4	23266.8	19740.4	19910.7	7667.48	76021.5	57066.6	61203.3	331175	352546	380153	19411.4
P15309	610954	570633	546671	2392.89	2487.18	2232.55	1.28962e+06	1.23271e+06	1.14031e+06	2.7498e+06	2.63901e+06	2.68572e+06	1.36603e+06	1.38082e+06	1.51782e+06	697665	795629	878496	587651	600830	608357	681688	479198	473960	665625	1.01516e+06	945945	501.151	439.982	429.464	132055	93527.5	84922.2	910.964	944.711	845.156	190148	192001	162390	276720	268613	323379	398075	394736	382465	277017	312327	329338	150152
[truncated: 3,036 more rows]
[truncated: 41 more columns]

## Sheet: Supplementary Data 3B
Supplementary Data 3B. The protein groups results of 10 LC-MS platforms with LC-SOP from Spectronaut 18.0.
[truncated: 4,156 more rows]
[truncated: 41 more columns]
