# Supplementary material for: Standard operating procedure combined with comprehensive quality control system for multiple LC-MS platforms urinary proteomics
Source: Nat Commun. 2025 Jan 26;16:1051. doi: 10.1038/s41467-025-56337-4 (PMC11770173; doi:10.1038/s41467-025-56337-4)
Supplement: Supplementary file 7 — Supplementary Data 4 [file 41467_2025_56337_MOESM7_ESM.xlsx]

## Sheet: Supplementary Data 4
Supplementary Data 4. The summary of metrics values and metrics scores report from MSCohort of 20 LC-MS platforms. The table on the left displays Metrics-values, with cells shaded in pink indicating lower performance of the metric in this experiment. The table on the right displays Metrics-scores, and we use different colors to indicate metric performance as “Good”, “Acceptable” and “Poor” (divid…
	Metrics-Values	M01	M02	M03	M04	M05	M06	M07	M08	M09	M10	U01	U02	U03	U04	U05	U06	U07	U08	U09	U10		Metrics-Scores	M01	M02	M03	M04	M05	M06	M07	M08	M09	M10	U01	U02	U03	U04	U05	U06	U07	U08	U09	U10
	File name	M01_QEHF_DIA_R1.raw	M02_timsPro_DIA_R1.d	M03_E480withFAIMS_DIA_R1.raw	M04_E480withFAIMS_DIA_R1.raw	M05_Eclipse_DIA_R1.raw	M06_Eclipse_DIA_R1.raw	M07_Eclipse_DIA_R1.raw	M08_Eclipse_DIA_R1.raw	M09_E240_DIA_R1.raw	M10_zenoTOF7600_DIA_R1.wiff	U01_QEHF_DIA_R1.raw	U02_Lumos_DIA_R1.raw	U03_Lumos_DIA_R1.raw	U04_E480_DIA_R1.raw	U05_E480_DIA_R1.raw	U06_E480_DIA_R1.raw	U07_E240_DIA_R1.raw	U08_timsPro2_DIA_R1.d	U09_timsPro2_DIA_R1.d	U10_zenoTOF7600_DIA_R1.wiff		File name	M01_QEHF_DIA_R1.raw	M02_timsPro_DIA_R1.d	M03_E480withFAIMS_DIA_R1.raw	M04_E480withFAIMS_DIA_R1.raw	M05_Eclipse_DIA_R1.raw	M06_Eclipse_DIA_R1.raw	M07_Eclipse_DIA_R1.raw	M08_Eclipse_DIA_R1.raw	M08_E240_DIA_R1.raw	M10_zenoTOF7600_DIA_R1.wiff	U01_QEHF_DIA_R1.raw	U02_Lumos_DIA_R1.raw	U03_Lumos_DIA_R1.raw	U04_E480_DIA_R1.raw	U05_E480_DIA_R1.raw	U06_E480_DIA_R1.raw	U07_E240_DIA_R1.raw	U08_timsPro2_DIA_R1.d	U09_timsPro2_DIA_R1.d	U10_zenoTOF7600_DIA_R1.wiff
Total Score	Total Score																						Total Score	4.58404	4.00043	3.25617	3.51702	4.5417	3.81723	4.62106	4.20489	4.02979	4.07878	4.66426	4.67468	4.64936	4.83915	4.7534	4.9017	4.57596	4.5261	4.0834	4.19277
Sample	S1. Missed cleavages(n=0) of peptides	0.9312	0.9551	0.9073	0.9445	0.9092	0.9161	0.9354	0.9358	0.9504	0.9348	0.8591	0.8706	0.9006	0.8843	0.8735	0.8666	0.8769	0.8764	0.8937	0.9187		S1. Missed cleavages(n=0) of peptides	5	5	5	5	5	5	5	5	5	5	5	5	5	5	5	5	5	5	5	5
	S2. Median peptide length	10	10	11	10	10	10	10	10	11	10	11	10	11	11	11	10	11	11	11	11		S2. Median peptide length	5	5	4.6	5	5	5	5	5	4.6	5	4.6	5	4.6	4.6	4.6	5	4.6	4.6	4.6	4.6
	S3. Median Total Ion Current (TIC)	1439000000000	32280000000	334400000000	662400000000	7805000000000	2893000000000	1846000000000	1289000000000	1179000000000	18480000000	2210000000000	1318000000000	2728000000000	1607000000000	2103000000000	3113000000000	1248000000000	32070000000	23970000000	15760000000		S3. Median Total Ion Current (TIC)	4.6	5	1	1.2	5	5	5	4.1	3.7	5	5	4.2	5	5	5	5	4	5	4.3	5
Chromatography	C1. Chromatographic invalid acquiring time(min)	6	4	4	7	5	2	1	2	13	4	1	0.259812	1	1	4	2	1	1	1	1		C1. Chromatographic invalid acquiring time(min)	2.8	3.7	3.7	2.3	3.2	4.6	5	4.6	1	3.7	5	5	5	5	3.7	4.6	5	5	5	5
	C2. Median of full width at half maximum (FWHM)(min)	0.11	0.04	0.14	0.25	0.06	0.11	0.05	0.14	0.1	0.07	0.12	0.13	0.14	0.13	0.11	0.12	0.12	0.1	0.08	0.1		C2. Median of full width at half maximum (FWHM)(min)	5	5	4	1	5	5	5	4	5	5	5	4.5	4	4.5	5	5	5	5	5	5
	C3. Median of peak width(min)	0.19	0.06	0.23	0.42	0.1	0.17	0.09	0.22	0.17	0.1	0.21	0.22	0.22	0.2	0.2	0.2	0.2	0.14	0.1	0.13		C3. Median of peak width(min)	5	5	4.4	1	5	5	5	4.6	5	5	4.8	4.6	4.6	5	5	5	5	5	5	5
	C4. Proportion of peptides with long eluting width	0.0007	0.0001	0.0002	0.0046	0.0002	0.0005	0.0003	0.0028	0.0001	0	0.0013	0.0018	0.0024	0.0012	0.0013	0.0016	0.0021	0.0003	0.0002	0.0004		C4. Proportion of peptides with long eluting width	5	5	5	1.4	5	5	5	3.2	5	5	4.7	4.2	3.6	4.8	4.7	4.4	3.9	5	5	5
	C5. Median precursors identified over RT	899	430	372	554	899	455.5	975.5	635	540	725	786.5	744	789	897	832	955	687	748	602	775		C5. Median precursors identified over RT	5	1.3	1	1.7	5	1	5	2.8	1.5	3.5	4.4	3.9	4.8	5	5	5	2.7	4	3	4.5
	C6. Max. identification rate over RT	0.9194	0.9652	0.7393	0.9339	0.9987	0.9469	0.9792	0.8293	0.9304	0.7326	0.879	0.9125	0.9176	0.9466	0.9008	0.9494	0.9105	0.7696	0.7141	0.8784		C6. Max. identification rate over RT	5	5	1	5	5	5	5	3.1	5	3.7	4.4	5	5	5	5	5	5	4.4	3.3	5
MS2 Windows	W1. Acquired MS2 scans in one cycle	60	32	36	80	24	31	36	75	40	80	80	80	80	80	80	80	80	50	50	80		W1. Acquired MS2 scans in one cycle	5	2.2	5	5	2.9	3.8	4.5	5	5	5	5	5	5	5	5	5	5	3	4	5
	W2. Median of window size (Da)	21	13	26	19	26	22	19.5	6.7	20	6	6	6	6	6	6	6	6	16	16	6		W2. Median of window size (Da)	3.5	4.9	2.9	3.8	2.9	3.4	3.7	5	3.7	5	4.7	4.7	4.7	4.7	4.7	4.7	4.7	4.2	4.2	5
	W3. Redundant identified precursors/ Identified Scan Rate	2.94998	2.86	4.79066	3.43353	4.71111	3.06411	2.84997	2.6024	4.61296	1.8	2.14568	2.32077	2.37614	2.70607	2.41243	2.59836	2.36229	3.83	3	2.21		W3. Redundant identified precursors/ Identified Scan Rate	5	3.5	5	5	5	5	5	5	5	2.1	5	5	5	5	5	5	5	4.8	3.7	2.6
	W4. Redundant identified precursors/ Identified precursors Rate	1.38	4.27	5.34	3.56	3.41	4.16	1.87	1.9	3.41	4.06	1.34	1.36	1.37	1.62	1.44	1.53	1.59	6.08	4.65	4.13		W4. Redundant identified precursors/ Identified precursors Rate	5	4.8	1.7	3.4	3.6	2.8	5	5	3.6	2.9	5	5	5	5	5	5	5	3.6	4.6	2.9
	W5. Identified precursors/ identified scan rate	2.14	0.67	0.9	0.96	1.38	0.74	1.52	1.37	1.35	0.44	1.6	1.71	1.73	1.67	1.68	1.7	1.49	0.63	0.64	0.54		W5. Identified precursors/ identified scan rate	5	4.7	1	1	4	1	5	4	3.8	2.4	5	5	5	5	5	5	4.9	4.3	4.4	3.4
	W6. MS1 data point per peak	6	4	3	8	3	4	2	6	3	4	6	6	6	6	6	6	6	6	4	4		W6. MS1 data point per peak	5	3.4	3.7	5	3.7	5	2.3	5	3.7	3.4	5	5	5	5	5	5	5	5	3.4	3.4
	W7. MS2 data point per peak	1	4	3	1	3	4	2	2	3	4	1	1	1	1	1	1	1	6	4	4		W7. MS2 data point per peak	5	5	5	5	5	3.7	5	5	5	3	5	5	5	5	5	5	5	4.2	5	5
Ion Source	IS1. 1+/2+ ions detected	1.77	-	0.7	0.97	1.55	1.75	1.37	1.18	1.37	-	0.98	1.76	2.44	1.39	1.4	1.26	1.19	-	-	-		IS1. 1+/2+ ions detected	3.5	-	5	5	3.9	3.7	5	4.9	4.4	-	5	3.4	2	4.4	4.4	4.7	5	-	-	2.3
	IS2. 3+/2+ ions detected	0.29	-	0.32	0.34	0.33	0.54	0.27	0.45	0.48	-	0.47	0.36	0.4	0.33	0.39	0.41	0.6	-	-	-		IS2. 3+/2+ ions detected	3.7	-	3.7	4.3	4.3	5	3.5	5	5	-	5	4.7	5	4.2	4.9	5	5	-	-	5
	IS3. 4+/2+ ions detected	0.03	-	0.02	0.04	0.04	0.1	0.03	0.07	0.08	-	0.08	0.05	0.06	0.03	0.04	0.06	0.13	-	-	-		IS3. 4+/2+ ions detected	5	-	2	4	5	5	4	5	5	-	5	5	5	5	5	5	5	-	-	5
	IS4. Median precursor m/z	581.306	568.773	589.677	573.807	579.822	557.827	578.785	569.951	613.349	542.301	602.798	597.965	601.28	609.474	604.086	584.801	583.285	617.517	594.302	591.309		IS4. Median precursor m/z	5	5	4.9	5	5	5	5	5	4.7	5	4.8	4.8	4.8	4.7	4.8	5	5	4.6	4.9	4.9
MS1 and MS2 Signal	M1. Proportion of MS1 time	0.13	0.11	0.06	0.17	0.14	0.16	0.09	0.19	0.1	0.03	0.11	0.17	0.13	0.13	0.14	0.13	0.13	0.07	0.07	0.02		M1. Proportion of MS1 time	5	4.8	5	3.7	4.7	4	5	3	5	5	5	3.7	5	5	4.7	5	5	5	5	5
	M2. Median MS1 ion injection time(ms)	4.25	-	20	9.11	0.83	3.46	2.24	1.15	5.46	-	0.65	4.32	3.37	3.36	2.1	1.41	2.54	-	-	-		M2. Median MS1 ion injection time(ms)	4.8	-	1	1.6	5	5	5	5	4	-	5	4.8	5	5	5	5	5	-	-	-
	M3. Median MS2 ion injection time(ms)	55	-	50	50	31.51	7.46	54	54	55	-	25.58	50	27.84	50	50	50	50	-	-	-		M3. Median MS2 ion injection time(ms)	5	-	5	5	3.4	1.2	5	5	5	-	2.8	5	3	5	5	5	5	-	-	-
	M4. MS1 cycle time(s)	2.08	0.96	2.54	1.69	1.93	2.53	2.82	2.24	3.14	1.55	2.26	2.34	2.32	2.09	2.08	2.09	2.09	1.5	1.5	2.1		M4. MS1 cycle time(s)	5	5	4.9	5	5	5	4.5	5	4	5	5	5	5	5	5	5	5	5	5	5
	M5. MS2 cycle time(s)	6.24	0.96	2.54	6.8	1.93	2.53	2.82	6.7	3.14	1.55	6.87	7.12	7.09	6.41	6.36	6.4	6.41	1.5	1.5	2.1		M5. MS2 cycle time(s)	5	5	5	5	2.2	3	3.4	5	3.9	5	5	5	5	5	5	5	5	5	5	5
	M6. Median peaks intensity of MS1	873000000	5932000	90580000	346200000	3422000000	1047000000	891500000	762300000	733400000	1541000	1704000000	927000000	1825000000	1019000000	1565000000	2275000000	769700000	10240000	11190000	2624000		M6. Median peaks intensity of MS1	4.8	5	1	3.2	5	5	4.8	4.5	4.5	4.2	5	4.9	5	5	5	5	4.5	5	5	4.8
	M7. Median peaks number of MS1	2031	32811	768	1481	1530	2516.5	1052	1052.5	1411	4552	1096	2207	3499	1661	1568	1624	1643	26476.5	42613.5	7852		M7. Median peaks number of MS1	5	5	1	4.9	5	5	2.4	2.4	4.5	2.5	2.7	5	5	5	5	5	5	5	5	4.3
	M8. Median peaks number of MS2	370	964	71	101	1130	260.5	447	169	322	478	216	308	345	324	353	404	419	2754	887	603		M8. Median peaks number of MS2	5	5	1	1	5	3.6	5	1.4	5	3.4	2.6	4.7	5	5	5	5	5	5	5	5
	M9. Median peaks intensity of MS2	4402000	76290	494500	484700	69810000	22090000	10210000	2032000	2898000	78330	6623000	6104000	10490000	5304000	6464000	7749000	5075000	176100	76670	80310		M9. Median peaks intensity of MS2	4.4	5	1	1	5	5	5	3	3.6	4.6	5	4.9	5	4.7	5	5	4.6	5	5	4.6
	M10. Identified / detected features	0.79	0.55	0.94	0.59	0.94	0.92	0.89	0.59	0.87	-	0.78	0.81	0.79	0.85	0.83	0.85	0.78	-	-	-		M10. Identified / detected features	4.4	-	5	2.8	5	5	5	2.8	5	-	4.3	4.5	4.2	5	4.7	5	4.4	-	-	-
	M11. Signal to noise（S/N）for precursors	9.73	15.12	9.22	14.06	10.83	6.28	12.58	9.18	9.21	11.04	16.55	14.58	11.37	10.63	10.99	11.89	9.14	11.48	9.02	11.87		M11. Signal to noise（S/N）for precursors	4.7	5	4.1	5	5	1	5	4.1	4.1	5	5	5	5	5	5	5	4	5	3.9	5
	M12. Median of MS1 raw mass accuracy (ppm)	0.85	1.01	0.06	0.52	1.08	4.32	1.31	0	0.15	2.64	0.56	0.23	0.76	0	1.93	1.1	3.51	1.26	1.81	5.06		M12. Median of MS1 raw mass accuracy(ppm)	5	5	5	5	4.9	1.7	4.7	5	5	4.7	5	5	5	5	4.1	4.9	2.5	4.7	4.2	3.5
	M13. Median of MS2 raw mass accuracy (ppm)	0.08	1.69	0.07	0.52	1.39	3.77	0.77	1.99	0.67	2.71	0.44	0.14	0.14	0.94	0.62	1.9	2.4	0.94	2.48	1.03		M13. Median of MS2 raw mass accuracy(ppm)	5	4.3	5	5	4.6	2.2	5	4	5	4.6	5	5	5	5	5	4.1	3.6	5	3.5	5
	M14. Median intensities for precursors	4474	38.63	5964	5611	15780	14990	4498	5220	6452	84.68	7225	4985	11720	4180	3888	5694	4016	54.54	39.35	79.36		M14. Median intensities for precursors	4.4	2.6	4.9	4.8	5	5	4.4	4.7	5	3.5	5	4.6	5	4.3	4.2	4.8	4.2	3	2.6	3.4
	M15. Median intensities for peptides	4328	40.68	6344	5910	15730	16380	4588	5359	6923	85.94	7260	4865	11660	4054	3835	5700	4085	58.35	41.85	78.7		M15. Median intensities for peptides	4.3	2.6	5	4.9	5	5	4.4	4.7	5	3.5	5	4.5	5	4.2	4.1	4.8	4.2	3	2.7	3.4
	M16. Median intensities for protein groups	5341	53.51	9244	6571	17460	14790	5382	5206	6390	71.48	9280	5651	14180	4405	3834	6269	3837	71.72	42.79	78.3		M16. Median intensities for protein groups	4.7	2.9	5	5	5	5	4.7	4.7	5	3.3	5	4.8	5	4.4	4.1	5	4.1	3.3	2.7	3.4
	M17. Acquired MS1 scans per minute	29.83	64.1	23.87	36.38	31.03	23.73	21.3	26.87	19.59	38.83	26.23	25.3	25.4	29.03	29.28	28.13	29.03	41.38	41.38	28.63		M17. Acquired MS1 scans per minute	5	5	4.5	5	5	4.4	3.4	5	2.6	4.8	5	5	5	5	5	5	5	5	5	2.7
	M18. Acquired MS2 scans per minute	596.48	2051.17	858.67	727.07	744.8	735.73	766.8	671.67	782.76	3106.67	698.7	674.67	677.33	773.83	780	749.4	773.93	2070.07	2069.76	2290.67		M18. Acquired MS2 scans per minute	2.9	5	5	5	5	5	5	4.4	5	5	5	4.5	4.5	5	5	5	5	5	5	3.1
	M19. MS2 identification rate	0.65	0.48	0.49	0.64	0.77	0.81	0.75	0.64	0.5	0.45	0.69	0.68	0.67	0.73	0.66	0.74	0.7	0.63	0.53	0.62		M19. MS2 identification rate	4	2.8	1	3.8	5	5	5	3.8	1	2.5	4.8	4.6	4.4	5	4.2	5	5	3.6	3.3	4.2
	M20. Max. identificatied precursors rate over M/Z range	2.57	0.44	0.71	0.81	1.28	0.86	1.5	1.47	1.41	0.37	1.8	1.99	1.74	2.19	1.93	1.8	1.35	0.84	0.8	0.46		M20. Max. identificatied precursors rate over M/Z range	5	1.3	1	1	3.5	1	5	4.8	4.4	2	5	5	5	5	5	5	4	3.7	3.7	2.6
Identification Result	ID1. Identified MS2 scans	11237	28796	12705	13483	17177	17845	17361	12976	11265	41946	14400	13725	13675	16275	14940	16568	15612	37776	31983	42625		ID1. Identified MS2 scans	1.49	5	2.08	2.39	3.87	4.14	3.94	2.19	1.51	5	2.76	2.49	2.47	3.51	2.98	3.63	3.24	5	5	5
	ID2: Number of precursors	24021	19294	11398	13004	23731	13144	26459	17773	15239	18553	23058	23421	23718	27186	25029	28137	23195	23772	20629	22832		ID2: Number of precursors	5	4.72	1.56	2.2	5	2.26	5	4.11	3.1	4.42	5	5	5	5	5	5	5	5	5	5
	ID3: Number of peptides	17468	17291	9816	11440	18600	10937	20990	15692	11698	15330	18147	18696	19296	21467	19664	22507	18286	21224	18632	17720		ID3: Number of peptides	3.99	3.92	1	1.58	4.44	1.37	5	3.28	1.68	3.13	4.26	4.48	4.72	5	4.87	5	4.31	5	4.45	4.09
	ID4. Number of protein groups	3191	3695	2366	2682	3321	2592	3689	3180	2550	3003	3371	3335	3533	3609	3448	3631	3393	3767	3515	3453		ID4. Number of protein groups	5	5	2.46	3.73	5	3.37	5	5	3.2	5	5	5	5	5	5	5	5	5	5	5
	ID5. Number of proteins	3299	3805	2456	2802	3425	2666	3810	3280	2612	3096	3455	3414	3630	3699	3538	3719	3479	3857	3602	3539		ID5. Number of proteins	5	5	2.82	4.21	5	3.66	5	5	3.45	5	5	5	5	5	5	5	5	5	5	5
	ID6. AVG peptides per protein group	5.47	4.68	4.15	4.27	5.6	4.22	5.69	4.93	4.59	5.1	5.38	5.61	5.46	5.95	5.7	6.2	5.39	5.63	5.3	5.13		ID6. AVG peptides per protein group	3.94	2.36	1.3	1.54	4.2	1.44	4.38	2.86	2.18	3.2	3.76	4.22	3.92	4.9	4.4	5	3.78	4.26	3.6	3.26
	ID7. AVG precursors per protein group	7.53	5.22	4.82	4.85	7.15	5.07	7.17	5.59	5.98	6.18	6.84	7.02	6.71	7.53	7.26	7.75	6.84	6.31	5.87	6.61		ID7. AVG precursors per protein group	4.53	2.22	1.82	1.85	4.15	2.07	4.17	2.59	2.98	3.18	3.84	4.02	3.71	4.53	4.26	4.75	3.84	3.31	2.87	3.61
