# Supplementary material for: Standard operating procedure combined with comprehensive quality control system for multiple LC-MS platforms urinary proteomics
Source: Nat Commun. 2025 Jan 26;16:1051. doi: 10.1038/s41467-025-56337-4 (PMC11770173; doi:10.1038/s41467-025-56337-4)
Supplement: Supplementary file 8 — Supplementary Data 5 [file 41467_2025_56337_MOESM8_ESM.xlsx]

## Sheet: Supplementary Data 5
Supplementary Data 5. Protein groups quantification results of benchmarking samples (Fold change, p value, and adjusted p value (Benjamini & Hochberg-adjusted p value)) were performed using the LIMMA package in R with all retained Log2 protein groups intensity for each of these proteins had to satisfy a minimum number of three across three technical replicated analyses)
Instrument: Exploris 480													Instrument: Orbitrap Fusion Lumos													Instrument: timsTOF Pro 2
ProteinGroups	Organism	SampleA_R1	SampleA_R2	SampleA_R3	SampleB_R1	SampleB_R2	SampleB_R3	Fold change	p value	adjusted p value			ProteinGroups	Organism	SampleA_R1	SampleA_R2	SampleA_R3	SampleB_R1	SampleB_R2	SampleB_R3	Fold change	p value	adjusted p value			ProteinGroups	Organism	SampleA_R1	SampleA_R2	SampleA_R3	SampleB_R1	SampleB_R2	SampleB_R3	Fold change	p value	adjusted p value
A0A075B6H7	Human	20.9408	21.6355	21.4661	21.3453	20.3513	20.9194	-0.475495	0.176129	0.822948			A0A075B6H7	Human	21.3145	21.4276	21.324	21.1022	21.284	21.3532	-0.108839	0.48	0.907577			A0A075B6H7	Human	11.6894	11.4927	11.9934	11.6391	11.551	11.6044	-0.126996	0.371452	0.619466
A0A075B6I0	Human	16.8287	16.2479	16.1766	16.402	16.2988	16.1892	-0.121071	0.577629	0.917535			A0A075B6I0	Human	16.7089	16.4504	15.2466	15.259	15.2547	16.394	-0.499371	0.344973	0.893482			A0A075B6H9	Human	7.44963	7.40556	7.41124	7.01283	7.03699	7.54375	-0.224286	0.186433	0.443953
A0A075B6I9	Human	15.8994	15.4908	15.9634	15.8002	15.4546	14.9891	-0.369924	0.190831	0.822948			A0A075B6I9	Human	14.1937	14.3187	14.1711	14.679	15.4647	14.3691	0.609751	0.0812217	0.729786			A0A075B6I0	Human	10.0299	10.1546	9.99392	9.76988	10.0326	10.0616	-0.104777	0.340064	0.591886
A0A075B6J9	Human	16.9329	17.554	16.9088	16.8896	17.3198	16.9051	-0.0937433	0.70166	0.951112			A0A075B6J9	Human	17.0461	17.291	17.7168	16.794	16.4466	17.0911	-0.574079	0.0612204	0.685865			A0A075B6I9	Human	9.164	9.23754	9.23007	9.00895	8.74858	9.17142	-0.234217	0.0878873	0.313884
A0A075B6K5	Human	17.3966	17.4967	16.9176	16.9105	17.643	16.9218	-0.1119	0.691102	0.951112			A0A075B6K5	Human	17.2554	16.8018	17.1721	15.4196	16.4809	17.7192	-0.536532	0.372712	0.898657			A0A075B6J9	Human	10.1737	10.0949	8.68866	10.2503	10.223	9.78127	0.432445	0.33337	0.58651
A0A075B6P5;P01615	Human	16.3893	16.6543	14.6796	16.4365	13.4196	14.9866	-0.960177	0.317898	0.84673			A0A075B6P5;P01615	Human	17.0774	18.3177	16.9706	17.0515	16.8046	16.3407	-0.722958	0.122886	0.742781			A0A075B6K5	Human	10.3134	10.1116	9.97443	10.0384	10.3631	10.156	0.0526938	0.684534	0.830312
A0A075B6Q5	Human	13.6166	13.6009	13.5601	13.4564	13.541	13.3608	-0.139844	0.269158	0.823873			A0A075B6R2	Human	14.3921	14.0995	15.6351	13.2061	14.8515	13.5451	-0.841339	0.185714	0.808436			A0A075B6P5;P01615	Human	8.84113	8.8972	8.60629	9.27407	9.07622	8.93415	0.313277	0.0402536	0.229405
A0A075B6R2	Human	14.9565	15.8112	15.6782	15.2762	15.7417	15.7164	0.0961356	0.735502	0.956891			A0A075B6R9;A0A0C4DH68	Human	15.2209	17.017	16.4733	16.1311	16.9252	16.9509	0.432012	0.414574	0.905369			A0A075B6Q5	Human	6.43595	6.41009	6.22978	6.63262	6.1386	6.34776	0.0143877	0.92061	0.967939
A0A075B6R9;A0A0C4DH68	Human	16.6982	17.6073	16.7458	17.2329	13.4915	16.416	-1.3036	0.226376	0.823873			A0A075B6S2	Human	20.7431	21.0359	20.7862	20.7769	20.5883	20.4816	-0.239483	0.191211	0.811735			A0A075B6R2	Human	7.41624	7.63397	7.53851	7.38481	7.37541	7.60094	-0.0758575	0.459258	0.683734
A0A075B6S2	Human	21.8768	21.2965	21.4461	21.5187	21.0659	21.4118	-0.207638	0.360519	0.848746			A0A075B6S5	Human	15.6294	15.6636	15.2596	15.2389	14.7473	14.6634	-0.634312	0.0262853	0.566736			A0A075B6R9;A0A0C4DH68	Human	10.4363	8.92916	10.378	10.4555	9.23893	9.61057	-0.146169	0.777805	0.890791
A0A075B6S5	Human	13.4362	15.0737	14.245	14.3958	14.201	15.4187	0.420213	0.438665	0.881678			A0A087WSX0	Human	18.6977	16.8961	17.5835	18.1425	16.8549	18.7687	0.196286	0.765521	0.977799			A0A075B6S2	Human	13.7929	13.7569	14.0691	13.8821	13.9026	14.051	0.0722481	0.521376	0.733411
A0A087WSX0	Human	18.3954	18.0403	18.1445	17.9552	18.0813	19.4672	0.307837	0.49074	0.896224			A0A087WSY6	Human	19.7215	18.2214	19.7431	18.9979	19.6397	18.8384	-0.070001	0.885492	0.984424			A0A075B6S5	Human	6.573	6.57675	6.47282	6.65476	6.69968	6.17236	-0.0319243	0.838068	0.921289
A0A087WSY6	Human	19.4375	19.6626	19.5591	20.5486	19.1976	19.2167	0.101232	0.801314	0.966159			A0A0A0MRZ8;P04433	Human	21.313	20.2091	20.6912	20.8894	21.2332	20.9948	0.301372	0.349171	0.893482			A0A087WSX0	Human	11.28	11.3273	11.1303	11.3251	11.4385	11.3885	0.138153	0.126492	0.370752
A0A087WW87;P01614	Human	24.0499	24.4717	24.2608	24.8719	24.2113	24.419	0.239949	0.309142	0.84673			A0A0A0MS15	Human	13.2464	14.5183	14.9434	14.6717	15.0418	13.4631	0.156147	0.794243	0.977799			A0A087WSY6	Human	12.135	12.0583	12.0051	12.1899	12.194	12.152	0.112496	0.130559	0.374013
A0A0A0MRZ8;P04433	Human	20.5094	20.9213	20.5049	20.4709	20.5828	20.6105	-0.090475	0.589332	0.922993			A0A0B4J1U7	Human	16.1406	16.0007	16.2496	15.8927	16.2076	15.4487	-0.280609	0.258601	0.879244			A0A087WW87;P01614	Human	16.4628	15.6172	15.9469	16.069	16.5683	16.4651	0.358459	0.18484	0.442119
A0A0A0MS15	Human	14.1975	11.2475	14.0559	15.1915	13.9084	12.0942	0.564405	0.62072	0.934762			A0A0B4J1X5	Human	17.655	17.3157	17.303	17.6743	17.3438	17.7604	0.168289	0.404474	0.904178			A0A0A0MRZ8;P04433	Human	13.816	14.0038	13.9436	13.958	13.7543	13.3679	-0.227731	0.19568	0.452812
A0A0A0MT36;A0A0C4DH26	Human	14.8917	15.6606	14.2457	14.9248	14.9718	15.6075	0.235404	0.572792	0.917535			A0A0B4J1X8	Human	13.5206	13.518	13.3226	13.8962	13.6667	13.7601	0.32062	0.0730373	0.718743			A0A0A0MS14	Human	6.71828	6.57549	6.78933	6.71562	6.91445	6.84849	0.131822	0.187832	0.445367
A0A0A0MT89	Human	16.7132	16.5918	16.7113	16.6925	16.6415	16.7016	0.00641854	0.956077	0.996929			A0A0B4J1Y8	Human	16.8705	16.1263	16.4624	15.9419	16.6754	15.7383	-0.367864	0.283312	0.889697			A0A0A0MS15	Human	7.63401	7.78568	7.58821	8.05709	8.1821	8.32634	0.519209	0.00160014	0.068644
A0A0B4J1U7	Human	16.779	16.816	16.4747	16.9066	16.7678	16.5788	0.0611726	0.712584	0.951834			A0A0B4J1Y9	Human	18.176	18.1603	18.9206	18.1579	18.2251	18.0482	-0.275263	0.297407	0.889697			A0A0A0MT36;A0A0C4DH26	Human	8.84152	8.57929	8.25048	8.85155	9.04159	8.76391	0.328585	0.0891055	0.316819
A0A0B4J1V0	Human	15.3393	13.3317	15.3817	14.5966	13.0041	14.4907	-0.653767	0.388803	0.864779			A0A0B4J2D9;P0DP09	Human	15.5821	15.7272	15.7005	15.932	15.5699	14.9512	-0.185584	0.509608	0.912485			A0A0A0MT89	Human	10.4839	10.4926	10.3654	10.5821	10.5017	10.5438	0.0952048	0.207315	0.469175
A0A0B4J1V2	Human	13.7756	14.1925	12.5624	13.089	14.4777	13.606	0.214086	0.700617	0.951112			A0A0C4DH25	Human	20.9593	20.8253	20.483	20.7534	20.6382	20.3001	-0.191965	0.380181	0.898657			A0A0B4J1U7	Human	9.75246	9.65894	9.55874	9.59618	9.64725	9.50933	-0.0724604	0.392444	0.635385
A0A0B4J1X5	Human	18.3692	18.1436	18.0998	18.4746	18.4911	18.1128	0.155324	0.373308	0.858993			A0A0C4DH29	Human	15.5107	13.9326	15.2391	17.1707	11.3286	14.9828	-0.400113	0.788004	0.977799			A0A0B4J1V0	Human	8.26995	8.3036	8.38121	8.2	8.69077	8.29025	0.0754239	0.600088	0.780868
A0A0B4J1X8	Human	14.1131	13.8632	14.311	13.927	14.1204	14.0728	-0.055708	0.735154	0.956891			A0A0C4DH34	Human	16.4871	14.548	16.658	15.2367	16.0507	15.7781	-0.209207	0.734169	0.969546			A0A0B4J1V2	Human	6.14877	6.57269	6.47782	6.58797	6.79239	6.56462	0.248566	0.106276	0.335349
A0A0B4J1Y8	Human	15.6602	16.7046	16.7574	16.3112	16.8926	16.5812	0.220939	0.540076	0.915122			A0A0C4DH35	Human	15.381	14.5668	16.0985	14.8973	13.4375	16.6216	-0.363298	0.675568	0.955524			A0A0B4J1X5	Human	8.46926	8.3736	8.39244	8.25786	8.23001	8.1281	-0.206442	0.0228528	0.179473
A0A0B4J1Y9	Human	17.4493	17.0666	18.272	17.3096	15.1764	17.6559	-0.882023	0.258467	0.823873			A0A0C4DH41;P01824;P01825;P06331;P0DP06;P0DP08	Human	18.3992	18.2339	17.5924	19.3934	19.0378	17.9496	0.718429	0.136129	0.758833			A0A0B4J1X8	Human	8.56706	8.43791	8.46924	8.47483	8.58455	8.52105	0.0354034	0.625758	0.798715
A0A0B4J2D9;P0DP09	Human	15.583	14.3312	14.45	15.1994	14.1915	15.0097	0.0121255	0.978249	0.997965			A0A0C4DH43	Human	17.2518	16.8215	17.0733	16.7965	16.5551	16.1517	-0.547751	0.0470731	0.655317			A0A0B4J1Y8	Human	10.0771	9.98811	10.0698	9.97009	9.99378	9.94445	-0.0755332	0.264068	0.53468
A0A0C4DH25	Human	21.112	21.4128	21.2909	20.4235	20.3947	21.2335	-0.588012	0.0636817	0.714949			A0A0C4DH72	Human	15.8976	15.5156	15.4149	15.6583	15.1361	15.4469	-0.195614	0.391643	0.899254			A0A0B4J1Y9	Human	9.27468	8.85593	9.17094	9.40706	9.47909	9.65842	0.414343	0.0186894	0.171177
A0A0C4DH34	Human	16.2262	16.3642	16.6861	16.2404	16.7277	15.6247	-0.227911	0.480706	0.896224			A0A0J9YXX1	Human	14.7039	15.6887	15.2008	15.2579	15.1634	14.9406	-0.0771989	0.785874	0.977799			A0A0B4J2D5;P0DPI2	Human	2.597	2.43417	3.41106	2.13654	2.52105	2.24497	-0.513224	0.101466	0.330865
A0A0C4DH35	Human	15.3735	15.7257	15.7358	16.408	16.0996	16.5543	0.742327	0.00640588	0.426193			A0A1B0GUA5	Human	19.333	17.8843	19.2824	19.4097	19.3252	18.986	0.407032	0.36272	0.898657			A0A0B4J2D9;P0DP09	Human	7.49181	7.51556	7.39269	7.67691	8.0457	7.76255	0.3617	0.0161561	0.166619
A0A0C4DH36	Human	14.7588	14.5174	14.4027	14.2761	14.4365	14.8059	-0.0534453	0.784929	0.962091			A0A5B9;P01850;P0DSE2;P0DTU4	Human	14.9923	14.4708	14.3668	15.8456	15.7352	15.07	0.940285	0.0143331	0.501591			A0A0C4DH25	Human	13.5515	13.6568	13.7032	13.9235	13.7492	13.9189	0.22669	0.030511	0.203351
A0A0C4DH38	Human	16.0784	15.9333	15.9793	16.7672	16.0257	16.2169	0.339642	0.162765	0.807923			A0M8Q6	Human	21.7877	22.5048	21.8646	22.2632	22.2215	22.1456	0.157748	0.50789	0.912485			A0A0C4DH29	Human	9.66854	9.71196	9.52758	9.87642	9.85454	9.73285	0.185245	0.0592773	0.270074
A0A0C4DH41;P01824;P01825;P06331;P0DP06;P0DP08	Human	18.2448	19.1505	17.3056	17.9669	18.7805	17.9602	0.00222213	0.996606	0.999319			A0PJK1	Human	14.3766	12.9287	12.8939	13.7327	13.3889	13.5966	0.172977	0.69396	0.96137			A0A0C4DH35	Human	10.0396	10.0153	9.81274	10.0048	10.2029	10.056	0.132031	0.207334	0.469175
A0A0C4DH43	Human	16.5003	16.1853	16.4849	17.0039	16.219	16.8277	0.293356	0.262078	0.823873			A1L4H1	Human	13.3149	14.3107	13.6991	13.9537	13.5957	13.1084	-0.222308	0.524854	0.914888			A0A0C4DH36	Human	6.62602	7.20107	7.03711	7.24737	7.3258	7.26746	0.325478	0.0721418	0.291136
A0A0C4DH72	Human	15.4747	14.6266	14.2057	14.688	15.2928	15.398	0.357267	0.372423	0.858864			A2NJV5	Human	17.6767	15.9808	16.5138	17.5666	17.4455	17.6053	0.815331	0.100311	0.742781			A0A0C4DH38	Human	9.78615	9.71051	9.68007	9.76752	9.92339	9.82085	0.111678	0.168659	0.42323
A0A0J9YX35	Human	12.5736	13.9162	14.0981	13.2501	13.9015	13.8597	0.141154	0.760578	0.961447			A5D8V6	Human	15.3141	14.9772	14.5162	15.0742	14.7931	14.4551	-0.16167	0.566522	0.921666			A0A0C4DH41;P01824;P01825;P06331;P0DP06;P0DP08	Human	10.8776	10.8356	10.7322	10.4888	10.0017	10.0323	-0.640828	0.00397069	0.096431
A0A0J9YXX1	Human	14.6154	15.2629	15.8476	15.8851	16.1474	14.5705	0.29237	0.584195	0.917535			A6NFA1	Human	13.3606	12.7336	13.0898	10.7519	13.9576	11.9578	-0.838902	0.318238	0.893448			A0A0C4DH43	Human	7.41354	8.31452	7.23172	8.80913	8.64237	8.9422	1.14464	0.00661254	0.115442
A0A1B0GUA5	Human	16.4503	19.2908	19.7937	19.9453	20.0645	19.7018	1.39227	0.158111	0.807923			A6NGN9	Human	15.0052	14.7239	15.2872	15.3176	14.5961	15.8596	0.252353	0.491775	0.907577			A0A0C4DH72	Human	8.35168	8.29279	8.43339	8.35931	8.16523	8.2398	-0.104506	0.234224	0.498116
A0A5B9;P01850;P0DSE2;P0DTU4	Human	14.0008	13.4206	14.2998	14.2939	13.551	13.8264	-0.0166527	0.956905	0.996929			A6NI73	Human	16.2068	16.7962	16.4763	16.4644	16.1468	16.0075	-0.286834	0.231818	0.862665			A0A0G2JS06	Human	4.34051	4.12685	4.08649	4.48213	4.15183	3.93431	0.00480526	0.976076	0.989537
A0M8Q6	Human	21.5158	21.5945	21.4363	21.5429	21.4949	21.3061	-0.0676024	0.613136	0.92983			A6NL88	Human	15.7836	15.4097	15.3437	16.3724	15.2015	16.3626	0.466491	0.234225	0.862665			A0A0J9YX35	Human	7.3309	7.2082	7.15092	7.29691	7.09169	7.08548	-0.0719809	0.453459	0.680714
A0PJK1	Human	12.9379	13.2667	12.6153	13.3115	13.7843	13.6302	0.635366	0.0273627	0.646524			A8K2U0	Human	13.9149	14.2422	14.1674	14.0303	13.9492	14.3822	0.01241	0.948583	0.990846			A0A0J9YXX1	Human	6.53907	6.63729	6.3949	7.26748	7.51632	7.53746	0.916668	0.000115791	0.0203172
A1L4H1	Human	14.601	14.1938	14.1303	14.0161	14.1126	14.3079	-0.162834	0.388661	0.864779			B0YJ81	Human	17.2559	18.2752	17.0954	17.9517	17.2102	17.4071	-0.0191115	0.960238	0.990846			A0A1B0GUA5	Human	12.7511	12.69	12.6777	12.8135	12.8774	12.8437	0.138616	0.0611823	0.272813
A4D126	Human	14.0723	13.528	13.6045	14.4347	14.365	14.0434	0.546049	0.0348396	0.658491			O00115	Human	15.8358	16.588	16.0375	16.3212	16.0613	16.1256	0.015554	0.948193	0.990846			A0A5B9;P01850;P0DSE2;P0DTU4	Human	7.30027	7.22954	7.1574	7.05074	7.5027	7.04148	-0.0307597	0.831995	0.917691
A6ND91	Human	13.7867	13.7887	13.4691	14.1367	14.0546	13.6848	0.277216	0.170667	0.822948			O00142	Human	21.8348	22.1067	20.9536	22.2787	21.9684	20.5303	-0.0392282	0.943258	0.990846			A0M8Q6	Human	13.7155	13.5669	13.286	13.4664	13.9806	13.8603	0.246328	0.198032	0.455709
A6NDG6	Human	12.6304	13.2797	13.0417	13.6048	13.623	13.0134	0.429789	0.135757	0.804101			O00159	Human	14.7509	15.0189	14.8908	14.6733	14.6953	14.8626	-0.14315	0.377388	0.898657			A0PJK1	Human	6.42138	6.26067	6.11213	6.57826	6.3284	6.21493	0.109136	0.417991	0.65454
A6NFA1	Human	13.6641	13.6999	13.1323	13.4914	13.3472	13.4978	-0.0532874	0.786501	0.962091			O00161	Human	13.8636	13.8824	13.9821	13.9236	12.7104	13.8017	-0.430817	0.245282	0.865587			A1L4H1	Human	6.99218	7.28237	7.36281	7.49987	7.63469	7.30469	0.267295	0.0875845	0.313605
A6NGN9	Human	15.4279	15.5678	15.3952	15.2968	14.5257	15.2492	-0.439706	0.109597	0.799273			O00182	Human	16.8839	17.1917	15.6604	16.9559	16.8439	16.8736	0.312475	0.460028	0.907577			A2NJV5	Human	8.10792	7.42977	7.74183	7.55137	7.81585	7.87125	-0.0136866	0.943574	0.977551
A6NGU5	Human	15.9243	17.4613	17.4393	17.4659	17.9717	16.533	0.381903	0.514307	0.903191			O00187	Human	20.8701	20.0409	21.3972	21.134	21.1139	20.9633	0.301054	0.413998	0.905369			A4D1P6	Human	7.56935	7.73962	7.49238	6.39011	6.54966	6.28077	-1.1936	2.07e-05	0.00705395
A6NH11	Human	16.5658	17.1794	15.8595	16.5575	17.1848	17.1498	0.429155	0.289585	0.841084			O00241	Human	18.52	18.8775	18.665	18.7203	18.5763	18.7345	-0.0104432	0.949521	0.990846			A5A3E0;Q6S8J3	Human	9.59636	9.45143	9.33729	9.19316	9.41181	9.47272	-0.102465	0.374736	0.620757
A6NI73	Human	17.2996	16.5066	16.5399	16.7288	16.4099	16.4999	-0.235836	0.380907	0.859301			O00244	Human	16.4718	15.5962	16.0372	17.2661	16.3053	15.3954	0.287185	0.581864	0.929658			A5D8V6	Human	8.53418	8.46667	8.47895	8.6896	8.6164	8.73271	0.186303	0.0268575	0.191738
A6NL88	Human	15.7148	15.9923	15.3348	16.2749	16.0307	15.4263	0.229936	0.442418	0.881678			O00253	Human	13.6137	10.8773	13.8943	12.5379	13.4894	12.7472	0.129711	0.878557	0.984424			A6ND91	Human	6.40188	6.71706	6.61506	6.61295	6.66301	6.72015	0.08737	0.400372	0.640173
A8K2U0	Human	14.2288	14.171	14.3584	14.1922	14.4838	14.4689	0.12888	0.389067	0.864779			O00264	Human	15.7721	15.16	15.4034	15.1076	14.0648	15.6958	-0.489088	0.294588	0.889697			A6NDG6	Human	6.74111	6.51459	6.21389	6.75138	6.89854	6.63099	0.270441	0.11826	0.357806
A8MVW5	Human	14.3837	14.4202	14.2504	14.0232	13.6319	14.0952	-0.434662	0.038081	0.66812			O00299	Human	15.8772	16.3389	15.9994	15.5268	15.4162	15.6518	-0.540245	0.0219935	0.552609			A6NE52	Human	5.9191	5.97617	5.95948	6.47473	6.12294	6.39822	0.380378	0.0100074	0.130239
B0YJ81	Human	17.0534	16.645	16.5149	16.9074	16.5575	15.7763	-0.32405	0.353413	0.84673			O00322	Human	16.8281	16.2894	16.5686	16.1816	16.3723	16.4819	-0.216726	0.301476	0.889697			A6NFA1	Human	6.83259	6.25273	6.67821	6.78346	6.98062	6.71407	0.238204	0.195065	0.452812
B2RPK0;P09429	Human	13.4566	13.7211	13.6633	13.1504	13.1496	13.6993	-0.280567	0.200217	0.822948			O00337	Human	17.2833	18.8253	19.3202	18.7088	17.0669	16.6819	-0.990409	0.211303	0.839513			A6NGN9	Human	7.77627	8.10782	8.15073	8.14448	8.10046	8.13063	0.113587	0.345125	0.596405
C9JH25	Human	12.4398	11.6309	12.7885	12.8441	13.5746	12.5834	0.714267	0.11395	0.804101			O00391	Human	19.1698	19.357	19.2716	19.3545	19.1205	19.1689	-0.0515293	0.738023	0.97013			A6NH11	Human	9.67696	9.39151	9.443	9.58286	9.55841	9.43042	0.0200736	0.844246	0.923713
K7EJ46	Human	14.4723	20.021	14.3072	14.2633	14.8721	13.6231	-2.01399	0.24684	0.823873			O00401	Human	14.7284	14.6197	14.706	13.9776	14.3435	14.2848	-0.482757	0.0222571	0.552609			A6NI73	Human	10.086	9.97865	9.97639	10.1597	10.1049	10.2542	0.159254	0.0683612	0.284875
O00115	Human	16.908	16.8926	16.4906	17.0917	17.0532	16.9717	0.275117	0.129768	0.804101			O00461	Human	14.2859	14.3014	14.5684	14.11	14.1704	14.0213	-0.284691	0.108728	0.742781			A6NL88	Human	8.31083	8.38687	8.36082	8.32207	8.50064	8.50236	0.0888489	0.285478	0.552276
O00142	Human	22.4178	22.4533	22.51	21.1036	21.9771	21.0197	-1.09355	0.00713642	0.43498			O00462	Human	15.4048	15.5491	15.2679	15.1522	14.8846	15.505	-0.226698	0.306808	0.889697			A8K2U0	Human	7.9907	7.99761	7.95764	8.01635	8.08286	8.20298	0.118749	0.148138	0.394261
O00144	Human	13.2064	13.9256	14.933	15.5454	13.9792	15.6038	1.02119	0.144007	0.804101			O00468	Human	17.8924	18.1137	17.8559	18.0833	17.6874	17.8642	-0.0757084	0.672358	0.954803			A8MVW5	Human	8.03672	8.4791	8.24507	8.4169	8.45304	7.88951	-0.000479128	0.998047	0.999149
O00159	Human	14.917	15.1339	15.0219	14.9336	14.9365	15.1253	-0.025825	0.847336	0.974172			O00499	Human	16.1487	15.7037	15.6971	15.7659	15.3327	15.9309	-0.173315	0.472083	0.907577			B0YJ81	Human	8.71855	8.13604	8.50836	8.91745	9.06562	8.93084	0.516984	0.0144185	0.157561
O00161	Human	13.9277	13.6822	14.5051	13.9431	13.7612	13.4557	-0.318349	0.257225	0.823873			O00526	Human	16.304	17.3665	17.1969	16.4207	17.1386	17.0403	-0.089265	0.803843	0.977799			B2RPK0;P09429	Human	7.02586	7.03086	6.65058	6.64273	6.76741	6.55843	-0.246241	0.0970623	0.324336
O00182	Human	16.8539	16.8898	16.7643	17.5599	16.9448	16.9225	0.306379	0.182876	0.822948			O00533	Human	16.418	16.2841	16.2722	16.2608	16.2351	16.1307	-0.115901	0.43129	0.907577			B2RUZ4	Human	6.16849	6.33897	6.13079	6.53113	6.62727	6.21137	0.243843	0.101692	0.330865
O00187	Human	22.0247	21.8478	21.7776	22.0932	22.0407	21.9746	0.152791	0.267119	0.823873			O00560	Human	19.5434	19.3372	19.2482	19.0716	19.47	19.4333	-0.0512934	0.783068	0.977799			C9J7I0	Human	6.31534	6.25185	6.48088	6.45204	6.48702	6.29004	0.0603444	0.537601	0.741895
O00214	Human	12.4278	12.5453	12.5443	11.5552	11.8997	12.7257	-0.445615	0.194595	0.822948			O00584	Human	15.7822	15.6736	15.2643	15.3732	15.1837	15.3138	-0.283126	0.176546	0.803661			C9JH25	Human	5.47174	5.97321	5.87761	5.92928	6.0863	5.80623	0.166418	0.311508	0.57649
O00219	Human	19.0158	18.9015	18.9299	18.5678	18.7348	18.927	-0.205869	0.187999	0.822948			O00592	Human	18.5718	19.0528	18.3093	18.414	18.1782	18.7218	-0.206606	0.44026	0.907577			E9PAV3;Q13765	Human	4.46099	5.56481	4.67746	4.95868	5.65107	5.25962	0.388704	0.271475	0.537407
O00241	Human	18.83	18.6198	19.0763	19.0851	18.933	19.122	0.204742	0.243869	0.823873			O00754	Human	14.0146	14.2227	14.2308	13.9942	14.0724	14.0089	-0.130845	0.390853	0.898657			O00115	Human	9.7383	9.70735	9.68405	9.85064	9.88299	9.95053	0.184817	0.0238763	0.183976
O00244	Human	15.7911	16.1511	15.9891	15.7181	15.1014	15.9793	-0.377475	0.18608	0.822948			O00757	Human	17.7458	17.6899	16.9228	16.758	17.3363	16.8786	-0.461895	0.155321	0.786841			O00142	Human	14.0574	14.0392	14.1568	14.2093	13.9807	14.0116	-0.0172277	0.846962	0.925563
O00264	Human	15.6979	15.166	15.3956	15.761	15.7694	15.9245	0.398494	0.0579739	0.706046			O00764	Human	15.201	14.4934	14.8986	14.7436	14.2385	14.8242	-0.262234	0.342126	0.893482			O00144	Human	8.37112	8.44878	8.05068	8.27638	8.51918	8.31378	0.0795873	0.557697	0.756954
O00299	Human	16.5019	15.5287	16.574	15.653	16.0603	16.7886	-0.0342675	0.934791	0.995707			O14498	Human	18.229	18.3162	18.5996	18.5848	18.4166	18.5468	0.134429	0.437329	0.907577			O00148;Q13838	Human	6.27564	6.52063	6.61466	6.13193	6.19508	5.89212	-0.397268	0.0177607	0.171177
O00322	Human	16.0106	16.0466	16.1151	16.2132	16.3219	16.3851	0.249317	0.0757235	0.746171			O14594	Human	17.3702	18.2353	17.8428	17.7072	17.7543	18.178	0.0637328	0.818711	0.977799			O00159	Human	7.77101	7.70499	7.53739	7.68058	7.68025	7.80841	0.0519539	0.56875	0.762575
O00391	Human	19.4214	19.6289	19.6712	19.6937	19.6448	19.8191	0.145382	0.307419	0.84673			O14618	Human	15.3126	14.7444	14.4474	15.1649	14.8834	14.6986	0.0808343	0.769393	0.977799			O00161	Human	6.19638	6.02641	6.00653	6.0327	6.51985	6.28715	0.203458	0.182811	0.440427
O00401	Human	13.8809	14.5173	14.4316	14.2365	14.2119	14.0482	-0.111048	0.599649	0.926874			O14638	Human	13.5106	13.5236	13.7827	13.8394	13.365	14.13	0.172512	0.482847	0.907577			O00170	Human	6.65644	6.33286	6.43987	5.88489	6.55981	6.65096	-0.11117	0.626096	0.798772
O00461	Human	14.4819	14.5868	14.5594	14.5801	14.7235	14.2663	-0.0194421	0.904353	0.992673			O14732	Human	14.3622	14.9205	14.7373	14.3124	13.919	13.649	-0.713201	0.0238452	0.554715			O00182	Human	10.4344	10.4428	10.3589	10.5519	10.663	10.2824	0.0870828	0.454364	0.680714
O00462	Human	15.4625	15.1772	15.6124	15.4997	15.5219	15.4891	0.0861607	0.583878	0.917535			O14745	Human	16.9136	17.317	16.9386	16.6794	16.9713	17.0076	-0.170249	0.392838	0.899661			O00186	Human	5.70064	5.04443	5.48104	5.57107	5.34285	4.66	-0.217395	0.460022	0.684229
O00468	Human	18.0733	18.0931	18.0519	18.1855	18.3023	18.1067	0.125396	0.32109	0.84673			O14773	Human	17.5164	17.561	17.6678	17.3806	17.4864	17.5617	-0.10549	0.478914	0.907577			O00187	Human	14.5855	14.7892	14.7643	14.8048	14.9362	14.9645	0.18879	0.0692078	0.285933
O00499	Human	15.8585	15.2442	15.5215	15.0529	15.9599	15.5615	-0.0166503	0.954552	0.996929			O14786	Human	14.4233	15.708	15.6651	14.5884	14.7025	15.5852	-0.306804	0.511235	0.912485			O00214	Human	5.35281	6.27906	5.85407	6.45651	6.44581	6.59229	0.669554	0.0246376	0.184001
O00526	Human	16.7972	15.9018	16.1093	16.5552	17.0678	16.536	0.450236	0.164083	0.807923			O14798	Human	17.6945	16.1552	17.827	15.8643	15.5005	16.3782	-1.3112	0.0361178	0.616458			O00219	Human	9.05472	8.69002	8.87592	8.99107	8.54077	9.11835	0.00984551	0.956706	0.980835
O00533	Human	16.5142	16.4592	16.2991	16.3782	16.3731	16.3527	-0.056182	0.651854	0.941792			O14818	Human	14.1707	14.3345	13.9692	14.1257	14.3335	14.2376	0.074148	0.661421	0.949953			O00231	Human	5.44281	5.19777	5.10906	5.31467	5.35769	5.26499	0.0625692	0.555362	0.755053
O00548	Human	13.937	14.0709	13.4735	13.3935	13.8568	13.3713	-0.286603	0.247153	0.823873			O14908	Human	13.5985	13.4742	14.2551	13.9176	13.5163	13.8577	-0.0121111	0.96338	0.990846			O00233	Human	7.99981	7.81444	8.05271	7.96513	7.97719	8.43458	0.169983	0.295056	0.562799
O00560	Human	20.2885	19.8237	20.0154	20.1907	20.2019	20.4376	0.234204	0.209343	0.823873			O14917	Human	13.1984	12.6775	13.1647	12.6835	12.0784	11.9451	-0.777872	0.0233244	0.553301			O00241	Human	11.1164	11.2199	11.0316	11.3319	11.2653	11.4838	0.2377	0.0349208	0.213248
O00584	Human	15.8132	15.6688	15.4483	15.7822	15.6288	15.4262	-0.0310019	0.853465	0.974485			O14950;P19105	Human	13.7532	12.9448	13.1845	13.8076	12.8684	13.3019	0.0317909	0.923328	0.989198			O00244	Human	9.45444	9.42753	9.26019	9.69811	9.47463	9.69348	0.241351	0.0434476	0.236829
O00592	Human	19.0484	19.1386	19.243	18.6984	19.1667	18.891	-0.224642	0.210717	0.823873			O14960	Human	13.8673	14.0686	13.4115	13.9211	13.223	14.1291	-0.0247509	0.936464	0.990846			O00264	Human	8.03102	7.62526	7.30475	7.70071	7.47694	7.78497	0.000525025	0.997919	0.999149
O00754	Human	14.0265	14.4628	14.3	14.3989	14.2939	14.0125	-0.028005	0.878781	0.980632			O14978	Human	16.7819	16.1788	16.1725	16.5894	16.2491	16.491	0.0654309	0.777848	0.977799			O00299	Human	9.62529	9.48182	9.54906	9.52583	9.49187	9.49793	-0.0468471	0.501465	0.717786
O00757	Human	17.1645	18.1981	17.8854	18.3285	18.1046	17.658	0.281036	0.408483	0.878349			O15031	Human	15.5796	15.8469	15.5404	15.5847	15.044	15.1499	-0.396113	0.0933563	0.740152			O00322	Human	8.93713	8.70666	8.56718	8.98916	8.9642	9.07023	0.270874	0.0430964	0.236397
O00764	Human	14.9321	15.2404	15.0618	14.9037	14.6681	14.9221	-0.246796	0.139789	0.804101			O15144	Human	13.578	13.6894	13.3484	14.0828	13.4915	13.8995	0.285981	0.213465	0.842424			O00337	Human	6.85797	6.60628	6.5316	6.926	7.26935	6.80155	0.333686	0.0653811	0.279617
O14494	Human	11.6002	12.6127	11.1411	12.1608	12.8205	12.5732	0.733535	0.119088	0.804101			O15145	Human	18.1265	16.682	17.5321	17.7023	17.8038	16.9624	0.0426212	0.921906	0.989198			O00391	Human	12.2592	12.0145	12.0712	12.194	12.3158	12.3623	0.175764	0.101085	0.330469
O14498	Human	18.4627	18.5254	18.5788	18.3807	18.7764	18.6115	0.067179	0.657523	0.942211			O15197	Human	17.9931	17.6929	18.0813	17.7238	17.6136	17.8575	-0.190835	0.300795	0.889697			O00401	Human	7.75598	7.31875	6.87422	6.79912	4.82746	7.85828	-0.821363	0.313063	0.577116
O14594	Human	17.1121	17.0159	16.9698	18.8625	18.808	17.8616	1.47811	0.00219892	0.316351			O15230	Human	16.5438	16.4105	16.4566	16.3133	16.383	16.4642	-0.0834739	0.563797	0.918704			O00451	Human	5.48328	5.93855	5.54374	5.69211	5.77954	5.40955	-0.0281256	0.863184	0.93503
O14602;P47813	Human	14.5741	14.722	14.7091	12.8265	14.4886	12.4319	-1.4194	0.0363462	0.658491			O15240	Human	19.1786	18.5184	19.0216	18.8688	18.7941	18.9677	-0.0293346	0.892726	0.984424			O00461	Human	7.75943	7.7214	7.71604	7.81205	7.77729	7.80404	0.0655021	0.297298	0.5647
O14618	Human	15.8717	15.3294	15.7783	15.4532	15.5528	15.7378	-0.0785023	0.687846	0.951112			O15244	Human	14.1403	15.6073	14.2684	14.7143	14.9023	14.6435	0.081354	0.846039	0.978561			O00462	Human	8.71018	8.5074	8.66985	8.79747	8.88737	8.79067	0.196026	0.0469015	0.243458
O14672	Human	13.9562	13.7753	13.6751	13.0864	13.7563	14.0353	-0.176195	0.527015	0.911952			O15393	Human	16.143	16.1183	16.3886	16.8946	16.7927	16.5525	0.529942	0.0183171	0.531292			O00468	Human	11.2124	11.0919	11.1399	11.3202	11.4229	11.3516	0.216816	0.0174175	0.171001
O14732	Human	14.7493	14.4601	14.4032	14.6374	14.7782	14.6518	0.151631	0.327403	0.84673			O15394	Human	15.3321	13.9693	14.2745	14.3607	14.8942	13.7979	-0.174351	0.70264	0.962727			O00469	Human	6.70656	6.03533	6.38419	6.31821	6.03945	5.83156	-0.312287	0.170645	0.426613
O14744	Human	13.0609	13.0316	12.2971	13.2742	12.0113	12.9931	-0.0370284	0.927261	0.995605			O15484	Human	13.7894	13.4657	13.6662	13.5648	13.5942	12.8696	-0.297548	0.262032	0.880747			O00478;O00481;P78410	Human	7.91163	8.01337	7.67021	8.04764	8.29415	8.02392	0.256834	0.0775369	0.29841
O14745	Human	16.7967	16.8646	17.018	17.0716	17.011	17.1322	0.178501	0.193793	0.822948			O15522;O95096	Human	12.4219	12.8825	13.8068	12.8977	13.8708	12.0183	-0.108146	0.851335	0.978561			O00499	Human	8.41066	8.35941	8.54998	8.56189	8.47111	8.53054	0.0811692	0.322266	0.580079
O14773	Human	17.7544	17.8613	18.1283	17.8131	18.1585	18.1152	0.114301	0.515622	0.903909			O43155	Human	15.4811	15.442	15.5136	15.6306	15.6121	15.4151	0.073712	0.619249	0.938963			O00526	Human	9.04965	9.30053	9.29468	9.06825	9.15319	8.79819	-0.208412	0.138828	0.382198
O14777	Human	15.585	15.4542	15.267	13.4024	14.6097	14.1495	-1.38156	0.00476538	0.378766			O43157	Human	16.3322	17.1043	16.8801	16.568	17.1934	16.6019	0.0155516	0.956986	0.990846			O00533	Human	9.47715	9.51121	9.4261	9.43522	9.42352	9.39443	-0.0537659	0.404553	0.644252
O14786	Human	14.5725	13.8761	13.2112	15.0623	14.6415	14.0616	0.701866	0.140949	0.804101			O43175	Human	14.9252	14.9132	14.6505	14.7467	15.0485	14.6896	-0.00133951	0.994038	0.995772			O00534	Human	5.73494	5.81538	5.86748	5.42871	6.04319	5.91664	-0.00975352	0.954496	0.980449
O14791	Human	15.3648	15.484	15.7404	14.521	15.4533	14.8957	-0.573072	0.0714633	0.734371			O43278	Human	18.1978	18.313	17.858	18.1573	18.2391	17.8592	-0.0377156	0.85095	0.978561			O00548	Human	5.99409	5.85076	4.73721	5.85491	6.07934	5.90647	0.419556	0.249536	0.517508
O14798	Human	18.1677	18.0717	18.5119	18.264	17.8313	17.9041	-0.250674	0.229825	0.823873			O43291	Human	18.3142	18.7497	18.3317	18.5142	18.4711	18.2627	-0.0492185	0.796456	0.977799			O00560	Human	11.7541	11.6304	11.6508	11.915	12.0645	11.975	0.306384	0.00534153	0.107546
O14818	Human	14.5322	14.5836	13.5431	14.1441	14.584	14.6446	0.237945	0.489972	0.896224			O43396	Human	13.5597	13.3034	13.6008	13.5019	13.6464	13.2938	-0.00727949	0.967146	0.990846			O00571;O15523	Human	6.39158	6.13482	6.09574	5.89811	5.65452	6.08941	-0.3267	0.0547003	0.263336
O14908	Human	13.6205	13.8703	13.9257	13.0397	13.1887	13.8537	-0.444764	0.117218	0.804101			O43399	Human	14.2952	14.8698	14.8283	14.1293	14.7387	14.2192	-0.302048	0.267827	0.88379			O00584	Human	8.40032	8.13954	8.22932	8.26909	8.41959	8.45556	0.125022	0.235699	0.500469
O14917	Human	13.2433	13.0324	12.1722	12.6585	12.0869	13.1554	-0.182344	0.651256	0.941792			O43405	Human	19.0823	19.0725	19.4658	19.341	19.3072	19.2715	0.0996672	0.569548	0.922193			O00592	Human	11.2323	11.0985	11.1525	11.1346	11.0174	10.8689	-0.154111	0.133452	0.376704
O14944	Human	15.1267	15.0105	14.7539	16.1221	14.6048	15.6695	0.501831	0.249639	0.823873			O43451	Human	18.4155	18.5718	18.5287	18.4947	18.3611	18.484	-0.0587545	0.685315	0.96137			O00622	Human	5.53564	5.74286	5.59282	5.49876	5.77393	5.73813	0.0465011	0.664973	0.821755
O14950;P19105	Human	13.509	13.6752	13.1679	13.497	13.4599	13.2892	-0.0352907	0.842365	0.973283			O43488	Human	15.1369	15.0775	15.1746	13.9925	13.9929	14.3773	-1.00877	0.000785594	0.146659			O00754	Human	7.58511	7.52132	7.48394	7.57553	7.53082	7.66587	0.0606151	0.410401	0.650489
O14966	Human	14.1013	13.2324	13.021	13.3647	12.9881	13.0088	-0.331061	0.322934	0.84673			O43490	Human	17.7942	17.6733	17.5027	17.2907	17.5625	17.4626	-0.218102	0.216765	0.842826			O00757	Human	11.7028	11.5363	11.6495	11.341	11.1273	11.4334	-0.328964	0.0161718	0.166619
O14978	Human	15.3814	15.215	15.5176	15.6672	15.6006	15.4136	0.189132	0.231537	0.823873			O43493	Human	16.8598	17.9338	17.0938	16.2526	15.7868	16.746	-1.03404	0.0289156	0.581931			O00764	Human	7.68497	7.59925	7.64588	7.71811	7.81298	7.87684	0.159278	0.0621866	0.273504
O15031	Human	15.5328	15.2797	15.2156	15.5888	15.5073	15.5839	0.217327	0.155954	0.807923			O43505	Human	16.7826	17.0926	16.9184	16.7841	16.6932	16.4218	-0.298204	0.130363	0.758163			O14494	Human	9.24612	9.26647	9.03071	9.30366	9.17831	9.09384	0.0108374	0.913826	0.964535
O15127	Human	12.5388	12.9005	12.4341	13.2546	13.0186	12.982	0.460596	0.0365316	0.658491			O43511	Human	14.1823	14.6936	14.5175	14.7007	13.6932	14.3755	-0.207975	0.507456	0.912485			O14495	Human	6.74805	6.26477	6.58278	6.48196	6.08402	6.36529	-0.221446	0.212123	0.472411
O15144	Human	14.047	13.5508	13.8058	14.1393	14.1372	13.9644	0.279064	0.141733	0.804101			O43567	Human	15.0862	15.187	15.5638	15.7455	15.157	15.5191	0.194844	0.411176	0.904178			O14498	Human	11.8408	11.7021	11.79	11.8628	11.7555	11.8586	0.0479951	0.521476	0.733411
O15145	Human	17.8974	17.6116	18.1424	17.6946	17.8494	17.5972	-0.170106	0.368299	0.85497			O43570	Human	15.1248	16.2154	15.7315	16.0947	15.3256	15.8026	0.0504025	0.885359	0.984424			O14520	Human	7.42638	7.20893	7.3817	6.94538	6.963	7.23291	-0.291907	0.0343653	0.213248
O15162	Human	15.2317	15.192	15.6663	14.6739	15.2021	14.8863	-0.442589	0.0754685	0.746171			O43598	Human	16.627	16.7138	16.9426	16.398	16.3471	16.2375	-0.433623	0.0292221	0.581931			O14579	Human	4.93427	5.59515	5.48607	5.6077	5.8263	5.03095	0.14982	0.583325	0.769974
O15197	Human	18.0085	17.8838	17.9375	17.7147	18.1236	17.6853	-0.102081	0.546089	0.916377			O43617;P36149	Human	14.6524	15.0789	15.2115	15.9675	15.9239	15.3993	0.782619	0.0154787	0.516345			O14594	Human	10.324	10.2173	10.1631	10.1467	10.2344	10.286	-0.012437	0.873857	0.940598
O15204	Human	12.9055	13.0096	13.5789	11.865	12.5626	13.9809	-0.36181	0.533723	0.915084			O43633	Human	16.7841	16.6685	17.0998	16.2998	16.9473	16.8644	-0.146959	0.548756	0.917702			O14602;P47813	Human	8.00021	7.98546	7.93918	8.08037	7.43861	7.99348	-0.13746	0.454412	0.680714
O15230	Human	16.7279	16.8863	17.1495	16.7227	16.9485	17.0851	-0.00244628	0.988968	0.998219			O43653	Human	17.7292	17.3656	17.7279	17.9427	17.2774	17.5145	-0.0293726	0.899888	0.984424			O14618	Human	6.90098	6.07139	6.30712	6.15087	6.82393	6.02654	-0.0927188	0.757871	0.876077
O15240	Human	19.5291	19.4224	19.2854	19.5491	19.457	19.3284	0.0325248	0.812727	0.966466			O43657	Human	13.8302	15.5061	15.0285	15.0169	12.4896	14.97	-0.629468	0.454408	0.907577			O14638	Human	7.57826	7.65606	7.6307	7.64213	7.73915	7.89147	0.135904	0.151442	0.398944
O15244	Human	14.6619	14.2096	13.7344	14.4468	12.6671	14.7866	-0.235114	0.704385	0.951112			O43681	Human	15.1399	14.998	14.4477	14.6608	15.1808	14.5695	-0.0581811	0.831051	0.977799			O14672	Human	7.03291	6.91416	6.84099	6.98517	7.13303	7.16885	0.166331	0.0967266	0.32401
O15393	Human	16.3017	16.0751	16.7461	16.6701	16.4269	16.5543	0.176106	0.415418	0.879429			O43692	Human	17.6668	17.7893	17.5597	17.4091	17.2468	18.1452	-0.0715567	0.793216	0.977799			O14732	Human	6.93882	6.76217	6.51711	6.89755	6.66485	6.82203	0.0554435	0.675299	0.826276
O15394	Human	14.7465	14.9961	14.7555	14.7631	14.568	15.2524	0.028492	0.895739	0.987235			O43707	Human	15.0446	15.4438	14.8789	15.1228	14.827	14.8537	-0.18791	0.384183	0.898657			O14737	Human	5.54207	5.47212	5.276	5.42614	4.73548	5.06631	-0.354088	0.0986346	0.32678
O15431	Human	13.0691	13.3876	13.0197	13.6969	13.6797	12.1565	0.0189279	0.967197	0.996929			O43852	Human	15.0556	14.8542	15.7922	15.4615	15.7478	15.1835	0.230274	0.460397	0.907577			O14744	Human	6.68082	6.4481	6.01832	7.15416	6.67213	6.74466	0.474572	0.0594734	0.27035
O15484	Human	14.1888	13.7915	13.8213	14.1955	13.9692	14.0471	0.136726	0.421184	0.879429			O43866	Human	16.3819	16.8954	16.1748	16.3981	16.7118	15.602	-0.246735	0.495008	0.908742			O14745	Human	10.0145	9.9581	9.78307	9.72374	9.82554	9.77724	-0.143053	0.133248	0.376704
O15498	Human	12.5553	12.576	12.0136	12.7988	12.7992	12.8478	0.433627	0.0573421	0.706046			O43895	Human	17.5205	17.3938	17.2192	17.4488	17.2535	17.5613	0.0433509	0.799128	0.977799			O14773	Human	10.2597	10.2418	10.326	10.4737	10.5718	10.3715	0.196506	0.0398854	0.228804
O15511	Human	14.4232	14.5163	14.8789	15.1365	15.6029	14.2453	0.388794	0.323271	0.84673			O60241	Human	15.5455	15.5175	15.8852	16.0025	15.4538	15.9632	0.157112	0.488409	0.907577			O14786	Human	7.2205	7.25935	7.28432	7.29299	7.36595	6.97408	-0.0437141	0.711895	0.84742
O15522;O95096	Human	14.1699	14.149	14.1441	14.5661	14.5536	14.3503	0.335622	0.0318547	0.658491			O60243	Human	14.2037	14.0246	13.6245	14.5379	14.2039	13.5273	0.138754	0.66293	0.951291			O14791	Human	7.50458	7.25828	7.64867	7.07333	7.78456	7.23166	-0.107327	0.618177	0.795383
O43155	Human	16.109	15.998	16.0318	16.1812	16.2228	16.0024	0.0892292	0.493322	0.896873			O60245	Human	14.4536	14.2077	14.3914	13.6366	15.003	13.6927	-0.2401	0.55453	0.917702			O14798	Human	8.2947	8.44801	8.90041	9.27344	9.12348	9.221	0.658263	0.00611323	0.110119
O43157	Human	17.6229	17.5527	16.8197	17.7123	17.3816	17.4554	0.184658	0.486899	0.896224			O60271	Human	12.6652	12.4048	12.1144	12.1484	12.2162	11.8366	-0.327698	0.157214	0.789643			O14802	Human	6.38285	6.72173	6.15142	7.73007	7.65632	7.78699	1.30579	0.000103247	0.0203172
O43175	Human	14.7255	14.8228	15.0607	15.2923	15.2445	15.27	0.399228	0.0247896	0.646524			O60279	Human	16.0338	14.9858	16.3913	16.5224	16.5185	15.8285	0.486169	0.274572	0.885781			O14818	Human	7.27903	7.55344	7.63759	7.16875	5.73668	7.03845	-0.842063	0.0693145	0.285933
O43278	Human	18.1725	18.1687	18.4276	18.5191	18.4042	18.3862	0.18024	0.219357	0.823873			O60361	Human	13.7742	14.8263	13.4452	13.5523	13.291	12.8735	-0.776278	0.0925311	0.740152			O14841	Human	6.34549	6.50356	6.21612	6.48066	6.46601	6.13131	0.00427062	0.974209	0.989537
O43291	Human	18.8605	18.5907	18.4952	18.584	18.5732	18.6447	-0.0481602	0.742166	0.960804			O60437	Human	14.5229	14.4406	13.7349	14.4886	13.8345	14.2416	-0.0446131	0.879655	0.984424			O14907	Human	6.29438	6.10117	6.37632	6.42687	6.36281	6.02533	0.0143799	0.917019	0.96552
O43396	Human	14.0152	13.9333	13.8889	14.2214	14.2512	13.7504	0.128507	0.484371	0.896224			O60462	Human	12.6914	13.2824	12.1423	13.0221	12.6397	12.6737	0.0731019	0.820726	0.977799			O14908	Human	5.30962	5.58626	5.35357	5.34933	5.5217	5.66058	0.0940555	0.443408	0.677043
O43399	Human	15.2431	14.5832	14.211	14.6729	14.9694	14.7238	0.109617	0.708029	0.951112			O60494	Human	20.9839	20.865	20.8196	20.8079	20.8021	20.937	-0.0405066	0.780322	0.977799			O14917	Human	5.72765	5.45192	5.49235	5.36305	5.69329	5.51254	-0.0343476	0.780107	0.892104
O43405	Human	19.6943	19.2878	19.6925	19.6884	19.7052	19.7335	0.150793	0.363868	0.852581			O60568	Human	14.7414	15.088	15.2224	15.0334	14.0756	13.666	-0.75893	0.0826745	0.729786			O14944	Human	7.55421	7.91462	7.57252	6.96778	7.47596	7.52864	-0.356323	0.0959035	0.323349
O43451	Human	18.7636	18.7499	18.708	18.6686	18.6758	18.8678	-0.00312569	0.979938	0.997965			O60603	Human	14.6735	13.8193	12.714	14.9136	12.3219	14.8488	0.292495	0.736336	0.97013			O14950;P19105	Human	6.88555	6.80929	6.5117	6.90172	6.85898	6.8334	0.129184	0.2791	0.544585
O43488	Human	15.3204	15.17	15.047	15.0687	15.4737	14.8309	-0.0546814	0.791104	0.963699			O60609	Human	14.6843	14.2136	14.1437	14.5123	14.7898	14.3494	0.203263	0.376831	0.898657			O14960	Human	8.36622	7.57278	7.96593	7.83938	7.92095	7.84516	-0.0998123	0.625294	0.798715
O43490	Human	17.8467	17.8414	17.5854	17.636	17.6602	18.0513	0.0246639	0.88826	0.983046			O60635	Human	16.0392	18.4269	17.0556	17.928	13.8848	17.1941	-0.838239	0.491417	0.907577			O14964	Human	6.14923	5.80565	5.90067	5.85589	6.26667	6.22832	0.165108	0.298309	0.565943
O43491	Human	14.7144	14.0527	13.2781	14.7461	14.4592	13.7428	0.300965	0.511855	0.903191			O60637	Human	16.5923	17.0355	17.0322	16.9988	16.2939	16.8802	-0.16237	0.534146	0.914888			O14966	Human	6.1631	6.0633	6.14781	6.15151	6.0065	6.15378	-0.0208013	0.78425	0.892536
O43493	Human	15.3265	15.5615	16.7691	15.3822	15.3108	16.0482	-0.305267	0.501277	0.90224			O60667	Human	20.3331	20.1058	20.1214	20.2451	19.995	20.0328	-0.0958498	0.557182	0.917702			O15031	Human	7.97958	8.15716	7.78582	8.10459	8.07282	7.99936	0.084736	0.453839	0.680714
O43505	Human	17.5014	17.2317	17.2418	16.9736	16.9771	17.439	-0.195056	0.320425	0.84673			O60701	Human	13.4409	13.1838	13.2092	13.2359	13.3736	13.4096	0.0617128	0.695471	0.96137			O15143	Human	7.10189	7.24319	6.76793	6.74107	6.98904	6.56042	-0.274162	0.139426	0.383457
O43508	Human	13.1587	13.2082	13.4631	13.3185	13.3197	12.9395	-0.0841005	0.632479	0.941267			O60704	Human	14.9828	15.1261	12.7395	14.9347	14.2337	14.2679	0.195918	0.775574	0.977799			O15144	Human	6.3458	6.76396	6.57312	7.09189	6.68745	6.90266	0.333039	0.062614	0.273504
O43511	Human	15.0527	14.7069	15.1661	14.9394	15.3991	14.5294	-0.0192799	0.942742	0.996605			O60814;P57053;P58876;P62807;Q5QNW6;Q93079;Q99877;Q99879;Q99880	Human	15.3655	16.156	17.3355	17.7695	16.4201	16.4929	0.608449	0.341871	0.893482			O15145	Human	11.5063	11.705	11.5411	11.5562	11.5792	11.47	-0.0489911	0.558596	0.757165
O43567	Human	15.779	15.9988	15.9802	15.5188	16.1995	16.3062	0.0888241	0.718628	0.954531			O60883	Human	21.1157	21.717	19.5185	18.7091	18.2884	20.0992	-1.75151	0.0440614	0.645946			O15162	Human	8.03732	7.98449	7.96776	8.11427	7.9144	8.22458	0.0878947	0.383321	0.627336
O43570	Human	14.6174	15.6263	14.0627	15.4869	14.7062	14.6628	0.183182	0.696126	0.951112			O60888	Human	15.9692	15.3888	16.4802	16.3867	16.2879	16.0297	0.288714	0.365581	0.898657			O15194	Human	6.55584	6.15228	6.39099	6.07331	6.48309	6.76135	0.0728834	0.721239	0.853315
O43598	Human	16.7492	16.238	16.8113	15.311	16.4688	16.2607	-0.586023	0.139718	0.804101			O60896	Human	16.7178	16.0514	16.4143	17.0126	15.9093	16.6605	0.132966	0.699639	0.96137			O15197	Human	11.0083	10.9232	10.8541	11.0576	11.0952	10.9912	0.119429	0.141407	0.386431
O43617;P36149	Human	13.1957	14.3223	14.7213	14.8403	15.04	15.0038	0.881589	0.0657177	0.714949			O60911	Human	18.8391	17.4698	18.9581	18.7023	18.0548	17.386	-0.374652	0.485485	0.907577			O15204	Human	5.80742	6.03851	5.54163	5.90119	5.7634	6.23575	0.170928	0.356018	0.609369
O43633	Human	17.2533	16.929	16.9658	17.4436	17.3061	17.088	0.229849	0.199652	0.822948			O60939	Human	15.1773	15.0166	14.8255	15.5813	15.0859	14.1985	-0.051234	0.890708	0.984424			O15212	Human	5.68908	5.75711	4.9819	4.93764	5.02117	5.21719	-0.417363	0.103098	0.331407
O43653	Human	18.976	17.6996	17.8952	17.9454	17.9741	17.6244	-0.342278	0.370896	0.85787			O75071	Human	16.9079	17.0691	16.8278	17.0467	17.0181	17.1168	0.125605	0.411175	0.904178			O15230	Human	9.35954	9.22212	9.19465	9.44998	9.52965	9.52436	0.242561	0.0148713	0.15958
O43657	Human	15.3274	15.1786	15.2343	13.9102	14.5911	13.9389	-1.10006	0.0021437	0.316351			O75083	Human	15.1278	15.1519	15.149	15.0534	14.751	14.8735	-0.250271	0.137211	0.758833			O15240	Human	12.5446	12.6436	12.5557	12.5681	12.7869	12.7652	0.125427	0.18091	0.439761
O43681	Human	14.4185	14.2927	14.1897	14.6108	14.274	13.842	-0.0580235	0.798584	0.965567			O75084;Q14332	Human	17.3892	16.8436	16.9751	17.0511	16.644	17.5028	-0.00335503	0.990504	0.993534			O15244	Human	7.51714	7.54735	7.40199	7.42524	7.40307	7.27659	-0.120528	0.163102	0.417345
O43692	Human	18.5559	17.7326	18.3381	18.4628	18.5011	18.1578	0.16503	0.524865	0.911229			O75093	Human	17.2147	16.4869	16.7926	16.973	15.6429	17.0938	-0.261519	0.563315	0.918704			O15305	Human	5.86618	4.78372	6.20091	5.90588	5.4848	6.06603	0.201969	0.610545	0.788923
O43707	Human	15.2679	15.274	15.2035	15.3989	15.3891	15.4847	0.175801	0.161876	0.807923			O75131	Human	14.5159	14.2464	14.1842	13.5867	13.6889	14.2	-0.490269	0.061269	0.685865			O15354	Human	4.29495	4.05126	4.54888	5.19534	5.12712	4.7139	0.713754	0.00651192	0.115442
O43768	Human	13.446	13.2565	13.2778	13.5232	13.3309	13.4679	0.113919	0.399507	0.875265			O75144	Human	19.0498	18.9816	18.882	18.7929	18.909	19.1403	-0.0237161	0.884985	0.984424			O15393	Human	9.81605	9.56711	9.70235	9.74731	9.86541	9.83101	0.119406	0.210309	0.471981
O43776	Human	12.6647	12.6964	12.5545	13.0808	13.553	13.1914	0.636507	0.00767061	0.435459			O75223	Human	14.9852	13.9874	14.4972	15.2444	13.3895	15.0671	0.0770766	0.89141	0.984424			O15394	Human	8.36475	8.19124	8.30019	8.29978	7.23224	8.26485	-0.353103	0.269423	0.537266
O43795	Human	10.151	9.47342	10.2105	10.6363	10.0132	9.6965	0.170355	0.609093	0.928111			O75264	Human	15.241	16.4905	15.7476	14.9975	15.0701	14.9991	-0.804141	0.0434926	0.645946			O15400	Human	7.64845	7.66518	7.85334	7.80473	7.80203	7.54788	-0.00410933	0.969498	0.988023
O43813	Human	10.0255	11.9058	12.6662	12.2115	10.7829	10.8486	-0.251491	0.750307	0.960804			O75309	Human	15.6624	15.3808	15.5593	15.4253	15.6099	15.1973	-0.123319	0.502472	0.912485			O15431	Human	7.46524	7.67642	7.39581	7.36542	7.66448	7.6121	0.0348447	0.772415	0.886859
O43852	Human	15.685	14.9016	15.4155	15.1497	15.6532	15.2305	0.0104258	0.968199	0.996929			O75325	Human	16.1308	15.7352	15.2093	16.298	15.7993	16.2305	0.417534	0.183472	0.804908			O15444	Human	9.04922	9.12965	8.94765	8.9594	9.20952	9.12798	0.0567915	0.558966	0.757165
O43854	Human	12.8632	12.7776	12.0493	12.7116	12.5253	12.5898	0.0455695	0.856032	0.975353			O75339	Human	18.0816	18.0397	17.7798	18.3637	17.9876	18.1453	0.198532	0.293115	0.889697			O15455	Human	5.87675	5.50968	5.73995	5.92622	6.29138	6.34528	0.478832	0.0171491	0.170636
O43866	Human	16.5029	16.7289	16.5771	16.8724	16.3914	17.0945	0.183177	0.411238	0.878349			O75340	Human	15.6018	15.7342	15.3333	15.3247	15.6589	14.9644	-0.240487	0.327638	0.893482			O15467	Human	7.02257	7.19833	7.20063	6.8845	6.92449	6.85161	-0.253644	0.0145397	0.157561
O43895	Human	17.6579	17.5687	17.7974	17.7289	17.6821	17.8372	0.0747285	0.571125	0.917535			O75347	Human	15.0788	15.7026	15.6411	15.0692	15.1043	14.5893	-0.553241	0.0622547	0.685865			O15484	Human	7.79437	7.61195	7.63951	7.78445	7.76852	7.81971	0.108944	0.186301	0.443953
O43921	Human	14.6708	14.7019	14.3183	14.1714	14.2327	13.6772	-0.536568	0.0399446	0.668832			O75351	Human	17.0376	16.8427	16.6828	16.8749	16.9657	17.0299	0.102486	0.536912	0.917702			O15511	Human	7.47428	7.29321	7.5491	7.21206	6.05822	6.15568	-0.963538	0.020115	0.172932
O60241	Human	15.6517	13.906	17.0494	13.7923	16.5247	16.4585	0.0561516	0.959202	0.996929			O75368	Human	13.5299	13.9159	11.1592	13.8048	13.5282	13.3942	0.707395	0.355387	0.898657			O15551	Human	6.87337	6.56128	6.63175	6.08507	6.77981	6.99269	-0.0696135	0.781739	0.892536
O60243	Human	14.1424	14.2654	14.2325	13.6723	13.8368	13.9275	-0.401211	0.0189848	0.585275			O75369	Human	16.7267	16.6025	16.5548	16.3533	16.4905	16.1497	-0.296848	0.105055	0.742781			O43143	Human	3.57113	3.47597	3.69574	3.11703	3.2092	3.33535	-0.360422	0.00725692	0.116798
O60245	Human	13.7416	14.2235	14.8074	13.8495	13.3045	14.0739	-0.514879	0.17147	0.822948			O75487	Human	16.9485	16.8406	16.7184	17.2099	17.0119	16.9005	0.204971	0.237827	0.862665			O43155	Human	8.86233	8.88484	8.93874	8.93063	9.10849	8.96202	0.105077	0.201806	0.462827
O60271	Human	14.1987	12.5911	13.0554	12.8937	12.7091	12.8972	-0.448405	0.314407	0.84673			O75503	Human	16.0636	17.0018	16.9736	16.3243	16.7329	15.9219	-0.353321	0.331504	0.893482			O43157	Human	9.62837	9.70698	9.46458	9.77534	9.53713	9.75414	0.0888917	0.412056	0.650489
O60279	Human	16.2029	16.2589	15.7251	15.8521	16.2541	16.2627	0.0606734	0.778984	0.961447			O75531	Human	15.3798	14.7528	16.9861	14.2228	14.3867	13.8014	-1.56926	0.0309318	0.581931			O43175	Human	8.70732	8.82455	8.76367	8.64461	8.75427	8.6511	-0.0818509	0.275811	0.540503
O60361	Human	14.1814	14.1908	13.9933	13.3832	13.9018	13.708	-0.457509	0.0370558	0.658491			O75594	Human	20.9097	21.0988	20.5088	20.9269	20.6255	20.8868	-0.0260374	0.902554	0.984424			O43242	Human	5.42377	4.89437	4.78074	4.69125	5.37655	5.39682	0.121915	0.645778	0.809455
O60437	Human	14.4594	14.653	14.3871	13.6767	14.4556	14.5415	-0.275244	0.325803	0.84673			O75608	Human	15.2972	15.4626	14.9262	14.9115	13.8563	15.3519	-0.522113	0.236559	0.862665			O43278	Human	11.58	11.535	11.5224	11.5442	11.5371	11.5861	0.00996589	0.871026	0.93941
O60449	Human	14.1984	15.3437	13.5364	12.6736	13.3649	13.1682	-1.29056	0.0351647	0.658491			O75787	Human	15.5723	15.9712	15.736	15.861	16.0702	15.9019	0.184559	0.309127	0.891576			O43280	Human	6.98695	6.85959	6.93488	6.67787	7.02977	6.98189	-0.0306273	0.788215	0.89524
O60462	Human	13.2379	13.8993	14.0794	13.6607	12.5229	13.8029	-0.410045	0.351934	0.84673			O75874	Human	15.735	15.7534	15.3718	15.5507	15.6833	15.2449	-0.127106	0.533845	0.914888			O43291	Human	12.1175	11.9887	11.9983	12.0177	12.0752	12.178	0.0554561	0.488402	0.706625
O60493	Human	7.92906	7.91788	7.84048	7.38596	8.30729	7.88545	-0.0362426	0.886514	0.983046			O75882	Human	18.5831	18.5293	18.6701	18.5142	18.1063	18.498	-0.22131	0.240063	0.862665			O43396	Human	7.03053	7.09972	6.98536	6.59136	6.85338	6.82005	-0.283605	0.0199032	0.172932
O60494	Human	21.2731	21.3752	21.2234	21.2329	21.3034	21.2756	-0.0199358	0.865923	0.979651			O75891	Human	15.1413	15.0846	15.1134	15.2605	14.45	15.2042	-0.14153	0.585243	0.929658			O43399	Human	6.92431	6.89635	6.84772	7.08717	6.90425	6.65259	-0.00811987	0.947042	0.978445
O60500	Human	14.5927	14.5587	14.1892	13.4664	13.5304	13.3436	-1.00006	0.000697757	0.136887			O75928	Human	17.9221	17.6502	16.7129	16.4988	16.7991	17.7458	-0.413816	0.381462	0.898657			O43405	Human	12.6399	12.5694	12.6013	12.6087	12.5571	12.6402	-0.00154744	0.980687	0.990789
O60568	Human	14.4356	15.3181	14.2864	14.7443	14.5864	14.663	-0.0154534	0.958735	0.996929			O75936	Human	15.4967	15.1495	15.756	15.2491	15.0568	15.304	-0.264088	0.232892	0.862665			O43451	Human	11.2038	11.1295	11.0515	11.3146	11.3311	11.3042	0.18835	0.0290247	0.19932
O60603	Human	13.5055	13.5141	14.1609	13.6193	13.5911	13.9724	0.000760757	0.997467	0.999319			O75955	Human	13.9626	14.3565	14.2754	14.2072	14.3192	14.7012	0.211069	0.331293	0.893482			O43488	Human	6.99218	7.07663	6.97904	7.402	7.29988	7.45503	0.369687	0.00189453	0.0725589
O60609	Human	14.9143	14.9537	14.9081	13.8616	15.1899	14.6389	-0.361899	0.318919	0.84673			O75976	Human	14.505	13.8535	13.8152	13.1852	13.865	14.2367	-0.295593	0.404818	0.904178			O43490	Human	10.7116	10.7911	10.7045	10.7824	10.8514	10.7334	0.0533252	0.450482	0.680631
O60635	Human	14.0242	14.5282	14.7979	17.0092	13.9829	15.2214	0.954392	0.250627	0.823873			O76070	Human	13.9704	12.9847	13.8487	13.6247	13.1466	13.8741	-0.0527862	0.877202	0.984424			O43491	Human	7.8289	7.52991	7.83989	8.00607	7.61845	7.72869	0.0515004	0.717614	0.850876
O60637	Human	17.8241	17.8909	17.3874	17.687	17.7033	17.527	-0.0617014	0.733941	0.956891			O76076	Human	17.5791	17.9314	17.7938	18.0372	17.493	17.7155	-0.019565	0.924487	0.989198			O43493	Human	9.45798	9.46969	9.44011	9.44652	9.45853	9.36717	-0.0318539	0.618802	0.795436
O60658	Human	12.0425	13.1933	11.7048	12.8049	13.122	13.3047	0.763686	0.106409	0.799273			O94760	Human	15.2529	15.186	15.0818	15.2879	15.1953	15.2689	0.0771794	0.591861	0.931558			O43504	Human	7.09752	6.85345	6.9112	7.08425	7.149	6.99917	0.123416	0.212542	0.472411
O60667	Human	19.7606	19.7818	20.9474	20.2184	19.6065	21.1109	0.148665	0.772807	0.961447			O94772	Human	16.9153	17.3079	16.906	17.451	16.6069	17.5626	0.163748	0.596479	0.931558			O43505	Human	10.1401	10.0974	10.136	10.1929	10.1274	10.2511	0.0659516	0.340117	0.591886
O60701	Human	13.4568	12.6661	13.6083	14.2941	12.5674	14.1465	0.425559	0.446707	0.881678			O94832	Human	13.0324	13.0967	12.8492	13.0535	12.8623	12.2421	-0.273468	0.300059	0.889697			O43511	Human	7.57127	7.628	7.37772	7.59992	7.70732	7.88812	0.20612	0.101341	0.330865
O60704	Human	15.8885	15.5641	15.564	16.1829	16.1553	15.5021	0.274539	0.27494	0.823873			O94856	Human	13.8691	15.0786	15.4384	13.9611	13.0304	13.7308	-1.22127	0.0363238	0.616458			O43529	Human	7.25788	6.83679	6.79579	7.10624	7.20512	7.15675	0.19255	0.198454	0.456293
O60784	Human	12.4718	12.132	11.6066	12.4487	12.1429	12.3449	0.242032	0.35784	0.84673			O94910	Human	18.6435	18.2305	18.2734	18.2164	18.4879	17.7937	-0.216462	0.385239	0.898657			O43567	Human	6.20355	6.09222	6.42435	6.4546	6.35356	6.25038	0.112807	0.334009	0.58651
O60814;P57053;P58876;P62807;Q5QNW6;Q93079;Q99877;Q99879;Q99880	Human	16.4857	16.7178	16.6399	16.2318	17.1082	16.7248	0.0737898	0.76858	0.961447			O94919	Human	18.1653	18.2451	18.243	18.3221	17.955	18.0765	-0.0999195	0.54584	0.917702			O43570	Human	6.64892	6.49914	6.80706	6.69217	7.2001	7.07858	0.338576	0.0683733	0.284875
O60883	Human	20.5863	20.1599	20.1998	18.5915	19.4807	18.9171	-1.3189	0.00242108	0.326544			O94985	Human	15.288	14.6178	15.3478	14.5514	14.9822	14.9359	-0.261373	0.338699	0.893482			O43598	Human	6.42472	6.42621	6.34863	7.19612	7.16654	7.10515	0.756083	1.76e-05	0.00685392
O60888	Human	14.0716	16.3241	15.4351	16.1896	15.5427	14.7461	0.215899	0.749149	0.960804			O94991	Human	14.0968	13.9591	13.806	14.3727	14.1532	14.0908	0.251629	0.166215	0.803661			O43609	Human	8.97394	9.16478	8.92645	8.77709	9.29703	9.36556	0.124837	0.490867	0.709436
O60896	Human	17.3978	17.3566	16.5802	17.5013	17.3645	17.2986	0.276568	0.305712	0.84673			O95084	Human	15.429	15.1909	14.3176	15.0408	14.4768	14.6049	-0.271653	0.439872	0.907577			O43633	Human	9.02596	8.90315	8.93412	8.85947	9.03304	9.08406	0.0377799	0.667315	0.822263
O60911	Human	18.1991	18.5946	17.5825	17.4719	18.7603	16.6912	-0.484236	0.420344	0.879429			O95154	Human	14.7528	14.6513	14.1643	14.897	14.2333	14.4225	-0.00517412	0.984162	0.993092			O43639	Human	5.25426	5.30503	5.44406	5.93296	5.77295	5.897	0.533186	0.000576842	0.0395733
O60939	Human	14.836	14.8947	15.6701	14.1612	13.74	14.3644	-1.04508	0.0108909	0.464646			O95164	Human	14.3641	13.978	13.7509	14.7074	13.7796	14.4065	0.26683	0.394139	0.900307			O43653	Human	10.4548	10.2291	10.5321	10.4098	10.0194	10.4406	-0.115402	0.449871	0.680631
O75051	Human	13.1392	13.0105	12.9196	12.8291	13.4291	12.9827	0.057238	0.771906	0.961447			O95185	Human	14.7019	14.4141	14.3453	13.4496	13.2335	14.1476	-0.876858	0.0166441	0.531292			O43657	Human	6.56053	6.42548	6.39257	6.36314	6.1904	6.14909	-0.225314	0.0409643	0.231471
O75071	Human	16.0629	16.2468	16.6781	16.6008	16.672	16.4468	0.24391	0.248662	0.823873			O95196	Human	17.8926	19.9305	19.8047	17.6023	18.1871	19.9233	-0.638398	0.442736	0.907577			O43678	Human	4.46509	4.64001	5.18192	4.80677	4.23979	4.90303	-0.112478	0.665259	0.821755
O75074	Human	16.5597	16.4843	16.5102	15.9998	16.6878	15.6841	-0.394162	0.188079	0.822948			O95274	Human	13.7769	14.7006	10.3945	14.3698	15.0978	12.8366	1.14405	0.369625	0.898657			O43681	Human	7.81093	7.5179	7.36903	7.86355	7.61789	7.74889	0.177493	0.225601	0.487786
O75083	Human	15.2547	15.278	15.3457	15.3542	15.7611	15.4112	0.216044	0.200306	0.822948			O95297	Human	15.1411	16.2127	16.341	15.9698	14.5965	14.7973	-0.777067	0.152161	0.784891			O43692	Human	11.2028	11.3017	11.2363	10.8891	10.6227	10.4069	-0.607401	0.00295558	0.0801316
O75084;Q14332	Human	17.5113	15.3255	16.1035	17.2245	16.82	17.1887	0.764292	0.21036	0.823873			O95336	Human	19.2613	19.3305	19.0934	19.203	19.2744	19.3883	0.0601475	0.696099	0.96137			O43707	Human	8.64385	8.40469	8.47252	8.45751	8.60834	8.47989	0.00822484	0.928997	0.9715
O75093	Human	16.4128	16.5639	16.833	16.2134	15.9999	16.433	-0.387839	0.0727272	0.737258			O95388	Human	13.7564	13.3545	13.5538	14.0172	13.4496	14.3835	0.395213	0.190836	0.811735			O43708	Human	7.22347	7.26332	7.19568	7.32259	7.53814	7.47275	0.217002	0.0305008	0.203351
O75094	Human	15.0277	14.9679	14.9317	14.9958	14.9028	15.144	0.03843	0.764405	0.961447			O95428	Human	14.3989	15.9951	13.8616	15.4455	13.1421	14.3374	-0.443551	0.575409	0.924405			O43768	Human	0.801509	1.20293	0.837273	0.625772	0.967832	1.50197	0.0846226	0.732962	0.861563
O75131	Human	14.5955	14.1848	14.0768	14.4193	14.0316	14.7088	0.100844	0.678728	0.94714			O95445	Human	16.9072	15.9413	16.0125	17.2113	16.2015	16.149	0.233592	0.574051	0.923725			O43776	Human	5.71738	5.84128	5.78936	5.77816	5.76405	5.72229	-0.0278413	0.679987	0.829341
O75144	Human	19.1978	19.1399	19.1524	19.1096	19.2693	19.1443	0.0110396	0.925916	0.995605			O95450	Human	15.3324	15.807	14.5892	15.4148	15.5772	14.3567	-0.126636	0.781414	0.977799			O43795	Human	3.52077	3.43979	3.30352	3.89458	3.7331	3.59794	0.320516	0.0198289	0.172932
O75223	Human	14.8375	15.1235	14.3307	14.4741	15.1125	14.9278	0.0742227	0.790418	0.963699			O95490	Human	14.3243	14.8787	13.4319	14.5152	13.163	13.5878	-0.45625	0.379459	0.898657			O43813	Human	6.52864	6.20417	6.15292	6.22059	6.55562	6.26064	0.0503742	0.729668	0.859548
O75264	Human	16.2942	16.2974	16.2387	16.257	15.8967	16.0231	-0.217807	0.164355	0.807923			O95497	Human	15.4566	15.708	15.8156	15.0562	14.8511	15.6389	-0.478016	0.0959907	0.742781			O43852	Human	7.77448	7.84806	7.73256	8.05257	8.17124	8.17108	0.346598	0.00237725	0.0783475
O75309	Human	16.0391	15.8184	15.799	15.8442	16.0676	15.8785	0.0445961	0.75345	0.960804			O95502	Human	14.1531	17.3752	14.4509	17.0371	16.6408	17.4128	1.70383	0.0907202	0.732561			O43854	Human	6.81764	6.16086	6.23598	5.89126	6.01054	6.14778	-0.388301	0.081273	0.304281
O75325	Human	15.5645	15.62	16.0778	15.9136	15.846	16.2189	0.238744	0.265251	0.823873			O95633	Human	14.4091	13.9918	14.5488	14.1795	14.3184	13.6658	-0.261989	0.323667	0.893482			O43866	Human	8.77618	8.63509	8.69284	8.43162	8.30701	9.13856	-0.07564	0.74107	0.867718
O75326	Human	13.4785	12.7691	12.6688	12.5671	13.0429	12.7214	-0.195025	0.482547	0.896224			O95747	Human	15.2475	14.4284	15.0428	15.274	15.3112	14.5182	0.128233	0.696131	0.96137			O43895	Human	10.7824	10.8541	10.7742	10.9043	10.9037	10.854	0.0837348	0.217573	0.479578
O75339	Human	18.1912	17.6468	18.0489	18.2227	18.0005	17.9457	0.0939784	0.627541	0.940441			O95841	Human	13.6292	14.2524	13.9933	14.3668	14.6862	14.1444	0.44086	0.103131	0.742781			O60235	Human	6.57924	6.49224	6.40438	6.56573	6.98584	6.9396	0.338431	0.0371202	0.218071
O75340	Human	15.6833	16.1097	15.6115	15.7847	15.8628	16.2975	0.180239	0.425523	0.879429			O95865	Human	17.9144	17.905	17.8262	17.8358	17.6375	17.7634	-0.136332	0.362003	0.898657			O60241	Human	9.54906	9.46376	9.52861	9.75194	9.71398	9.67235	0.198947	0.0182448	0.171177
O75347	Human	15.9885	15.7496	16.2568	15.1777	15.4267	15.8834	-0.502346	0.0745122	0.746171			O95954	Human	15.5962	15.2837	14.8678	15.0324	15.0644	15.7773	0.0421907	0.888214	0.984424			O60242	Human	5.0573	4.49348	4.19198	5.09695	5.2661	5.27882	0.633036	0.0261602	0.189141
O75348	Human	17.4064	17.5879	16.8884	16.3993	16.5369	15.5319	-1.1382	0.0132468	0.525371			O95967	Human	18.6492	18.7728	18.2878	18.217	18.0931	18.172	-0.409233	0.0574455	0.685865			O60243	Human	7.15185	7.68272	7.54892	7.71974	7.87826	7.05705	0.0905222	0.725963	0.857785
O75351	Human	17.3888	17.5906	17.3961	17.7245	17.4285	17.5564	0.111304	0.450647	0.881678			O95971	Human	16.6606	15.4214	16.4419	15.0884	15.901	17.6719	0.0458033	0.949527	0.990846			O60245	Human	7.0576	6.8894	6.98279	6.4681	6.85746	6.95667	-0.215853	0.168515	0.42323
O75354	Human	13.5655	14.6617	14.3773	15.8735	13.284	14.4334	0.328802	0.644962	0.941267			O95980	Human	14.9274	15.1774	14.6828	14.8411	15.4562	15.1473	0.219008	0.363227	0.898657			O60262	Human	6.0512	5.90281	5.95455	6.28244	6.30753	6.29655	0.32599	0.00247415	0.0783475
O75363	Human	12.3707	12.9808	12.9776	13.3868	13.8705	13.1105	0.679561	0.044531	0.671228			O95998	Human	20.4083	20.1717	20.8358	20.8588	20.648	20.2505	0.113848	0.660959	0.949953			O60271	Human	5.97345	6.05777	5.97425	6.04119	6.05221	5.94984	0.012592	0.854092	0.928736
O75368	Human	13.2182	13.8198	13.9467	13.7873	13.9002	13.6018	0.101534	0.666072	0.946269			O96009	Human	18.4216	18.6335	18.4833	18.6832	18.3979	18.202	-0.0851358	0.64844	0.948695			O60279	Human	8.28824	8.1827	8.16228	8.02673	8.10487	8.35124	-0.0501287	0.639058	0.806376
O75369	Human	16.7732	16.7595	16.8086	16.8941	16.6648	16.4683	-0.104686	0.501889	0.90224			O96033	Human	14.9952	16.1273	16.0218	16.166	15.9129	15.7524	0.229032	0.513769	0.913156			O60361	Human	7.11313	7.02265	7.19709	7.07822	7.20791	7.19295	0.0487406	0.547305	0.749355
O75487	Human	17.4364	17.3241	17.1477	16.9814	17.3783	17.133	-0.138504	0.413724	0.879172			P00338	Human	16.6092	17.0644	16.5902	16.812	16.6945	17.0835	0.108707	0.607749	0.932726			O60437	Human	7.58971	7.6453	7.35749	7.64082	7.59511	7.42809	0.023841	0.826754	0.915504
O75503	Human	16.9046	16.6884	16.3922	16.5907	16.992	16.7437	0.113745	0.566275	0.917535			P00352	Human	15.7893	16.2775	15.8045	16.4891	16.0575	15.875	0.183425	0.460051	0.907577			O60449	Human	5.07633	4.66194	4.11556	4.16449	4.33133	4.13387	-0.408049	0.134177	0.377453
O75594	Human	21.2869	21.1771	21.1656	21.3743	21.046	20.8899	-0.106422	0.532628	0.915084			P00390	Human	14.2499	14.7147	14.5448	14.2154	14.6088	15.225	0.179906	0.556226	0.917702			O60462	Human	6.55618	6.99855	7.13841	6.52933	7.09983	6.72363	-0.113451	0.596958	0.778019
O75608	Human	15.1105	15.2201	15.1227	14.9659	14.881	14.7641	-0.280753	0.0573144	0.706046			P00441	Human	18.0409	17.8728	17.2326	17.9938	17.6606	17.9975	0.168562	0.527395	0.914888			O60487	Human	8.1726	8.20521	8.07437	8.13124	7.90485	8.46772	0.0172088	0.910385	0.962772
O75674	Human	14.5528	14.0458	14.1064	14.2992	14.2302	14.4427	0.0890114	0.630895	0.941267			P00450	Human	18.7092	18.3677	18.8491	18.4379	18.4544	18.5298	-0.167968	0.369683	0.898657			O60493	Human	1.11575	1.26436	1.25121	1.63154	1.24197	1.28532	0.175836	0.19312	0.45089
O75695	Human	12.6354	11.4778	10.0103	11.2939	12.4963	11.9069	0.524529	0.477221	0.896224			P00491	Human	14.4376	14.9128	14.5944	14.712	14.3877	14.4442	-0.133626	0.503903	0.912485			O60494	Human	13.4025	13.423	13.3498	13.4712	13.5004	13.5552	0.117197	0.105608	0.334565
O75787	Human	16.4415	16.4666	16.6949	16.6751	16.6822	16.4761	0.0768632	0.593439	0.924651			P00492	Human	13.8782	13.0314	13.7125	13.5396	13.8266	13.6504	0.1315	0.621414	0.939026			O60500	Human	6.82027	6.80835	6.73016	6.78354	6.82862	6.88233	0.0452363	0.509094	0.725542
O75822	Human	12.942	12.9627	13.0495	12.805	12.0668	13.5112	-0.190381	0.614469	0.93083			P00533	Human	14.2474	14.1138	13.7758	14.035	13.6419	13.2785	-0.39384	0.156538	0.788486			O60512	Human	3.62762	5.54134	3.86226	5.76964	6.03661	5.3922	1.38908	0.0341987	0.213248
O75874	Human	16.1206	16.0392	16.0183	15.7965	15.8939	16.0835	-0.134731	0.335987	0.84673			P00558	Human	17.2594	17.2558	17.0462	17.365	17.1483	17.2321	0.0613038	0.695182	0.96137			O60513	Human	6.0142	6.02135	5.48593	6.21708	5.83684	5.78879	0.107077	0.590149	0.774713
O75882	Human	18.7881	18.7984	18.7123	18.9655	19.0125	18.9175	0.198889	0.121756	0.804101			P00568	Human	13.8855	13.6211	13.0868	13.5925	14.3239	14.2908	0.537933	0.118612	0.742781			O60568	Human	7.32282	7.50431	7.54116	7.45881	7.43672	7.64279	0.0566775	0.568617	0.762575
O75891	Human	15.2408	15.265	15.2421	15.5827	15.4012	15.5561	0.264003	0.0627067	0.714949			P00734	Human	20.781	20.7886	20.7605	20.8051	20.8331	20.7364	0.0148007	0.913537	0.988029			O60603	Human	6.41252	6.4946	6.04685	6.76515	6.60725	6.64003	0.352823	0.0343157	0.213248
O75928	Human	17.4921	16.5338	17.6305	17.0974	17.0331	18.1165	0.196851	0.653199	0.941792			P00736	Human	16.0016	15.5012	14.8967	15.4677	15.8205	15.7913	0.226722	0.477867	0.907577			O60609	Human	8.01363	7.79468	7.98168	7.83642	7.86837	7.45244	-0.21092	0.163644	0.418338
O75936	Human	15.7444	15.5616	15.7165	15.4492	15.8258	15.6464	-0.0337409	0.824765	0.973123			P00738	Human	19.8042	20.0607	19.7038	19.9741	19.9079	19.5511	-0.0451833	0.816595	0.977799			O60613	Human	7.37548	7.07691	7.43428	6.91649	7.20933	7.18869	-0.19072	0.191418	0.450005
O75955	Human	14.1599	14.2577	14.7135	14.3251	14.4411	14.2504	-0.0381554	0.840023	0.973283			P00740	Human	13.803	13.7877	13.3453	12.2338	14.4255	13.3827	-0.297998	0.598031	0.931558			O60635	Human	11.665	11.565	11.6353	12.2311	12.2741	12.2447	0.628221	4.45e-05	0.0121098
O75976	Human	13.4504	13.7963	14.2117	14.1853	13.9232	14.1338	0.261307	0.277977	0.824321			P00746	Human	15.9575	15.664	16.097	16.2377	16.1284	15.6004	0.0826732	0.728548	0.969546			O60636	Human	4.97653	5.55187	5.27937	5.30376	6.09266	5.06029	0.216315	0.483794	0.703325
O76070	Human	13.9286	13.4456	13.4114	13.7067	13.241	13.7038	-0.0447006	0.841698	0.973283			P00747	Human	17.5644	17.5918	17.4442	17.4899	17.5334	17.2953	-0.0939634	0.542809	0.917702			O60658	Human	6.46797	5.97026	6.2695	6.57952	6.681	6.33128	0.294689	0.103361	0.331407
O76076	Human	17.6452	17.7958	17.6896	18.1176	18.0555	17.8758	0.306126	0.0522663	0.687747			P00748	Human	15.5787	15.2647	15.0605	15.4728	15.6997	15.7921	0.353567	0.113453	0.742781			O60664	Human	6.62557	6.5978	6.5079	6.58478	6.87628	6.61531	0.115034	0.281771	0.547652
O94760	Human	14.9582	15.2055	15.5825	15.213	14.6497	15.259	-0.208122	0.424528	0.879429			P00749	Human	15.9307	15.8662	16.066	16.0496	16.0714	16.0436	0.100546	0.490399	0.907577			O60667	Human	12.8152	12.759	12.7177	12.7993	12.84	12.8131	0.0534693	0.414153	0.651531
O94772	Human	17.6671	17.5644	17.9081	17.3061	17.6163	17.0275	-0.396584	0.0867744	0.778441			P00751	Human	16.9213	17.0788	16.7153	16.9636	16.7978	16.9951	0.0137303	0.934898	0.990846			O60701	Human	6.96646	6.96031	7.04906	7.16189	7.26563	7.17413	0.208604	0.018854	0.171177
O94832	Human	13.1362	13.4349	12.6272	13.068	13.1223	13.2189	0.0703003	0.76333	0.961447			P00915	Human	14.0082	14.1754	15.0029	14.1404	14.979	14.9895	0.307474	0.421863	0.906263			O60704	Human	9.10515	9.03183	8.9256	9.2035	9.12631	9.15278	0.140001	0.0995983	0.327975
O94856	Human	14.4225	14.4123	14.06	14.1609	14.0611	13.8121	-0.286872	0.136968	0.804101			P00918	Human	17.4372	17.5297	17.6517	17.1565	17.0851	17.6056	-0.257109	0.222757	0.852455			O60739;P41567	Human	7.22171	6.96855	6.92522	7.87022	7.82418	7.51128	0.696731	0.00161982	0.068644
O94910	Human	17.7914	17.7519	18.113	18.1811	17.8738	17.8995	0.0993325	0.563755	0.917535			P00966	Human	17.6172	17.5171	17.6001	17.4598	17.3577	17.4619	-0.15168	0.299053	0.889697			O60749	Human	5.45679	5.73123	5.70614	5.66911	5.676	5.60705	0.0193346	0.839983	0.922011
O94919	Human	18.4118	18.4894	18.5833	18.6029	18.669	18.3815	0.0562766	0.688648	0.951112			P00995	Human	17.5342	18.0739	17.4376	17.3967	18.1065	17.7514	0.0696746	0.798846	0.977799			O60784	Human	6.00363	6.38812	5.80847	5.45614	5.24076	5.16124	-0.780694	0.00297563	0.0801316
O94985	Human	15.5314	15.6945	15.2913	15.6399	15.8744	15.8293	0.275466	0.124833	0.804101			P01008	Human	18.5323	18.1711	18.3306	18.5884	18.4525	18.4964	0.167772	0.324373	0.893482			O60814;P57053;P58876;P62807;Q5QNW6;Q93079;Q99877;Q99879;Q99880	Human	8.12213	6.23355	6.29788	7.80854	8.69933	6.74591	0.866737	0.247562	0.514808
O94991	Human	14.0172	13.4975	14.5887	13.63	14.5332	14.5717	0.210539	0.595649	0.925505			P01009	Human	21.2228	21.2943	21.1997	21.0154	21.1129	21.2521	-0.11214	0.458076	0.907577			O60883	Human	12.2409	11.8652	11.9038	11.6152	11.4478	11.635	-0.437292	0.0108054	0.135442
O95084	Human	15.1728	14.9521	14.4293	14.9606	14.6053	14.3708	-0.205849	0.445229	0.881678			P01011	Human	18.9522	18.8045	18.8808	18.7815	18.8915	18.7751	-0.0631392	0.659502	0.949953			O60884	Human	7.73658	8.08184	7.65622	7.74959	7.73824	7.55664	-0.143388	0.309508	0.576136
O95154	Human	14.1459	14.0292	14.2687	14.2874	13.6934	13.8932	-0.189898	0.348132	0.84673			P01019	Human	18.3892	18.5389	18.124	18.2871	18.3541	18.4382	0.00913097	0.957604	0.990846			O60888	Human	7.67684	7.81813	7.82046	7.78876	7.93716	8.23507	0.215189	0.136573	0.380274
O95164	Human	13.9908	13.4229	12.5285	14.0121	13.9214	14.1837	0.724999	0.0977132	0.799273			P01023	Human	17.3733	17.2562	17.1198	17.3606	17.2337	17.0527	-0.0340528	0.836755	0.977799			O60896	Human	10.8562	10.2514	9.08417	10.3027	10.3964	10.7723	0.426504	0.367876	0.617668
O95171	Human	14.7938	13.1913	13.8641	13.1662	13.7054	12.2646	-0.904349	0.135194	0.804101			P01024	Human	15.9559	15.9714	15.9839	15.9899	15.8264	16.0851	-0.00329034	0.982283	0.992386			O60911	Human	7.04503	10.5518	6.185	10.5699	11.5843	10.7583	3.04355	0.0326379	0.208883
O95185	Human	14.3287	14.2495	14.5962	14.5069	14.786	14.1128	0.0770768	0.726285	0.956891			P01031	Human	14.3584	14.4092	13.7696	13.9987	14.0195	14.0051	-0.171319	0.44225	0.907577			O60925	Human	4.61132	4.81794	5.79201	4.85361	5.34222	5.67591	0.216824	0.56402	0.759556
O95196	Human	19.4968	18.097	19.4861	20.35	20.0049	18.5547	0.609952	0.348018	0.84673			P01033	Human	16.7138	17.2247	16.3832	16.507	16.5332	16.1447	-0.378966	0.186105	0.808436			O60939	Human	8.05141	7.92333	7.7502	7.94207	7.73524	7.92393	-0.0412356	0.706509	0.843223
O95206	Human	13.064	13.725	12.9086	13.3101	13.5637	13.2068	0.127692	0.622894	0.936631			P01034	Human	20.5923	20.9589	20.6501	20.5673	20.6078	20.1711	-0.285057	0.188694	0.810835			O75015	Human	6.95136	7.37333	7.68701	6.63539	7.27496	7.45142	-0.216648	0.451668	0.680631
O95274	Human	15.8761	14.7603	14.8537	14.403	14.6154	14.5706	-0.633727	0.0916458	0.785994			P01036	Human	17.0257	17.1351	16.8814	16.4545	16.2167	16.8086	-0.520811	0.0372909	0.616458			O75054	Human	6.26031	6.52428	6.29364	6.23848	6.00378	6.09171	-0.248084	0.0520754	0.255634
O95297	Human	15.5822	15.9928	16.3423	16.2093	15.6228	15.9754	-0.0366588	0.888682	0.983046			P01040	Human	20.1692	20.255	19.8733	20.2507	19.8373	19.9966	-0.0709385	0.714922	0.964677			O75071	Human	8.76496	8.529	8.61273	8.61539	8.74991	8.70252	0.0537074	0.550457	0.751251
O95336	Human	19.7208	19.7333	19.5364	19.64	19.7165	19.716	0.0273557	0.826836	0.973283			P01042	Human	24.4302	24.5671	24.2938	24.3806	24.2465	24.5583	-0.0351827	0.833581	0.977799			O75074	Human	8.73334	8.96297	9.21607	8.60031	9.13167	8.42511	-0.251764	0.2799	0.545754
O95388	Human	13.7885	14.0614	14.5981	14.4734	14.4268	14.8685	0.440192	0.128384	0.804101			P01111	Human	14.8278	14.9392	14.9186	14.7056	14.8814	14.4694	-0.209736	0.242976	0.864182			O75083	Human	8.39034	8.3102	8.29046	8.37037	8.19662	8.31493	-0.0363586	0.638949	0.806376
O95398	Human	14.2598	13.8699	13.841	14.2112	14.1007	14.4993	0.280162	0.173445	0.822948			P01116	Human	13.5461	13.8894	13.4351	13.6814	14.2446	14.1013	0.385565	0.123364	0.742781			O75084;Q14332	Human	9.82394	9.57837	9.56288	9.44767	9.36553	9.21382	-0.312723	0.0231599	0.179473
O95428	Human	14.6584	14.696	14.0698	13.4021	15.0355	12.5204	-0.822086	0.242947	0.823873			P01127	Human	16.2093	16.0314	16.0575	15.8965	15.918	16.0035	-0.160122	0.290464	0.889697			O75093	Human	8.57858	8.41955	8.59913	8.73126	9.09619	8.9455	0.391897	0.0122897	0.14471
O95445	Human	16.7961	16.679	16.6263	17.2434	17.3491	17.4551	0.648708	0.00198391	0.316351			P01130	Human	17.7371	17.6815	17.6045	17.6861	17.2087	17.6853	-0.147656	0.450947	0.907577			O75094	Human	7.84916	7.86855	7.64082	7.74886	8.11598	7.6888	0.0650348	0.6463	0.809735
O95450	Human	16.5493	16.0406	16.0688	15.9741	15.5489	15.5541	-0.527195	0.0436856	0.671228			P01133	Human	21.6204	21.4943	21.5828	21.4556	21.4953	21.3235	-0.140996	0.346629	0.893482			O75095	Human	6.32138	6.02964	6.03067	5.99634	5.92293	6.06038	-0.134014	0.233313	0.497733
O95467	Human	12.6767	12.7701	12.8456	12.2174	12.8934	13.1316	-0.0166733	0.949215	0.996929			P01210	Human	18.7856	19.3982	18.2244	19.6494	18.4238	18.6194	0.094809	0.83166	0.977799			O75131	Human	7.71587	7.60271	7.71239	7.73099	7.84819	7.73894	0.0957146	0.221319	0.484128
O95490	Human	14.6696	13.7022	12.9381	13.3019	13.8552	14.0365	-0.0387445	0.935712	0.995707			P01215	Human	15.1699	15.2287	14.5403	14.9282	14.8729	14.6551	-0.160853	0.506674	0.912485			O75144	Human	12.4694	12.4284	12.1499	12.4896	12.4298	12.3343	0.0687044	0.536302	0.741607
O95497	Human	15.1311	15.6525	15.5165	14.5895	15.7854	15.7907	-0.0448081	0.90677	0.993304			P01258	Human	16.9576	15.4361	16.4632	16.7847	17.1432	16.6017	0.557526	0.212992	0.842424			O75223	Human	8.51798	8.5858	8.45694	8.47276	8.66906	8.45446	0.01185	0.89258	0.952459
O95502	Human	16.3393	15.5546	17.1569	16.3225	15.5695	16.5288	-0.210014	0.664107	0.945345			P01344	Human	14.7313	14.9609	12.4719	13.5045	14.6504	15.7061	0.565627	0.517542	0.913156			O75264	Human	9.36631	9.47374	9.47242	9.44709	9.53399	9.43983	0.0361462	0.61037	0.788923
O95630	Human	13.7376	13.3722	13.5255	14.053	13.6844	13.4301	0.177414	0.412718	0.878349			P01589	Human	17.0293	17.0928	16.7529	16.5668	16.3104	16.1988	-0.599678	0.0137098	0.501591			O75309	Human	8.693	8.5882	8.62051	8.68778	8.59499	8.70052	0.0271974	0.697675	0.837457
O95633	Human	14.4023	14.3553	14.3515	14.4542	14.465	14.6434	0.151154	0.247029	0.823873			P01591	Human	20.6567	20.8824	20.8523	20.3202	20.7071	20.8972	-0.155642	0.455415	0.907577			O75325	Human	7.77136	7.66567	7.75928	7.58367	7.94516	8.37624	0.236255	0.270165	0.537407
O95716	Human	12.942	13.2551	13.6882	15.5736	15.0815	13.2094	1.32646	0.0781565	0.761287			P01593;P01594	Human	22.9598	23.3633	23.3925	23.4554	23.1096	23.2166	0.0219911	0.911092	0.988029			O75326	Human	6.16522	6.28898	6.14596	6.31957	6.38937	6.34734	0.152041	0.0671817	0.283161
O95747	Human	12.322	14.6675	13.8474	14.9384	13.2478	13.0156	0.121633	0.877733	0.980632			P01601	Human	14.3407	14.4144	14.6804	14.4079	12.236	14.652	-0.713154	0.301884	0.889697			O75339	Human	11.2945	11.1225	11.2131	11.3161	11.3543	11.2396	0.0933229	0.252538	0.522337
O95760	Human	15.2994	15.1375	14.9231	14.3728	15.1439	15.329	-0.171441	0.558501	0.917535			P01619	Human	22.8504	22.6468	22.7247	22.8379	22.6249	23.0072	0.0827108	0.629911	0.943787			O75340	Human	8.39144	8.462	8.24917	8.87288	8.97557	8.97719	0.574347	0.000337826	0.027845
O95834	Human	13.0889	14.1308	13.8738	13.4863	13.0063	12.5981	-0.667633	0.103806	0.799273			P01700	Human	18.6137	18.8456	18.4615	18.5822	18.3289	18.2505	-0.253032	0.198844	0.817377			O75347	Human	8.35641	4.32866	8.16293	8.32314	4.42703	8.25894	0.0537022	0.972289	0.989015
O95841	Human	14.2245	14.0416	14.2169	13.9434	14.6583	14.4199	0.179568	0.420833	0.879429			P01701	Human	16.6412	17.393	18.702	17.0071	18.1927	18.5006	0.321399	0.621016	0.939026			O75348	Human	9.96341	9.87598	10.0468	10.0487	10.085	10.0413	0.0962527	0.2138	0.473949
O95861	Human	14.7459	13.8665	11.2733	11.7375	12.6865	13.1892	-0.757481	0.445617	0.881678			P01704	Human	15.3587	15.7736	16.2202	16.1658	15.3222	16.1295	0.0883788	0.793753	0.977799			O75351	Human	9.73198	9.7445	9.79025	9.88246	9.86767	9.89119	0.124861	0.0733241	0.293296
O95865	Human	17.8725	17.3722	17.9033	17.6558	18.1196	17.9682	0.198544	0.378235	0.858993			P01706	Human	16.83	16.9369	16.5576	16.2843	15.7862	16.2849	-0.656357	0.0179671	0.531292			O75354	Human	7.02817	7.08798	7.03225	7.08113	7.28415	7.02309	0.0799879	0.388626	0.631837
O95954	Human	15.5711	15.8765	15.7635	15.6133	15.5734	15.6201	-0.134797	0.336589	0.84673			P01709	Human	17.021	16.9306	16.8683	17.1694	16.7226	16.7533	-0.0582124	0.752296	0.977799			O75363	Human	5.90695	5.66941	5.98592	5.69021	6.28887	5.94962	0.122142	0.496484	0.714042
O95967	Human	18.7027	18.6119	18.4541	18.2924	18.4413	18.7837	-0.0837429	0.639824	0.941267			P01714	Human	18.9823	19.0443	18.8503	18.1536	16.3718	19.0945	-1.08565	0.146022	0.780304			O75367;Q9P0M6	Human	7.75485	7.56499	7.09671	7.38542	7.61853	7.54386	0.043753	0.812134	0.908232
O95971	Human	16.4725	16.4632	17.7926	17.5243	15.6818	17.0096	-0.17085	0.780628	0.961586			P01715	Human	17.4017	16.3274	18.0143	15.7972	16.4371	17.5394	-0.656594	0.300652	0.889697			O75368	Human	7.55364	7.26688	7.53153	7.5378	7.60428	7.41591	0.0686411	0.529621	0.737976
O95980	Human	15.0807	15.6168	14.915	15.0503	15.398	15.1618	-0.000808158	0.997185	0.999319			P01717	Human	16.8507	16.1791	16.4484	15.8063	16.2289	15.0489	-0.798017	0.057117	0.685865			O75369	Human	10.0302	10.0545	10.0356	10.103	10.216	10.0764	0.0916726	0.212534	0.472411
O95998	Human	20.3726	20.1718	20.517	21.1229	20.2574	20.2765	0.198462	0.48896	0.896224			P01721	Human	15.4686	14.9992	15.3319	15.482	15.4563	14.6292	-0.0774066	0.792358	0.977799			O75436	Human	4.86625	5.73772	5.42983	5.57818	5.27774	5.51277	0.11163	0.638035	0.806376
O96009	Human	18.6506	18.4152	18.7724	18.7222	18.742	18.9985	0.20815	0.226643	0.823873			P01766	Human	13.995	15.6021	14.0895	14.2539	12.5255	14.3637	-0.847807	0.235831	0.862665			O75462	Human	8.09898	8.37956	8.30868	8.30862	7.99053	8.2576	-0.0768285	0.540624	0.744179
O96033	Human	16.0041	16.1927	15.8824	15.9331	15.5654	16.03	-0.183542	0.330718	0.84673			P01768;P0DP03	Human	16.6835	18.3343	18.7581	19.5161	15.844	15.9954	-0.806818	0.487574	0.907577			O75487	Human	10.18	10.1544	10.0395	10.1369	10.0427	10.1435	-0.0169412	0.818827	0.912043
P00167	Human	13.3263	13.5171	13.5887	13.0376	12.652	13.1194	-0.541014	0.0195688	0.589583			P01780	Human	18.0884	17.7278	18.5995	17.4942	18.7203	17.5415	-0.219906	0.602446	0.932726			O75503	Human	10.1123	10.0103	10.2413	10.1617	10.2603	10.5528	0.20364	0.146374	0.39264
P00338	Human	16.8095	16.6277	17.0198	17.1282	17.2627	17.4298	0.454573	0.0281514	0.646524			P01782;P0DP04	Human	14.639	15.7307	14.9447	15.4207	14.4747	15.6469	0.0759662	0.858455	0.978561			O75509	Human	4.47262	2.95408	3.62391	4.70143	4.59846	4.71391	0.98773	0.0328174	0.209047
P00352	Human	15.8934	16.221	15.8524	15.8673	16.1131	16.1668	0.0601429	0.721976	0.955844			P01817	Human	17.4767	17.642	16.6	14.7418	16.7297	15.4382	-1.60301	0.0254365	0.560296			O75531	Human	7.86096	7.96369	7.86369	7.82595	7.92736	7.95464	0.00654192	0.928207	0.971047
P00390	Human	14.644	14.8887	15.1106	14.9308	14.7918	14.5097	-0.137003	0.48339	0.896224			P01833	Human	21.6957	21.6685	21.6169	21.6099	21.4676	21.4312	-0.157443	0.293154	0.889697			O75594	Human	10.4443	10.3262	10.1423	10.5759	10.6044	10.4228	0.230108	0.0620596	0.273504
P00441	Human	17.4677	17.9167	17.5493	17.9999	18.0541	17.522	0.214067	0.342516	0.84673			P01834	Human	21.4164	21.6592	21.2491	21.7067	21.8566	21.807	0.348492	0.0760321	0.718743			O75608	Human	8.89213	8.94897	8.92253	9.04374	8.74776	9.0065	0.011458	0.907374	0.960707
P00450	Human	18.4322	18.5912	18.4287	18.4473	18.4899	18.6231	0.0360792	0.77814	0.961447			P01859	Human	22.5387	22.5259	22.3745	22.5953	22.4151	22.2454	-0.0610603	0.711625	0.964677			O75629	Human	6.92269	6.96874	7.43447	7.06231	7.54905	6.94769	0.077718	0.719309	0.852514
P00491	Human	14.3938	13.6649	14.1325	14.3824	14.6863	14.0896	0.322348	0.241688	0.823873			P01860	Human	18.5549	18.7674	18.044	18.4939	17.7073	18.0889	-0.358739	0.247841	0.867687			O75631	Human	6.02968	6.28748	6.18172	5.82872	6.56989	6.04874	-0.0171745	0.932781	0.97228
P00492	Human	12.579	13.3449	13.3073	12.6644	12.7906	13.2565	-0.173287	0.549187	0.917535			P01861	Human	17.9617	18.7472	18.0113	18.1209	18.5501	18.561	0.170625	0.54586	0.917702			O75674	Human	8.14145	7.90216	7.86125	8.11862	7.93862	8.09232	0.0815674	0.44815	0.680308
P00505	Human	13.5926	12.2121	11.9869	12.8962	13.3808	12.8041	0.429875	0.375402	0.858993			P01871	Human	17.9242	17.8989	17.8845	17.8971	17.4251	17.7225	-0.22096	0.239135	0.862665			O75691	Human	11.5037	11.1963	11.1663	11.2806	11.4426	11.4277	0.0948548	0.42673	0.662404
P00533	Human	13.5462	13.9312	14.1802	14.1401	13.7448	13.041	-0.243958	0.47657	0.896224			P01876	Human	22.6618	23.1167	22.9411	23.2186	22.3219	22.643	-0.178736	0.529071	0.914888			O75695	Human	7.26091	7.15592	6.99669	7.15941	7.13064	7.18902	0.0218482	0.804448	0.904173
P00558	Human	17.5666	17.7542	17.7389	17.5902	17.8006	17.731	0.0206864	0.87612	0.980632			P01903;P01906	Human	13.4697	14.4563	14.3307	14.2549	12.7355	13.6713	-0.531707	0.281906	0.889697			O75752	Human	7.1915	7.01791	6.94772	7.18066	7.4331	7.24393	0.233521	0.0598209	0.27035
P00568	Human	14.0712	13.703	14.0257	13.8187	13.8504	13.9697	-0.0536941	0.727416	0.956891			P02452	Human	18.3488	17.9885	18.1037	18.3241	18.2302	17.7389	-0.049209	0.823845	0.977799			O75781	Human	6.3714	6.26292	6.00395	5.98771	5.99134	6.48127	-0.0593138	0.736396	0.865225
P00734	Human	20.8241	20.6795	20.8267	20.8915	20.9013	20.8956	0.119414	0.331468	0.84673			P02458	Human	16.2369	16.6282	16.4021	16.7584	16.4711	16.1398	0.0340457	0.87797	0.984424			O75787	Human	9.33836	8.88258	8.88134	9.38342	9.29107	9.31569	0.295969	0.0724808	0.291548
P00736	Human	15.0645	15.3239	15.2883	15.7398	15.3465	15.557	0.322223	0.0842265	0.771371			P02461	Human	16.9864	16.6343	16.9737	16.8406	17.6875	16.1831	0.0389501	0.922192	0.989198			O75822	Human	8.16577	7.85649	7.98042	7.9746	8.07991	7.69869	-0.0831573	0.54418	0.747183
P00738	Human	20.2413	20.5073	20.5279	20.6703	20.2743	20.3867	0.0182689	0.913815	0.994668			P02462	Human	16.7283	17.3195	15.7682	15.6871	14.9585	16.2223	-0.982737	0.0865057	0.729786			O75874	Human	8.30102	8.24197	8.1516	8.41543	8.4965	8.4938	0.237048	0.013639	0.153297
P00740	Human	13.9353	13.9236	13.0788	13.7272	13.6401	13.9256	0.118371	0.670045	0.946398			P02489	Human	13.6776	13.9338	13.5896	13.9487	13.9267	14.2755	0.316661	0.123084	0.742781			O75882	Human	11.2384	11.1938	11.187	11.2184	11.2322	11.1936	0.00835139	0.890185	0.951396
P00746	Human	15.673	15.8582	15.9669	15.8591	16.3502	16.2676	0.326279	0.116188	0.804101			P02511	Human	15.1669	15.1331	14.9171	15.1957	14.6283	14.2348	-0.386128	0.193972	0.811735			O75884	Human	7.39257	6.88302	6.82308	6.76653	7.12512	6.8066	-0.133471	0.488007	0.706516
P00747	Human	18.0558	18.0603	17.8009	18.1129	18.1444	18.1065	0.148917	0.286514	0.836667			P02533	Human	15.801	15.6808	15.8883	16.1545	16.3725	16.1168	0.424552	0.0298373	0.581931			O75886	Human	5.78673	5.49424	6.09747	5.94208	5.39419	6.29924	0.0856883	0.753324	0.873419
P00748	Human	15.9442	15.8807	15.7844	16.1043	16.0128	16.0594	0.189049	0.149797	0.8079			P02538	Human	14.078	15.5522	14.4768	14.9072	15.2386	14.6358	0.224894	0.594	0.931558			O75891	Human	8.38382	8.5523	8.51977	8.54064	8.58594	8.65256	0.107755	0.196649	0.454063
P00749	Human	16.3565	16.3344	16.2334	16.5815	16.617	16.4014	0.225204	0.11704	0.804101			P02545	Human	13.8903	13.1307	13.9611	13.2862	13.4532	13.0276	-0.405011	0.179357	0.803661			O75928	Human	6.09437	7.12078	6.78194	8.06022	8.35406	8.75612	1.72444	0.00107834	0.0536167
P00751	Human	17.4305	17.475	17.3865	17.3479	17.5055	17.5091	0.0235009	0.846454	0.974172			P02647	Human	19.6078	19.4654	19.1216	19.4267	19.3186	19.5154	0.0219962	0.906	0.984857			O75936	Human	8.56981	8.55998	8.50939	8.59825	8.70309	8.68603	0.116066	0.116149	0.355008
P00915	Human	14.3341	14.6897	14.5313	14.6725	15.2234	14.5523	0.297724	0.218481	0.823873			P02649	Human	18.5717	18.9916	18.5535	18.7451	18.481	18.577	-0.104551	0.587965	0.930637			O75955	Human	7.29928	7.32045	7.24759	7.25768	7.4972	7.42076	0.102772	0.253954	0.524094
P00918	Human	17.691	17.6866	17.5864	17.8909	17.7365	17.5877	0.083714	0.545759	0.916377			P02652	Human	15.7036	16.6784	15.2899	16.2682	14.7836	15.8075	-0.27085	0.605895	0.932726			O75976	Human	6.72087	6.76905	6.79961	6.82433	6.86973	6.90349	0.102671	0.145723	0.391791
P00966	Human	18.2452	18.234	18.0775	18.2235	18.2455	18.0507	-0.012361	0.924599	0.995605			P02654	Human	16.2491	15.0325	16.2379	15.7564	14.7126	15.9385	-0.370681	0.453066	0.907577			O76070	Human	4.21562	4.21599	4.7708	4.29579	4.5358	4.54403	0.0577367	0.748823	0.870799
P00995	Human	17.4947	17.4081	17.5809	17.6261	17.7135	17.8201	0.225332	0.115211	0.804101			P02655	Human	14.402	12.9284	13.1639	13.8934	13.9895	13.6221	0.336894	0.428435	0.907577			O76076	Human	9.55869	9.58734	9.53111	9.55162	9.57152	9.16644	-0.129189	0.325265	0.581343
P01008	Human	18.6995	18.6002	18.7334	18.6656	18.6627	18.8817	0.0589846	0.655257	0.941792			P02656	Human	14.1166	14.9991	15.6313	15.9822	15.6442	15.6032	0.827549	0.0744405	0.718743			O94760	Human	8.10198	8.0509	8.12354	8.1439	8.22687	8.21457	0.102979	0.147038	0.392873
P01009	Human	21.5218	21.4866	21.5437	21.7287	21.4424	21.5362	0.0517428	0.697845	0.951112			P02671	Human	17.0907	17.6284	17.4751	17.0629	17.1266	17.1618	-0.280969	0.17385	0.803661			O94772	Human	10.1897	10.1275	10.1019	9.98502	10.1068	10.1416	-0.0618741	0.415621	0.65233
P01011	Human	19.3681	19.214	19.2132	19.0751	19.4769	19.606	0.120919	0.511902	0.903191			P02675	Human	16.3561	15.9518	16.2567	16.1329	16.6372	16.4454	0.21702	0.317537	0.893448			O94832	Human	6.33293	6.24972	6.79489	6.414	6.47957	6.7326	0.0828761	0.63751	0.806376
P01019	Human	18.6344	18.1707	18.1488	18.5416	18.4345	18.1315	0.0512341	0.801745	0.966159			P02679	Human	14.9159	14.7579	14.7488	15.0519	14.7904	14.5493	-0.0103612	0.955597	0.990846			O94856	Human	7.84581	7.72861	7.89556	8.13425	8.12928	7.99359	0.262383	0.0146723	0.158368
P01023	Human	17.3256	17.3716	17.5073	17.2706	17.5194	17.3796	-0.0116338	0.931102	0.995605			P02743	Human	13.8311	13.6192	13.9286	14.2662	13.6602	14.2087	0.252096	0.281988	0.889697			O94886	Human	6.11989	5.29948	6.09047	6.04297	5.93752	5.69378	0.0548109	0.826011	0.915504
P01024	Human	16.2322	16.1833	16.2261	16.3371	16.2944	16.35	0.113319	0.331963	0.84673			P02748	Human	16.9772	16.6063	16.2199	16.3092	16.2083	16.5878	-0.232694	0.359965	0.898657			O94903	Human	7.17707	6.82605	7.10112	7.15208	7.09107	6.72451	-0.0455247	0.769681	0.884841
P01031	Human	14.7	14.7143	14.574	14.3917	14.6952	14.1224	-0.259637	0.190108	0.822948			P02749	Human	18.3472	18.497	18.299	18.4671	18.2892	18.5106	0.0411899	0.789224	0.977799			O94910	Human	10.2374	10.5299	10.5761	10.6815	10.4446	10.4961	0.092918	0.458499	0.682977
P01033	Human	17.093	16.8773	15.6178	16.7472	17.141	16.6077	0.302634	0.490888	0.896224			P02750	Human	18.5155	18.8215	18.5095	18.6475	18.465	18.2127	-0.173755	0.378231	0.898657			O94915	Human	6.89624	6.88224	6.20734	7.69023	7.66278	7.8902	1.08579	0.00151164	0.0674044
P01034	Human	20.8703	20.7026	20.5651	20.7458	20.9096	20.7421	0.0865244	0.547656	0.917535			P02751	Human	20.486	20.6337	20.3147	20.3463	20.2682	20.5215	-0.099467	0.556287	0.917702			O94919	Human	10.9993	11.0547	11.0489	11.0542	11.0722	11.1027	0.042064	0.500074	0.716822
P01036	Human	17.4075	17.1436	16.2729	16.5669	16.7089	16.9197	-0.209498	0.526292	0.911507			P02753	Human	20.7048	20.8131	20.6071	20.7962	20.6118	20.7774	0.0201243	0.894016	0.984424			O94933	Human	6.21115	6.05256	6.27581	5.86442	6.17645	6.54583	0.0157277	0.931919	0.97228
P01040	Human	20.4937	20.7259	20.5304	20.5976	20.6198	20.5689	0.0120956	0.924054	0.995605			P02760	Human	25.1285	25.0958	25.2208	25.1313	24.9947	25.3081	-0.00367176	0.981336	0.991996			O94985	Human	8.68428	8.75247	8.6791	8.62353	8.78198	8.82454	0.0380667	0.637839	0.806376
P01042	Human	24.3298	24.6406	24.6327	24.6309	24.6774	24.6715	0.125511	0.389889	0.864779			P02763	Human	20.3842	20.3483	20.4238	20.5614	20.3051	20.3489	0.0196898	0.895925	0.984424			O94991	Human	7.60645	7.86393	7.90507	7.65047	7.77007	7.97809	0.00772547	0.951327	0.978673
P01111	Human	15.2162	14.9835	15.3002	14.7519	14.9836	15.0471	-0.239104	0.162971	0.807923			P02765	Human	20.6223	20.6981	20.4834	20.5959	20.4578	20.3789	-0.123715	0.43181	0.907577			O95084	Human	8.00095	7.79868	7.99568	7.89652	7.98569	8.11156	0.0661531	0.500242	0.716822
P01116	Human	14.129	15.0129	14.7398	15.0437	15.0807	15.0058	0.41617	0.13291	0.804101			P02766	Human	18.9629	18.5791	18.5449	19.4534	18.3248	18.7576	0.149681	0.647859	0.948695			O95154	Human	7.031	7.09126	6.99643	7.29736	7.49584	7.51028	0.394935	0.002731	0.0783475
P01127	Human	16.4022	16.4525	16.1848	16.5401	15.3404	16.2657	-0.297798	0.391515	0.864779			P02768	Human	25.1134	25.1196	25.0428	25.0881	24.9627	24.9935	-0.0771468	0.584062	0.929658			O95164	Human	6.7877	7.36562	6.41462	6.47028	6.74276	6.73548	-0.206469	0.424138	0.660743
P01130	Human	17.8512	17.9882	18.0008	17.8425	18.232	18.1074	0.113936	0.467326	0.890612			P02774	Human	19.3271	19.0039	18.8397	19.1143	19.0712	19.0957	0.0368082	0.837986	0.977799			O95171	Human	6.44557	6.70944	6.49073	6.53415	6.69461	6.25348	-0.0545027	0.700362	0.839556
P01133	Human	21.8575	21.8571	21.8073	22.0346	21.8665	21.873	0.0840766	0.494937	0.898295			P02787	Human	20.6941	20.7703	20.6733	20.5927	20.6112	20.6247	-0.103068	0.460452	0.907577			O95185	Human	8.31782	8.17365	8.17082	7.74349	7.63459	7.69706	-0.529049	0.000309723	0.027211
P01138	Human	13.8434	13.8473	13.5267	12.8331	14.044	13.6268	-0.237831	0.487333	0.896224			P02788	Human	13.9984	14.6113	14.3097	14.426	14.3325	14.4028	0.0806185	0.689788	0.96137			O95196	Human	13.3204	13.3366	13.293	13.4024	13.4774	13.4313	0.120386	0.0880758	0.313979
P01210	Human	18.2879	18.0006	19.5823	18.6016	18.4831	18.409	-0.125711	0.772036	0.961447			P02790	Human	21.3121	21.2122	21.3599	21.335	21.3617	21.2736	0.0287161	0.838292	0.977799			O95206	Human	6.31815	6.23418	5.83956	6.13295	6.11204	6.38573	0.0796072	0.612909	0.79045
P01215	Human	15.7354	15.8072	15.6838	15.6105	16.0838	15.7214	0.0631141	0.70761	0.951112			P02810	Human	18.2994	18.5704	18.3456	18.6906	18.3372	18.5896	0.134011	0.453702	0.907577			O95274	Human	7.21643	6.89648	6.91812	7.00157	7.43014	7.26935	0.22334	0.166256	0.421326
P01225	Human	15.0904	15.0695	14.7517	15.5461	14.7735	15.0813	0.163148	0.505348	0.903191			P03950	Human	14.9784	16.036	15.1982	16.4849	15.5114	14.622	0.135222	0.802627	0.977799			O95279	Human	8.05383	8.19231	7.9302	8.15803	8.47144	8.14208	0.198402	0.147421	0.392953
P01258	Human	17.1671	16.5426	16.2057	16.7882	16.7412	16.0859	-0.100011	0.761175	0.961447			P03951	Human	17.4164	16.9585	17.0601	17.4039	17.5249	17.2112	0.234995	0.249652	0.868321			O95292;Q9P0L0	Human	5.83362	6.19537	5.50859	6.26668	6.62172	6.32831	0.559708	0.0256505	0.187049
P01266	Human	15.5584	15.5563	15.726	15.5616	15.0525	15.2111	-0.338515	0.0918224	0.785994			P03973	Human	16.2925	15.5319	15.5518	15.8983	16.237	15.4413	0.0668364	0.831591	0.977799			O95297	Human	8.7625	8.74611	8.59483	8.74501	8.76863	8.83239	0.0808665	0.312951	0.577116
P01344	Human	14.2921	14.1676	15.0903	14.1654	14.2982	13.9394	-0.38234	0.211152	0.823873			P04004	Human	18.3963	18.4397	18.4035	18.3394	18.1736	18.3477	-0.126298	0.390531	0.898657			O95336	Human	12.445	12.565	12.534	12.6326	12.6794	12.6933	0.153744	0.0539156	0.260637
P01589	Human	16.8378	16.628	15.791	16.8154	16.4647	15.9511	-0.00852379	0.981321	0.997965			P04040	Human	14.3888	14.4372	15.0567	14.1903	13.5565	14.3053	-0.610257	0.0739647	0.718743			O95342	Human	6.9388	6.90935	6.53082	7.13986	7.34787	6.93606	0.348272	0.0627208	0.273504
P01591	Human	21.1454	21.3004	21.2949	21.392	21.3494	21.3241	0.108287	0.381935	0.859453			P04062	Human	15.5752	15.4732	15.22	15.4656	15.2813	15.3883	-0.0444241	0.790039	0.977799			O95388	Human	6.02415	5.97012	6.1298	6.53943	6.48718	6.39924	0.433927	0.00108006	0.0536167
P01593;P01594	Human	20.492	19.4787	21.2302	19.6394	20.4857	20.4566	-0.206411	0.685516	0.951112			P04066	Human	16.9801	16.7686	16.2565	16.9245	16.8428	16.6958	0.152654	0.51541	0.913156			O95398	Human	7.31497	7.16582	7.08157	6.86358	7.34662	7.24451	-0.0358853	0.80897	0.906853
P01599	Human	15.1998	15.6886	14.4758	14.6025	14.6386	14.4965	-0.54222	0.130258	0.804101			P04070	Human	17.4072	17.0519	17.6305	17.2267	17.9564	17.6885	0.260642	0.340837	0.893482			O95428	Human	5.70824	5.21076	5.48836	6.39422	6.20271	6.22504	0.804866	0.00102065	0.0533878
P01601	Human	15.6857	14.6179	13.6831	14.0255	14.524	13.6053	-0.610622	0.294777	0.84144			P04075	Human	17.1325	17.2167	16.8044	16.9443	16.9541	17.1778	-0.0258139	0.887045	0.984424			O95433	Human	7.92999	7.72414	7.76902	7.76169	7.95381	7.97869	0.0903493	0.369808	0.618536
P01619	Human	22.5818	22.709	22.6991	22.8109	22.7417	22.7662	0.109664	0.365941	0.85497			P04080	Human	17.1443	17.0394	17.0792	16.4542	16.7589	16.6581	-0.463879	0.0199484	0.552609			O95445	Human	9.50052	9.36477	9.33905	9.43716	9.38266	9.52099	0.0454874	0.571775	0.762575
P01700	Human	18.6458	18.563	18.5615	18.5766	18.5397	18.1414	-0.170848	0.318977	0.84673			P04083	Human	16.4922	16.8971	16.5696	16.7373	16.052	16.3981	-0.257159	0.299012	0.889697			O95450	Human	7.23133	7.37368	7.37753	7.18416	7.39845	7.45502	0.018365	0.853172	0.928736
P01701	Human	18.3885	18.3059	18.4048	17.8929	18.2565	18.4244	-0.175119	0.338156	0.84673			P04114	Human	12.5905	12.0431	12.1784	12.0622	12.2385	11.8955	-0.205252	0.34423	0.893482			O95460	Human	4.74226	5.16991	4.94468	4.03219	4.59664	4.83803	-0.463328	0.0829779	0.306147
P01704	Human	15.1738	15.0401	14.7241	15.3476	15.1673	15.5453	0.374097	0.0782988	0.761287			P04118	Human	16.2516	16.9921	15.8247	16.4466	14.1845	16.2791	-0.719393	0.313596	0.892622			O95467	Human	6.40256	6.3565	5.89009	6.05454	6.41987	6.33513	0.0534618	0.761966	0.879614
P01706	Human	16.8749	16.929	16.8191	17.3248	17.3222	17.1632	0.395738	0.0151043	0.53536			P04155	Human	18.6527	18.4826	19.2056	17.4232	17.402	18.1575	-1.11938	0.00832182	0.479628			O95477	Human	5.51173	5.6915	5.6851	5.62991	5.86933	5.59575	0.0688844	0.520023	0.733261
P01709	Human	16.7561	16.8953	16.9823	16.7722	16.8515	16.8817	-0.0427508	0.737323	0.957942			P04156	Human	19.0427	19.4222	18.7234	19.0662	18.95	19.1551	-0.0056972	0.979412	0.991185			O95490	Human	7.45749	7.38491	7.14647	7.55885	7.49914	7.81755	0.29556	0.0518504	0.255634
P01714	Human	19.3382	19.3028	19.8846	18.6154	19.2528	19.1608	-0.498909	0.0911136	0.785994			P04180	Human	18.2906	18.3906	18.3347	18.7214	18.089	18.2823	0.0256182	0.901556	0.984424			O95497	Human	8.64348	8.57018	8.52084	8.75083	8.68104	8.7109	0.136093	0.0796404	0.302596
P01715	Human	17.0754	17.0055	16.9551	15.9804	16.5321	16.7524	-0.590352	0.0351135	0.658491			P04196	Human	15.4101	15.436	15.1485	15.6836	15.0902	15.2205	-0.000104229	0.999614	0.999614			O95502	Human	9.74443	9.66793	9.76071	9.76997	9.58496	9.39804	-0.140032	0.232063	0.497018
P01717	Human	15.7685	16.3297	15.9099	16.5288	16.1715	15.0495	-0.0861142	0.838357	0.973283			P04211	Human	17.7614	16.8555	18.1364	17.262	18.3495	17.689	0.182432	0.676146	0.955576			O95630	Human	6.38889	6.01825	6.03659	7.04922	7.17787	6.97739	0.920247	0.000248938	0.0248368
P01721	Human	15.4882	15.5475	15.9424	16.4065	16.5226	15.7067	0.552532	0.0792019	0.763026			P04216	Human	17.6238	17.681	17.4221	17.6516	17.3111	17.3222	-0.147337	0.415302	0.905369			O95633	Human	7.57538	7.53174	7.4316	7.64361	7.57389	7.54181	0.0735279	0.332324	0.585821
P01766	Human	12.7278	13.5159	13.9187	13.0845	12.6219	13.0872	-0.456255	0.216817	0.823873			P04217	Human	19.2774	19.245	19.0071	18.9887	19.0199	19.1691	-0.117256	0.469654	0.907577			O95716	Human	7.03467	6.84951	6.72031	6.56765	7.08137	7.05106	0.0318644	0.851317	0.927346
P01768;P0DP03	Human	18.6069	17.8806	17.2869	16.8858	18.2452	17.3498	-0.431201	0.389	0.864779			P04233	Human	17.4726	17.7416	17.5872	17.5454	17.6605	17.3381	-0.0857908	0.614234	0.936635			O95727	Human	3.60073	3.07064	3.9628	4.34875	5.45543	4.15019	1.10673	0.0296488	0.201312
P01780	Human	18.398	19.0141	18.215	18.2317	18.5843	19.2513	0.146751	0.674051	0.946398			P04259	Human	17.2384	17.552	17.5995	17.3106	17.1191	17.1196	-0.280225	0.139549	0.759147			O95747	Human	7.54266	7.27182	7.43517	7.46973	7.63728	6.90726	-0.0784605	0.704194	0.841568
P01782;P0DP04	Human	15.5077	15.6762	15.6632	15.6094	15.697	15.8747	0.111367	0.428812	0.879635			P04264	Human	17.9098	17.8892	17.8704	17.7871	17.3628	17.9168	-0.20092	0.320066	0.893482			O95757	Human	5.50384	5.60012	5.42589	5.54113	5.11696	5.57446	-0.0991018	0.497386	0.71468
P01817	Human	14.5641	15.4104	15.1735	15.8654	15.2925	16.2048	0.738183	0.0597061	0.706046			P04275	Human	15.2925	15.5655	15.4058	15.2349	15.4148	15.3701	-0.0813192	0.60625	0.932726			O95831	Human	5.87628	5.87956	5.78498	5.85722	5.58541	5.7013	-0.132291	0.183174	0.440427
P01833	Human	22.0431	22.0809	21.868	21.9399	22.17	21.9224	0.0134126	0.924317	0.995605			P04278	Human	14.1429	14.5674	14.0066	14.1408	13.6171	13.3696	-0.529789	0.0866827	0.729786			O95834	Human	6.54399	6.38378	5.60786	6.48906	6.33248	6.37284	0.219579	0.399908	0.640104
P01834	Human	21.1735	20.7232	20.9988	20.3416	19.7879	20.9881	-0.592636	0.115038	0.804101			P04279	Human	17.988	18.0544	18.2944	18.0963	18.1712	17.9334	-0.0453022	0.784933	0.977799			O95841	Human	8.02172	7.92366	7.59857	7.80605	7.88681	7.54483	-0.102088	0.504	0.720311
P01859	Human	22.2812	21.9979	22.2756	22.5655	22.0019	22.3311	0.114603	0.562469	0.917535			P04280	Human	16.2509	16.3694	16.2201	16.0551	15.8238	17.0016	0.0133873	0.967742	0.990846			O95848	Human	6.9632	6.54892	6.67664	7.20071	6.8124	7.02466	0.283002	0.0981172	0.325859
P01860	Human	18.4011	18.5132	18.8395	18.8222	18.6477	18.8236	0.179862	0.299374	0.843847			P04406	Human	17.7912	18.1044	17.9477	18.1451	18.2077	18.1036	0.20436	0.219287	0.842826			O95857	Human	7.9014	7.75628	8.02442	7.80251	8.1722	7.87739	0.0566654	0.662803	0.820584
P01861	Human	18.9369	18.0282	18.7159	18.4592	18.6983	18.19	-0.111181	0.70042	0.951112			P04424	Human	14.7138	14.5144	14.2483	15.0485	15.1284	14.9418	0.547378	0.0186922	0.533028			O95861	Human	6.44002	6.41838	6.58971	6.17389	6.04106	6.04199	-0.397058	0.00226088	0.0781425
P01871	Human	18.2636	18.3488	18.0801	18.1626	18.2122	18.1448	-0.0576291	0.661452	0.944439			P04746	Human	21.9813	21.6584	20.1296	21.5579	20.3965	21.0894	-0.241866	0.67306	0.955033			O95865	Human	10.9394	11.023	10.9536	11.0247	11.1702	11.1656	0.148179	0.0807038	0.304281
P01876	Human	22.8874	22.8253	22.6442	22.6656	22.8209	22.6283	-0.0807117	0.559604	0.917535			P04792	Human	16.4147	17.1291	16.5421	16.5687	16.882	16.5659	-0.0231555	0.924218	0.989198			O95954	Human	8.70724	8.9147	8.76042	8.80147	8.8889	8.77418	0.0273965	0.743724	0.869329
P01903;P01906	Human	13.1298	13.3651	14.7921	13.5371	12.9734	14.8424	0.021947	0.97336	0.996929			P04899	Human	15.2844	15.6661	15.5163	15.794	15.2466	15.6039	0.05923	0.779354	0.977799			O95967	Human	11.0968	11.1095	11.0706	11.1284	11.2055	11.1649	0.0739236	0.25843	0.530914
P02452	Human	18.7833	18.7709	18.4686	18.662	18.8222	18.7181	0.0598116	0.685293	0.951112			P05023	Human	15.3536	15.8219	14.9808	15.4597	14.7655	15.3264	-0.201578	0.510742	0.912485			O95971	Human	10.4231	10.1834	10.2115	10.247	10.2787	10.1704	-0.0406295	0.655464	0.814464
P02458	Human	17.1143	17.1279	16.6168	15.7459	16.3923	16.1063	-0.871514	0.00943235	0.452334			P05026	Human	16.2234	16.1256	16.0572	16.2549	15.9428	16.2467	0.0127375	0.938092	0.990846			O95980	Human	8.49612	8.38194	8.39719	8.29418	8.4892	8.41043	-0.0271472	0.738503	0.866457
P02461	Human	17.2392	17.1453	16.8535	16.7849	17.2102	17.0302	-0.0708713	0.698557	0.951112			P05060	Human	21.8782	22.862	21.6603	21.5302	21.3138	22.5801	-0.325438	0.495573	0.908742			O95998	Human	11.8871	11.8433	11.7952	11.8871	11.8035	11.718	-0.0390331	0.604834	0.784697
P02462	Human	15.2814	14.9052	15.2442	15.3899	15.1104	15.4416	0.170419	0.346948	0.84673			P05062	Human	19.2859	18.9096	19.1629	18.8581	18.8938	18.8875	-0.239634	0.174888	0.803661			O96009	Human	11.5481	11.4174	11.4595	11.5116	11.5387	11.5211	0.0487886	0.475538	0.696131
P02489	Human	14.0708	14.054	13.6038	13.8235	14.1265	13.7507	-0.00929489	0.962384	0.996929			P05067	Human	15.98	16.9209	16.8721	17.2797	16.6628	16.8528	0.340778	0.316383	0.893363			O96013	Human	6.3715	6.58299	6.16059	6.44436	6.04908	6.49776	-0.0412941	0.805637	0.904547
P02511	Human	15.0583	15.0501	15.3425	15.9282	15.2756	15.4373	0.396728	0.105076	0.799273			P05090	Human	23.8673	23.9123	23.8303	23.8981	23.9225	24.0288	0.0798571	0.572198	0.922193			O96033	Human	8.7804	8.74195	8.7037	8.63041	8.47684	8.66611	-0.150897	0.0899218	0.317584
P02533	Human	16.2196	16.8844	15.7978	15.8132	16.1061	16.6456	-0.112294	0.754952	0.960804			P05109	Human	15.5928	15.1925	15.7494	15.6086	15.897	16.3336	0.434812	0.131239	0.758833			P00167	Human	6.65712	6.90326	6.8982	6.98206	6.76604	7.02794	0.105823	0.364017	0.616019
P02538	Human	14.0382	14.9656	15.0531	15.0396	14.9885	14.896	0.289089	0.35466	0.84673			P05154	Human	21.6295	21.6381	21.6671	21.733	21.6469	21.6454	0.0302209	0.825058	0.977799			P00326	Human	7.37026	7.35942	7.46475	7.7763	7.49888	7.52007	0.200272	0.0784374	0.300293
P02545	Human	13.2009	13.2509	13.0658	13.33	13.1683	13.4176	0.132762	0.345395	0.84673			P05155	Human	21.759	21.7675	21.6147	21.7504	21.5185	21.6982	-0.0580567	0.704076	0.962727			P00338	Human	10.7292	10.4145	10.4128	10.5713	10.5841	10.5955	0.0647603	0.547414	0.749355
P02647	Human	19.8302	19.8236	20.133	19.9271	19.6724	19.9203	-0.0890114	0.577663	0.917535			P05156	Human	18.12	18.1423	17.9126	17.6077	17.6745	17.7045	-0.396079	0.0313631	0.581931			P00352	Human	9.40389	9.50341	9.51884	9.68618	9.75929	9.6609	0.226739	0.0145167	0.157561
P02649	Human	19.1562	19.1901	19.0992	19.1122	19.0444	19.2418	-0.0157277	0.898238	0.989232			P05160	Human	13.5732	13.2079	13.3276	12.8768	12.9926	13.0624	-0.392314	0.0489609	0.665348			P00390	Human	7.84598	7.65109	7.71963	7.84153	7.89891	7.84624	0.123324	0.14493	0.390692
P02652	Human	16.7254	16.8906	16.731	16.9029	17.0505	17.1471	0.251142	0.0987774	0.799273			P05164	Human	15.1198	15.1245	15.4275	14.92	15.0606	14.8789	-0.270767	0.136757	0.758833			P00439	Human	6.93182	6.76017	6.86811	6.76668	6.8401	7.01662	0.0211018	0.824684	0.915194
P02654	Human	15.7088	15.4484	15.3656	15.52	15.6156	15.0371	-0.116714	0.580104	0.917535			P05186	Human	14.9448	13.8471	15.2375	12.5356	13.6731	12.5385	-1.76072	0.00913034	0.479628			P00441	Human	9.72534	9.58552	9.92207	9.7727	9.78769	9.52073	-0.0506	0.685618	0.830312
P02656	Human	15.9821	15.7979	15.856	16.0001	15.8756	15.5208	-0.0798389	0.6442	0.941267			P05362	Human	17.1983	16.6835	17.5789	17.2635	17.1082	17.2468	0.0526322	0.838429	0.977799			P00450	Human	11.4869	11.4164	11.4026	11.62	11.6539	11.5974	0.188462	0.0209192	0.175208
P02671	Human	17.5312	17.6234	17.6542	17.609	17.7875	17.4496	0.0124681	0.929913	0.995605			P05387	Human	13.6143	14.8928	13.6875	13.4357	14.2065	13.0896	-0.487592	0.31218	0.892622			P00451	Human	4.82819	4.93885	4.60763	4.95146	5.27498	5.09943	0.317065	0.0403145	0.229405
P02675	Human	16.8054	16.6201	16.7116	16.8319	16.8395	16.7672	0.100485	0.419639	0.879429			P05388	Human	17.3402	19.5373	17.7917	17.9525	19.8518	19.804	0.979692	0.23486	0.862665			P00491	Human	7.33282	7.42128	7.39734	7.76312	7.69937	7.67422	0.328421	0.00192068	0.0725589
P02679	Human	15.1116	15.3257	15.2559	14.9105	15.3764	15.1261	-0.0934217	0.583425	0.917535			P05413	Human	16.9363	17.0672	16.7451	16.8881	16.8289	16.7172	-0.104826	0.521139	0.913156			P00492	Human	6.07912	6.15342	6.30582	6.16554	6.34478	6.22391	0.0652847	0.487829	0.706516
P02724	Human	14.5444	14.6901	14.2999	14.6743	14.2402	14.2066	-0.137794	0.489729	0.896224			P05451	Human	21.2354	21.0013	21.0185	21.3729	21.4886	21.2	0.268726	0.136368	0.758833			P00505	Human	6.97085	6.62132	6.67683	6.98661	6.93392	6.84861	0.166715	0.175025	0.432397
P02743	Human	13.5734	14.3194	14.042	14.3158	14.6286	14.2324	0.414	0.121591	0.804101			P05452	Human	20.1273	20.0978	19.5311	19.8638	19.9091	19.5079	-0.15846	0.508345	0.912485			P00533	Human	7.14401	6.87121	6.94255	7.09577	7.32988	7.35923	0.275706	0.0444841	0.237933
P02748	Human	16.3852	16.7137	16.755	16.7963	16.6056	16.6895	0.0791453	0.615952	0.93083			P05543	Human	19.0745	18.9403	19.0032	19.3517	19.0086	18.8975	0.0799732	0.657376	0.949953			P00558	Human	10.4916	10.5667	10.5122	10.6078	10.6193	10.6438	0.100136	0.141051	0.385974
P02749	Human	18.4979	18.4678	18.2072	18.1907	18.5718	18.3917	-0.00622582	0.969879	0.996929			P05546	Human	15.4637	15.437	15.4914	15.5164	15.365	15.383	-0.0425711	0.762542	0.977799			P00568	Human	5.85177	5.7339	5.9184	6.437	6.09271	6.14906	0.391569	0.0121238	0.144003
P02750	Human	18.9687	19.239	18.5726	18.8946	19.0168	18.9364	0.0225349	0.910745	0.994668			P05556	Human	16.9182	17.7413	17.2632	17.7522	16.6036	16.6705	-0.298783	0.456903	0.907577			P00734	Human	12.9083	12.9674	12.9074	13.0628	13.0683	13.0088	0.118933	0.0938328	0.321773
P02751	Human	20.707	20.7075	20.7579	20.855	20.7524	20.8273	0.0874857	0.455023	0.886941			P05787	Human	14.407	15.4575	15.0675	15.3912	14.5358	15.0747	0.0232433	0.947919	0.990846			P00736	Human	8.41299	8.43202	8.41569	8.26712	8.24025	8.27529	-0.159342	0.0299259	0.201481
P02753	Human	20.9567	21.185	20.9654	21.1495	21.0326	21.0949	0.0566395	0.667016	0.946398			P05937	Human	17.9419	18.0236	17.4702	18.2172	17.9506	17.6866	0.139532	0.557389	0.917702			P00738	Human	13.1656	13.2627	13.2156	13.335	13.3859	13.3017	0.126209	0.0924948	0.319341
P02760	Human	25.239	25.4153	25.2136	25.15	25.0984	25.2288	-0.130192	0.326429	0.84673			P05981	Human	13.4856	13.9219	14.635	13.3815	14.2009	14.5037	0.0145472	0.972178	0.990846			P00740	Human	7.0191	7.08665	6.86896	7.09752	7.0432	7.12711	0.0977052	0.260082	0.532682
P02763	Human	19.9919	20.3239	20.3303	20.2106	20.4509	20.3519	0.122431	0.44861	0.881678			P06213	Human	14.1376	14.7086	14.3996	14.5626	13.9506	15.001	0.0894823	0.779342	0.977799			P00746	Human	8.1733	8.11485	8.07611	8.30313	8.38414	8.37268	0.231897	0.0103637	0.13363
P02765	Human	20.4366	20.5144	20.7949	20.9556	20.5713	20.7667	0.182561	0.312227	0.84673			P06280	Human	18.165	17.4183	17.5639	17.8204	17.9116	18.005	0.196574	0.420093	0.906263			P00747	Human	10.1595	10.3303	10.2714	10.5114	10.5636	10.5593	0.291	0.00575418	0.107676
P02766	Human	17.97	18.8076	17.925	19.3354	18.1766	18.0735	0.294281	0.509521	0.903191			P06312	Human	18.1623	18.2523	18.0696	18.4947	18.2555	18.3006	0.188826	0.246482	0.866362			P00748	Human	8.23971	8.09408	7.85677	8.15053	8.50981	8.46137	0.310383	0.0667785	0.282925
P02768	Human	24.997	24.9981	24.9423	25.2142	24.9805	25.1859	0.147724	0.273902	0.823873			P06396	Human	19.984	20.209	20.2999	20.373	19.9892	20.028	-0.0342577	0.853675	0.978561			P00749	Human	9.28105	9.24796	9.23026	9.39518	9.49286	9.43755	0.188773	0.0212915	0.17673
P02774	Human	19.4285	19.3854	19.5113	19.5011	19.4606	19.6989	0.111825	0.406993	0.878349			P06576	Human	12.7613	12.5708	12.7626	12.9007	12.7598	12.8091	0.12495	0.412587	0.904992			P00750	Human	4.90607	4.84752	5.31002	5.51215	5.23993	5.11228	0.266914	0.147364	0.392953
P02787	Human	21.017	20.9305	20.9618	21.1067	21.117	21.1715	0.162001	0.187921	0.822948			P06681	Human	16.0627	16.0061	15.9656	16.1566	15.8907	16.1104	0.0410841	0.787867	0.977799			P00751	Human	9.88683	9.93868	9.91872	9.86759	9.91749	9.9479	-0.00375112	0.952275	0.978907
P02788	Human	14.8083	15.1513	14.7419	14.9034	15.0405	14.9069	0.0497627	0.755672	0.960955			P06702	Human	16.6404	16.8932	16.8775	16.4662	16.4002	16.683	-0.287206	0.120527	0.742781			P00915	Human	8.09843	7.92868	8.11474	8.20867	8.1514	8.20375	0.140662	0.109054	0.340891
P02790	Human	21.3283	21.6086	21.3303	21.5973	21.5212	21.4142	0.0884925	0.543461	0.915122			P06703	Human	19.3044	19.5684	19.5315	19.0974	18.7797	18.8304	-0.565626	0.0131176	0.501591			P00918	Human	10.1899	10.0219	10.098	10.2017	10.156	10.0813	0.0430291	0.580859	0.769127
P02792	Human	12.8867	12.8196	13.4038	14.0092	14.6057	11.5949	0.366572	0.653343	0.941792			P06727	Human	17.138	16.9829	17.2824	17.1498	17.0401	17.1199	-0.0311906	0.840325	0.978561			P00966	Human	10.5334	10.4906	10.4599	10.4706	10.4367	10.4382	-0.0461408	0.463931	0.687248
P02794	Human	13.5761	12.976	12.9092	12.7788	12.7043	12.5878	-0.463441	0.067989	0.718135			P06731	Human	17.375	16.8154	16.8133	17.4228	16.8427	17.0157	0.0925167	0.713457	0.964677			P00995	Human	11.5763	11.463	11.4179	11.435	11.4245	11.4006	-0.065709	0.370651	0.618713
P02810	Human	17.2039	17.063	17.2529	17.8209	17.0787	17.6005	0.326756	0.177982	0.822948			P06733	Human	17.0387	17.1108	16.5461	16.7497	16.5426	16.6592	-0.24804	0.254465	0.874453			P01008	Human	11.5541	11.6739	11.6028	11.7579	11.6836	11.6769	0.0958516	0.194958	0.452812
P03950	Human	15.9032	16.2134	15.5603	15.9965	16.246	15.8711	0.145579	0.509813	0.903191			P06734	Human	15.7717	16.4709	15.6481	15.6169	15.4524	15.2974	-0.508003	0.0898302	0.732561			P01009	Human	13.6134	13.5507	13.6068	13.6528	13.8283	13.7776	0.162601	0.0628922	0.273707
P03951	Human	17.3941	17.3128	17.1559	17.0251	17.3353	17.1603	-0.114005	0.449542	0.881678			P06744	Human	14.9137	15.404	15.2598	14.8741	14.9775	15.2092	-0.172239	0.400382	0.904178			P01011	Human	11.7347	11.6815	11.7113	11.7616	11.6688	11.8308	0.0445452	0.539575	0.743583
P03952	Human	13.2425	12.8257	12.5092	12.1691	13.0005	11.8194	-0.529432	0.183119	0.822948			P06753	Human	15.5213	15.5823	15.5326	15.5333	15.4672	15.0646	-0.190354	0.31643	0.893363			P01019	Human	12.2245	12.2238	12.1863	12.2765	12.3367	12.307	0.0951875	0.153349	0.401066
P03973	Human	15.6468	16.0161	16.1202	16.8823	16.6876	16.3004	0.695711	0.0166601	0.571372			P06756	Human	12.502	13.4266	12.7395	13.8899	13.2216	12.225	0.222797	0.64797	0.948695			P01023	Human	10.7791	10.7191	10.7215	10.8125	10.8166	10.8358	0.081734	0.209433	0.470791
P04003	Human	13.4798	13.873	13.8813	13.1762	14.0854	12.5887	-0.46125	0.278848	0.824321			P06865	Human	16.1924	16.2858	16.6308	16.4311	15.9191	16.2861	-0.157553	0.474389	0.907577			P01024	Human	9.05846	8.95774	8.97367	9.07602	9.14194	9.16664	0.131573	0.0883792	0.314649
P04004	Human	18.6759	18.8215	18.8794	18.8606	18.7311	18.7974	0.00412212	0.97387	0.996929			P06870	Human	22.8707	22.6972	23.0962	22.6714	22.4903	22.7309	-0.257149	0.176569	0.803661			P01031	Human	7.96811	7.94437	7.76886	7.80003	7.6969	8.08534	-0.0330283	0.792681	0.897997
P04040	Human	14.5002	14.7088	14.626	14.6223	14.6403	14.8409	0.0895359	0.517213	0.904439			P07108	Human	15.8187	15.8325	15.511	15.593	14.9448	15.1234	-0.500296	0.0600398	0.685865			P01033	Human	9.32183	9.34333	9.17574	8.52136	9.25514	8.99783	-0.355521	0.105013	0.333686
P04062	Human	15.9324	15.8639	16.0852	16.0222	16.044	16.4849	0.223185	0.24009	0.823873			P07148	Human	18.3619	17.9578	18.3477	17.9473	18.0234	17.1087	-0.529302	0.113764	0.742781			P01034	Human	12.0182	12.1895	12.4719	12.3821	12.5111	12.4401	0.217943	0.128595	0.3725
P04066	Human	16.4366	16.6805	16.0661	16.0764	16.2623	16.2036	-0.213643	0.294515	0.84144			P07195	Human	19.0324	19.4622	19.1272	19.3377	18.9502	19.0697	-0.0880422	0.657895	0.949953			P01036	Human	9.20045	9.15713	9.02207	8.93011	8.92584	8.9268	-0.198967	0.0297908	0.201312
P04070	Human	16.8721	17.7109	16.7285	16.9671	16.7764	17.6256	0.0191651	0.957408	0.996929			P07203	Human	13.7761	14.8482	13.9837	15.2883	14.1568	14.1893	0.342152	0.442784	0.907577			P01040	Human	13.3054	13.2004	13.23	13.231	13.1715	13.2312	-0.0340419	0.609739	0.788631
P04075	Human	17.3269	17.3855	17.485	16.9941	17.4815	17.1755	-0.182087	0.303469	0.84673			P07204	Human	15.974	15.4633	15.6393	15.1739	15.5404	15.4852	-0.292341	0.18895	0.810835			P01042	Human	16.5111	16.5091	16.434	16.4224	16.3873	16.4486	-0.0652879	0.325859	0.581586
P04080	Human	17.4638	16.9959	17.0446	17.1935	17.3021	17.1587	0.0499994	0.77209	0.961447			P07225	Human	13.7457	13.1505	12.6952	13.5721	12.9977	13.1827	0.0537056	0.866687	0.98036			P01111	Human	8.32275	8.25408	8.32929	8.40688	8.49776	8.69397	0.230829	0.0423453	0.234104
P04083	Human	17.1962	17.2004	17.2833	17.4565	17.2411	17.4662	0.16125	0.240842	0.823873			P07237	Human	14.5701	14.3871	14.2792	14.2201	14.0725	13.8605	-0.361066	0.0732578	0.718743			P01116	Human	7.56256	7.64423	7.34684	7.52684	7.53402	7.99224	0.166487	0.319858	0.579576
P04085	Human	12.9563	13.2573	12.945	13.4617	13.2339	13.6013	0.379464	0.056569	0.706046			P07288	Human	19.6677	19.8138	19.7412	19.7065	19.8015	19.7266	0.00396309	0.977508	0.990846			P01127	Human	8.22273	8.18076	7.99324	7.88408	7.71972	7.9349	-0.286011	0.0233961	0.180788
P04114	Human	12.3397	12.0451	12.5194	12.5526	12.7215	12.7402	0.370057	0.0631492	0.714949			P07306	Human	13.0392	13.7797	14.0711	14.2195	14.0227	15.1005	0.817563	0.0756202	0.718743			P01130	Human	10.1866	10.2827	10.3801	10.4191	10.3552	10.4253	0.116778	0.164414	0.418732
P04118	Human	14.2624	14.4651	14.897	16.3914	14.5197	16.3485	1.21169	0.0655725	0.714949			P07307	Human	15.9088	15.5902	16.0607	16.8794	15.4226	15.8238	0.188718	0.642692	0.948695			P01133	Human	13.7816	13.8379	13.8349	13.941	14.0259	13.9816	0.164674	0.0348412	0.213248
P04155	Human	19.1964	18.0733	19.1312	18.2099	17.7747	18.2662	-0.716694	0.0804028	0.771152			P07333	Human	16.6942	16.6581	17.0212	16.6086	16.5386	16.3602	-0.288728	0.136923	0.758833			P01178;P01185	Human	5.98918	5.86465	5.02931	5.5388	6.08234	5.37679	0.0382608	0.903592	0.95935
P04156	Human	18.858	19.2114	19.081	19.2729	19.2225	19.4672	0.27073	0.118287	0.804101			P07339	Human	19.851	19.8082	19.9163	19.9795	19.7404	20.0779	0.0740473	0.646528	0.948695			P01210	Human	12.226	12.163	12.2159	12.1369	12.0408	12.0833	-0.114633	0.113689	0.35021
P04180	Human	18.8784	18.5363	18.7139	18.4015	18.8422	18.6543	-0.076848	0.665811	0.946269			P07355	Human	15.8098	15.895	15.7637	15.759	15.7798	15.6084	-0.107111	0.469839	0.907577			P01215	Human	6.04566	5.96131	6.41504	6.13212	6.45736	6.34747	0.171642	0.287161	0.55435
P04196	Human	15.2641	15.1529	15.3183	15.3299	15.1238	14.963	-0.106193	0.484591	0.896224			P07357	Human	14.4838	14.0919	14.5009	14.3974	14.3473	13.2321	-0.366597	0.330679	0.893482			P01225	Human	7.45288	7.89889	6.02693	7.48478	7.74194	7.84587	0.564629	0.271156	0.537407
P04211	Human	18.2958	18.3164	18.3062	18.1767	18.3696	18.3393	-0.0109784	0.928086	0.995605			P07358	Human	14.9631	12.0942	14.232	15.0998	15.2248	15.0639	1.36641	0.0978576	0.742781			P01229	Human	7.9344	7.89937	8.0972	7.65218	7.85567	7.87297	-0.183384	0.0973751	0.324776
P04216	Human	16.8357	17.8466	18.0473	17.1007	16.9749	17.8921	-0.253922	0.549871	0.917535			P07384	Human	13.9794	13.1894	13.1938	13.0232	13.2551	13.0739	-0.336812	0.229602	0.862665			P01258	Human	7.22932	7.3531	6.9746	7.25397	7.52405	7.5897	0.270234	0.0900212	0.317584
P04217	Human	19.329	19.3775	19.2837	19.5508	19.3979	19.4365	0.13167	0.293625	0.84144			P07476	Human	13.9153	13.6585	14.2673	13.8864	14.1894	14.2662	0.166988	0.460821	0.907577			P01266	Human	9.1477	8.9568	9.05404	8.91344	8.63712	8.99681	-0.203723	0.120539	0.361266
P04233	Human	17.4429	17.2027	17.3534	17.6924	17.3977	17.8553	0.315473	0.100927	0.799273			P07585	Human	18.4896	17.3165	17.4184	16.927	17.46	17.9377	-0.299927	0.482673	0.907577			P01344	Human	7.21872	7.27593	7.28484	6.98841	6.72134	7.08156	-0.329394	0.0193729	0.172768
P04259	Human	16.8498	16.9107	17.1905	16.6065	16.6212	16.739	-0.32809	0.0584083	0.706046			P07602	Human	20.1349	20.0121	20.0207	19.9852	19.9532	20.028	-0.0671398	0.63273	0.943787			P01589	Human	9.91794	9.98328	9.9876	9.82885	9.88948	9.9515	-0.0729957	0.30536	0.57163
P04264	Human	17.6505	18.2444	17.8195	17.5732	17.7615	17.6183	-0.253811	0.219592	0.823873			P07686	Human	17.8099	17.5667	18.0312	17.4649	17.5974	17.6598	-0.228567	0.234872	0.862665			P01591	Human	14.0796	14.0093	14.0017	14.0742	14.1067	14.0726	0.0542873	0.399403	0.639797
P04275	Human	15.4024	15.5565	15.425	15.9915	15.2434	15.7094	0.186803	0.410669	0.878349			P07711	Human	16.7465	16.6696	16.485	16.9081	16.5524	16.7143	0.0912502	0.599357	0.932259			P01593;P01594	Human	14.4882	14.479	14.3741	14.4562	14.5274	14.4547	0.032366	0.641149	0.807747
P04278	Human	13.598	13.4515	13.5228	14.2188	14.1772	13.51	0.444555	0.0882861	0.780282			P07737	Human	16.6813	16.5881	16.3121	16.3444	16.5786	16.3637	-0.0982775	0.578036	0.926535			P01599	Human	6.70695	6.43948	6.18344	6.09077	6.21904	6.40171	-0.206119	0.224446	0.486836
P04279	Human	18.1284	18.149	18.1991	18.0066	18.1242	18.2956	-0.016685	0.899976	0.989377			P07741	Human	15.0558	15.0353	14.5668	14.7764	14.5391	14.508	-0.278128	0.199298	0.817377			P01601	Human	7.08068	7.21293	7.0547	7.24987	7.44084	7.40998	0.250793	0.0231394	0.179473
P04406	Human	18.1583	18.3947	17.9851	18.7196	18.2988	17.8144	0.0982318	0.716376	0.953107			P07858	Human	20.0473	19.667	19.736	20.0415	19.7906	19.6111	-0.00243048	0.990087	0.993534			P01619	Human	13.9718	13.935	13.9552	13.9393	13.9859	13.9834	0.0155573	0.796557	0.901263
P04424	Human	14.943	14.5031	14.2822	14.4944	14.289	14.5521	-0.130901	0.540728	0.915122			P07900	Human	15.4902	15.347	15.8568	15.4928	15.3312	15.4343	-0.145256	0.45184	0.907577			P01700	Human	10.5399	11.1728	11.0908	11.1317	11.1226	11.1362	0.195616	0.292225	0.55952
P04430	Human	15.7197	15.4524	15.0655	14.912	14.5267	14.6565	-0.714113	0.0144909	0.53536			P07910	Human	13.6516	13.2763	13.5301	14.4994	13.31	12.6876	0.0130141	0.977999	0.990846			P01701	Human	10.5476	10.5545	10.5257	10.1151	9.85435	9.89288	-0.588486	0.000443859	0.033536
P04626	Human	13.7715	14.309	13.4507	14.1742	14.1997	12.7541	-0.134368	0.777294	0.961447			P07911	Human	24.9718	24.9156	24.9867	25.1621	25.0573	25.1721	0.172455	0.241131	0.863986			P01703	Human	8.40383	8.11597	8.30268	8.22304	7.1182	7.28593	-0.731765	0.0447164	0.237933
P04632	Human	12.9588	13.6488	14.0853	13.4878	13.4519	14.4979	0.248174	0.56032	0.917535			P07942	Human	15.1175	15.5069	14.5787	14.6104	14.1964	14.5891	-0.602386	0.0679415	0.70246			P01704	Human	8.37465	7.89918	8.63033	3.04553	8.11596	8.39429	-1.78279	0.253293	0.523125
P04746	Human	19.1477	21.3747	19.7607	19.7054	20.2957	18.5515	-0.576842	0.438334	0.881678			P07996	Human	17.0781	17.2331	16.979	16.9662	16.8408	17.1146	-0.122851	0.45769	0.907577			P01705	Human	8.53054	8.40552	8.15284	8.05036	8.12322	7.99948	-0.305279	0.0308912	0.203351
P04792	Human	16.8702	16.8603	16.8661	16.8805	16.9546	17.0257	0.0880649	0.458587	0.889156			P07998	Human	22.2819	22.5279	22.4207	22.5464	22.7653	22.3181	0.133118	0.473803	0.907577			P01706	Human	8.2843	8.41423	8.52976	8.59182	8.46165	8.41008	0.078423	0.421486	0.658153
P04899	Human	15.3792	15.3561	15.6605	15.3587	15.3044	15.3969	-0.111963	0.436995	0.880957			P08123	Human	16.862	17.0801	16.7882	17.0504	16.879	17.0789	0.092646	0.570806	0.922193			P01709	Human	7.97981	7.03844	7.93416	7.26326	7.45248	7.17295	-0.354574	0.223765	0.486135
P05019	Human	12.8704	13.8277	13.9117	13.3134	14.2304	13.8263	0.253457	0.513385	0.903191			P08133	Human	15.0753	15.1332	14.6937	14.7482	14.9816	14.9223	-0.0833488	0.656585	0.949953			P01714	Human	11.3789	11.1315	10.9918	11.3115	11.1776	11.3113	0.099411	0.411737	0.650489
P05023	Human	15.5432	15.681	15.5478	15.4054	15.572	15.6174	-0.0590578	0.650302	0.941792			P08138	Human	19.1584	18.8578	19.1848	18.8861	19.2526	19.12	0.019216	0.916498	0.988029			P01715	Human	8.77501	8.64023	8.57382	8.58903	8.5289	8.31738	-0.184585	0.110602	0.343423
P05026	Human	16.705	16.8174	16.7316	17.0373	16.8725	16.6613	0.105691	0.482023	0.896224			P08174	Human	20.5738	20.3972	20.5065	20.5145	20.5259	20.4875	0.0167794	0.905303	0.984857			P01717	Human	9.10642	8.75402	9.08291	9.13891	9.2249	9.21748	0.212646	0.0995343	0.327975
P05060	Human	23.2945	23.0687	23.0638	22.9229	23.3826	23.0658	-0.0185777	0.914354	0.994668			P08183	Human	15.9448	15.7611	15.8169	15.6656	15.8853	15.8983	-0.0245263	0.874223	0.984424			P01721	Human	5.79123	5.16329	5.30485	5.69158	5.99248	5.79609	0.406926	0.0614054	0.27336
P05062	Human	19.4117	19.3411	19.1364	19.1879	19.1898	19.3905	-0.0403661	0.778287	0.961447			P08185	Human	18.1712	18.2922	18.4094	18.2041	18.2553	17.9162	-0.165769	0.34845	0.893482			P01742	Human	5.87485	6.40694	5.99949	7.09282	6.80898	6.88917	0.836565	0.00164039	0.068644
P05067	Human	16.9981	17.0492	16.7966	16.97	17.1667	17.1276	0.140128	0.331477	0.84673			P08195	Human	17.6453	17.9323	17.9178	17.6885	17.8338	17.9922	0.00635763	0.970394	0.990846			P01766	Human	7.55368	7.37291	8.8654	7.42926	7.56204	7.82256	-0.326043	0.439704	0.674028
P05090	Human	24.1064	24.0457	24.1163	24.2146	24.1769	24.3427	0.155272	0.225343	0.823873			P08236	Human	16.5604	17.2351	17.3569	16.9427	16.908	16.8127	-0.163012	0.518895	0.913156			P01768;P0DP03	Human	11.1642	11.1707	11.1274	11.1432	11.2793	11.2345	0.064914	0.358402	0.612346
P05091	Human	14.3735	14.2024	14.1164	14.2867	14.8937	13.8993	0.129184	0.64538	0.941267			P08238	Human	17.5899	17.36	17.7751	17.5962	17.628	17.7738	0.0910015	0.603699	0.932726			P01780	Human	9.77773	9.53924	9.54573	9.51617	9.72601	9.5523	-0.0227353	0.826277	0.915504
P05107	Human	11.5708	11.1073	9.50985	10.6115	11.0756	11.1336	0.210939	0.709194	0.951112			P08246	Human	16.8596	16.6028	17.3823	16.6131	16.2022	15.8758	-0.717846	0.0422696	0.633327			P01782;P0DP04	Human	8.05312	8.08891	7.94549	8.01237	8.21217	8.20629	0.114438	0.223076	0.485055
P05109	Human	16.0272	15.892	16.3995	16.463	16.0396	16.383	0.188975	0.369458	0.85638			P08253	Human	13.505	13.2695	13.025	13.4957	13.3013	13.4194	0.138948	0.458468	0.907577			P01817	Human	6.83379	6.98305	6.66556	5.95451	6.35391	5.80909	-0.788298	0.00253399	0.0783475
P05154	Human	21.8489	21.7666	21.4487	21.9817	21.9273	22.0523	0.299061	0.0908158	0.785994			P08263	Human	18.8813	18.9842	18.7075	18.7633	18.3731	18.7668	-0.223283	0.254744	0.874453			P01833	Human	13.9722	13.9735	13.9344	13.8389	13.9231	13.8733	-0.081599	0.222307	0.484128
P05155	Human	21.8839	21.7999	21.6832	21.8488	21.7552	21.8382	0.0251021	0.839223	0.973283			P08294	Human	20.0366	19.7487	20.0166	19.961	19.7215	19.8511	-0.0893782	0.5928	0.931558			P01834	Human	9.45214	8.51198	9.3799	9.2392	9.38614	9.24457	0.175296	0.513812	0.728022
P05156	Human	18.0335	18.0627	18.1839	18.1017	18.3098	18.3741	0.168462	0.245659	0.823873			P08473	Human	18.2412	18.2567	18.4782	18.1189	18.0996	18.1587	-0.199662	0.210988	0.839513			P01859	Human	14.8866	14.9375	15.3584	15.4583	15.5253	15.572	0.4577	0.0144061	0.157561
P05160	Human	13.8822	13.8648	14.046	12.8174	13.1643	14.0827	-0.576197	0.131693	0.804101			P08519	Human	18.2789	18.7247	18.273	18.8822	18.7789	18.5675	0.317347	0.145487	0.780304			P01860	Human	10.8457	10.175	10.4322	10.69	10.5957	10.6429	0.158551	0.38269	0.627336
P05164	Human	15.4226	15.1789	15.0378	15.4292	15.5112	15.5956	0.298922	0.0860559	0.778441			P08571	Human	20.9526	21.1955	20.7554	21.0661	20.6628	20.7404	-0.144764	0.47766	0.907577			P01861	Human	11.6009	11.3378	11.2104	11.4721	11.4395	11.3628	0.0417905	0.720123	0.852736
P05186	Human	15.5082	14.3935	13.988	15.6271	14.3922	13.8	-0.0234613	0.969387	0.996929			P08572	Human	18.433	18.1452	18.236	18.2202	18.2082	18.4912	0.0351387	0.836501	0.977799			P01871	Human	10.9484	10.8456	10.7993	10.8188	10.9527	10.8857	0.0212798	0.780737	0.892271
P05198	Human	12.7176	12.5285	12.6171	12.0696	12.0662	13.062	-0.221772	0.48018	0.896224			P08581	Human	12.6721	10.2992	11.4649	13.2486	12.4636	12.4198	1.23196	0.0854535	0.729786			P01876	Human	14.9924	15.0347	14.9221	15.1457	15.0834	15.1676	0.149138	0.0607207	0.271645
P05362	Human	17.4352	17.1926	17.0534	16.943	17.4343	17.4911	0.0623923	0.765139	0.961447			P08582	Human	17.9563	18.0402	17.9029	17.9099	18.0527	17.7332	-0.0678573	0.67011	0.952902			P01903;P01906	Human	7.99218	4.24264	7.40267	7.84528	7.91085	8.10493	1.40786	0.184975	0.442119
P05388	Human	15.2443	16.9183	16.6649	16.3093	17.8233	15.1627	0.155907	0.846026	0.974172			P08603	Human	15.0467	15.0068	14.5429	15.0862	14.9009	15.0552	0.148638	0.458743	0.907577			P01911	Human	6.80695	6.88263	6.9476	6.75565	6.9461	7.16613	0.0769001	0.529878	0.737976
P05413	Human	17.2804	17.2712	17.589	17.5462	17.5892	17.439	0.144617	0.344161	0.84673			P08637	Human	19.7051	19.6237	19.2228	19.3892	19.4847	19.1059	-0.190618	0.371005	0.898657			P02042	Human	6.253	5.64731	5.79686	5.32574	5.57876	5.49468	-0.432667	0.0414158	0.23227
P05451	Human	21.2658	21.3499	21.2339	21.5699	21.349	21.5553	0.208165	0.144574	0.804101			P08670	Human	14.3465	14.3321	13.9224	14.5254	14.2529	13.7348	-0.0293035	0.911044	0.988029			P02452	Human	10.4576	10.2664	10.348	10.4771	10.5473	10.4408	0.131069	0.133508	0.376704
P05452	Human	19.896	19.6917	19.8593	19.9725	19.9038	20.1963	0.208544	0.181824	0.822948			P08697	Human	17.9459	17.4431	17.5789	17.6984	17.8434	17.6201	0.0646812	0.736477	0.97013			P02458	Human	9.80308	9.82368	9.61808	9.99847	9.96622	10.0373	0.252378	0.0177276	0.171177
P05543	Human	19.3057	19.2623	19.4667	19.108	19.367	19.1535	-0.135396	0.352543	0.84673			P08727	Human	16.8349	17.1035	16.7062	16.5096	16.1851	16.2302	-0.573225	0.0174858	0.531292			P02461	Human	8.48443	8.71992	8.30858	8.63454	8.70664	8.82817	0.218805	0.117335	0.356994
P05546	Human	15.8446	15.7308	15.8792	15.7255	15.9908	16.0611	0.107634	0.470469	0.892939			P08729	Human	14.214	13.6318	14.37	13.2958	13.625	13.6597	-0.545072	0.0618571	0.685865			P02462	Human	7.52447	7.36986	7.37848	7.39941	7.30679	7.39566	-0.0569842	0.464915	0.68731
P05556	Human	17.0798	17.2598	17.4339	17.2624	17.281	17.0871	-0.0476867	0.751849	0.960804			P08754	Human	16.6833	16.102	15.6948	15.6816	15.3009	15.755	-0.580893	0.0871083	0.729893			P02489	Human	6.27159	5.72185	5.96876	6.47282	7.34396	6.1541	0.669556	0.0796961	0.302596
P05783	Human	12.6252	12.7921	13.109	13.2299	13.3054	12.9267	0.31186	0.140282	0.804101			P08758	Human	17.2186	17.4188	16.9857	16.9436	17.0528	17.1874	-0.146419	0.427645	0.907577			P02511	Human	7.64847	7.46601	7.48742	7.6544	7.97427	7.67513	0.233967	0.0776744	0.29841
P05787	Human	15.3506	15.1405	15.5488	15.3733	14.7467	15.1436	-0.258801	0.258472	0.823873			P08833	Human	14.1624	13.6469	15.0777	12.7553	14.6131	13.9256	-0.530983	0.381056	0.898657			P02533	Human	9.40683	9.35451	9.26853	9.18266	9.29101	9.33057	-0.0752073	0.346638	0.597501
P05937	Human	17.7724	17.9404	17.8055	18.2355	18.0563	17.9072	0.22696	0.150873	0.8079			P08887	Human	16.0961	15.9717	15.6127	14.8426	15.37	15.7564	-0.570461	0.0806691	0.729786			P02538	Human	7.94751	7.48556	7.52042	7.9945	8.06813	8.18993	0.433022	0.0206497	0.174433
P05981	Human	13.9503	14.5587	14.3541	14.0665	14.7175	14.7277	0.216209	0.42791	0.879458			P08962	Human	16.454	16.8169	16.9392	16.7773	16.8825	16.6014	0.0170642	0.929673	0.990846			P02545	Human	6.9078	6.70023	6.26188	6.77331	6.72876	6.77124	0.134464	0.442587	0.676312
P05997	Human	15.4189	15.707	15.5832	17.3295	15.2996	15.0544	0.324834	0.609899	0.928111			P08F94	Human	17.7362	16.8133	17.1064	16.7781	18.3689	17.9178	0.469612	0.34125	0.893482			P02647	Human	13.0148	13.0794	12.9783	13.0691	13.1117	13.1047	0.0710224	0.29206	0.55952
P06213	Human	14.4724	14.4249	14.3917	14.5243	14.4344	14.7464	0.138714	0.332517	0.84673			P09131	Human	15.1078	15.1576	15.227	15.3255	15.3473	15.2281	0.136186	0.350217	0.893482			P02649	Human	12.1464	12.1357	12.1137	12.1603	12.2401	12.2229	0.075843	0.249622	0.517508
P06280	Human	18.1406	18.1742	17.6498	18.5602	17.8921	18.1197	0.202434	0.42611	0.879429			P09210	Human	16.6786	15.8782	15.3011	15.8537	17.3468	15.671	0.337886	0.558879	0.917702			P02654	Human	9.83989	9.78885	9.6847	7.655	9.90611	9.99597	-0.585455	0.381784	0.626706
P06312	Human	18.2268	18.9272	18.5571	18.7609	17.7361	18.7219	-0.164075	0.644256	0.941267			P09211	Human	17.5541	16.8301	16.8884	17.705	16.9551	17.1916	0.193066	0.525806	0.914888			P02655	Human	6.12889	6.14642	6.77778	6.36592	6.49376	6.50602	0.104204	0.592469	0.774881
P06396	Human	20.2706	20.3021	20.4198	20.2637	20.3022	20.6097	0.0610795	0.685274	0.951112			P09228	Human	15.9827	14.9265	16.9415	16.8335	16.3595	16.8224	0.721546	0.196814	0.81491			P02656	Human	7.95517	7.94289	7.99484	7.93506	8.13509	7.93766	0.0382971	0.64181	0.807832
P06576	Human	12.6571	13.3266	13.3418	13.3864	13.0745	13.4669	0.200741	0.42477	0.879429			P09237	Human	15.5298	16.0752	15.9377	16.0066	15.6396	15.42	-0.158828	0.513369	0.913156			P02671	Human	10.2338	10.3869	10.2966	10.2601	10.4024	10.2474	-0.00246903	0.975601	0.989537
P06681	Human	16.3781	16.1874	15.9622	15.3926	15.8637	15.6204	-0.550355	0.0236282	0.646524			P09327	Human	13.9596	14.115	13.4466	13.4972	13.3523	13.2053	-0.488864	0.0639217	0.685865			P02675	Human	9.86371	9.97883	9.90191	10.0707	10.023	10.0489	0.132699	0.0791895	0.302097
P06702	Human	17.1165	17.1453	17.1088	17.2804	17.1414	17.1614	0.0708641	0.549994	0.917535			P09382	Human	13.0315	13.6589	12.8536	12.7555	13.8263	12.9986	0.0121067	0.973456	0.990846			P02679	Human	8.04305	8.01581	7.92632	7.96541	8.06683	8.06358	0.0368758	0.607562	0.786938
P06703	Human	19.8736	19.663	19.3119	19.8783	20.0147	19.727	0.257202	0.211534	0.823873			P09417	Human	15.3167	15.3565	15.2412	15.1475	15.4088	14.8249	-0.17773	0.381211	0.898657			P02724	Human	7.58049	6.72859	7.44588	7.45877	7.32436	6.75108	-0.0735841	0.802395	0.903623
P06727	Human	17.2517	17.4489	17.3813	17.538	17.5914	17.3566	0.134753	0.338833	0.84673			P09466	Human	15.5101	13.0272	14.2	9.88769	14.1864	13.1378	-1.84181	0.171367	0.803661			P02743	Human	7.11407	7.20718	7.20275	7.19726	6.6624	7.31177	-0.11752	0.520779	0.733411
P06731	Human	16.9931	17.3873	16.9281	17.5062	17.6479	17.2312	0.358921	0.103757	0.799273			P09467	Human	18.0366	17.9796	18.1401	17.9845	17.9609	17.9639	-0.0823333	0.561297	0.917702			P02747	Human	5.13408	3.70294	4.35328	4.74772	4.74056	4.5204	0.272791	0.457036	0.682848
P06733	Human	17.4971	17.1947	17.2463	17.4472	17.6215	17.1902	0.106958	0.543214	0.915122			P09486	Human	15.4551	15.3365	15.3575	15.4812	15.2589	15.0298	-0.126423	0.479824	0.907577			P02748	Human	9.76318	9.52849	9.60516	9.64267	9.66574	9.55267	-0.0119167	0.891287	0.9522
P06734	Human	15.6065	15.0324	15.8184	15.8562	16.4279	16.1249	0.650556	0.0452151	0.671838			P09488	Human	13.7129	14.5332	13.9989	15.1129	14.1908	14.0341	0.364273	0.343454	0.893482			P02749	Human	10.9032	10.8591	10.9233	11.0849	11.0064	11.065	0.156895	0.041139	0.231673
P06744	Human	15.6324	15.8638	15.6764	15.7187	15.6788	15.6791	-0.0320306	0.800284	0.966159			P09496	Human	14.6342	13.7032	12.9078	13.8774	13.6114	14.1713	0.13831	0.763144	0.977799			P02750	Human	12.2091	12.161	12.0901	12.1504	12.271	12.2194	0.0602422	0.412036	0.650489
P06753	Human	15.3136	15.5783	15.2136	15.3186	14.615	15.1036	-0.356128	0.155991	0.807923			P09525	Human	15.2837	14.8707	15.4602	14.876	15.139	14.9715	-0.209383	0.33357	0.893482			P02751	Human	13.0562	13.0501	13.0803	13.2238	13.2429	13.2488	0.176342	0.0201299	0.172932
P06756	Human	13.5191	13.4709	13.2749	13.0111	13.5981	13.906	0.0834412	0.747244	0.960804			P09543	Human	15.1733	15.2199	15.1683	15.1598	15.1512	15.1804	-0.0233875	0.862472	0.978622			P02753	Human	14.1247	14.1813	14.2017	14.261	14.4667	14.5076	0.242528	0.0285243	0.19742
P06858	Human	11.5001	12.1005	12.3164	12.5165	8.14004	12.3487	-0.970596	0.447394	0.881678			P09564	Human	18.7546	17.5063	18.7657	16.6017	18.3025	18.6232	-0.499685	0.447981	0.907577			P02760	Human	15.9888	15.9637	15.8741	16.1875	16.1022	16.0755	0.179511	0.0380434	0.221862
P06865	Human	16.629	16.4272	16.6813	16.8391	16.7612	16.8331	0.231969	0.113086	0.804101			P09603	Human	18.5674	18.8262	18.7831	18.624	18.5144	18.6893	-0.116352	0.464866	0.907577			P02763	Human	12.326	12.3811	12.2453	12.6936	12.6624	12.7012	0.36823	0.0011963	0.0581061
P06870	Human	23.0123	23.0168	22.9577	23.1879	23.3066	23.1065	0.204733	0.130869	0.804101			P09619	Human	15.8788	15.901	15.631	15.3388	15.3153	15.4033	-0.451139	0.0213156	0.552609			P02765	Human	12.5933	12.5119	12.5486	12.6162	12.7643	12.6769	0.13452	0.0956991	0.323349
P07108	Human	15.1158	15.03	14.7215	14.6096	14.7146	15.3007	-0.0807829	0.734771	0.956891			P09668	Human	17.6455	17.7681	17.7535	17.1999	17.3631	17.6426	-0.320503	0.103271	0.742781			P02766	Human	9.67372	8.94454	9.13129	10.7016	11.0164	10.9664	1.64492	0.000159451	0.0208934
P07148	Human	18.2312	18.9225	18.8004	18.7307	18.8377	18.7929	0.135759	0.533538	0.915084			P09758	Human	15.7473	16.2392	16.0237	16.0409	15.6459	16.5228	0.0664529	0.810805	0.977799			P02768	Human	15.4771	15.4025	15.4126	15.5652	15.557	15.7253	0.185128	0.0447995	0.237933
P07195	Human	19.5517	19.8849	19.5409	19.5055	19.501	19.5506	-0.140129	0.35897	0.848266			P09871	Human	14.3254	15.5316	15.1334	16.0863	15.5428	15.7291	0.789268	0.0561366	0.685865			P02774	Human	12.0564	11.9879	11.7174	12.1565	11.8979	11.9487	0.0805059	0.523402	0.735221
P07203	Human	15.3549	14.9783	12.6993	13.8062	15.3653	15.3352	0.491369	0.564708	0.917535			P09923	Human	13.8265	13.8563	13.3476	13.6599	13.2398	13.725	-0.135234	0.562144	0.917702			P02776;P10720	Human	6.26045	6.59991	6.61923	6.45828	6.8835	6.80255	0.221581	0.193347	0.451033
P07204	Human	15.6184	15.7867	15.7157	15.6797	15.9922	16.0898	0.213612	0.209078	0.823873			P09936	Human	15.5084	15.5715	15.3263	15.6049	15.1906	15.6264	0.00527378	0.977723	0.990846			P02786	Human	7.03545	6.84595	6.90587	7.133	7.01384	6.91392	0.0911606	0.33984	0.591886
P07225	Human	13.4389	13.678	13.5015	14.0441	14.0118	13.2565	0.231321	0.377849	0.858993			P09958	Human	14.1463	13.866	14.4234	13.9423	14.1845	13.7981	-0.170287	0.433142	0.907577			P02787	Human	13.5588	13.5533	13.4961	13.6656	13.6903	13.6157	0.121134	0.09211	0.319341
P07237	Human	14.216	14.4529	14.095	13.9692	14.082	14.1987	-0.171278	0.287523	0.838481			P09960	Human	13.5009	12.9944	14.2492	13.3448	13.0823	13.7111	-0.202103	0.584762	0.929658			P02788	Human	7.99356	8.00996	8.09102	8.25209	8.21525	8.21735	0.196718	0.0182076	0.171177
P07288	Human	20.0036	20.0727	19.7636	20.0806	20.2155	20.0412	0.165815	0.273655	0.823873			P09972	Human	17.3127	17.5318	17.0014	16.9142	16.8381	16.833	-0.420169	0.0561094	0.685865			P02790	Human	13.9621	14.0865	13.7764	13.9793	14.0335	14.0327	0.073518	0.45771	0.682889
P07305	Human	15.0321	15.7288	14.2337	13.9425	14.9373	15.5433	-0.190473	0.732264	0.956891			P0C0L4	Human	16.4671	15.7161	16.5576	15.8394	16.2244	15.5595	-0.372466	0.249421	0.868321			P02792	Human	4.28003	4.17792	3.66975	5.08888	4.4441	4.28667	0.563982	0.0687481	0.285925
P07306	Human	13.6375	13.9252	13.0387	13.2764	13.8316	12.794	-0.233139	0.521244	0.906402			P0C0L5	Human	17.7929	18.0481	17.9555	18.018	17.9601	18.0277	0.0697672	0.642055	0.948695			P02794	Human	6.16854	5.22674	5.63851	4.99818	4.60121	5.51961	-0.638261	0.0859174	0.311179
P07307	Human	15.786	15.3701	15.0297	15.2213	15.6252	15.3136	-0.00853183	0.97171	0.996929			P0C0S8;P20671;Q16777;Q6FI13;Q96KK5;Q99878;Q9BTM1	Human	17.4255	17.6673	17.6357	17.6723	17.8471	17.7541	0.181652	0.263883	0.883608			P02795;P13640;P80297	Human	8.33586	7.95211	8.4815	8.27324	8.19251	8.31108	0.00245543	0.986746	0.992983
P07333	Human	16.7842	16.8787	16.8553	16.9073	17.3217	16.3746	0.0284627	0.912793	0.994668			P0C7U0	Human	15.5023	14.3759	14.8605	15.0728	15.9178	14.5315	0.2611	0.56948	0.922193			P02810	Human	9.02373	8.99979	8.75705	8.83296	9.14219	9.05257	0.0823809	0.501801	0.717786
P07339	Human	20.3015	20.0384	20.2254	19.9828	20.2221	20.3914	0.0103397	0.949678	0.996929			P0CG47;P0CG48	Human	21.9181	21.8474	22.1738	22.4009	22.1162	22.1862	0.254696	0.174136	0.803661			P03950	Human	9.37714	9.30263	9.22547	9.19584	9.17697	9.15066	-0.127255	0.104729	0.333173
P07355	Human	15.9458	16.0479	16.132	15.8842	15.9948	16.1281	-0.0395313	0.768371	0.961447			P0DJD7;P0DJD8;P0DJD9	Human	22.836	23.183	22.8265	22.8727	22.7716	23.0704	-0.0435854	0.810414	0.977799			P03951	Human	9.57209	9.40753	9.40921	9.41233	9.34908	9.2203	-0.135706	0.158094	0.408373
P07357	Human	14.2502	13.8184	14.0141	14.1289	13.9361	13.8588	-0.0529349	0.75366	0.960804			P0DMQ5	Human	21.6882	21.6419	21.425	21.6336	21.4249	21.4581	-0.0794507	0.62195	0.939033			P03952	Human	6.81219	6.66631	6.63967	6.94727	7.03519	6.89115	0.251811	0.0176473	0.171177
P07358	Human	15.6002	16.0175	15.751	15.416	15.4882	15.4367	-0.34259	0.0581779	0.706046			P0DMV8;P0DMV9	Human	15.7615	15.8186	15.543	15.7488	15.5147	15.5605	-0.0996741	0.545965	0.917702			P03973	Human	9.25859	9.26493	9.29965	9.07615	9.16646	9.29587	-0.0949008	0.260674	0.532682
P07359	Human	15.1229	14.9996	12.8155	13.0714	14.4289	14.2907	-0.382325	0.612548	0.92983			P0DOX2	Human	18.8836	19.3144	19.0815	19.2275	19.235	18.8597	0.0142477	0.942765	0.990846			P04003	Human	5.81476	6.04033	6.12699	5.63491	4.93744	5.70841	-0.567108	0.0405015	0.229988
P07360	Human	14.1704	13.4822	13.8631	13.058	13.5287	14.775	-0.0513019	0.915251	0.995018			P0DOX3	Human	15.3015	15.1892	15.5062	15.2433	15.1815	15.3977	-0.058101	0.724043	0.967274			P04004	Human	11.4567	11.5182	11.4821	11.5299	11.5482	11.4863	0.0358244	0.568795	0.762575
P07384	Human	14.3921	13.8904	13.7272	13.9349	14.0502	13.7278	-0.0989476	0.653752	0.941792			P0DOX5	Human	23.81	24.0899	24.0427	23.7805	23.6291	23.6787	-0.284789	0.105389	0.742781			P04040	Human	8.29627	8.28597	8.14714	8.1481	8.31101	8.22414	-0.0153781	0.849821	0.92683
P07476	Human	14.6167	14.5468	14.5838	14.6375	14.3695	14.1925	-0.182607	0.270949	0.823873			P0DOX7	Human	21.5544	21.7529	21.6892	21.6446	21.5583	21.5524	-0.0804246	0.583213	0.929658			P04062	Human	8.72395	8.60432	8.96996	8.67938	8.65708	8.85389	-0.0359599	0.764474	0.881088
P07477;Q9BYE2	Human	22.0653	22.1868	22.1357	20.8042	20.7553	20.7027	-1.37522	1.87e-05	0.0134208			P0DOX8	Human	21.622	21.7896	21.8188	22.0531	21.518	22.1239	0.154881	0.479567	0.907577			P04066	Human	9.95531	9.69301	9.63782	10.0609	10.0957	10.0645	0.311636	0.0178362	0.171177
P07585	Human	16.2481	16.2262	16.8044	17.5988	17.3989	16.5383	0.752432	0.0605276	0.706046			P0DOY2;P0DOY3	Human	23.101	25.5412	23.8136	25.3432	24.5653	24.9994	0.817376	0.234433	0.862665			P04070	Human	9.49843	8.94976	8.9518	8.98909	9.07894	9.03892	-0.0976765	0.560858	0.757847
P07602	Human	20.3084	20.3678	20.3274	20.5351	20.3863	20.4584	0.12541	0.307124	0.84673			P0DP23;P0DP24;P0DP25	Human	17.5442	17.8999	17.7406	17.8893	17.5404	16.6258	-0.376374	0.306834	0.889697			P04075	Human	10.2069	10.1667	10.1517	10.1949	10.1514	10.2938	0.038283	0.586356	0.771596
P07686	Human	18.1969	18.0342	18.3326	18.0225	18.1245	18.0052	-0.137123	0.334856	0.84673			P0DP57	Human	21.968	21.7187	22.038	22.378	23.0605	21.909	0.540918	0.126715	0.747959			P04080	Human	10.4859	10.4705	10.4191	10.5106	10.537	10.5261	0.066072	0.300698	0.567734
P07711	Human	16.7177	16.7988	16.9657	17.0131	16.6615	16.7671	-0.0135058	0.930455	0.995605			P0DTE7;P0DTE8;P0DUB6	Human	21.7066	21.635	21.7835	21.8227	21.4947	21.6415	-0.0553743	0.729947	0.969546			P04083	Human	9.58406	9.3598	9.57509	9.80823	9.93325	9.88462	0.369053	0.00499913	0.103799
P07737	Human	16.436	16.7997	16.6326	16.1828	16.9532	16.7694	0.0123947	0.959486	0.996929			P10109	Human	13.6219	14.9907	14.3025	14.361	14.19	14.1292	-0.0782864	0.828301	0.977799			P04114	Human	5.77918	5.49323	5.66114	5.52782	5.71624	5.78525	0.0319177	0.775336	0.88942
P07741	Human	14.759	14.9176	15.0062	14.3748	14.3093	14.8142	-0.394836	0.0680673	0.718135			P10153	Human	23.84	23.86	23.663	23.8042	23.7038	23.7384	-0.0388548	0.790527	0.977799			P04118	Human	6.40151	6.12271	5.80253	6.49993	6.77719	6.83823	0.596198	0.012952	0.148648
P07858	Human	20.1907	20.1659	20.2408	20.2891	20.2806	20.3039	0.0920767	0.424269	0.879429			P10155	Human	15.2359	14.7816	14.6716	16.7814	16.4803	13.9683	0.846966	0.293691	0.889697			P04155	Human	10.9877	10.9358	10.9523	10.9627	10.913	10.6672	-0.11103	0.277903	0.543028
P07900	Human	15.813	15.9988	15.5661	15.6162	15.8048	15.9443	-0.00413965	0.980988	0.997965			P10253	Human	21.4604	21.6111	21.525	21.6412	21.3287	21.3777	-0.0829378	0.609688	0.933388			P04156	Human	11.5722	11.3934	11.5195	11.829	11.6922	11.7283	0.25475	0.0162953	0.167258
P07902	Human	11.8252	12.7745	11.4863	11.5675	13.1487	12.732	0.454057	0.408419	0.878349			P10301	Human	15.0288	14.8892	13.8073	15.1121	14.136	13.0919	-0.461778	0.451282	0.907577			P04179	Human	5.56018	5.2983	5.28506	4.93292	4.75866	4.96276	-0.496399	0.00300493	0.0801316
P07910	Human	13.602	13.2365	13.3535	14.0176	13.7394	13.4086	0.324518	0.154877	0.807923			P10321	Human	14.6142	14.6122	14.2858	13.0201	14.4398	13.2165	-0.94528	0.049299	0.665348			P04180	Human	11.6246	11.5856	11.6399	11.7668	11.7939	11.8752	0.195275	0.0205651	0.174433
P07911	Human	25.2766	25.1783	25.2312	25.4326	25.3727	25.2796	0.132978	0.288725	0.839716			P10412	Human	15.1117	15.841	15.8586	15.2045	15.6177	15.4263	-0.187595	0.487152	0.907577			P04196	Human	8.08539	8.36805	8.15312	8.54368	8.18598	8.17152	0.0982075	0.485145	0.704911
P07942	Human	14.7056	14.7678	14.366	14.6361	14.7564	14.5848	0.0459774	0.773729	0.961447			P10451	Human	23.5083	23.4947	23.3947	23.2863	23.2994	23.4444	-0.122546	0.407329	0.904178			P04211	Human	10.4883	10.4111	10.5633	10.5997	10.7489	10.7774	0.22109	0.0314504	0.205637
P07947	Human	13.0935	14.5843	13.1347	11.4771	12.317	14.1787	-0.94654	0.267551	0.823873			P10586	Human	15.3597	15.3129	15.2865	15.2213	15.1067	15.2699	-0.120356	0.407352	0.904178			P04216	Human	9.48321	9.38452	9.40081	9.69795	9.87735	9.70151	0.336089	0.00463238	0.101036
P07948	Human	11.4181	11.9338	12.4117	11.295	10.7576	11.6806	-0.676808	0.0925032	0.785994			P10599	Human	17.8995	18.8441	18.4309	18.4335	17.7919	18.134	-0.27168	0.390064	0.898657			P04217	Human	11.1717	11.0325	11.0725	11.1609	11.4031	11.2148	0.167359	0.104684	0.333173
P07996	Human	17.2089	17.4049	17.2875	17.1973	17.2276	16.938	-0.17945	0.241085	0.823873			P10619	Human	18.3947	18.5105	18.4393	18.7236	18.1947	18.2764	-0.0499238	0.797136	0.977799			P04233	Human	6.67194	7.71931	7.27288	8.36029	7.96487	7.54626	0.735763	0.0570226	0.266425
P07998	Human	21.7106	21.8843	21.6651	21.9409	22.1521	21.5898	0.14094	0.462174	0.889615			P10643	Human	19.1463	19.2229	19.0272	19.2431	18.898	19.3345	0.0264174	0.883544	0.984424			P04259	Human	10.1819	10.0553	10.111	9.8206	9.72529	9.62221	-0.393367	0.00223261	0.0781425
P08123	Human	17.1499	17.2686	17.0085	17.3138	17.3567	17.5168	0.253462	0.104261	0.799273			P10645	Human	17.2992	18.0979	17.4342	16.5709	17.9791	17.2409	-0.346767	0.420444	0.906263			P04264	Human	11.0991	11.0148	11.0512	10.8943	10.9235	10.919	-0.142802	0.052737	0.256151
P08133	Human	15.1778	15.4493	15.2155	15.3821	15.4974	15.3989	0.145337	0.306218	0.84673			P10646	Human	18.9137	16.6709	14.9786	16.9798	16.7155	15.9208	-0.315687	0.752142	0.977799			P04275	Human	8.67778	8.73787	8.719	8.68007	8.73161	8.75007	0.00903386	0.885245	0.947233
P08138	Human	19.4477	19.576	19.357	19.7443	19.6136	19.1591	0.0453914	0.816318	0.968148			P10721	Human	15.2617	15.5828	14.6711	14.6459	14.5837	14.7433	-0.514215	0.085916	0.729786			P04278	Human	7.81881	8.20581	8.17132	8.82699	9.00599	8.97101	0.869353	0.00035507	0.0284056
P08174	Human	20.7685	20.3631	20.5721	20.1554	20.7818	20.7704	0.00128354	0.995565	0.999319			P10768	Human	15.0367	14.76	14.9847	13.5926	13.7925	14.8061	-0.86336	0.040175	0.633327			P04279	Human	11.1798	11.145	11.1547	11.2261	11.1757	11.2844	0.0688538	0.307423	0.574231
P08183	Human	16.1137	16.1347	15.8865	16.2251	16.0606	15.8816	0.0108269	0.944197	0.996605			P10909	Human	22.5751	22.8032	22.4208	22.3296	22.5516	22.5131	-0.134928	0.445689	0.907577			P04280	Human	8.05203	8.09087	8.01608	7.36463	7.65633	7.80175	-0.445423	0.00920349	0.127074
P08185	Human	18.3173	18.6342	18.4247	18.8569	18.7741	18.7333	0.329326	0.0490706	0.683189			P11021	Human	15.7246	15.6409	15.8686	15.4827	15.5485	15.9514	-0.0838261	0.660939	0.949953			P04406	Human	11.334	11.1601	11.4089	11.6018	11.6577	11.7074	0.354642	0.00562742	0.107676
P08195	Human	18.076	18.0775	18.1632	18.2006	17.8734	17.9833	-0.0864694	0.54242	0.915122			P11047	Human	15.9672	16.147	15.8279	16.1584	16.2081	15.7962	0.07351	0.698581	0.96137			P04424	Human	7.24005	6.85118	6.6675	6.19112	7.14424	7.07107	-0.117433	0.696922	0.837457
P08217;P08218	Human	13.1861	11.9592	13.0331	13.0663	13.01	13.1034	0.333733	0.356457	0.84673			P11117	Human	18.8213	19.0867	18.8471	19.0258	18.9166	19.2846	0.157291	0.388315	0.898657			P04430	Human	8.55443	7.93055	7.87783	7.80123	8.12496	8.23279	-0.0679457	0.758859	0.876549
P08236	Human	17.1939	17.2044	17.0842	17.3443	16.9985	17.2725	0.0442873	0.762557	0.961447			P11142	Human	16.2454	16.2891	16.3872	16.3218	16.3364	16.1894	-0.0247064	0.863765	0.978934			P04439	Human	7.39784	7.4984	7.58915	7.5088	7.18544	7.5231	-0.0893469	0.462691	0.686589
P08237	Human	11.4628	10.6597	11.8372	11.7404	12.1281	12.9161	0.941666	0.0639859	0.714949			P11234	Human	15.3644	15.2639	15.6264	16.4119	15.4478	15.0708	0.225285	0.548712	0.917702			P04626	Human	3.9465	4.66382	4.41141	4.59004	4.92007	4.72681	0.405062	0.081328	0.304281
P08238	Human	17.8339	17.7257	17.7001	17.642	17.9175	17.8526	0.0508413	0.709612	0.951112			P11279	Human	18.9033	19.2436	18.6905	18.6855	18.5402	18.7384	-0.291099	0.171206	0.803661			P04632	Human	6.98884	6.8687	7.11962	7.06515	7.12482	7.24119	0.151332	0.14608	0.392238
P08246	Human	17.1822	17.4597	17.1517	17.6037	17.5266	17.3719	0.236147	0.152295	0.807923			P11362	Human	16.9061	16.7887	16.3486	16.2419	16.5073	16.2834	-0.336924	0.138633	0.758833			P04746	Human	13.6649	13.5953	13.4137	13.9105	13.8441	13.8057	0.295491	0.0132845	0.151091
P08253	Human	13.3812	13.5336	13.4801	13.3598	13.7768	13.1161	-0.0473786	0.814796	0.967711			P11586	Human	13.8552	14.5545	14.6748	14.059	14.9133	14.4368	0.108233	0.740432	0.97113			P04792	Human	9.49031	9.3539	9.36386	9.37924	9.30918	9.41086	-0.0362622	0.624589	0.798715
P08263	Human	19.4311	19.3531	19.1263	19.1455	19.4032	19.3548	-0.00232899	0.987693	0.997965			P11597	Human	14.5765	15.0929	14.8492	15.0363	14.4918	15.0792	0.0295576	0.902575	0.984424			P04843	Human	4.8417	5.05618	5.8145	5.92241	5.84647	5.25664	0.437717	0.190793	0.449312
P08294	Human	19.7958	19.3978	19.8623	19.3403	19.7782	19.8701	-0.0223947	0.917706	0.995605			P11684	Human	20.8616	20.1011	20.0454	19.7825	18.8894	19.3619	-0.991409	0.0206567	0.552609			P04844	Human	5.83698	4.98325	5.5785	5.17578	5.18072	5.83895	-0.0677561	0.814221	0.909146
P08473	Human	18.6297	18.6539	18.7494	18.4555	18.7687	18.53	-0.0929287	0.515161	0.903835			P11717	Human	14.7099	15.1282	14.8814	14.9216	14.6838	14.7905	-0.107862	0.549352	0.917702			P04899	Human	8.83404	8.86368	8.96339	9.05763	8.99414	8.88973	0.0934635	0.259915	0.532682
P08476	Human	14.8482	14.472	14.578	14.5218	14.7546	14.5345	-0.0290974	0.855479	0.975273			P11766	Human	15.6446	15.9248	16.104	16.1304	15.6929	15.5475	-0.100893	0.659819	0.949953			P05023	Human	8.75049	8.75974	8.72467	8.53624	8.81995	8.68414	-0.064857	0.483214	0.702901
P08493	Human	13.6281	13.7321	13.8317	13.4827	12.7318	13.404	-0.524436	0.0605091	0.706046			P12081	Human	14.1008	14.0724	14.2093	14.9854	14.9625	15.1322	0.899199	0.000568164	0.14418			P05026	Human	9.57152	9.49035	9.60349	9.6145	9.75201	9.77974	0.1603	0.0739447	0.293938
P08519	Human	18.6593	18.255	18.9259	18.8636	18.7474	18.5918	0.120894	0.571622	0.917535			P12109	Human	20.6619	20.5953	20.8636	20.5493	20.4722	20.6441	-0.15175	0.347545	0.893482			P05060	Human	14.3994	14.272	14.3979	14.3678	14.2239	14.2963	-0.0604408	0.441569	0.67515
P08571	Human	20.8566	21.1658	20.8565	21.5656	20.7204	21.0033	0.136785	0.595817	0.925505			P12110	Human	13.9285	14.075	15.377	14.6826	14.9914	12.1409	-0.521847	0.548091	0.917702			P05062	Human	11.3353	11.297	11.3423	11.4426	11.5547	11.5419	0.188208	0.0248047	0.184001
P08572	Human	18.6282	18.6875	18.3971	18.3861	18.5106	18.7405	-0.0251888	0.87533	0.980632			P12111	Human	18.9198	19.0158	18.8828	18.9654	18.8167	18.7756	-0.0869077	0.557741	0.917702			P05067	Human	9.94706	10.0259	10.0828	9.99187	10.1219	10.1072	0.0550925	0.474169	0.694903
P08581	Human	13.0565	12.7266	12.8912	12.5791	12.8728	13.0778	-0.0482002	0.794449	0.963699			P12259	Human	17.3022	17.3224	17.0461	17.0147	17.0832	16.9288	-0.214688	0.204098	0.825733			P05090	Human	16.0906	15.9654	16.0398	16.048	15.9939	16.029	-0.00830086	0.901463	0.958588
P08582	Human	18.2573	18.4431	18.1021	18.1039	18.3535	18.3726	0.00917525	0.953437	0.996929			P12273	Human	19.4065	19.5065	19.811	19.5943	19.3337	20.3771	0.19374	0.53946	0.917702			P05091	Human	6.56755	6.52197	6.50171	6.54926	6.65139	6.69933	0.102916	0.18035	0.439439
P08603	Human	15.0365	15.2259	15.0005	14.956	15.0907	15.2141	-0.000719867	0.995914	0.999319			P12277	Human	16.9145	17.2954	16.7309	17.2875	16.3065	17.3749	0.00934787	0.978348	0.990846			P05106	Human	5.7359	5.82918	5.18074	5.52465	5.88258	5.63758	0.0996659	0.622756	0.797621
P08637	Human	19.8141	20.0735	19.7217	20.1612	19.969	20.1891	0.236603	0.16056	0.807923			P12319	Human	15.2809	15.4222	15.2526	15.3462	15.5322	15.1204	0.0143465	0.933678	0.990846			P05107	Human	5.3596	5.14613	5.25131	5.20065	4.77676	5.64367	-0.0453206	0.840122	0.922011
P08670	Human	14.0629	13.7319	13.8032	13.8043	14.1354	13.832	0.057889	0.729438	0.956891			P12429	Human	15.3577	15.3043	15.5562	14.9875	15.3408	14.9921	-0.299247	0.12811	0.749996			P05109	Human	8.12331	8.70239	8.72608	8.85638	8.92588	8.84308	0.357853	0.0786032	0.300293
P08697	Human	17.8439	17.8394	18.016	17.7198	17.8834	18.2795	0.0611433	0.744002	0.960804			P12724	Human	16.1303	11.8523	15.0978	14.4627	14.8109	15.6156	0.602955	0.594626	0.931558			P05141;P12235;P12236	Human	6.0534	5.5912	6.48207	6.00118	5.77142	5.8888	-0.155086	0.50948	0.725542
P08727	Human	17.0497	16.9529	16.9322	17.0291	16.9424	17.2354	0.0906781	0.514301	0.903191			P12821	Human	15.6845	15.8663	15.6438	15.4843	15.4896	15.9535	-0.0890925	0.650518	0.948695			P05154	Human	14.3621	14.3451	14.437	14.442	14.5133	14.5618	0.124284	0.10977	0.34213
P08729	Human	13.7885	14.1554	13.4704	13.4845	13.6082	12.7056	-0.538656	0.124544	0.804101			P12830	Human	18.8964	19.0777	18.9344	19.3955	19.081	18.8388	0.135601	0.495888	0.908742			P05155	Human	14.5341	14.4435	14.4871	14.6927	14.7235	14.7784	0.243299	0.00797806	0.1211
P08754	Human	15.1072	14.53	15.2094	15.9052	15.2246	15.5819	0.621723	0.0534424	0.698961			P12931	Human	14.7235	14.9367	14.9055	14.736	14.9033	14.3002	-0.208734	0.336112	0.893482			P05156	Human	11.434	11.3903	11.3775	11.495	11.5346	11.5744	0.134074	0.0672155	0.283161
P08758	Human	17.4061	17.6874	17.6514	17.5575	17.8203	17.7468	0.126618	0.410907	0.878349			P12955	Human	15.9757	16.1338	16.1289	15.9146	15.825	16.1626	-0.112077	0.502653	0.912485			P05160	Human	7.58632	7.61887	7.49198	7.47859	7.42823	7.42531	-0.121683	0.110183	0.342511
P08833	Human	14.7548	14.047	13.8483	13.8221	13.9884	13.8569	-0.327604	0.241903	0.823873			P13284	Human	16.666	16.2411	16.257	16.0664	16.0226	16.3674	-0.235867	0.261496	0.880747			P05164	Human	8.57953	8.61612	8.48638	8.75213	8.72272	8.65259	0.148472	0.0713898	0.291136
P08865	Human	12.6208	12.7856	13.3925	13.7034	13.8611	12.6515	0.472401	0.260834	0.823873			P13473	Human	20.7936	20.9789	20.5804	20.1639	20.6442	20.7579	-0.262313	0.267025	0.88379			P05186	Human	7.78826	7.72455	7.67426	7.71087	8.0201	7.70616	0.0833482	0.453434	0.680714
P08887	Human	15.0886	16.0007	15.9852	14.2728	15.9741	16.3204	-0.169047	0.781843	0.961586			P13489	Human	16.0086	16.2214	16.1915	16.1181	15.7546	15.8214	-0.242466	0.191534	0.811735			P05198	Human	6.19115	6.26332	6.47636	6.18915	6.28991	6.07888	-0.124295	0.265713	0.535221
P08962	Human	17.0074	17.0318	17.1615	17.088	16.9895	17.167	0.014585	0.907489	0.993467			P13591	Human	18.5099	18.6177	18.6746	18.7442	18.362	18.6619	-0.0113889	0.946623	0.990846			P05362	Human	9.84051	9.86862	9.97766	9.68625	9.78968	9.84253	-0.12278	0.151629	0.398944
P08F94	Human	16.5493	16.4604	16.7271	16.8216	16.92	16.6347	0.213188	0.182556	0.822948			P13598	Human	18.4707	18.3763	18.4484	18.6402	18.3605	18.1868	-0.0359372	0.837568	0.977799			P05387	Human	6.96582	7.48931	6.76111	7.59724	7.853	6.64857	0.294193	0.429632	0.663231
P09131	Human	15.3621	15.0824	15.7881	16.1627	15.5657	15.7442	0.413318	0.143783	0.804101			P13611	Human	17.0467	16.8739	16.8685	17.1859	16.8613	16.8414	0.0331482	0.845873	0.978561			P05388	Human	8.32799	8.16662	8.16792	8.23826	8.24974	8.00219	-0.0574442	0.571109	0.762575
P09210	Human	16.6156	16.5831	16.688	16.55	17.001	17.1571	0.273824	0.188473	0.822948			P13639	Human	14.3295	14.5869	14.1073	14.6359	14.669	14.2551	0.178733	0.405726	0.904178			P05413	Human	9.80043	9.74701	9.78704	9.71401	9.87967	9.86922	0.0428073	0.572218	0.762575
P09211	Human	17.7046	17.6719	17.5994	17.7946	17.816	17.8098	0.14817	0.222617	0.823873			P13645	Human	16.7485	16.8746	16.8145	16.7128	16.2676	16.6646	-0.26422	0.177214	0.803661			P05451	Human	13.1512	13.6958	13.7078	13.5091	13.6238	13.7532	0.110449	0.535234	0.740525
P09228	Human	16.4271	16.0297	16.8848	16.9361	17.0883	17.0947	0.592508	0.0435455	0.671228			P13646	Human	17.8974	18.0712	18.2408	18.1553	17.9675	18.2122	0.0418637	0.804859	0.977799			P05452	Human	13.0642	13.0794	12.94	13.1534	13.2138	13.2068	0.163442	0.0520517	0.255634
P09237	Human	15.9078	16.299	16.0424	16.0823	15.7267	16.3759	-0.0214675	0.921491	0.995605			P13647	Human	14.1195	15.1166	13.7787	14.0334	14.4822	14.3491	-0.050049	0.894483	0.984424			P05543	Human	12.4093	12.3764	12.2803	12.3933	12.4655	12.5157	0.102796	0.191715	0.450237
P09327	Human	12.4359	13.2019	13.0043	13.5554	12.8437	12.9682	0.241786	0.422288	0.879429			P13671	Human	17.1419	17.4172	17.0164	16.9727	17.1398	17.2322	-0.0769035	0.668171	0.951915			P05546	Human	8.75494	8.75652	8.67789	8.76989	8.75524	8.63842	-0.00860082	0.903975	0.95935
P09382	Human	12.9272	13.0323	13.5362	13.6451	13.4239	13.644	0.40579	0.0842874	0.771371			P13688	Human	14.1132	13.7584	13.9652	14.2356	14.1342	13.7571	0.0966901	0.632212	0.943787			P05556	Human	9.91433	9.81079	9.75263	9.89068	9.832	9.98119	0.0753741	0.359607	0.612369
P09417	Human	14.573	14.9506	15.1958	14.883	15.0209	15.0154	0.0666885	0.73203	0.956891			P13716	Human	15.0158	14.9647	14.437	14.8342	14.5146	14.6934	-0.125113	0.571924	0.922193			P05783	Human	6.07343	6.14231	6.02669	6.29827	6.10195	6.21988	0.12589	0.153213	0.401066
P09467	Human	18.1003	18.244	18.4962	18.1085	18.4409	18.3107	0.00655504	0.969144	0.996929			P13727	Human	19.5363	19.8166	19.1405	19.1406	19.3466	19.3192	-0.228993	0.314897	0.892622			P05787	Human	8.8492	8.72254	8.90729	8.9463	8.95486	8.80339	0.0751751	0.390511	0.63301
P09486	Human	15.6515	15.3634	15.6641	15.9444	16.4119	15.8502	0.509155	0.0399545	0.668832			P13796	Human	15.2517	15.0524	14.575	15.1849	15.2882	15.8804	0.49148	0.115965	0.742781			P05937	Human	11.3026	11.2411	11.2187	11.3289	11.324	11.2567	0.0490651	0.460094	0.684229
P09488	Human	13.8031	13.9573	13.266	14.0703	13.3504	13.6042	-0.000506477	0.998539	0.999583			P13797	Human	16.4015	16.1823	16.2073	16.542	15.9893	15.9956	-0.0881067	0.678748	0.958487			P05981	Human	6.91118	7.15102	6.94093	7.42088	7.26931	7.39591	0.360993	0.0070054	0.116745
P09496	Human	13.4715	13.7409	14.5637	13.7408	13.2202	14.3224	-0.164222	0.687798	0.951112			P13798	Human	14.8389	14.8492	15.0134	14.5969	14.399	14.6406	-0.355026	0.0528306	0.685865			P05997	Human	7.61154	7.64596	7.34451	7.60577	7.69275	7.67277	0.123091	0.251917	0.521869
P09525	Human	15.3595	15.0981	15.3521	15.4177	15.7831	14.9849	0.125288	0.601955	0.926874			P13987	Human	23.5605	23.8424	23.8962	23.7468	23.7483	23.5415	-0.0875096	0.609764	0.933388			P06132	Human	5.83107	5.37603	5.14722	5.25616	5.47982	5.56954	-0.0162639	0.933556	0.97228
P09529	Human	13.9057	13.4027	12.8073	13.3764	12.8324	13.3362	-0.190236	0.568174	0.917535			P14091	Human	15.8048	15.366	15.0227	15.8123	15.0348	15.7516	0.135085	0.666717	0.951915			P06213	Human	7.96469	7.94346	7.69756	7.77172	7.77557	7.94949	-0.03631	0.730471	0.860122
P09543	Human	15.5373	15.7667	15.3933	15.2156	15.3018	15.3801	-0.266628	0.11295	0.804101			P14138	Human	15.715	19.3157	15.3991	19.775	18.7883	19.6573	2.5969	0.045905	0.64928			P06276	Human	7.94399	7.43756	7.72506	7.57841	7.52	7.71652	-0.0972267	0.509939	0.725816
P09564	Human	16.8546	18.3165	18.3706	17.8422	17.7973	18.5676	0.221791	0.651813	0.941792			P14151	Human	14.8857	15.7925	15.4683	15.6602	16.2202	16.4335	0.722456	0.0567242	0.685865			P06280	Human	11.2004	11.2583	11.2068	11.1788	11.265	11.1986	-0.00766657	0.904701	0.959371
P09603	Human	18.8765	19.0636	19.0278	18.9371	19.1029	19.1225	0.0649034	0.623063	0.936631			P14174	Human	18.3338	18.4828	17.9643	17.811	17.9925	18.0803	-0.298989	0.163459	0.803661			P06312	Human	11.245	11.2711	11.1541	11.5175	11.5642	11.5351	0.315573	0.00239852	0.0783475
P09619	Human	15.8345	16.0708	15.6747	15.8387	16.0416	16.3446	0.21497	0.291522	0.84144			P14209	Human	18.9803	18.9472	18.9454	19.3195	18.9842	19.0367	0.155827	0.348183	0.893482			P06396	Human	12.2836	12.1756	12.1265	12.1063	11.961	12.0406	-0.159274	0.0776313	0.29841
P09668	Human	17.9259	17.8014	17.7842	17.7852	17.7478	18.1298	0.0504326	0.747775	0.960804			P14314	Human	16.2473	16.7498	16.6007	16.6379	16.5876	16.4892	0.0389895	0.834496	0.977799			P06576	Human	6.85292	7.04511	7.02015	7.00457	6.63442	6.9742	-0.101666	0.432441	0.666047
P09758	Human	15.4639	15.406	15.0802	15.5401	16.1449	16.3849	0.706609	0.0307932	0.658491			P14384	Human	16.8688	16.9119	16.8776	16.6652	16.7562	16.6526	-0.19478	0.18795	0.810835			P06681	Human	8.31267	8.26049	8.26823	8.40316	8.43416	8.56422	0.186716	0.0359653	0.21453
P09871	Human	14.8814	15.2602	15.1515	15.3566	15.2805	14.6474	-0.00288151	0.99047	0.998801			P14543	Human	19.3638	19.1256	19.2834	19.3648	19.0647	19.1601	-0.0610561	0.71073	0.964677			P06702	Human	8.28198	8.67939	8.40455	8.42935	8.64328	8.58725	0.097982	0.45028	0.680631
P09923	Human	13.7796	14.1705	13.6146	13.8687	13.8116	13.1261	-0.252787	0.368453	0.85497			P14550	Human	17.4633	17.4219	17.2233	17.225	17.3413	17.4113	-0.0436451	0.778004	0.977799			P06703	Human	11.6679	11.6387	11.6147	11.4877	11.3688	11.445	-0.20666	0.0170088	0.170154
P09936	Human	15.7384	15.6676	15.6555	15.6943	16.0182	15.5266	0.0591687	0.724196	0.955907			P14618	Human	17.2186	17.0484	17.2375	17.2215	17.1408	17.1741	0.0106038	0.941452	0.990846			P06727	Human	10.7816	10.7094	10.6837	10.7263	10.8087	10.7962	0.0521488	0.445983	0.678537
P09958	Human	14.5362	14.2631	13.8841	14.0784	13.9666	14.5185	-0.0399405	0.869395	0.979651			P14625	Human	15.6188	15.0565	15.1734	15.362	14.1112	15.0886	-0.428947	0.273863	0.885781			P06731	Human	10.2018	10.1575	10.2437	10.2914	10.3613	10.3043	0.117999	0.10363	0.331407
P09960	Human	13.5575	13.3983	13.4451	13.2015	13.4945	12.7626	-0.314075	0.18087	0.822948			P14778	Human	16.3339	13.345	14.1408	14.3604	15.185	15.451	0.392257	0.62942	0.943787			P06733	Human	10.1284	10.2029	10.042	10.2124	10.0498	9.98661	-0.0414992	0.647725	0.810401
P09972	Human	18.2342	18.2863	18.5786	17.5778	18.2253	18.4549	-0.280414	0.314093	0.84673			P14780	Human	18.1877	16.9365	17.2435	17.7026	17.032	16.9534	-0.226615	0.571065	0.922193			P06734	Human	9.49166	9.31775	9.36986	9.42525	9.55879	9.58194	0.128904	0.157023	0.406376
P0C0L4	Human	15.9469	15.7142	16.2315	16.5982	15.619	15.9625	0.0957209	0.748596	0.960804			P14784	Human	14.8324	14.4283	15.4214	14.0489	15.553	13.963	-0.372413	0.475653	0.907577			P06744	Human	7.92421	8.09562	7.93786	7.92965	8.02718	8.01783	0.00565665	0.942727	0.977551
P0C0L5	Human	18.1246	18.2414	18.2683	18.1899	18.2558	18.3238	0.0450961	0.711187	0.951482			P15121	Human	17.2594	17.3029	16.939	17.2311	17.0113	16.8937	-0.121719	0.516089	0.913156			P06753	Human	8.46416	8.40095	8.31761	8.38619	8.31657	8.19357	-0.0954634	0.275206	0.540472
P0C0S8;P20671;Q16777;Q6FI13;Q96KK5;Q99878;Q9BTM1	Human	17.8024	17.6274	17.6732	18.1171	17.8804	18.1215	0.338676	0.0421192	0.671228			P15144	Human	19.449	19.417	19.3096	19.4409	19.2925	19.3544	-0.029239	0.838317	0.977799			P06756	Human	6.78933	6.62079	6.8938	6.79928	6.58725	6.66504	-0.0841151	0.425828	0.662236
P0C7H8;Q9BYR9;Q9BYT5;Q9BYU5	Human	20.0466	20.1984	19.8437	19.5484	20.2219	20.0543	-0.088019	0.694957	0.951112			P15151	Human	18.7086	18.4955	18.5127	18.8015	18.4954	18.2234	-0.0655264	0.746002	0.975541			P06858	Human	6.13368	5.9561	5.96882	6.18673	6.29204	6.32693	0.249033	0.0201542	0.172932
P0C7U0	Human	13.6959	14.0265	15.3491	14.484	15.1904	15.7593	0.787374	0.183057	0.822948			P15289	Human	16.8596	16.6495	16.7301	16.5611	16.7059	16.7459	-0.075418	0.620614	0.939026			P06865	Human	9.41678	9.39025	9.47849	9.40971	9.29944	9.54438	-0.010665	0.90142	0.958588
P0CG47;P0CG48	Human	20.7275	20.5769	20.7213	21.1249	20.1196	20.4811	-0.100037	0.719805	0.954531			P15291	Human	17.9839	17.2398	16.5748	16.9237	16.7704	16.4398	-0.554883	0.181115	0.803661			P06870	Human	14.794	14.913	14.7224	15.2364	15.2619	15.3309	0.466588	0.000735761	0.0453002
P0DJD7;P0DJD8;P0DJD9	Human	24.0726	23.8373	24.0086	23.8749	23.9993	24.0238	-0.00684798	0.958466	0.996929			P15309	Human	21.5384	21.5343	21.6808	21.8006	21.5318	21.7892	0.122726	0.448078	0.907577			P07108	Human	8.0651	7.91415	8.03795	7.81581	8.39254	8.26147	0.150874	0.370212	0.618536
P0DKB5	Human	11.4565	12.8499	11.9909	13.0195	12.3856	11.6792	0.26232	0.597964	0.926874			P15311	Human	16.1831	15.7099	16.1798	15.4191	15.7602	15.7581	-0.378396	0.107808	0.742781			P07148	Human	10.9944	10.7465	10.7334	10.632	10.3708	10.634	-0.279166	0.0475924	0.245748
P0DMQ5	Human	22.0491	22.1621	22.1015	22.1474	22.2011	22.1561	0.0639811	0.58171	0.917535			P15313	Human	15.2199	14.9195	15.1641	15.5148	14.8572	15.1751	0.0811867	0.715085	0.964677			P07195	Human	12.852	12.7604	12.7672	12.7638	12.7545	12.8035	-0.0192479	0.765997	0.882053
P0DMV8;P0DMV9	Human	15.4612	15.762	15.7184	15.7684	15.3722	15.8764	0.0251105	0.894333	0.987235			P15328	Human	20.4052	20.3794	20.5703	20.6642	20.6707	20.1309	0.0369722	0.858108	0.978561			P07203	Human	6.7798	6.95905	6.83567	6.86437	6.94409	7.03584	0.0899268	0.30775	0.574231
P0DOX2	Human	19.3779	19.33	19.4643	19.26	19.309	19.5211	-0.0273888	0.838313	0.973283			P15428	Human	14.163	15.6204	15.3623	14.2409	15.6292	15.3533	0.0259031	0.961177	0.990846			P07204	Human	7.84729	7.94298	8.18534	8.09172	8.07556	8.13571	0.10913	0.31422	0.577797
P0DOX3	Human	15.1941	14.795	14.9907	15.0707	15.372	14.7124	0.0584536	0.79089	0.963699			P15531	Human	15.2371	14.8933	14.9092	15.1308	14.7629	14.9546	-0.0637784	0.732624	0.969546			P07225	Human	7.54673	7.33846	7.30318	7.53508	7.46392	7.58071	0.130447	0.184769	0.442119
P0DOX5	Human	24.0105	24.3258	24.0722	24.2208	23.9519	24.217	-0.0063018	0.96802	0.996929			P15586	Human	19.3972	19.7302	19.652	19.5692	19.4958	19.5641	-0.0501265	0.753904	0.977799			P07237	Human	7.67609	7.68123	7.73692	7.76406	7.72428	7.7535	0.0491927	0.433989	0.667066
P0DOX7	Human	21.8843	22.0228	21.7716	21.9528	21.7008	21.8032	-0.0739903	0.604243	0.926874			P15814	Human	24.0186	23.8438	24.0725	24.3481	23.903	24.0015	0.105888	0.570602	0.922193			P07288	Human	11.8177	11.7649	11.8723	12.0659	12.1048	12.2149	0.310208	0.00446323	0.0999767
P0DOX8	Human	21.8234	21.9152	21.4932	21.8168	21.7862	21.7771	0.0494011	0.751974	0.960804			P15848	Human	15.473	15.3014	15.2186	15.574	15.1096	15.0014	-0.102654	0.62521	0.941542			P07305	Human	7.92402	7.40096	7.59512	6.84456	7.64729	7.26483	-0.387804	0.142794	0.387239
P0DOY2;P0DOY3	Human	24.2977	23.9267	24.3394	23.0329	24.3595	23.9633	-0.402708	0.300653	0.843847			P15907	Human	13.5427	15.514	14.1536	14.5205	13.6066	14.2462	-0.278964	0.617082	0.937291			P07306	Human	6.79012	6.69864	6.84395	6.83912	6.71682	6.5262	-0.0835219	0.427872	0.662404
P0DP23;P0DP24;P0DP25	Human	17.348	16.452	17.2407	18.4531	15.8462	18.091	0.449883	0.552148	0.917535			P15941	Human	20.2556	20.3019	19.5721	19.9825	19.3868	19.845	-0.305123	0.300557	0.889697			P07307	Human	8.49052	8.25247	8.75405	8.79096	8.69091	8.71417	0.233	0.126379	0.370752
P0DP57	Human	22.434	22.1366	21.8544	21.4906	20.9816	23.0847	-0.289426	0.615651	0.93083			P16035	Human	18.52	17.9336	16.6567	16.342	17.2293	16.6709	-0.956046	0.104593	0.742781			P07311	Human	6.25404	6.20871	6.13389	5.99999	6.23569	6.20135	-0.0532034	0.559357	0.757318
P0DTE7;P0DTE8;P0DUB6	Human	21.411	21.8059	21.5652	21.4604	21.6395	21.7864	0.0347647	0.836411	0.973283			P16066	Human	14.4972	14.852	14.4062	14.1746	14.1389	13.9879	-0.484687	0.0309737	0.581931			P07320	Human	8.11851	7.90793	7.72995	8.12567	8.27366	8.15769	0.266877	0.0542921	0.261834
P10109	Human	14.3411	14.5181	14.6448	14.5746	14.6034	13.9863	-0.113247	0.606711	0.926874			P16070	Human	23.0623	23.0714	23.0245	23.0863	22.9879	23.082	-0.000680085	0.996043	0.996606			P07333	Human	9.60327	9.48848	9.75522	9.81265	10.0858	9.94873	0.333403	0.0186707	0.171177
P10153	Human	23.6176	23.637	23.5204	23.6202	23.6872	23.707	0.0797869	0.502545	0.90224			P16083	Human	16.7617	17.4642	17.2763	16.2924	16.1236	16.8001	-0.762034	0.0278647	0.579585			P07339	Human	13.2171	13.0302	13.1614	13.2348	13.2528	13.2754	0.118078	0.151657	0.398944
P10155	Human	15.918	17.2211	16.2364	15.8208	17.1002	16.5769	0.0408422	0.931362	0.995605			P16112	Human	18.1567	18.1175	18.21	18.1874	17.8178	18.1741	-0.101665	0.553882	0.917702			P07355	Human	9.02136	9.12332	9.16203	8.95294	8.95658	9.15577	-0.0804725	0.378306	0.62401
P10163	Human	14.4592	14.5761	14.9627	13.6217	14.4317	14.4225	-0.507386	0.113639	0.804101			P16152	Human	15.3639	14.9169	15.1126	15.2086	15.165	15.0352	0.00512447	0.97695	0.990846			P07357	Human	6.98713	7.19086	7.14307	7.12959	7.23844	7.1667	0.071222	0.401373	0.640948
P10253	Human	21.2862	21.3835	21.4612	21.6012	21.304	21.5367	0.103653	0.473368	0.895695			P16278	Human	19.3378	19.2082	19.0204	19.2555	19.0199	19.4108	0.0399195	0.825927	0.977799			P07358	Human	8.36069	8.28776	8.33894	8.47488	8.53056	8.39659	0.138217	0.0813197	0.304281
P10301	Human	14.4922	13.6457	14.8934	13.3714	14.2962	13.9907	-0.457707	0.284281	0.833531			P16284	Human	16.7892	16.9635	16.5146	17.1908	17.6785	16.2878	0.296644	0.447489	0.907577			P07359	Human	8.19517	8.44318	8.20829	8.51766	8.61633	8.45132	0.246223	0.0387913	0.224494
P10321	Human	12.4897	12.9535	12.5774	13.3773	13.5213	13.335	0.737672	0.0041576	0.378766			P16401	Human	14.4102	15.3661	13.8401	14.6769	14.0882	14.4565	-0.131652	0.754733	0.977799			P07360	Human	6.94526	6.85874	6.92707	6.92399	6.9233	6.8337	-0.0166916	0.804088	0.904142
P10412	Human	16.5868	16.4581	15.7437	15.4898	15.7232	16.3598	-0.405255	0.252908	0.823873			P16422	Human	14.2108	13.7946	14.0188	14.4805	13.9564	14.7554	0.389392	0.164327	0.803661			P07384	Human	7.40776	7.50405	7.41401	7.64115	7.69137	7.42083	0.14251	0.166362	0.421326
P10451	Human	22.9253	22.8725	22.8953	22.9156	23.0754	23.1799	0.159275	0.245386	0.823873			P16444	Human	19.75	19.8107	19.5167	19.5868	19.6159	19.5978	-0.0922994	0.553711	0.917702			P07437	Human	6.81231	6.83719	6.73968	6.90856	6.95014	7.03716	0.168895	0.0463634	0.242965
P10586	Human	15.2853	15.2767	15.8367	15.6312	15.583	15.2898	0.0350855	0.869425	0.979651			P16870	Human	17.6928	17.7624	17.8635	17.83	17.7345	17.8804	0.0420156	0.772234	0.977799			P07476	Human	7.49124	7.32876	7.2792	7.36125	7.42099	7.5203	0.067781	0.453787	0.680714
P10599	Human	17.9273	17.8272	17.6888	18.4248	17.6947	18.3145	0.330267	0.186505	0.822948			P16871	Human	13.7318	14.3794	13.5191	14.1942	13.9608	13.1523	-0.107689	0.769182	0.977799			P07477;Q9BYE2	Human	9.26255	9.64578	9.40461	9.0448	8.43083	9.07338	-0.587979	0.0250795	0.184368
P10619	Human	18.84	18.9962	19.0095	18.7064	18.9465	18.576	-0.205556	0.206594	0.823873			P16885	Human	11.1661	12.3288	11.7751	11.0892	12.3102	10.7019	-0.389584	0.455226	0.907577			P07585	Human	10.9867	10.8037	10.7697	10.6783	10.7713	10.7991	-0.103789	0.258216	0.530875
P10643	Human	18.8105	19.1623	19.4675	19.3937	19.3549	19.526	0.278081	0.199286	0.822948			P16930	Human	15.7584	16.1431	15.5827	16.1469	16.0318	15.7771	0.157166	0.470112	0.907577			P07602	Human	13.4261	13.4069	13.4475	13.443	13.5571	13.5119	0.077128	0.26317	0.534595
P10645	Human	17.2177	17.6228	17.1739	18.0497	17.0371	17.2514	0.10794	0.729197	0.956891			P17050	Human	18.0516	18.2731	17.979	18.257	18.1081	17.9623	0.00791078	0.962565	0.990846			P07686	Human	10.642	10.7891	10.8575	10.9373	10.6703	11.0453	0.121427	0.340808	0.59196
P10646	Human	14.734	15.5656	15.6699	16.4134	15.6553	15.3038	0.467637	0.260887	0.823873			P17174	Human	16.0911	16.3772	16.3645	16.2108	16.1034	15.956	-0.187539	0.284419	0.889697			P07711	Human	9.99602	9.97332	10.0871	10.1796	10.2698	10.1575	0.18351	0.0354641	0.213473
P10721	Human	14.9572	14.9061	15.2904	15.3664	15.2905	15.2065	0.23655	0.164826	0.808397			P17181	Human	13.4039	13.5262	13.1923	14.0836	14.1288	13.7317	0.607219	0.014469	0.501591			P07737	Human	9.30326	9.19311	9.31523	9.15827	8.8826	8.94554	-0.275062	0.02455	0.184001
P10768	Human	14.4793	14.6354	13.6518	14.7369	14.6018	15.192	0.588077	0.10522	0.799273			P17342	Human	14.8038	14.6956	15.1282	14.9598	15.0637	14.534	-0.0233679	0.915033	0.988029			P07741	Human	6.55875	6.76746	7.42468	7.29214	6.83472	6.67582	0.0172649	0.949923	0.978445
P10809	Human	13.3393	13.1933	12.8007	11.7357	12.6996	13.1035	-0.59819	0.159814	0.807923			P17405	Human	14.4511	14.8524	14.6203	13.5027	14.6282	12.2299	-1.18767	0.0835285	0.729786			P07858	Human	11.5201	11.1887	11.4672	11.4125	11.2614	11.5053	0.00106849	0.992897	0.996193
P10909	Human	22.3122	22.4799	22.2748	22.4969	22.4446	22.4495	0.108013	0.397113	0.872678			P17813	Human	16.2813	16.9563	16.7033	16.3815	16.5114	16.3034	-0.248171	0.278848	0.885781			P07900	Human	8.66615	8.82805	8.4627	8.65532	8.72906	8.78729	0.0715908	0.525858	0.735221
P11021	Human	16.2967	16.2359	15.7703	15.3564	16.299	16.1134	-0.178052	0.564823	0.917535			P17858	Human	14.4764	14.7026	14.6538	14.5371	14.4963	14.6252	-0.0581009	0.698608	0.96137			P07910	Human	7.25313	7.32964	7.50628	7.06869	6.82834	7.16589	-0.342041	0.0244972	0.184001
P11047	Human	16.5255	16.1475	16.0815	16.3242	16.1329	16.5021	0.0682771	0.7143	0.951878			P17900	Human	20.1752	20.3628	19.8667	20.3352	20.2221	19.8109	-0.0121747	0.956627	0.990846			P07911	Human	16.1284	16.3113	16.1318	16.2626	16.2392	16.2412	0.05713	0.470741	0.691743
P11117	Human	19.2554	19.3793	19.1877	19.3135	19.4145	19.0054	-0.0296689	0.852739	0.974172			P17927	Human	12.9425	13.3253	13.4541	12.8871	12.4855	13.2174	-0.377314	0.173841	0.803661			P07919	Human	6.99287	6.95769	7.13281	6.63155	7.19516	7.17867	-0.0259959	0.880044	0.943523
P11142	Human	16.6434	16.8377	16.5619	16.8103	16.668	16.6721	0.0358291	0.793488	0.963699			P17931	Human	16.9275	16.6788	16.6563	16.699	16.6061	16.4562	-0.167121	0.326307	0.893482			P07942	Human	7.61179	7.53302	7.30074	7.38831	7.58579	7.13089	-0.11352	0.452997	0.680714
P11168	Human	14.3552	14.824	14.8301	14.4162	14.1066	14.2613	-0.408414	0.0661958	0.714949			P17936	Human	18.7766	18.7761	18.6173	18.9375	18.7702	18.6279	0.0552158	0.730605	0.969546			P07947	Human	7.45397	7.50988	7.41035	8.00634	7.95731	8.01227	0.533909	0.000119513	0.0203172
P11233	Human	14.5943	14.7729	14.9636	13.0743	13.3549	12.5806	-1.77366	0.000259023	0.069886			P17987	Human	14.6427	14.7556	14.2243	14.6542	14.8047	14.7871	0.207827	0.306103	0.889697			P07948	Human	6.77087	6.8344	6.69421	6.77043	6.6846	6.74603	-0.0328053	0.645718	0.809455
P11234	Human	15.5179	16.3113	15.7546	15.4581	15.2103	16.1327	-0.2609	0.439243	0.881678			P18065	Human	18.8296	19.1453	18.9061	18.6922	18.6554	18.7445	-0.262953	0.130306	0.758163			P07996	Human	10.234	10.2948	10.2328	10.4018	10.3632	10.3606	0.121369	0.0851047	0.309472
P11279	Human	19.4206	19.5028	19.741	19.7753	19.3621	19.9268	0.133287	0.511354	0.903191			P18085	Human	15.4653	14.872	16.6082	13.8414	14.2695	14.805	-1.34319	0.0305978	0.581931			P07998	Human	13.6932	13.5823	12.962	13.702	13.7207	13.6705	0.285237	0.187336	0.445367
P11362	Human	16.187	16.6421	16.6345	16.8523	16.4229	16.1182	-0.023377	0.925031	0.995605			P18206	Human	13.6428	13.6514	13.6528	13.5264	13.7676	13.9762	0.107739	0.538401	0.917702			P08069	Human	2.82926	3.7052	3.97756	3.81975	3.03324	3.31717	-0.113949	0.748758	0.870799
P11586	Human	14.6264	14.7095	14.5883	14.6194	14.5303	14.5683	-0.0687284	0.56113	0.917535			P18428	Human	13.6008	14.7114	13.4293	14.5567	14.9449	14.5194	0.759818	0.0797117	0.729786			P08118	Human	5.94831	5.6146	5.59253	5.83375	5.32377	5.22404	-0.257959	0.215802	0.47722
P11597	Human	14.951	15.0095	15.1182	14.6184	15.1257	15.1122	-0.0741683	0.690429	0.951112			P18510	Human	16.1843	14.4957	15.8728	14.5451	15.2087	15.1575	-0.547187	0.284391	0.889697			P08123	Human	9.80167	9.7627	9.56623	9.73112	9.82365	9.97907	0.134412	0.226015	0.488293
P11684	Human	21.0522	20.6532	19.3093	20.8164	20.5245	17.7626	-0.637036	0.511212	0.903191			P18669	Human	16.6152	16.309	16.1578	16.4913	16.3832	16.3648	0.0524197	0.7689	0.977799			P08133	Human	8.29831	8.09737	8.3008	8.19281	8.29566	8.29825	0.030077	0.728645	0.859548
P11717	Human	15.12	15.0354	15.2005	15.0708	15.1299	15.2427	0.0291485	0.816222	0.968148			P18827	Human	20.8575	20.7607	20.4094	21.8634	20.5436	21.7849	0.721449	0.105757	0.742781			P08138	Human	11.4719	11.3971	11.1122	11.4363	10.9534	10.5025	-0.362963	0.182228	0.440196
P11766	Human	16.154	16.3493	16.4324	16.4755	16.3455	16.3148	0.0666933	0.630933	0.941267			P19013	Human	15.9087	15.7361	15.3759	15.0619	15.4936	15.463	-0.334093	0.163569	0.803661			P08174	Human	11.8458	11.6156	11.6593	11.7515	11.8485	11.8233	0.100931	0.269297	0.537266
P11940;Q9H361	Human	16.4872	16.1289	15.9653	17.1554	17.2602	16.6045	0.812892	0.0133899	0.525371			P19021	Human	16.2278	15.7692	16.0526	16.4542	16.2073	16.1793	0.263721	0.194422	0.811735			P08183	Human	8.94824	8.87131	9.02291	8.94887	8.93318	8.80424	-0.0520552	0.516762	0.730557
P12081	Human	14.4024	14.8594	13.6009	15.5774	15.7294	13.3355	0.593189	0.435264	0.880957			P19022	Human	15.7406	15.7836	15.741	15.8126	15.5852	15.7646	-0.0342502	0.81535	0.977799			P08185	Human	11.046	11.0543	11.1849	11.2294	11.3141	11.0768	0.111681	0.245619	0.511941
P12104	Human	13.8567	13.9424	13.6948	14.5442	13.9872	14.5179	0.518515	0.03559	0.658491			P19256	Human	17.3865	18.6167	17.7772	18.5416	18.8498	18.1342	0.58167	0.154048	0.784891			P08195	Human	11.1002	11.0276	11.0572	11.0845	11.1708	11.1371	0.0691352	0.304891	0.571361
P12109	Human	20.7048	20.7927	20.937	21.0773	20.9276	21.1834	0.251274	0.110002	0.799273			P19320	Human	17.9573	17.843	17.9072	17.6871	17.5903	17.2446	-0.395166	0.0572762	0.685865			P08236	Human	9.98693	9.93939	10.0869	10.4192	10.3475	10.3627	0.372086	0.0014667	0.0664906
P12110	Human	13.9108	13.1279	14.1563	14.6643	13.9235	14.2649	0.552535	0.141416	0.804101			P19438	Human	16.9569	16.4755	16.0093	15.8481	16.4693	16.5925	-0.177237	0.592179	0.931558			P08237	Human	4.37579	4.07801	3.88492	4.25077	4.24167	3.80483	-0.013815	0.939453	0.974573
P12111	Human	19.2265	19.2018	19.3298	19.4182	19.3258	19.5446	0.176831	0.19791	0.822948			P19440	Human	19.4354	19.9577	19.948	20.1013	19.9259	19.7277	0.137913	0.530376	0.914888			P08238	Human	11.131	11.1917	11.0388	11.2312	11.2884	11.3888	0.18232	0.0525397	0.256151
P12259	Human	17.3553	17.3315	17.7068	16.9916	17.3949	16.9282	-0.359592	0.104626	0.799273			P19652	Human	20.0587	19.8691	19.8921	20.006	19.8685	19.8424	-0.034328	0.818229	0.977799			P08246	Human	10.3753	10.3598	10.5251	10.3851	10.098	10.2043	-0.190949	0.0966615	0.32401
P12273	Human	17.4625	17.932	17.7534	19.7654	16.3622	16.7712	-0.0830526	0.928838	0.995605			P19801	Human	16.9636	16.8888	16.7898	16.87	17.0388	16.8602	0.0422516	0.77668	0.977799			P08253	Human	6.66968	6.72268	6.69215	6.89743	6.99925	6.88632	0.232831	0.0105043	0.13363
P12277	Human	15.617	16.4474	15.313	16.3308	16.324	16.4454	0.574306	0.103191	0.799273			P19823	Human	14.9221	15.5929	15.42	15.4711	14.7234	14.9915	-0.249687	0.390318	0.898657			P08263	Human	11.3125	11.2261	11.3104	11.2109	11.2426	11.1916	-0.067998	0.310537	0.57649
P12318;P31995	Human	15.4738	15.5325	13.4659	15.075	15.3509	15.5358	0.496525	0.422432	0.879429			P19827	Human	13.7065	13.5224	13.342	13.521	13.4622	13.3742	-0.0712012	0.666692	0.951915			P08294	Human	11.1652	11.2181	11.2174	11.4673	11.6623	11.5526	0.36047	0.00251157	0.0783475
P12319	Human	15.8772	15.8735	15.6245	15.6804	15.7641	15.6677	-0.0876815	0.520127	0.905919			P19835	Human	18.1763	18.0448	17.7576	18.1854	17.8477	17.8889	-0.0188975	0.92116	0.989198			P08311	Human	5.40371	4.57676	5.17543	5.74278	6.11928	5.93211	0.879422	0.00746907	0.118587
P12429	Human	15.5402	15.2513	15.2892	15.1529	15.2052	15.2806	-0.14732	0.309571	0.84673			P19957	Human	16.5963	16.5239	16.8504	16.8656	16.8602	16.6255	0.126923	0.467105	0.907577			P08473	Human	11.3459	11.3396	11.2765	11.3397	11.3696	11.4009	0.0493797	0.443563	0.677043
P12724	Human	13.488	13.8459	14.5383	13.5544	13.7234	13.0427	-0.517265	0.158329	0.807923			P19961	Human	19.4094	19.3672	19.3631	19.1783	19.3291	19.155	-0.159098	0.286244	0.889697			P08476	Human	9.18098	9.201	9.1763	8.5646	8.82649	8.97106	-0.398704	0.011116	0.136813
P12814	Human	13.3925	13.1643	14.2326	13.0212	13.7445	13.7859	-0.0793085	0.828787	0.973283			P20062	Human	15.6284	15.6876	15.9235	16.5159	15.8631	15.7287	0.289424	0.279345	0.885781			P08493	Human	7.70702	7.47249	7.33563	7.78829	7.41463	7.68622	0.124666	0.398312	0.63918
P12821	Human	15.6998	15.7962	16.0437	15.7826	16.0229	15.9505	0.0720975	0.64126	0.941267			P20073	Human	15.4283	15.6526	15.4053	15.2187	15.3435	15.4242	-0.166603	0.311078	0.892497			P08519	Human	10.7931	10.8479	10.7929	10.9078	11.0919	11.0197	0.195177	0.0344484	0.213248
P12830	Human	19.6193	19.3656	19.1532	19.4016	19.6334	19.6434	0.180102	0.319531	0.84673			P20138	Human	15.9424	16.7715	15.6804	16.2841	15.8698	16.1544	-0.0286697	0.929003	0.990846			P08571	Human	13.036	13.0537	12.9289	12.7989	12.9667	12.8657	-0.129046	0.135821	0.380074
P12931	Human	15.2223	15.1117	14.9452	14.5257	15.093	15.1539	-0.168841	0.443474	0.881678			P20142	Human	16.7973	16.6089	16.191	16.8918	17.0527	16.9286	0.425297	0.0720836	0.718743			P08572	Human	11.6364	11.5635	11.5523	11.609	11.7009	11.6995	0.0857318	0.231482	0.496164
P12955	Human	16.5717	16.6134	16.4826	16.3946	16.3475	16.2555	-0.223398	0.101012	0.799273			P20151	Human	13.4082	14.9208	13.5885	13.2073	14.162	14.1591	-0.129717	0.79433	0.977799			P08581	Human	5.96168	5.71005	5.15344	5.38462	4.90651	5.10592	-0.47604	0.0825195	0.306147
P13284	Human	15.8066	16.8176	16.6826	16.6344	16.0542	15.7331	-0.295043	0.436318	0.880957			P20160	Human	14.7908	16.9915	14.2997	15.3224	15.7513	14.5584	-0.149987	0.843917	0.978561			P08582	Human	11.4793	11.4668	11.4129	11.4903	11.5373	11.5722	0.0802698	0.237	0.502057
P13473	Human	20.7825	21.0362	20.4182	20.3943	20.326	19.9745	-0.513998	0.0501194	0.687747			P20333	Human	18.537	16.9156	17.2226	17.1137	17.8035	17.9506	0.064182	0.894966	0.984424			P08603	Human	8.33042	8.40138	8.39676	8.49947	8.59824	8.54072	0.169954	0.0352377	0.213473
P13489	Human	16.3934	16.3762	16.397	16.4403	16.2476	16.3719	-0.0356572	0.767982	0.961447			P20338	Human	13.7964	13.6275	12.6863	14.0039	13.6595	14.0223	0.525149	0.149328	0.784891			P08637	Human	13.1679	13.1135	13.0595	13.0668	13.0715	13.0877	-0.038319	0.555464	0.755053
P13591	Human	18.8567	18.9749	18.8372	18.996	18.8014	18.944	0.0241916	0.848395	0.974172			P20339	Human	16.3012	16.2747	15.978	16.247	16.2908	16.3052	0.0963767	0.553071	0.917702			P08670	Human	7.27335	7.39552	7.30228	7.34952	7.30722	7.33875	0.00811404	0.903272	0.95935
P13598	Human	18.3492	18.4274	18.5455	18.783	18.4225	18.5961	0.159843	0.308455	0.84673			P20340;Q9NRW1	Human	13.2241	12.7082	13.1608	13.6996	13.9909	13.9118	0.836374	0.00481392	0.42555			P08697	Human	10.8618	10.6631	10.7292	10.9582	11.0506	10.8325	0.195728	0.0693809	0.285933
P13611	Human	17.1468	17.1878	16.7576	17.1436	17.2602	17.2762	0.195926	0.261263	0.823873			P20472	Human	13.9978	14.1908	13.5819	14.2808	13.908	14.1777	0.198686	0.384747	0.898657			P08727	Human	10.2563	10.2082	10.1448	10.2584	10.2221	10.1463	0.00584284	0.93339	0.97228
P13639	Human	14.6532	14.6334	14.5172	14.3208	14.4259	14.5275	-0.176545	0.196763	0.822948			P20711	Human	16.9113	16.6949	16.4375	16.4125	16.5467	16.9099	-0.0582346	0.787328	0.977799			P08729	Human	7.38248	7.05715	7.25253	7.29832	7.2576	7.41423	0.0926636	0.397142	0.638055
P13645	Human	16.8161	16.7206	16.6466	16.5756	16.6995	16.6029	-0.10174	0.418858	0.879429			P20774	Human	14.0751	13.9296	14.7168	14.7524	14.0325	14.717	0.260118	0.41627	0.906263			P08754	Human	8.33795	8.25136	8.02553	8.36637	8.30543	8.41516	0.157375	0.154872	0.403885
P13646	Human	18.3343	18.3636	18.2331	18.2237	18.4083	18.5455	0.0821898	0.563272	0.917535			P20810	Human	15.9	15.4695	15.507	16.1831	15.4615	15.9064	0.224816	0.381652	0.898657			P08758	Human	10.2309	10.2179	10.0791	10.2821	10.1648	10.3196	0.0795279	0.345773	0.597144
P13647	Human	13.6837	13.9111	13.5151	13.6982	13.602	14.5851	0.258464	0.411257	0.878349			P20827	Human	17.8929	17.9589	17.7637	18.1401	18.2527	18.1968	0.324711	0.0566944	0.685865			P08833	Human	7.2429	7.19387	7.22841	7.2255	7.27056	6.96619	-0.0676492	0.504483	0.720311
P13667	Human	13.592	13.2297	14.0022	13.4031	13.3696	14.3079	0.0855744	0.803193	0.966159			P20908	Human	13.4452	13.2168	13.2715	13.2399	12.7006	11.9435	-0.683169	0.0836104	0.729786			P08865	Human	6.15743	5.91742	5.95369	5.6317	5.59599	6.04656	-0.251429	0.127411	0.372243
P13671	Human	17.3647	17.28	17.4663	17.258	17.4368	17.1968	-0.0731635	0.590751	0.923128			P20916	Human	16.0107	14.5339	15.625	15.2569	15.5303	15.751	0.122856	0.765256	0.977799			P08887	Human	5.40515	5.38484	4.91846	7.76348	6.90966	7.54448	2.16973	0.000112186	0.0203172
P13688	Human	14.1083	13.46	13.6734	14.4557	10.5164	12.9638	-1.10197	0.294407	0.84144			P20933	Human	16.3659	16.6777	16.1731	15.8046	16.8078	16.233	-0.123783	0.684726	0.96137			P08962	Human	9.78619	9.65612	9.78921	9.81024	9.92482	9.80641	0.103318	0.206458	0.469098
P13693	Human	13.4742	14.6707	14.1481	14.0294	13.658	13.6576	-0.315995	0.360529	0.848746			P21266	Human	16.4066	16.6022	16.625	16.5713	16.5837	16.3833	-0.0318567	0.838018	0.977799			P08F94	Human	8.58653	8.52574	8.45401	8.80299	9.05722	9.10717	0.467032	0.00310451	0.081726
P13716	Human	15.226	14.8286	15.0911	14.2685	14.8464	15.6709	-0.119973	0.751869	0.960804			P21281	Human	13.7381	13.6029	13.3546	13.9307	12.7641	13.5468	-0.151346	0.64891	0.948695			P09131	Human	7.62224	7.80841	7.74973	7.63836	7.68463	7.50476	-0.117543	0.20785	0.469606
P13727	Human	19.2364	19.6687	19.5404	19.7639	19.6796	19.7019	0.233299	0.172062	0.822948			P21283	Human	14.1237	14.1763	13.5766	14.3551	13.6869	13.8034	-0.010371	0.96938	0.990846			P09210	Human	9.43138	9.4262	8.90378	9.00256	8.73426	8.76881	-0.418582	0.0446426	0.237933
P13796	Human	15.4579	15.2306	14.5787	15.2253	15.0863	15.4386	0.161049	0.55024	0.917535			P21333	Human	16.8954	17.4406	17.2948	17.0927	17.1799	17.3942	0.0119855	0.953353	0.990846			P09211	Human	10.6309	10.5878	10.6374	10.7543	10.8095	10.7931	0.166916	0.0287202	0.198271
P13797	Human	16.2401	15.9704	16.4792	16.5544	16.6742	16.5928	0.377205	0.0598736	0.706046			P21399	Human	15.1924	14.8738	14.7985	14.8933	15.1317	15.2509	0.137055	0.478078	0.907577			P09228	Human	8.80581	8.51207	8.71062	8.72047	8.75335	8.91204	0.119122	0.283327	0.549287
P13798	Human	14.9697	14.8883	14.8658	15.157	15.078	14.8332	0.114813	0.42767	0.879458			P21439	Human	13.6813	13.1168	13.5204	12.3922	12.2754	12.18	-1.15696	0.000829519	0.146659			P09237	Human	9.59312	9.43142	9.41744	9.64901	9.79136	9.51284	0.170407	0.12809	0.3725
P13942	Human	12.4417	11.519	13.19	13.2952	11.7288	12.4487	0.107335	0.852354	0.974172			P21695	Human	16.428	16.5003	16.3076	16.379	16.0956	15.8987	-0.287476	0.152067	0.784891			P09326	Human	5.78322	5.79186	5.85975	5.45021	5.00278	5.24428	-0.579185	0.00273011	0.0783475
P13987	Human	24.2291	24.1454	24.1013	24.356	24.1803	24.2219	0.0941843	0.456511	0.886941			P21709	Human	16.7779	17.0785	17.1386	16.5164	17.1657	16.8339	-0.159697	0.48855	0.907577			P09327	Human	5.93479	5.7384	5.6371	5.62746	6.21914	6.26778	0.268032	0.20454	0.466735
P14091	Human	15.5023	15.9232	16.1561	15.7691	15.3821	15.2226	-0.402583	0.132248	0.804101			P21730	Human	16.3682	16.4981	16.3485	15.7254	16.3562	16.6038	-0.176478	0.50358	0.912485			P09382	Human	6.19754	5.59916	5.8297	5.84918	5.88485	6.03421	0.0472797	0.774683	0.889088
P14138	Human	16.8368	17.578	16.4863	19.4475	17.4864	17.3946	1.14242	0.113946	0.804101			P21796	Human	14.3663	14.1788	13.7752	14.1765	14.4409	13.9565	0.0845554	0.714199	0.964677			P09417	Human	8.28397	8.26165	7.54184	8.29873	8.31509	7.62936	0.0519118	0.855794	0.929617
P14151	Human	14.9582	15.0651	16.4052	15.7908	15.6661	15.4591	0.162473	0.701148	0.951112			P21802	Human	15.391	16.3183	15.4982	15.9318	16.0998	15.8083	0.210764	0.472939	0.907577			P09466	Human	6.3953	6.56317	6.7334	6.82999	6.65707	6.65328	0.149488	0.212191	0.472411
P14174	Human	18.1574	17.7719	18.1144	17.8901	18.3881	17.7652	-0.000100645	0.999639	0.999639			P21810	Human	17.8289	18.0705	17.4327	18.4539	17.9139	18	0.34523	0.19558	0.812661			P09467	Human	10.9886	10.9375	10.8973	10.9725	11.1715	11.036	0.118829	0.168981	0.42323
P14209	Human	18.1614	18.0512	18.1827	18.0981	18.1551	18.2555	0.037826	0.757647	0.961447			P21926	Human	18.2342	18.9791	18.4517	18.0622	17.9053	18.4856	-0.403977	0.168302	0.803661			P09486	Human	8.40501	8.30693	8.38914	8.44673	8.6381	8.50302	0.162256	0.0764175	0.297823
P14314	Human	16.8005	16.8121	16.762	16.8429	16.8723	16.7903	0.0436543	0.70075	0.951112			P21964	Human	13.1346	14.2447	13.4715	14.1304	14.0387	13.4318	0.250011	0.490742	0.907577			P09488	Human	6.59607	6.39531	6.44339	6.28327	6.15411	6.45443	-0.180985	0.125549	0.369581
P14384	Human	17.0401	17.1244	17.362	17.1413	17.1416	17.3224	0.0261847	0.858675	0.977331			P22105	Human	16.5776	16.6104	16.3679	16.5378	16.5556	16.493	0.0101755	0.945551	0.990846			P09525	Human	8.16516	8.38035	8.23219	8.29745	8.34646	8.30254	0.056252	0.491135	0.709446
P14415	Human	13.684	13.9781	12.9724	12.9721	13.5338	13.7501	-0.126159	0.713059	0.951834			P22223	Human	14.6801	14.5953	14.6862	15.4715	14.671	14.6651	0.281971	0.303093	0.889697			P09529	Human	8.25406	7.98292	8.28189	8.50597	8.57914	8.24802	0.271423	0.0717212	0.291136
P14543	Human	19.4641	19.4073	19.4864	19.4591	19.2947	19.5745	-0.00980131	0.940705	0.996605			P22304	Human	14.9686	14.615	15.0162	15.1371	15.2173	14.5738	0.109519	0.650886	0.948695			P09543	Human	8.03546	8.06757	7.91541	8.30751	8.27087	8.02669	0.195545	0.0914594	0.319341
P14550	Human	17.1326	17.6678	17.5021	17.6672	17.4983	17.5179	0.126966	0.49027	0.896224			P22314	Human	15.4858	15.0554	14.8996	15.2983	15.1306	15.1264	0.038141	0.851738	0.978561			P09564	Human	8.89678	9.58796	8.96621	9.28219	9.39066	9.39849	0.206796	0.313383	0.577116
P14618	Human	17.4952	17.6129	17.3659	17.2681	17.4455	17.5906	-0.0565573	0.705969	0.951112			P22352	Human	19.0461	19.277	19.0999	19.4893	19.2748	19.354	0.231744	0.168994	0.803661			P09603	Human	10.0321	10.2137	10.2927	10.2553	10.2969	10.3812	0.131643	0.187619	0.445367
P14625	Human	15.6644	15.5738	15.5402	15.5385	15.0664	15.306	-0.289186	0.114704	0.804101			P22455	Human	14.2829	12.8441	14.5002	15.3014	12.555	15.9977	0.742312	0.46217	0.907577			P09619	Human	8.85286	8.77221	8.85284	8.8424	8.98227	8.92163	0.0894664	0.236599	0.501596
P14778	Human	12.4245	14.9397	12.8714	15.4307	13.5436	11.383	0.0406019	0.973063	0.996929			P22607	Human	16.712	17.0792	16.7477	16.7645	16.7284	16.468	-0.192664	0.313767	0.892622			P09651;Q32P51	Human	6.14607	6.20977	6.02097	5.90837	6.49419	6.08828	0.0380116	0.816629	0.91034
P14780	Human	16.8452	16.5507	17.3267	17.3463	16.9467	17.1462	0.23886	0.345422	0.84673			P22692	Human	14.2708	14.4897	13.8332	13.9187	13.9314	14.254	-0.163179	0.484282	0.907577			P09668	Human	11.1324	11.2162	11.1684	11.243	11.3497	11.204	0.0932425	0.223089	0.485055
P14784	Human	14.1016	14.7175	14.6447	15.4427	14.3834	13.5039	-0.0446282	0.931392	0.995605			P22732	Human	17.4174	17.1232	16.9227	17.2822	17.5459	17.0848	0.149913	0.48726	0.907577			P09758	Human	9.29007	9.25929	9.17957	8.93257	8.91014	8.94582	-0.313466	0.00223543	0.0781425
P15086	Human	13.227	13.2273	13.7815	13.1811	13.4	13.1039	-0.183599	0.390473	0.864779			P22748	Human	14.686	14.4066	14.6075	14.5461	14.3816	14.372	-0.133513	0.411819	0.904468			P09871	Human	8.03022	7.92038	7.85817	7.98152	7.90406	8.1529	0.0765709	0.431677	0.665247
P15121	Human	17.4265	17.5208	17.5261	17.5618	17.5184	17.5575	0.0547899	0.634917	0.941267			P22792	Human	17.1037	17.4177	17.0486	17.1146	16.9723	17.2098	-0.0911197	0.605592	0.932726			P09923	Human	6.86169	7.01886	6.65919	7.00723	7.24714	7.08445	0.266359	0.0602172	0.270707
P15144	Human	19.516	19.5307	19.6888	19.6234	19.5238	19.6801	0.0306039	0.808704	0.966325			P22794	Human	15.817	15.9386	15.8325	15.0616	14.4421	14.8705	-1.07131	0.00143701	0.195434			P09936	Human	8.74549	8.66753	8.59815	8.64324	8.86253	8.82564	0.106751	0.256637	0.528828
P15151	Human	18.8364	19.0164	18.9631	18.544	19.235	18.9138	-0.0410505	0.843818	0.973775			P22891	Human	19.567	19.7125	19.9547	19.9191	19.8424	19.5329	0.0200547	0.916448	0.988029			P09958	Human	7.66362	7.56735	7.89619	7.86324	7.72757	7.82986	0.097841	0.373677	0.620513
P15259	Human	12.9679	13.4675	13.6024	13.2931	13.0521	13.3574	-0.111746	0.604999	0.926874			P23083	Human	13.2657	15.0621	13.8231	14.1931	14.8102	14.8968	0.583053	0.266977	0.88379			P09960	Human	7.28404	6.87146	7.33134	7.26491	7.32549	7.43752	0.18036	0.233889	0.498116
P15260	Human	14.0289	14.4712	14.2225	14.5084	14.6097	14.7298	0.375061	0.0552411	0.706046			P23142	Human	19.12	18.8963	18.4663	19.0291	18.5879	18.5225	-0.114383	0.646502	0.948695			P09972	Human	5.09101	3.31188	2.8706	3.11395	4.10306	3.82267	-0.0779381	0.900718	0.958588
P15289	Human	16.9201	16.9998	16.877	16.8673	16.9803	16.7197	-0.0764918	0.565951	0.917535			P23284	Human	17.0034	17.0105	16.9339	17.0439	17.0394	17.3081	0.147856	0.356034	0.898657			P0C0L4	Human	6.98529	7.33681	6.99737	6.77076	7.0681	6.97936	-0.167082	0.24399	0.510289
P15291	Human	15.6134	16.0992	15.7343	17.3851	16.6473	15.2301	0.605196	0.30687	0.84673			P23327	Human	18.7679	18.1358	19.306	19.8203	18.9776	17.6503	0.0795081	0.89671	0.984424			P0C0L5	Human	11.4854	11.5148	11.3845	11.5074	11.4955	11.6072	0.0750952	0.325753	0.581586
P15309	Human	21.5937	21.3693	21.2978	21.0818	21.5396	21.6689	0.00983212	0.961299	0.996929			P23458	Human	16.8708	15.9812	16.4141	15.5867	15.1915	15.2077	-1.09337	0.00555815	0.433753			P0C0S8;P20671;Q16777;Q6FI13;Q96KK5;Q99878;Q9BTM1	Human	11.886	11.8485	11.8561	11.9703	11.9078	11.9413	0.0762934	0.238363	0.503375
P15311	Human	16.0457	15.8203	15.9011	15.8483	16.1619	15.7532	-0.00126421	0.993795	0.99912			P23468	Human	16.0215	16.2502	16.296	16.1455	16.1449	16.0738	-0.0678516	0.659623	0.949953			P0C7H8;Q9BYR9;Q9BYT5;Q9BYU5	Human	12.6673	12.7109	12.7812	12.486	12.4703	12.512	-0.23041	0.00995533	0.130185
P15313	Human	15.3448	15.0611	15.4078	15.546	13.4413	14.8084	-0.672654	0.246097	0.823873			P23470	Human	16.1116	16.3069	16.1837	16.194	16.1434	16.1108	-0.0513099	0.722207	0.967274			P0C7U0	Human	8.13717	8.13711	8.36075	8.32481	8.1442	8.09981	-0.0220731	0.830926	0.917628
P15328	Human	20.8333	20.5784	20.598	20.9994	20.641	20.5108	0.0472129	0.794273	0.963699			P23471	Human	15.9211	16.0412	16.8818	15.9349	15.8081	16.3854	-0.238578	0.466854	0.907577			P0CG47;P0CG48	Human	13.4599	13.7444	13.7275	11.1492	13.91	13.8036	-0.689689	0.38325	0.627336
P15428	Human	14.8333	14.9087	15.4934	14.446	14.7433	14.0577	-0.662777	0.0428149	0.671228			P23515	Human	13.0205	12.5904	14.0564	14.5329	13.5107	13.9728	0.783055	0.123883	0.742781			P0DJD7;P0DJD8;P0DJD9	Human	11.3031	11.7043	11.3554	11.2179	10.3415	10.0799	-0.907827	0.0228211	0.179473
P15529	Human	14.9927	15.6031	15.1583	15.3195	15.5482	15.91	0.341207	0.189953	0.822948			P23526	Human	19.4653	19.3349	19.2336	19.6893	20.0196	19.6925	0.455879	0.0312932	0.581931			P0DKB5	Human	5.03702	5.92819	5.8755	5.63598	5.40579	5.74981	-0.016372	0.950473	0.978445
P15531	Human	15.7557	15.5628	15.4482	15.6823	15.6755	15.8199	0.137006	0.347422	0.84673			P23528	Human	14.992	15.791	15.4838	15.6408	15.6111	15.5418	0.175595	0.468829	0.907577			P0DMQ5	Human	12.9929	12.8576	12.6536	13.1469	13.0872	13.1931	0.307626	0.0213757	0.17673
P15586	Human	19.5655	19.3872	19.7151	19.7817	19.5734	19.7591	0.148796	0.33472	0.84673			P24043	Human	12.9569	13.8847	12.8083	12.9872	13.2178	13.4319	-0.00430457	0.989559	0.993534			P0DMV8;P0DMV9	Human	8.89759	8.90223	9.06261	9.08076	8.9039	8.83713	-0.0135435	0.887732	0.949147
P15814	Human	23.0968	22.7506	22.6558	22.7276	22.488	23.2255	-0.0207204	0.932388	0.995707			P24298	Human	14.3914	15.0372	14.8313	14.7759	14.9948	15.178	0.229603	0.335884	0.893482			P0DOX2	Human	11.7128	11.6315	11.7645	11.8715	11.3516	11.6471	-0.0795103	0.583123	0.769974
P15848	Human	15.4001	16.0003	15.7378	15.6178	15.3394	15.3304	-0.283521	0.193062	0.822948			P24347	Human	16.8097	15.6294	15.6337	16.1237	16.9133	15.5337	0.166013	0.733845	0.969546			P0DOX3	Human	8.0266	8.2157	8.32226	8.39667	8.08687	7.80197	-0.0930191	0.592623	0.774881
P15907	Human	14.7582	14.2332	14.6907	14.4542	14.7934	15.3002	0.288544	0.317186	0.84673			P24530	Human	17.6653	17.0355	17.4357	14.519	14.7861	15.7878	-2.34786	0.000580642	0.14418			P0DOX4	Human	9.08754	8.79611	8.84664	8.94301	8.7001	8.89389	-0.0644296	0.576782	0.766027
P15924	Human	13.8686	13.8431	13.8382	14.1054	13.7738	14.4319	0.25371	0.226559	0.823873			P24592	Human	15.7054	16.236	15.5586	15.3827	16.0198	15.3335	-0.254711	0.387078	0.898657			P0DOX5	Human	15.7481	15.5118	15.7036	15.9218	15.7392	15.6971	0.131517	0.227741	0.489557
P15941	Human	20.4901	20.7483	20.2182	20.978	20.4401	20.9284	0.296624	0.218857	0.823873			P24593	Human	15.3291	15.8301	15.4544	15.6285	15.0642	16.312	0.130341	0.712995	0.964677			P0DOX7	Human	12.4438	12.4394	12.4221	12.4477	12.6605	12.7887	0.197192	0.0895322	0.317584
P16035	Human	16.2597	17.4793	17.0875	17.6438	17.2962	18.2572	0.790246	0.0882316	0.780282			P24666	Human	14.9601	14.6073	14.2558	14.4648	14.0688	14.6977	-0.197305	0.466302	0.907577			P0DOX8	Human	13.9121	13.9333	13.8658	13.8905	13.5555	13.4885	-0.258927	0.0659245	0.280618
P16066	Human	14.5873	14.9468	15.1761	14.8958	15.1925	14.8351	0.0710902	0.731358	0.956891			P24821	Human	17.4057	17.4265	17.5589	17.45	17.471	17.2768	-0.064404	0.667827	0.951915			P0DOY2;P0DOY3	Human	14.5465	14.126	14.0724	14.1272	14.1367	14.2138	-0.0890759	0.533473	0.740525
P16070	Human	23.1718	23.7221	22.9635	23.2781	23.1878	23.2574	-0.0447428	0.841689	0.973283			P24855	Human	21.3652	21.5538	21.6812	21.3763	20.8215	21.563	-0.279849	0.271291	0.885781			P0DP23;P0DP24;P0DP25	Human	10.626	10.509	10.3409	10.2305	10.0467	9.9541	-0.41486	0.00849699	0.122356
P16083	Human	17.1994	16.4671	16.5252	17.0105	16.9635	17.3176	0.366685	0.173987	0.822948			P25116	Human	18.471	17.9651	18.5965	18.8821	18.5738	17.4524	-0.0414226	0.921141	0.989198			P0DP57	Human	14.5581	14.6449	14.5194	14.7601	14.8466	14.8263	0.236842	0.0116372	0.139525
P16109	Human	14.9687	15.2148	14.2292	15.2197	15.0979	14.3844	0.0963885	0.786247	0.962091			P25311	Human	23.1683	23.1966	22.9789	23.0739	22.994	23.2894	0.00454042	0.97779	0.990846			P0DP58	Human	9.62089	9.74074	9.35966	9.49118	9.86066	9.49477	0.0417757	0.783309	0.892536
P16112	Human	18.4387	18.2355	18.1587	18.4618	18.6049	18.3422	0.192008	0.220749	0.823873			P25325	Human	16.2553	15.9944	16.0888	15.9003	16.2219	15.7536	-0.15424	0.424276	0.907577			P0DTE7;P0DTE8;P0DUB6	Human	13.1491	13.1446	13.2016	13.6127	13.689	13.6917	0.49935	0.000164553	0.0208934
P16152	Human	15.3004	15.1348	15.0807	15.4017	14.7743	15.3767	0.0122815	0.954329	0.996929			P25705	Human	17.8306	18.6383	18.6553	19.0265	18.9281	18.6214	0.483945	0.122835	0.742781			P10109	Human	8.60297	8.58425	8.52733	8.51173	8.83682	8.4353	0.023096	0.847845	0.925788
P16234	Human	17.2518	18.43	16.1208	15.3837	17.5108	17.1458	-0.587425	0.476443	0.896224			P25786	Human	14.275	15.247	14.734	15.4363	14.4145	13.4827	-0.307512	0.575662	0.924405			P10124	Human	5.26753	5.87689	5.48694	5.85973	5.94541	5.48127	0.218355	0.298829	0.566028
P16278	Human	18.9215	19.2071	19.5304	18.7726	19.3254	19.2611	-0.099989	0.67741	0.946398			P25788	Human	13.0533	14.153	14.0963	13.1618	13.7562	13.2208	-0.387946	0.306711	0.889697			P10153	Human	12.4312	12.2865	12.3905	12.4106	12.4239	12.392	0.0394468	0.572469	0.762575
P16284	Human	17.0854	17.2058	17.1761	16.8862	17.1308	16.7588	-0.230479	0.154882	0.807923			P25789	Human	14.8037	14.7864	15.2218	14.4488	15.6999	14.8602	0.0656921	0.853487	0.978561			P10155	Human	8.46514	8.025	8.06279	8.02573	8.19216	8.3065	-0.00951302	0.94896	0.978445
P16401	Human	15.1384	14.9727	15.5922	15.1759	15.368	14.963	-0.065481	0.763778	0.961447			P25815	Human	16.6894	17.0969	16.272	17.4315	16.9097	16.5965	0.293096	0.36735	0.898657			P10163	Human	6.68723	6.38774	6.55132	6.86211	6.96845	7.16508	0.45645	0.00690916	0.116745
P16422	Human	14.5501	14.888	13.7034	14.0119	14.3164	14.5769	-0.0787802	0.821949	0.972459			P25940	Human	17.5989	16.1714	16.6043	17.0266	17.4068	16.5222	0.193645	0.65753	0.949953			P10253	Human	14.1028	14.0847	13.9509	14.142	14.2038	14.1412	0.116189	0.146529	0.392669
P16444	Human	19.9985	20.1342	20.2652	20.1598	20.1715	20.2733	0.0688931	0.605923	0.926874			P25942	Human	15.8785	15.4024	15.117	15.0263	15.4769	15.1942	-0.233469	0.373363	0.898657			P10301	Human	7.79782	7.51207	7.46409	7.64491	7.7947	7.75498	0.140202	0.237677	0.502707
P16671	Human	15.4405	15.8764	14.9408	13.9373	14.4888	14.6858	-1.0486	0.0141936	0.53536			P26038	Human	17.08	16.8339	17.202	17.0436	16.6994	17.0002	-0.12424	0.509792	0.912485			P10321	Human	6.09668	5.68287	5.87748	5.80597	6.12796	5.53876	-0.061448	0.739983	0.867192
P16870	Human	18.0216	17.9191	18.0191	17.9809	18.0817	18.1224	0.0750647	0.536714	0.915122			P26447	Human	14.2877	15.0622	15.2773	14.7304	14.3279	14.7393	-0.276568	0.381479	0.898657			P10412	Human	9.66314	9.54577	9.61013	9.61346	9.66646	9.65421	0.0383636	0.567398	0.762575
P16871	Human	13.4017	13.5537	13.4981	13.2351	13.2924	13.9853	0.0197548	0.933446	0.995707			P26718	Human	14.3169	14.5035	14.4335	14.9783	14.611	14.482	0.272476	0.1804	0.803661			P10451	Human	12.3773	12.4829	12.44	12.4993	12.7122	12.7741	0.228449	0.0445619	0.237933
P16885	Human	12.6009	12.2011	11.5733	11.542	12.5448	12.6387	0.116737	0.775973	0.961447			P26842	Human	18.9614	18.927	19.0661	19.1247	19.3666	19.263	0.266584	0.112427	0.742781			P10515	Human	8.82987	8.78031	8.68276	8.63448	8.65795	8.79692	-0.0678635	0.414094	0.651531
P16930	Human	16.5471	16.4364	16.6564	16.593	16.5622	16.3097	-0.0583343	0.689081	0.951112			P26927	Human	16.7262	16.344	16.4553	16.5982	16.4797	16.4803	0.0108863	0.948109	0.990846			P10586	Human	8.36103	8.15455	8.1685	8.01464	8.33067	8.59721	0.0861494	0.601236	0.781349
P17050	Human	17.7522	17.9921	18.27	18.0319	17.889	17.7272	-0.122038	0.516699	0.904327			P26992	Human	18.8454	18.6249	18.7533	18.7348	18.6805	18.2686	-0.179882	0.359497	0.898657			P10599	Human	12.2174	12.0892	12.1201	12.3267	12.1851	12.2514	0.11217	0.168802	0.42323
P17174	Human	16.5696	16.4478	16.6338	16.7088	16.5719	16.5908	0.0734426	0.563076	0.917535			P27105	Human	17.3587	17.1305	17.1744	17.5446	16.9227	17.288	0.0305802	0.884142	0.984424			P10606	Human	6.53459	6.7194	7.07405	7.19402	7.25431	6.88237	0.334223	0.0920144	0.319341
P17181	Human	13.7164	14.1119	13.6976	13.6585	13.727	13.8601	-0.0934086	0.581834	0.917535			P27169	Human	13.3843	14.4566	13.8594	12.5536	13.7513	13.939	-0.485452	0.31682	0.893363			P10619	Human	11.3705	11.4415	11.4612	11.5022	11.5909	11.5204	0.113471	0.125084	0.369149
P17342	Human	15.0153	14.9136	14.4599	14.9788	14.4107	13.8365	-0.387553	0.274128	0.823873			P27216	Human	15.2649	15.4663	15.6876	15.3525	15.9524	15.1665	0.0175719	0.946033	0.990846			P10643	Human	12.3466	12.3321	12.0711	12.4015	12.4271	12.4819	0.186889	0.0908668	0.319325
P17405	Human	14.7053	15.2825	14.423	14.5761	14.5519	13.6305	-0.55074	0.161752	0.807923			P27348	Human	15.239	15.2673	15.2134	15.0493	14.884	14.7235	-0.35428	0.05414	0.685865			P10644	Human	6.43564	6.76354	6.54862	6.18317	6.41572	6.50354	-0.215123	0.129279	0.372899
P17643	Human	16.8019	17.0122	16.4617	17.3203	16.8265	17.3808	0.417268	0.108868	0.799273			P27482	Human	14.9113	14.9373	14.7949	14.9124	14.6102	15.0664	-0.0181539	0.918875	0.989198			P10645	Human	9.13209	9.39512	9.45208	9.87268	10.0063	9.85153	0.583731	0.00130771	0.0602876
P17655	Human	12.1927	12.3975	11.8248	11.794	12.3467	12.5928	0.106168	0.69681	0.951112			P27487	Human	18.438	18.493	18.4183	18.408	18.1472	18.4644	-0.109904	0.494968	0.908742			P10646	Human	7.86138	7.85576	7.871	8.3043	8.40557	8.43757	0.519767	0.000175526	0.0208934
P17813	Human	16.3404	16.7713	16.5529	16.9278	16.3637	16.7914	0.139406	0.516524	0.904327			P27701	Human	15.2824	15.8673	14.2782	15.3942	13.9903	12.885	-1.0528	0.182517	0.803661			P10721	Human	8.33077	8.23315	8.07338	8.13874	8.19621	8.2674	-0.0116519	0.89849	0.957263
P17858	Human	14.5485	13.9049	14.4297	14.728	14.5794	14.2072	0.210462	0.39796	0.872761			P27797	Human	15.2771	15.7777	15.847	15.6775	15.518	15.6257	-0.0268715	0.895589	0.984424			P10768	Human	8.3138	8.31151	8.24928	8.26986	8.2439	8.17755	-0.0610967	0.364772	0.616019
P17900	Human	20.8245	20.6727	20.8318	20.8706	20.7394	20.6895	-0.00981679	0.938595	0.996605			P27824	Human	13.5697	14.3118	14.3792	12.7362	11.48	12.2388	-1.93524	0.00202678	0.255954			P10809	Human	6.75638	6.8949	6.74976	6.722	7.07498	6.88683	0.0942597	0.40946	0.650489
P17927	Human	12.5705	12.6373	12.8491	12.5943	13.1716	13.0529	0.253965	0.233236	0.823873			P27930	Human	15.7511	15.5899	15.8964	15.4573	15.3124	15.691	-0.258913	0.179875	0.803661			P10909	Human	14.7965	14.8092	14.587	14.6612	14.7703	14.6853	-0.0252902	0.775627	0.88942
P17931	Human	16.9497	16.7299	16.712	16.9125	17.1607	17.2132	0.298298	0.0846597	0.771371			P28066	Human	13.8125	14.4723	14.8139	13.9026	14.1305	15.4219	0.118742	0.80635	0.977799			P10912	Human	6.77809	6.64928	6.82279	7.03366	7.19215	6.88422	0.286624	0.0279548	0.194468
P17936	Human	19.0445	18.9337	18.9477	18.7171	18.828	18.8417	-0.179695	0.166809	0.81442			P28072	Human	14.6238	15.1014	14.9178	13.9592	14.7315	14.99	-0.32081	0.325736	0.893482			P11021	Human	9.23415	9.20973	9.10491	9.10696	9.14666	9.15591	-0.0464177	0.504317	0.720311
P17987	Human	14.5049	14.4626	14.5097	14.7298	14.5316	14.9946	0.25962	0.140694	0.804101			P28161	Human	16.7211	16.468	16.5689	16.0401	15.278	16.3232	-0.705601	0.0478531	0.660971			P11047	Human	9.28397	9.19515	9.19206	9.35784	9.50321	9.30867	0.166178	0.073192	0.293199
P18065	Human	18.9093	18.7368	18.897	18.7152	18.979	18.8101	-0.0129265	0.92479	0.995605			P28300	Human	17.0511	17.7118	16.9658	16.6692	17.3652	16.8842	-0.270012	0.373529	0.898657			P11117	Human	11.7005	11.6513	11.5842	11.7697	11.8671	11.859	0.186568	0.031021	0.203351
P18085	Human	15.3254	16.1194	15.5261	15.3881	15.5087	14.8834	-0.396932	0.19468	0.822948			P28332	Human	13.1689	13.965	13.9923	14.7151	14.3037	15.0065	0.966341	0.017163	0.531292			P11142	Human	9.75157	9.6688	9.64468	9.71526	9.96461	9.87344	0.162756	0.103424	0.331407
P18206	Human	13.9466	13.9073	13.367	13.797	13.7918	13.9747	0.114234	0.574589	0.917535			P28676	Human	12.0114	12.5028	12.441	13.0778	13.2747	12.3894	0.59556	0.0753358	0.718743			P11168	Human	7.94174	8.35389	8.27446	8.22443	8.16141	8.12878	-0.0184893	0.880863	0.94403
P18428	Human	12.379	13.093	13.5969	13.6317	11.8173	13.2441	-0.125272	0.826405	0.973283			P28799	Human	18.1234	18.2731	18.2568	18.2364	18.3062	18.5755	0.154935	0.362373	0.898657			P11171	Human	5.40447	5.88276	5.79269	6.42343	6.14332	6.21801	0.56828	0.00801568	0.1211
P18510	Human	15.4938	15.2476	14.2816	15.5339	14.8967	14.2461	-0.115397	0.802897	0.966159			P28827	Human	15.4792	15.3147	15.1001	15.3953	15.2305	15.5031	0.0783063	0.657536	0.949953			P11172	Human	5.37158	5.40355	6.12339	6.3126	6.16051	6.00127	0.525285	0.051798	0.255634
P18627	Human	14.8308	14.4507	14.3569	13.5652	14.019	14.4658	-0.529438	0.0935674	0.791837			P28838	Human	14.8537	15.1615	14.4581	14.7189	14.0525	14.817	-0.294953	0.336153	0.893482			P11215	Human	5.47403	5.37505	5.58171	5.23654	5.72922	5.66161	0.0655294	0.666051	0.821783
P18669	Human	16.1779	16.7764	16.5343	16.7897	16.6183	16.5686	0.162678	0.414542	0.879429			P28908	Human	14.3538	13.3557	13.9694	14.0337	13.5301	13.3148	-0.266733	0.429824	0.907577			P11216	Human	6.36867	6.3474	6.43862	6.67996	6.72947	6.88452	0.379752	0.00261934	0.0783475
P18827	Human	15.4763	21.1261	18.6339	19.6905	15.7344	15.8075	-1.33465	0.466568	0.890612			P29034	Human	14.8324	15.1348	15.3712	15.3126	14.9157	14.7468	-0.121127	0.607512	0.932726			P11233	Human	7.1533	7.06264	6.76419	6.67533	6.71674	6.29759	-0.430158	0.0306121	0.203351
P19013	Human	15.5581	15.8342	15.7454	15.6294	15.6852	15.8919	0.0229506	0.876094	0.980632			P29218	Human	13.4818	14.2558	13.2178	13.9195	15.1559	13.1553	0.425148	0.463687	0.907577			P11234	Human	8.73889	8.95821	8.79567	8.53948	8.797	8.9396	-0.0722286	0.574585	0.764613
P19021	Human	16.6586	16.3689	16.5744	16.6037	16.6289	16.7704	0.133715	0.356836	0.84673			P29279	Human	18.0325	17.7255	17.3267	17.6717	17.6434	17.5952	-0.0581483	0.789797	0.977799			P11274	Human	5.72687	5.14417	5.25409	4.98014	5.21631	4.66591	-0.420927	0.0802497	0.30385
P19022	Human	15.7415	16.0593	15.8478	16.1307	15.866	15.8754	0.0745185	0.633855	0.941267			P29317	Human	13.2405	15.2101	15.0189	13.8482	15.0868	14.6909	0.0521432	0.932948	0.990846			P11279	Human	12.0972	12.0044	11.9909	11.9217	11.8466	11.8857	-0.146158	0.0627451	0.273504
P19256	Human	18.6155	18.3629	17.9229	18.107	18.14	17.153	-0.500423	0.180362	0.822948			P29323	Human	16.7964	16.6243	17.0797	16.6406	16.8853	17.1749	0.066802	0.758317	0.977799			P11362	Human	10.3605	10.403	10.1928	10.4963	10.5584	10.5737	0.224033	0.0282797	0.196226
P19320	Human	17.8484	17.6123	17.7264	18.0143	17.886	17.8838	0.198989	0.161751	0.807923			P29373	Human	11.7818	12.5944	14.5229	13.742	13.8703	13.4537	0.722312	0.321532	0.893482			P11413	Human	5.58133	5.46697	6.00388	5.6396	5.29383	5.89304	-0.0752411	0.719792	0.852715
P19338	Human	15.2243	14.3623	14.9805	15.3918	14.6113	14.8535	0.0965345	0.759811	0.961447			P29508	Human	15.7868	15.8197	15.4727	15.9805	15.3932	15.3313	-0.124729	0.602897	0.932726			P11464;Q00887;Q00889;Q13046;Q15238;Q16557;Q9UQ74	Human	7.58342	6.49872	6.92847	6.91262	6.94953	6.99865	-0.0499324	0.854617	0.928736
P19438	Human	16.1542	16.1807	16.0745	16.462	16.1507	15.9777	0.0603241	0.717687	0.954263			P29622	Human	17.546	17.4348	16.9861	17.1383	17.3176	17.2714	-0.0798642	0.69271	0.96137			P11586	Human	7.80775	7.75935	7.70885	7.8082	7.88749	7.93494	0.118224	0.128594	0.3725
P19440	Human	20.1469	20.1604	20.133	20.0684	20.2556	20.3064	0.0633812	0.620288	0.934762			P29966	Human	16.1643	16.2788	16.0531	16.3479	16.0331	15.9386	-0.0588824	0.74134	0.971361			P11597	Human	7.36782	7.21577	7.17683	7.2562	7.39798	7.22268	0.0388116	0.663251	0.820766
P19652	Human	20.1946	20.5373	20.2246	20.2719	20.1222	20.3928	-0.0565395	0.724026	0.955907			P29972	Human	15.7574	16.2446	13.8825	16.4596	15.2814	16.3129	0.723119	0.314594	0.892622			P11684	Human	12.7646	12.7173	12.711	12.6718	12.4613	12.4783	-0.193875	0.0489792	0.248617
P19801	Human	17.312	17.378	17.3191	17.3105	17.3915	17.4052	0.0327111	0.775842	0.961447			P29992	Human	13.7635	15.7461	14.2889	14.2844	15.2811	13.9656	-0.0891062	0.88385	0.984424			P11717	Human	8.36625	8.28249	8.31683	8.33683	8.40607	8.392	0.0564419	0.393881	0.636954
P19823	Human	15.3391	15.2679	14.8926	15.1802	15.6288	15.4011	0.236833	0.254371	0.823873			P30039	Human	15.0885	15.2929	15.2061	15.3299	14.9692	15.1608	-0.0425103	0.799708	0.977799			P11766	Human	9.47649	9.41281	9.4397	9.44195	9.56494	9.53326	0.0703802	0.319452	0.579576
P19827	Human	13.6739	13.3424	13.1215	13.2888	13.6439	13.5417	0.112194	0.575583	0.917535			P30041	Human	16.6866	16.8312	16.3143	16.6974	16.863	16.1349	-0.0456052	0.861498	0.978622			P11940;Q9H361	Human	5.5425	5.82119	5.11467	4.9692	5.2655	5.53043	-0.237742	0.317271	0.577797
P19835	Human	17.9301	18.2683	18.1377	18.1361	18.12	18.4387	0.119562	0.477284	0.896224			P30043	Human	14.9902	14.8965	15.0388	15.9344	15.5047	15.177	0.563547	0.0415729	0.633327			P12081	Human	7.18814	7.08127	7.13778	7.717	8.05406	7.93061	0.764826	0.000235947	0.0246837
P19957	Human	17.0671	17.0998	16.8716	17.0915	17.2066	17.3437	0.20109	0.186285	0.822948			P30044	Human	15.0526	15.2027	14.8704	15.397	15.1366	15.1256	0.177823	0.323564	0.893482			P12104	Human	7.30005	7.09482	7.25631	7.33291	7.1391	7.51769	0.112838	0.367	0.616579
P19961	Human	19.6076	19.8078	20.1086	19.9957	19.7439	19.5258	-0.0862001	0.672856	0.946398			P30046	Human	16.988	16.905	16.5169	17.413	17.1828	17.5259	0.570588	0.0234715	0.553301			P12107	Human	7.83479	7.31294	7.35833	7.3837	7.22003	7.21211	-0.230069	0.181264	0.43982
P20062	Human	15.5288	14.5198	15.4655	15.4035	16.014	15.3646	0.422645	0.254069	0.823873			P30047	Human	15.3059	15.5511	15.5043	14.9765	14.791	14.6374	-0.652148	0.00644492	0.438254			P12109	Human	12.6907	12.5961	12.6029	12.5609	12.5266	12.5296	-0.0909019	0.189554	0.447947
P20073	Human	15.9542	15.8232	15.8795	15.8873	16.056	15.998	0.0947651	0.450514	0.881678			P30085	Human	13.7518	13.7586	13.4707	14.4426	13.9567	13.5983	0.338842	0.21649	0.842826			P12110	Human	6.85094	6.98689	6.43781	6.77499	6.84091	7.01105	0.117104	0.478431	0.69814
P20138	Human	15.9027	15.8209	16.2723	15.8373	15.6998	16.0517	-0.135733	0.471029	0.893216			P30086	Human	19.4128	19.2564	19.437	19.785	19.3086	19.4376	0.14165	0.454789	0.907577			P12111	Human	12.0879	12.1289	12.0273	12.036	12.0398	11.9457	-0.0742077	0.299926	0.567315
P20142	Human	17.2592	17.1352	16.6777	16.7904	16.8376	17.0599	-0.128108	0.529017	0.913294			P30101	Human	14.8229	14.9896	14.8844	14.6563	14.2133	13.7842	-0.68107	0.0295103	0.581931			P12259	Human	10.4886	10.4486	10.4104	10.4125	10.5461	10.5116	0.040887	0.563704	0.759556
P20151	Human	13.9274	13.9569	14.3894	14.2243	13.3127	14.4398	-0.0989325	0.771654	0.961447			P30153	Human	14.6518	14.2442	14.2789	13.9961	14.2893	14.7095	-0.0599831	0.806318	0.977799			P12268	Human	3.92427	4.27833	4.56746	4.18216	3.81839	4.40172	-0.122596	0.581735	0.769585
P20160	Human	15.4251	15.2071	15.403	15.8485	15.5562	15.4925	0.287343	0.103829	0.799273			P30530	Human	21.2108	21.0318	20.6526	21.0917	21.0098	21.3736	0.193307	0.379158	0.898657			P12273	Human	10.6251	10.6759	10.608	11.4863	11.5916	11.5809	0.916628	6.05e-06	0.00548824
P20231;Q15661	Human	13.4315	13.5028	12.806	12.8277	13.2449	12.7309	-0.31228	0.252108	0.823873			P30531	Human	15.0456	15.8031	15.5181	15.1652	13.9428	15.7375	-0.507096	0.327202	0.893482			P12277	Human	9.53637	9.52289	9.52187	9.60142	9.69205	9.71413	0.142161	0.0622115	0.273504
P20333	Human	17.8875	18.0604	17.3056	16.9263	17.8437	16.4698	-0.671225	0.139906	0.804101			P30613	Human	16.4194	16.2693	16.4412	16.1342	16.2499	16.4251	-0.106848	0.506743	0.912485			P12318;P31995	Human	7.79167	7.79373	7.72583	7.66477	7.72426	7.68916	-0.0776798	0.243923	0.510289
P20338	Human	14.4645	13.8415	13.6027	14.4007	14.5908	13.9075	0.330124	0.296221	0.842219			P30626	Human	16.2196	15.8145	16.3281	15.7736	15.3305	15.9371	-0.440314	0.103272	0.742781			P12319	Human	8.20002	8.00533	7.62538	7.95062	7.56211	7.76769	-0.18344	0.328329	0.582934
P20339	Human	16.2642	16.2965	16.4941	16.2088	16.3091	16.0863	-0.150186	0.298752	0.843847			P30711	Human	15.017	14.6002	14.9484	14.257	14.2679	14.7451	-0.431869	0.0830191	0.729786			P12429	Human	8.58716	8.4928	8.35712	8.69271	8.65503	8.48178	0.130812	0.210722	0.472128
P20340;Q9NRW1	Human	13.7352	13.413	13.6835	13.2766	13.2386	13.3838	-0.310871	0.0658931	0.714949			P30740	Human	13.9184	14.2398	14.2763	12.8817	14.7331	12.1924	-0.875722	0.210631	0.839513			P12724	Human	8.50761	8.52334	8.43439	8.53596	8.55179	8.60594	0.0761173	0.267473	0.53534
P20472	Human	14.6765	13.386	13.4152	13.4996	13.6062	13.4744	-0.299143	0.444513	0.881678			P31025	Human	17.5923	18.2625	17.5156	17.2907	17.8509	17.4408	-0.262633	0.359851	0.898657			P12814	Human	6.37554	6.47179	6.03604	6.21675	6.74764	6.32678	0.135933	0.472338	0.692966
P20711	Human	16.5656	16.5475	16.7577	17.0911	16.9333	16.9004	0.351345	0.034248	0.658491			P31150	Human	14.5156	14.4919	14.1931	14.4217	14.2616	14.0357	-0.160578	0.399297	0.904178			P12821	Human	8.48044	8.43622	8.46624	8.46567	8.6038	8.46709	0.0512213	0.477742	0.697883
P20774	Human	14.1382	12.6772	14.094	13.269	14.3385	12.9705	-0.110466	0.841878	0.973283			P31151	Human	17.9505	17.815	18.1561	18.2816	17.9433	17.7215	0.00830011	0.968145	0.990846			P12830	Human	11.9814	12.0373	12.1852	12.0701	12.1081	12.1007	0.0250224	0.749421	0.870913
P20810	Human	16.4197	16.4251	16.2404	16.1332	16.2082	16.1335	-0.203412	0.137367	0.804101			P31371	Human	12.8749	12.5964	12.954	12.8259	11.9891	12.4832	-0.375736	0.180024	0.803661			P12931	Human	8.27387	8.28082	8.2017	8.40078	8.39058	8.68317	0.239376	0.0486149	0.248324
P20827	Human	17.9926	18.8233	17.3465	18.4707	17.8205	17.5714	-0.0999555	0.822485	0.972561			P31431	Human	18.6486	18.9022	18.6952	18.9036	18.6525	18.6748	-0.0050825	0.975157	0.990846			P12955	Human	9.26435	9.21058	9.01764	9.15942	9.2666	9.1761	0.0365168	0.687456	0.831797
P20908	Human	13.3817	13.27	13.0358	12.8716	13.3218	13.1464	-0.115913	0.52597	0.911507			P31944	Human	14.0772	13.7069	14.2536	13.3324	13.6928	13.6449	-0.455855	0.0646417	0.685865			P13284	Human	7.86929	7.9691	7.8813	8.04	8.09813	7.96502	0.127823	0.111213	0.344926
P20916	Human	15.385	15.5391	15.5127	16.093	16.014	15.6944	0.45487	0.0234675	0.646524			P31946	Human	17.1869	17.6738	17.4797	17.0687	17.7424	17.7752	0.0819772	0.755409	0.977799			P13473	Human	13.7175	13.7122	13.6194	13.5924	13.6869	13.2385	-0.177113	0.208704	0.469606
P20930	Human	14.8941	15.546	14.6864	12.6277	14.5404	13.508	-1.48346	0.0273494	0.646524			P31949	Human	18.006	17.9082	17.6456	17.5756	17.4317	17.6416	-0.303634	0.109303	0.742781			P13489	Human	9.55934	9.60651	9.52359	9.5341	9.55329	9.49041	-0.0372154	0.563459	0.759556
P20933	Human	16.2179	16.3355	16.4195	16.0807	16.7465	16.3793	0.0778945	0.704516	0.951112			P32004	Human	15.6895	15.9808	16.1535	15.9902	15.7189	16.2038	0.0296948	0.887969	0.984424			P13500	Human	5.74012	5.73329	5.48254	5.3262	5.93451	6.12782	0.144195	0.524878	0.735221
P21266	Human	16.7395	16.7718	16.7216	16.4347	16.8314	16.7702	-0.0655118	0.670857	0.946398			P32119	Human	16.5627	16.5109	16.4721	16.151	15.9618	16.3473	-0.361876	0.0602194	0.685865			P13591	Human	12.2831	12.233	12.1783	12.2572	12.2998	12.261	0.0411766	0.530152	0.737981
P21281	Human	13.9366	13.5977	13.8967	13.9893	14.0276	14.1138	0.233259	0.148271	0.807786			P32189	Human	13.4093	14.3036	13.6342	14.1016	13.5208	14.1779	0.151071	0.632702	0.943787			P13598	Human	11.5773	11.5656	11.5021	11.6711	11.6811	11.676	0.127709	0.0724077	0.291548
P21283	Human	14.0352	14.0095	14.3589	14.215	14.2171	14.3633	0.130578	0.4052	0.878349			P32754	Human	14.7472	15.1199	15.1677	15.2453	15.1244	15.4639	0.266237	0.198392	0.817377			P13611	Human	10.134	9.87798	9.92739	9.97245	10.0554	10.1452	0.0778999	0.435868	0.669431
P21333	Human	17.3607	17.0547	17.4741	17.2395	17.5794	17.4145	0.114634	0.520085	0.905919			P32929	Human	14.0479	13.4638	13.4812	13.528	13.7916	13.9026	0.0764215	0.738942	0.970617			P13639	Human	8.02391	7.93731	7.9363	7.95907	8.01909	7.79393	-0.0418134	0.625161	0.798715
P21399	Human	15.2795	14.9937	15.3378	15.6918	15.4429	15.336	0.286572	0.127305	0.804101			P32942	Human	14.7689	14.8366	14.8907	15.6318	14.8008	14.1101	0.0154748	0.96847	0.990846			P13645	Human	9.76749	9.84759	9.75463	9.65661	9.64452	9.45775	-0.203614	0.0424682	0.234307
P21554	Human	15.8171	17.1046	17.2376	17.5901	16.8404	16.1347	0.135353	0.802189	0.966159			P33151	Human	13.7047	14.3319	14.9034	13.1058	13.4385	14.478	-0.639169	0.20397	0.825733			P13646	Human	11.3607	11.1829	11.2486	11.2833	11.3036	11.1821	-0.00770441	0.92257	0.968838
P21695	Human	16.7148	16.836	16.8766	16.8966	16.8774	16.8545	0.0670497	0.575986	0.917535			P33908	Human	18.5244	18.6447	18.4783	18.6144	18.6821	18.8655	0.17155	0.287306	0.889697			P13647	Human	7.4942	7.48128	7.42932	7.39728	7.49932	7.39616	-0.0373458	0.581999	0.769585
P21709	Human	17.0406	16.6783	16.9165	17.1462	17.3545	17.0905	0.318565	0.0810603	0.771371			P34059	Human	18.323	18.4037	18.4879	17.5628	18.1521	18.1655	-0.444755	0.074808	0.718743			P13667	Human	7.6099	7.54337	7.17377	7.18356	7.56373	7.4163	-0.0544829	0.731839	0.860615
P21730	Human	16.316	16.3366	16.5406	16.4448	16.4223	16.3432	0.00573484	0.964479	0.996929			P34096	Human	14.9367	15.3369	14.2888	14.4276	14.2462	14.8421	-0.348817	0.302432	0.889697			P13671	Human	10.2139	10.2503	10.2315	10.4117	10.3944	10.4628	0.191076	0.0169563	0.170154
P21754	Human	15.9586	15.9949	15.7544	15.6124	15.7304	16.051	-0.104677	0.543645	0.915122			P34896	Human	16.2232	16.6233	16.508	16.5927	16.671	16.7198	0.209645	0.243607	0.864182			P13688	Human	6.60497	6.4344	6.56439	6.45532	6.7369	6.43221	0.0068915	0.94989	0.978445
P21796	Human	14.2718	14.3891	14.6438	14.5086	14.539	15.0292	0.257335	0.236955	0.823873			P34913	Human	14.6359	14.5645	14.4478	14.7891	14.2773	15.0297	0.149258	0.528635	0.914888			P13693	Human	6.63234	6.79897	6.53756	6.66155	6.94726	6.95378	0.197909	0.131652	0.375554
P21802	Human	16.0864	15.9136	15.3687	15.7414	15.7671	15.9835	0.0410389	0.855333	0.975273			P34932	Human	14.0495	14.1673	14.0129	13.6312	13.7671	13.7003	-0.377083	0.0324563	0.591575			P13716	Human	7.46009	7.4818	7.74256	7.75619	7.78302	7.71077	0.18851	0.0896587	0.317584
P21810	Human	17.7719	17.8458	18.162	18.1559	18.2732	18.1253	0.25825	0.133528	0.804101			P35052	Human	15.6744	15.6773	15.4216	16.0363	15.2179	15.8689	0.116613	0.653238	0.949953			P13727	Human	12.3594	12.2193	12.318	12.479	12.4624	12.5491	0.197926	0.0270592	0.192673
P21926	Human	18.8892	18.8279	18.7131	18.3182	18.7523	18.2512	-0.36947	0.0751893	0.746171			P35080	Human	15.2768	15.7369	14.2335	13.566	15.1028	13.7858	-0.930861	0.133362	0.758833			P13796	Human	8.22785	8.31424	8.18232	8.34915	8.42696	8.36089	0.137531	0.084372	0.308457
P21964	Human	14.034	14.2321	14.2208	14.8174	14.844	14.2723	0.482291	0.046705	0.676984			P35237	Human	13.718	13.6995	13.3792	14.595	13.6571	13.3425	0.265994	0.461739	0.907577			P13797	Human	9.78476	9.74597	9.79009	9.83227	9.91883	9.87461	0.101628	0.142302	0.386675
P22105	Human	16.5596	16.6172	16.5914	16.7645	16.7358	16.6444	0.125491	0.300145	0.843847			P35241	Human	16.9175	16.8508	16.6829	16.8336	16.5614	16.9271	-0.0430172	0.803351	0.977799			P13798	Human	8.08885	8.04199	8.02624	8.071	8.29769	8.14289	0.118168	0.184747	0.442119
P22223	Human	14.674	13.9973	14.3608	14.4759	14.3977	14.6688	0.170098	0.434031	0.880957			P35270	Human	13.9037	13.9689	13.5063	13.5239	13.7476	13.2921	-0.271764	0.226659	0.859943			P13861	Human	4.33798	4.12452	4.71795	4.69081	4.89054	5.16622	0.522374	0.0308674	0.203351
P22304	Human	14.848	15.0741	15.1665	15.0673	15.2011	15.4951	0.224969	0.226717	0.823873			P35321	Human	17.6881	17.1758	16.4089	17.2299	16.3942	16.7938	-0.284938	0.477925	0.907577			P13866	Human	6.60841	6.60057	6.78096	6.94365	6.73306	6.19017	-0.0410162	0.840517	0.922011
P22314	Human	15.3848	15.5102	15.7083	15.4738	15.5848	15.6711	0.0421395	0.771943	0.961447			P35326	Human	15.5253	15.8599	15.4037	15.6108	15.536	15.3571	-0.0949809	0.61454	0.936635			P13942	Human	7.93187	7.64299	7.65975	7.54714	7.27148	7.24149	-0.391497	0.0180475	0.171177
P22352	Human	19.3892	19.3222	19.1756	19.5538	19.3128	19.4386	0.139402	0.327463	0.84673			P35443	Human	15.2883	15.8976	14.8857	14.4444	15.1646	15.7223	-0.246769	0.558898	0.917702			P13987	Human	14.1492	14.1761	14.1433	14.2843	14.4066	14.4572	0.226491	0.0171893	0.170636
P22528	Human	12.0106	12.3757	12.3149	12.2353	12.4286	11.9217	-0.038544	0.842166	0.973283			P35475	Human	15.5888	15.1382	15.4816	15.9548	15.4886	15.5138	0.249573	0.272982	0.885781			P14091	Human	9.4963	9.21089	9.38653	9.56241	8.95949	9.42231	-0.0498355	0.780244	0.892104
P22532;P35325	Human	14.9317	14.9837	14.8305	15.22	15.1808	15.1838	0.279576	0.0475704	0.676984			P35499	Human	16.035	15.7707	16.9949	16.1601	15.8773	15.8076	-0.318543	0.378098	0.898657			P14151	Human	7.29908	6.6414	7.02985	7.14106	6.8734	6.97548	0.00654146	0.971451	0.988902
P22607	Human	16.8088	16.7409	16.9376	16.7983	16.9571	17.6205	0.296235	0.257078	0.823873			P35527	Human	15.7533	15.9979	15.779	15.9334	15.3622	16.1645	-0.0233118	0.925216	0.989198			P14174	Human	10.9638	10.9551	11.2413	11.1851	11.3485	11.2348	0.202729	0.0927606	0.319341
P22692	Human	13.9517	14.3983	14.0424	14.2051	14.2777	14.3584	0.149598	0.380268	0.859286			P35555	Human	19.4399	19.6455	19.4715	19.4393	19.4455	19.3572	-0.104955	0.481883	0.907577			P14207	Human	6.78413	7.08664	6.83346	6.81571	6.45131	7.17459	-0.0875443	0.665584	0.821783
P22732	Human	17.9286	17.9505	17.8684	17.682	17.9563	17.5982	-0.170318	0.267687	0.823873			P35558	Human	15.4239	15.4078	15.0193	15.2915	15.4229	15.471	0.111502	0.540249	0.917702			P14209	Human	7.34002	9.98312	8.60479	9.62423	10.4831	10.362	1.51379	0.0592475	0.270074
P22748	Human	15.1881	14.7031	14.6735	14.721	15.1573	14.7173	0.0103261	0.962397	0.996929			P35579	Human	12.9038	12.5096	12.8719	12.4525	12.22	12.5136	-0.366411	0.08445	0.729786			P14314	Human	10.1967	10.2005	10.1127	10.2239	10.2605	10.2354	0.069998	0.294195	0.561551
P22792	Human	17.4486	17.4869	17.6937	17.3172	17.7688	17.6504	0.0356956	0.836173	0.973283			P35606	Human	13.8877	14.2074	13.8847	14.2026	14.2866	14.582	0.363796	0.0880053	0.73138			P14324	Human	6.10716	6.41915	6.7985	6.74476	6.21875	6.05198	-0.103106	0.681911	0.830312
P22794	Human	15.0646	15.7547	15.3968	16.1122	15.3972	15.4776	0.256964	0.375615	0.858993			P35613	Human	17.7973	18.3224	18.6883	18.2781	18.2312	18.6491	0.116788	0.67522	0.955524			P14384	Human	9.6952	9.62782	9.67218	9.68651	9.79405	9.81753	0.100958	0.178947	0.438105
P22891	Human	20.1858	20.0875	20.0815	19.9122	19.926	20.0294	-0.162364	0.202405	0.823873			P35754	Human	17.9715	17.9499	18.3235	18.1702	18.2357	17.7897	-0.0164217	0.935817	0.990846			P14410	Human	5.7232	5.13711	5.45698	5.93454	6.02489	6.15881	0.600319	0.0082818	0.12223
P23083	Human	14.4647	15.3844	14.8107	14.9133	14.617	15.1698	0.013426	0.962863	0.996929			P35858	Human	15.9686	16.1641	15.7606	16.2047	15.7161	15.9063	-0.0220858	0.91362	0.988029			P14415	Human	5.08187	5.36333	5.32752	3.57147	4.67459	5.024	-0.834222	0.0611334	0.272813
P23142	Human	19.1471	18.9553	19.0162	18.4896	19.0287	18.7307	-0.289861	0.143365	0.804101			P35908	Human	17.4936	17.1187	17.0031	17.0049	16.4702	16.9309	-0.403077	0.11529	0.742781			P14543	Human	12.171	12.2521	12.0836	12.3763	12.3559	12.4225	0.216008	0.0209347	0.175208
P23284	Human	17.0761	17.3975	17.3941	17.3522	17.6307	17.4882	0.201128	0.234372	0.823873			P36222	Human	13.6396	12.7412	12.7195	13.2533	12.9744	13.0291	0.0521986	0.859593	0.978622			P14550	Human	10.0854	9.89818	9.92766	10.0172	10.2216	10.1294	0.152301	0.129843	0.373339
P23327	Human	19.391	20.0202	19.7741	19.7315	19.326	19.7321	-0.131908	0.560838	0.917535			P36405	Human	13.6096	13.7282	13.6006	13.8543	13.9292	13.7575	0.200893	0.195811	0.812661			P14555	Human	4.04899	3.90326	4.77407	4.04836	3.36519	4.45659	-0.285393	0.434084	0.667066
P23458	Human	16.6815	16.8189	17.0477	15.9465	17.3145	16.8823	-0.13493	0.71921	0.954531			P36543	Human	15.9925	16.0174	15.8898	15.084	16.5923	15.9088	-0.104884	0.78794	0.977799			P14618	Human	10.8054	10.6349	10.6677	10.7248	10.7599	10.7958	0.0575111	0.453409	0.680714
P23468	Human	16.8855	16.8874	16.3891	16.7011	16.7518	16.3582	-0.116984	0.579284	0.917535			P36639	Human	15.3997	15.7242	15.1959	15.4631	15.18	14.8488	-0.275969	0.269893	0.88529			P14625	Human	9.03431	9.06076	9.00293	9.15335	9.13982	9.09269	0.0959557	0.155678	0.405211
P23470	Human	15.9529	16.2145	16.5935	17.0576	16.4844	16.8379	0.539659	0.0578091	0.706046			P36871	Human	13.8056	13.6659	13.8992	13.7644	13.7726	13.2887	-0.181646	0.373534	0.898657			P14678;P63162	Human	4.82156	5.64034	5.09515	4.87609	5.41523	4.91929	-0.11548	0.654416	0.814298
P23471	Human	16.2141	16.1613	15.9839	16.5112	16.3091	16.7376	0.399477	0.0441534	0.671228			P36896	Human	20.8207	20.6002	20.5833	20.4007	20.4296	20.186	-0.329284	0.0764274	0.718743			P14735	Human	6.30638	6.30714	6.1654	6.23416	6.21948	5.98483	-0.113487	0.2711	0.537407
P23515	Human	14.0282	13.5258	14.2814	14.4487	14.3312	14.0055	0.316685	0.22954	0.823873			P36897	Human	15.9193	16.9028	16.915	17.296	15.8602	15.6449	-0.312022	0.561209	0.917702			P14778	Human	7.1714	6.98872	7.45848	7.29696	7.48674	7.78611	0.31707	0.108236	0.339284
P23526	Human	19.632	19.748	19.8256	19.6326	19.7979	19.9116	0.045486	0.744096	0.960804			P36941	Human	16.5549	15.5261	15.9244	16.0014	16.2352	15.0316	-0.245741	0.562133	0.917702			P14780	Human	10.9785	10.8865	10.9307	11.0003	11.0932	10.9027	0.0668266	0.403293	0.642999
P23528	Human	15.1793	15.2957	15.6534	15.5097	15.2892	15.7246	0.131696	0.510291	0.903191			P36955	Human	15.7435	16.1573	15.7113	16.075	16.0598	15.5655	0.0293794	0.897295	0.984424			P14784	Human	7.50829	7.5668	7.02544	7.61884	7.55572	7.61846	0.230829	0.174126	0.431428
P23919	Human	14.1769	14.087	14.3904	13.1349	12.8096	14.0879	-0.873997	0.0422619	0.671228			P36957	Human	18.6634	19.3391	18.7177	19.0396	18.7692	18.8131	-0.0327349	0.889539	0.984424			P14854	Human	5.77455	5.46339	5.45129	6.3095	6.31694	6.18904	0.708755	0.000526749	0.0387232
P24043	Human	13.2419	13.0682	13.1206	12.8298	13.0621	13.6919	0.0510345	0.83842	0.973283			P36969	Human	13.9273	14.4788	13.6076	13.9468	13.2137	13.8672	-0.328701	0.320272	0.893482			P14866	Human	6.31088	6.00763	6.27847	6.29136	6.18138	5.61638	-0.169287	0.415473	0.65233
P24158	Human	13.8272	14.7059	13.5005	14.7516	14.3205	13.5596	0.199375	0.654553	0.941792			P37173	Human	14.6037	14.2523	15.905	16.4154	15.0933	16.0899	0.945828	0.122276	0.742781			P15086	Human	5.8558	6.74131	6.49183	6.30377	6.28461	6.45465	-0.0153062	0.947731	0.978445
P24298	Human	15.1444	14.8223	14.9871	15.1278	15.308	14.9013	0.12775	0.460573	0.889615			P37235	Human	12.1408	14.0683	14.7822	15.044	13.2095	11.2066	-0.510383	0.657549	0.949953			P15121	Human	10.555	10.4226	10.4773	10.5358	10.6063	10.615	0.100749	0.182114	0.440196
P24347	Human	16.3605	16.2813	16.5388	17.0452	16.741	16.4429	0.349506	0.112552	0.804101			P37802	Human	15.9705	15.6854	15.448	15.1875	15.2334	15.0575	-0.541817	0.0234048	0.553301			P15144	Human	12.9172	12.8877	12.8138	13.0201	13.0748	13.1024	0.19291	0.0230835	0.179473
P24530	Human	19.1375	18.5803	17.843	17.811	18.7512	13.2866	-1.90401	0.228362	0.823873			P37837	Human	16.3712	16.7481	16.0897	16.6412	16.4565	16.1253	0.00466987	0.984667	0.993092			P15151	Human	9.70065	9.74988	10.4436	10.4956	9.90645	10.0938	0.200546	0.444441	0.677451
P24534	Human	14.3263	14.1572	14.2937	11.5141	12.4336	13.3458	-1.82787	0.00655086	0.426193			P38571	Human	14.6817	13.3977	14.0213	14.6735	13.2139	13.8059	-0.135784	0.781561	0.977799			P15169	Human	8.74351	8.67834	8.65211	8.37169	8.70731	8.24953	-0.248477	0.094269	0.322125
P24592	Human	15.479	14.9392	15.5952	15.7741	15.8404	15.9909	0.530667	0.0402782	0.668832			P38606	Human	14.9021	14.7462	15.4091	14.9954	14.2112	15.2547	-0.19869	0.562115	0.917702			P15259	Human	7.08827	7.01189	6.86735	7.19736	7.17036	7.01141	0.137204	0.175698	0.433665
P24593	Human	15.4962	15.6478	15.521	15.8262	15.3372	15.4932	-0.00273344	0.987172	0.997965			P39059	Human	18.5823	18.8323	18.5804	18.719	18.3965	18.5836	-0.0986148	0.567185	0.921675			P15260	Human	7.78209	7.55724	7.44745	7.66184	7.66105	7.10123	-0.120886	0.524662	0.735221
P24666	Human	14.5725	14.666	14.8565	14.6634	15.0861	14.9356	0.196701	0.269428	0.823873			P39060	Human	17.8112	17.4672	17.29	17.7595	17.3536	17.8105	0.11839	0.596151	0.931558			P15289	Human	9.02998	9.13677	8.83145	9.18147	9.1889	9.21812	0.196763	0.0744728	0.295286
P24752	Human	13.6863	13.6253	13.6815	13.601	14.0241	13.3187	-0.0164487	0.936818	0.996379			P40121	Human	14.5909	14.4029	14.5085	14.8252	14.4388	14.5415	0.10106	0.560505	0.917702			P15291	Human	10.02	9.93856	9.88186	10.0555	10.0874	10.023	0.108468	0.151445	0.398944
P24821	Human	17.7919	18.0231	17.8846	17.8881	17.9857	18.0029	0.0590129	0.647646	0.941792			P40189	Human	16.3788	16.4906	16.5527	16.6222	16.3649	16.4593	0.00810802	0.95797	0.990846			P15309	Human	13.4391	13.1659	13.3953	13.4553	13.517	13.6093	0.193783	0.0872771	0.313184
P24855	Human	21.3025	21.1847	20.8314	21.697	21.4063	21.4296	0.404748	0.0596572	0.706046			P40197	Human	13.497	13.9171	13.7142	13.6801	14.0941	13.7256	0.12383	0.5428	0.917702			P15311	Human	8.03972	7.94604	7.80341	7.97104	8.03684	8.08029	0.0996688	0.272707	0.53868
P25116	Human	19.4798	19.5208	19.1009	19.4975	18.3026	18.6654	-0.545314	0.146822	0.807786			P40227	Human	13.9557	14.5868	14.3581	15.0649	14.1575	14.81	0.377277	0.242057	0.864182			P15313	Human	8.20395	8.19685	8.18832	8.15878	8.19143	8.13588	-0.0343447	0.571203	0.762575
P25189	Human	13.7297	13.8499	13.4273	13.3276	13.8571	12.876	-0.315425	0.295336	0.841921			P40925	Human	17.353	17.4919	17.2074	17.6322	16.3287	17.1729	-0.30614	0.398945	0.904178			P15328	Human	12.0998	12.0794	12.1601	12.406	12.3769	12.45	0.297826	0.00270902	0.0783475
P25311	Human	23.4849	23.5598	23.4639	23.5652	23.4148	23.312	-0.0722136	0.581525	0.917535			P40926	Human	13.1062	13.0021	14.088	13.6148	13.7395	13.2012	0.119753	0.730329	0.969546			P15374	Human	7.63701	7.51001	7.72873	7.27573	7.35836	7.20651	-0.345052	0.00585882	0.107676
P25325	Human	16.7737	16.4334	16.6034	16.268	16.5738	16.8622	-0.0355175	0.860307	0.977642			P41181	Human	19.559	19.5321	18.805	19.163	19.2107	19.2256	-0.0989335	0.689716	0.96137			P15428	Human	8.02816	8.00244	8.02985	7.75566	7.88302	7.97114	-0.15021	0.0929847	0.319341
P25705	Human	18.3585	18.4099	18.6682	19.2466	19.276	19.5	0.862004	0.00110978	0.199576			P41217	Human	15.9297	14.5482	15.121	15.0384	14.8906	14.7774	-0.297525	0.428023	0.907577			P15529	Human	8.08195	8.1777	8.15854	8.06022	8.00273	8.04417	-0.103688	0.145193	0.391016
P25774	Human	14.3614	14.5933	13.6598	14.578	14.8814	13.448	0.0976531	0.830839	0.973283			P41222	Human	24.1306	24.2021	24.2424	24.4061	24.2774	24.0245	0.0442647	0.789815	0.977799			P15531	Human	8.97426	9.02357	8.95679	8.99646	9.07908	9.07098	0.0639665	0.340078	0.591886
P25786	Human	14.2686	14.011	14.0895	14.531	14.4783	13.925	0.188421	0.384056	0.861531			P41271	Human	17.6234	17.0682	17.0547	16.971	17.068	16.9255	-0.260643	0.239652	0.862665			P15559	Human	2.54037	2.89495	1.4373	3.46539	3.46645	3.24814	1.10245	0.0222942	0.178031
P25787	Human	15.676	13.7575	15.3917	14.4711	13.0229	14.9379	-0.797763	0.29057	0.84144			P42330	Human	15.0679	15.4034	14.0959	14.8691	14.6558	14.8186	-0.0745737	0.834942	0.977799			P15586	Human	12.986	12.904	12.9714	13.1603	13.0385	13.117	0.151498	0.0605261	0.271221
P25788	Human	13.9941	14.1925	13.8565	13.8108	14.1368	14.0179	-0.0258266	0.872126	0.98061			P42685	Human	15.0151	15.4851	14.9372	14.9495	14.8934	14.6283	-0.322116	0.16366	0.803661			P15692	Human	6.96392	6.7773	7.25056	7.34509	7.48392	7.42398	0.420401	0.0164138	0.167744
P25789	Human	14.8461	14.7304	15.3525	15.3903	15.1642	15.1212	0.248888	0.261621	0.823873			P42702	Human	14.0211	14.8939	14.249	13.2767	14.0756	15.0226	-0.263044	0.597484	0.931558			P15814	Human	12.6121	12.8687	12.4531	13.2242	13.1352	13.0707	0.498735	0.00526139	0.106798
P25815	Human	16.8463	16.6801	17.2646	17.8177	16.8866	17.9534	0.622254	0.105817	0.799273			P42785	Human	16.9573	17.0839	17.1992	17.1392	16.8856	16.9449	-0.0901969	0.576601	0.925073			P15848	Human	9.24637	9.19094	9.1277	9.26828	9.39029	8.98824	0.0272666	0.819478	0.912394
P25940	Human	17.2737	17.2359	16.8952	16.4953	16.9868	16.6692	-0.417835	0.0665	0.714949			P43115	Human	17.9535	17.9781	15.0133	14.1438	15.8403	15.9087	-1.68405	0.115954	0.742781			P15880	Human	6.19803	6.09571	6.06161	5.85365	6.09302	5.97102	-0.145885	0.137888	0.382198
P25942	Human	16.158	16.2727	16.3508	15.7962	15.2148	15.7859	-0.661516	0.0147421	0.53536			P43121	Human	17.6635	18.0332	17.4002	18.0776	17.8795	17.8437	0.234657	0.29202	0.889697			P15907	Human	7.56887	7.54608	7.4013	7.46535	7.62701	7.56633	0.0474774	0.572773	0.762575
P26006	Human	12.7124	13.1655	13.1427	14.0238	13.4099	13.6377	0.683602	0.0200923	0.593962			P43251	Human	17.9758	18.3594	17.827	18.1189	17.5671	18.3043	-0.0572466	0.828396	0.977799			P15924	Human	7.67458	6.92005	7.63796	7.51901	7.1489	7.37286	-0.0639423	0.784197	0.892536
P26038	Human	17.3077	17.4481	17.178	17.0697	17.2094	17.2947	-0.120044	0.4072	0.878349			P43652	Human	16.7817	16.7606	16.5916	16.5917	16.3917	16.5179	-0.210897	0.19467	0.811735			P15941	Human	10.2766	10.1004	10.255	10.0691	10.3042	10.4658	0.0690011	0.577336	0.766027
P26447	Human	15.8393	15.9696	16.0007	16.0398	15.9072	15.6387	-0.0746579	0.633817	0.941267			P45381	Human	14.274	13.8717	13.1511	12.7563	14.064	13.9142	-0.187421	0.685728	0.96137			P16035	Human	10.1568	10.0381	10.066	10.1073	10.0493	9.84509	-0.0863989	0.372413	0.620309
P26572	Human	18.2304	16.7468	18.9658	18.658	18.8536	16.6073	0.0586123	0.944099	0.996605			P45877	Human	15.8605	15.9098	15.6116	15.7987	15.5114	15.6999	-0.123963	0.474826	0.907577			P16066	Human	8.53514	8.54767	8.59548	8.67957	8.6766	8.79027	0.156051	0.0527326	0.256151
P26641	Human	14.4339	14.5531	14.2632	15.3443	13.546	13.5418	-0.272723	0.610283	0.928111			P45880	Human	11.5472	11.9003	12.1805	11.977	11.9181	11.1362	-0.19886	0.520191	0.913156			P16070	Human	15.272	15.4752	15.2399	15.1678	15.2376	15.214	-0.122589	0.189953	0.448111
P26718	Human	14.7673	15.1785	14.6503	14.6833	14.9265	15.7466	0.253436	0.44864	0.881678			P45974	Human	13.4528	13.57	13.5889	13.4133	14.0613	13.6185	0.160464	0.458082	0.907577			P16083	Human	9.047	9.04085	9.293	9.10145	9.05191	9.09222	-0.0450893	0.62657	0.799001
P26842	Human	18.918	18.9636	19.1023	19.042	19.1332	19.1646	0.118639	0.357136	0.84673			P46108	Human	14.0623	13.7711	14.5941	13.8835	13.6129	13.5337	-0.46583	0.106379	0.742781			P16109	Human	7.05106	7.13341	7.17176	7.07681	7.29349	7.51731	0.177128	0.190208	0.448323
P26927	Human	16.757	16.6931	16.7176	16.9793	16.9275	16.6338	0.124281	0.404085	0.878349			P46109	Human	14.0347	13.7733	14.1536	13.2006	14.4257	13.8411	-0.164731	0.628584	0.943787			P16112	Human	10.9478	10.8111	10.8284	10.803	11.0388	11.0592	0.104569	0.304641	0.571361
P26951	Human	13.9106	13.8806	13.9048	13.5267	13.2155	13.6703	-0.42784	0.0312443	0.658491			P46926	Human	14.0935	14.7136	15.1464	14.4013	14.2834	15.0756	-0.064431	0.855663	0.978561			P16144	Human	7.34941	7.07759	7.25821	7.33296	7.21132	7.15191	0.00365846	0.970654	0.988486
P26992	Human	18.9233	18.6857	18.8661	18.4891	19.0964	18.724	-0.0551952	0.779672	0.961447			P46940	Human	14.5994	14.4681	14.6148	14.1534	14.2514	14.6022	-0.225083	0.238734	0.862665			P16150	Human	6.54745	6.30327	6.57786	6.31607	6.0396	6.04035	-0.344185	0.0246851	0.184001
P27105	Human	17.2546	17.1811	17.2958	16.9794	17.2916	17.5022	0.0139183	0.935725	0.995707			P46952	Human	16.1478	15.7915	15.5949	15.6814	15.7763	15.6407	-0.145271	0.462162	0.907577			P16152	Human	7.60241	7.41516	7.51893	7.62894	7.68797	7.65235	0.144254	0.0916986	0.319341
P27169	Human	14.1094	13.5427	13.1082	13.7705	13.9933	14.0265	0.343356	0.24765	0.823873			P47755	Human	16.0345	15.5939	16.0807	15.718	15.6279	15.8715	-0.163876	0.415069	0.905369			P16234	Human	9.5244	7.03891	9.40621	9.59696	9.62042	9.83205	1.02664	0.168792	0.42323
P27216	Human	15.5082	15.812	15.9024	15.7555	15.4637	15.5283	-0.158338	0.363825	0.852581			P47756	Human	15.454	15.2807	15.1097	15.7381	15.36	15.7869	0.346857	0.109552	0.742781			P16278	Human	11.8158	11.7839	11.7124	12.007	12.0885	12.0211	0.268195	0.0055828	0.107676
P27348	Human	15.2749	15.3939	15.2837	15.3595	14.8978	15.0157	-0.226531	0.202276	0.823873			P47972	Human	15.0542	14.6404	15.5358	15.451	15.4245	15.7972	0.480729	0.114562	0.742781			P16284	Human	10.1808	9.94267	10.1748	10.0229	9.94974	9.81711	-0.169488	0.131221	0.374918
P27482	Human	15.5177	15.2751	15.2811	15.3206	15.3249	15.5305	0.03404	0.811605	0.966466			P48061	Human	17.3029	15.929	17.8239	16.9959	15.7779	16.773	-0.502991	0.400846	0.904178			P16401	Human	9.67388	8.68568	9.57057	9.70422	8.41334	9.50616	-0.10214	0.813518	0.908861
P27487	Human	18.7884	18.8243	18.6809	18.6356	18.9092	18.8358	0.0290085	0.830864	0.973283			P48509	Human	14.2923	14.3487	13.9762	13.5901	14.0689	14.2234	-0.244936	0.307033	0.889697			P16422	Human	6.67978	6.94597	6.39605	6.8746	6.558	6.83994	0.0835804	0.622848	0.797621
P27701	Human	15.5544	15.2796	13.9863	15.5379	13.0296	13.4923	-0.920152	0.26736	0.823873			P48551	Human	15.4695	15.4689	15.4938	15.7629	15.4751	15.4625	0.0894623	0.574193	0.923725			P16444	Human	11.8309	11.7793	11.856	11.916	11.9991	11.9198	0.122937	0.0962915	0.323349
P27797	Human	15.4135	15.2823	15.2488	15.6995	15.1215	15.3162	0.0641708	0.732892	0.956891			P48637	Human	16.4596	16.2952	16.2919	16.3419	16.4587	16.1258	-0.0401045	0.806536	0.977799			P16562	Human	6.27516	6.34103	6.20489	6.03562	6.27823	6.11453	-0.130906	0.178905	0.438105
P27824	Human	13.5014	14.0634	14.6989	14.5141	14.4177	14.3196	0.329264	0.3231	0.84673			P48643	Human	12.5196	12.9078	12.5954	12.341	11.9485	12.5519	-0.393788	0.113074	0.742781			P16671	Human	8.27993	8.13157	8.27187	7.89067	8.32469	7.77604	-0.230661	0.176384	0.434962
P27930	Human	15.8092	16.1134	15.8061	15.8488	15.4191	15.608	-0.284285	0.143442	0.804101			P48668	Human	17.0167	17.0862	16.3584	16.8592	16.627	17.0108	0.0119298	0.962378	0.990846			P16870	Human	10.6261	10.6415	10.5793	10.574	10.5117	10.5731	-0.0626797	0.336797	0.588337
P28066	Human	14.4263	14.5023	14.6252	14.4709	14.1037	14.4376	-0.180516	0.275703	0.823873			P48723	Human	13.1895	13.7016	14.3619	14.3097	13.767	13.3633	0.062305	0.872401	0.984348			P16871	Human	7.60114	7.06094	7.10484	7.28982	6.89165	7.02526	-0.186729	0.332832	0.586337
P28068	Human	12.388	14.3287	14.4682	14.4535	13.0488	14.8735	0.396972	0.601031	0.926874			P48745	Human	18.5678	18.8933	18.8179	18.8645	18.6082	18.5156	-0.0968727	0.593995	0.931558			P16885	Human	5.56562	5.08324	5.11621	5.56664	5.48615	5.88911	0.392273	0.0589819	0.270074
P28070	Human	14.507	13.9196	13.75	14.3867	13.6341	14.4595	0.101203	0.751457	0.960804			P48960	Human	14.14	14.6159	14.5035	15.1841	14.544	15.4364	0.635046	0.0579932	0.685865			P16930	Human	9.71573	9.68646	9.68303	9.65953	9.83252	9.81934	0.0753885	0.335138	0.587356
P28072	Human	14.418	14.603	15.7211	15.6648	14.3394	13.6947	-0.347771	0.576944	0.917535			P49189	Human	16.5484	16.497	16.8514	16.7976	15.7156	16.7521	-0.210478	0.538191	0.917702			P17050	Human	11.292	11.2311	11.351	11.3544	11.4644	11.5442	0.162949	0.0764265	0.297823
P28074	Human	13.9258	12.5635	13.3583	13.5233	12.9647	14.7364	0.458896	0.433737	0.880957			P49327	Human	12.9136	12.754	13.702	13.9093	13.5131	12.7767	0.276518	0.490129	0.907577			P17096	Human	6.48519	6.60642	6.46935	6.22428	6.53342	6.91474	0.0371594	0.837865	0.921289
P28161	Human	16.9428	15.6887	15.8589	17.0267	15.4166	16.0351	-0.00399451	0.994027	0.99912			P49368	Human	14.3042	14.2232	14.1226	14.6344	14.4453	14.4225	0.284076	0.097275	0.742781			P17174	Human	9.7148	9.69766	9.64092	9.71073	9.83496	9.73806	0.0767912	0.288287	0.554955
P28300	Human	17.7779	17.8582	17.8369	17.7615	17.8429	17.9218	0.0177152	0.881637	0.981213			P49411	Human	15.6937	14.2454	14.9426	15.2851	13.765	13.8943	-0.645776	0.266912	0.88379			P17181	Human	7.04716	6.97856	6.70873	6.82638	6.66094	6.87193	-0.125065	0.309317	0.576136
P28332	Human	13.9416	14.4569	14.4621	13.9479	14.169	14.0554	-0.229429	0.259354	0.823873			P49418	Human	15.5564	15.361	15.4012	15.6687	15.4688	15.5062	0.108379	0.484293	0.907577			P17213	Human	5.48655	5.62154	5.72021	5.57172	5.57742	5.90838	0.076408	0.544095	0.747183
P28676	Human	12.4934	12.9818	13.3609	12.9505	13.3661	12.986	0.155501	0.565256	0.917535			P49419	Human	15.8987	15.8792	15.5543	15.7938	15.9044	15.7573	0.0411238	0.806253	0.977799			P17342	Human	6.86112	6.78325	6.9022	6.89643	7.10549	6.84241	0.0992527	0.311388	0.57649
P28799	Human	17.9812	18.0915	17.966	18.1384	18.0027	18.1983	0.100242	0.43669	0.880957			P49588	Human	13.437	13.5825	12.8976	12.8401	13.7433	13.3621	0.00946092	0.975604	0.990846			P17405	Human	7.60309	7.34472	7.22602	7.44269	6.94693	7.44135	-0.114285	0.526007	0.735221
P28827	Human	15.2386	15.8085	15.73	15.5684	15.284	15.6029	-0.10725	0.608237	0.927616			P49591	Human	12.6078	11.2108	11.3274	12.607	12.407	13.3566	1.07487	0.0508889	0.676478			P17643	Human	7.30075	7.33688	7.4492	7.08297	7.14561	7.01081	-0.282479	0.00815751	0.121812
P28838	Human	14.3969	14.6699	14.6029	14.3483	14.3378	14.6076	-0.125316	0.419676	0.879429			P49641	Human	13.8186	13.4846	13.7945	14.37	14.3127	14.7541	0.779685	0.00590663	0.433753			P17655	Human	4.53215	4.70303	4.6443	4.71899	4.86736	4.47079	0.059219	0.627636	0.799986
P28906	Human	15.5195	15.2455	14.6761	14.608	13.5595	14.7961	-0.825821	0.0785269	0.761287			P49747	Human	19.7205	19.5669	19.1767	19.4127	19.2451	18.9438	-0.287498	0.224358	0.855144			P17677	Human	4.73636	4.09382	4.29402	4.57462	4.58526	4.97169	0.335788	0.133264	0.376704
P28907	Human	12.6169	12.8654	13.3814	12.6891	12.38	13.3348	-0.153228	0.642275	0.941267			P49773	Human	14.8983	14.506	14.5728	13.8893	14.426	14.4202	-0.413876	0.100915	0.742781			P17813	Human	9.11978	9.17095	9.10259	9.0184	9.19335	9.20123	0.00655007	0.933675	0.97228
P28908	Human	15.1508	15.5093	14.0834	15.157	14.4166	14.4556	-0.238097	0.58781	0.92187			P49788	Human	14.5224	14.3303	14.2112	13.9751	14.662	14.6298	0.0676702	0.780256	0.977799			P17844;Q92841	Human	6.58984	6.23244	6.44815	6.53096	6.63748	6.47696	0.124988	0.288846	0.555238
P29034	Human	15.6314	15.7116	15.9646	15.851	15.9613	15.4536	-0.013957	0.942023	0.996605			P49908	Human	18.7591	18.1588	18.3999	18.7473	18.44	18.0696	-0.0202981	0.936916	0.990846			P17858	Human	8.0362	8.13562	7.9942	7.90331	7.89273	7.7952	-0.191596	0.0347075	0.213248
P29144	Human	7.67191	7.22754	6.36566	6.82474	7.4652	7.75714	0.260656	0.539575	0.915122			P49913	Human	16.5248	16.3475	15.5655	16.4346	16.2618	16.1752	0.144567	0.618118	0.938054			P17900	Human	13.2329	13.2284	13.1791	13.0872	13.0865	13.0662	-0.133525	0.0592287	0.270074
P29218	Human	14.0385	14.283	14.444	14.1213	14.0373	14.1547	-0.150726	0.341792	0.84673			P50053	Human	15.2828	14.658	14.589	14.9971	14.7675	14.9582	0.0643513	0.784961	0.977799			P17927	Human	6.47479	6.50694	6.34638	6.38577	6.42456	6.21026	-0.102508	0.280682	0.546887
P29279	Human	17.7058	17.9541	17.5544	17.807	17.6491	17.8907	0.0441571	0.783646	0.962091			P50135	Human	14.6764	14.6711	15.0335	15.4325	14.6475	14.7753	0.158148	0.553221	0.917702			P17931	Human	9.94012	9.72094	9.61423	9.90754	10.0204	9.89212	0.181588	0.120732	0.361266
P29317	Human	14.0804	14.7121	15.3948	14.8405	12.9771	15.1705	-0.399707	0.560277	0.917535			P50148	Human	15.951	15.9667	16.0102	16.2078	16.0118	16.0237	0.105124	0.477359	0.907577			P17936	Human	11.6751	11.5585	11.607	11.5307	11.5375	11.5643	-0.0693923	0.309673	0.576136
P29323	Human	17.0037	16.956	16.7437	16.87	17.0427	16.5066	-0.0947004	0.616636	0.931211			P50395	Human	14.8151	14.9061	14.9627	14.6984	14.7442	14.9854	-0.0853205	0.592033	0.931558			P17980	Human	7.89002	7.83216	7.91501	7.91272	8.08428	7.99446	0.118093	0.148338	0.394409
P29373	Human	14.1207	12.1788	12.2353	13.0495	12.5704	12.5057	-0.136387	0.812853	0.966466			P50502	Human	15.2726	14.9923	14.626	14.4838	14.6019	14.8704	-0.311603	0.200646	0.817377			P17987	Human	8.09461	8.06447	8.07784	8.2974	8.32012	8.4938	0.291466	0.00789229	0.120856
P29401	Human	12.9485	13.072	13.2019	13.3415	13.1773	12.6945	-0.00307106	0.988253	0.997965			P50570	Human	12.4751	12.8149	12.4714	12.6419	12.3565	12.7953	0.0107249	0.956379	0.990846			P18065	Human	11.7089	11.7001	11.6796	11.6874	11.627	11.6714	-0.0342521	0.576633	0.766027
P29508	Human	16.3846	16.4291	16.1657	16.2769	16.2917	16.4695	0.0195213	0.889661	0.983046			P50895	Human	17.5427	17.8049	17.7848	17.9319	17.5982	17.7195	0.039042	0.820507	0.977799			P18085	Human	8.03121	7.89933	7.96493	7.99959	8.16341	8.25888	0.175471	0.0928925	0.319341
P29622	Human	17.8317	17.7617	17.8089	17.6958	17.722	17.8193	-0.0550641	0.638711	0.941267			P50897	Human	15.4464	15.5776	16.2791	14.8716	15.3836	15.8592	-0.396249	0.278748	0.885781			P18206	Human	7.34104	7.28218	7.42852	7.42319	7.30954	7.46054	0.0471743	0.552362	0.752979
P29692	Human	11.1163	13.228	12.7807	12.7604	10.8132	12.8675	-0.227967	0.776062	0.961447			P50990	Human	14.3254	14.506	14.3125	14.4021	14.5592	14.3198	0.0457249	0.769066	0.977799			P18428	Human	6.32485	6.43246	6.94602	6.60121	6.75936	6.90037	0.185868	0.337212	0.588337
P29966	Human	15.7759	15.6435	16.0395	15.8735	15.7794	16.0297	0.0745818	0.646166	0.941267			P50991	Human	13.0071	14.0381	15.0526	14.1409	13.5283	13.8638	-0.188261	0.724361	0.967274			P18510	Human	7.8803	8.00181	7.83685	8.05314	8.00602	8.11721	0.152474	0.0817619	0.305484
P29972	Human	16.3468	15.2151	16.6267	15.7157	14.9697	14.9773	-0.841987	0.0925127	0.785994			P50995	Human	17.549	17.604	17.6803	17.3875	17.7991	17.2519	-0.131579	0.506407	0.912485			P18627	Human	7.15407	7.22491	7.12986	7.12253	7.35026	7.14822	0.0373904	0.670756	0.823682
P29992	Human	13.8732	15.4231	14.8989	13.8415	13.5267	14.0591	-0.922632	0.0644084	0.714949			P51148	Human	15.9365	15.1783	15.758	15	14.1107	13.2265	-1.51185	0.0168403	0.531292			P18669	Human	8.62293	8.74654	8.9396	9.08345	9.10684	8.873	0.251406	0.0624813	0.273504
P30039	Human	15.8246	15.9868	15.9273	16.0814	15.8646	16.2593	0.155536	0.328873	0.84673			P51149	Human	15.8218	15.9076	15.7006	15.7315	16.0403	15.6882	0.00996958	0.953311	0.990846			P18827	Human	11.2437	11.2148	11.2174	11.3485	11.185	11.3526	0.0700012	0.366399	0.61655
P30041	Human	16.5817	16.7165	16.737	17.3306	17.1245	16.9351	0.451625	0.0218224	0.627904			P51570	Human	13.9718	14.4224	14.302	14.9093	14.9036	13.1997	0.105484	0.834966	0.977799			P18850	Human	5.2296	5.61504	4.8413	5.16718	5.58476	5.834	0.3	0.266421	0.535221
P30043	Human	15.1151	15.2842	15.6688	15.6899	15.4173	15.2845	0.107931	0.603187	0.926874			P51580	Human	13.6718	13.4681	13.5157	13.5004	13.4771	13.3099	-0.122743	0.431403	0.907577			P19013	Human	9.13153	9.03058	9.00559	9.16214	9.13161	9.08767	0.0712367	0.322456	0.580079
P30044	Human	15.0026	14.0278	14.1488	14.2816	14.2897	14.5315	-0.0254849	0.930615	0.995605			P51606	Human	14.8541	14.8135	14.4174	14.5876	14.9193	15.0284	0.150112	0.481715	0.907577			P19021	Human	9.85484	9.86027	9.80068	10.0455	10.0917	9.99556	0.205658	0.0155957	0.163785
P30046	Human	16.3933	16.8038	16.892	17.1838	17.0592	16.8739	0.342618	0.106056	0.799273			P51654	Human	17.6257	17.5715	17.5165	17.4634	17.0489	17.655	-0.182138	0.383273	0.898657			P19022	Human	9.0386	9.00112	8.96789	9.03308	9.06974	9.01575	0.0369865	0.557198	0.756655
P30047	Human	16.0637	14.7972	16.3392	12.1005	15.7666	16.1613	-1.05719	0.386786	0.864779			P51687	Human	15.0159	14.8302	14.7712	14.4855	14.5369	15.4602	-0.044846	0.882185	0.984424			P19256	Human	10.8438	10.7994	10.8486	10.7653	10.7253	10.8353	-0.0552929	0.411966	0.650489
P30048	Human	12.0213	13.6481	14.3894	14.041	13.8693	13.1765	0.34264	0.601224	0.926874			P51688	Human	16.3705	16.5843	15.9862	15.9927	16.4355	15.8956	-0.20572	0.408469	0.904178			P19320	Human	10.821	10.7106	10.7459	10.8694	10.9988	10.9391	0.176609	0.0413624	0.23227
P30085	Human	14.4771	14.2176	13.1668	15.8701	14.1131	13.7684	0.630027	0.359275	0.848266			P51884	Human	17.6335	18.0999	17.868	17.8381	17.7715	17.9633	-0.00949583	0.958147	0.990846			P19438	Human	8.22794	8.34824	8.25507	8.2111	8.2754	8.19332	-0.0504768	0.474124	0.694903
P30086	Human	19.9411	19.5182	19.4695	19.6818	19.9733	19.5426	0.0896173	0.657792	0.942211			P51888	Human	15.1668	15.9031	15.6152	16.2337	16.0963	15.7354	0.46013	0.107929	0.742781			P19440	Human	12.1102	12.0502	12.0452	12.1385	12.0629	12.108	0.034588	0.59046	0.774748
P30101	Human	14.8863	14.663	14.4019	14.6981	14.6531	14.8348	0.0783147	0.646412	0.941267			P52209	Human	13.4436	13.7967	13.5194	13.8117	12.6054	14.1661	-0.0588534	0.890055	0.984424			P19652	Human	12.3643	12.3815	12.3523	12.8163	12.9038	12.9062	0.509384	0.000142656	0.0208934
P30153	Human	14.7308	14.3132	14.4411	15.3753	14.1387	14.4791	0.169345	0.63184	0.941267			P52565	Human	16.1497	15.9741	16.1996	16.2112	16.3197	15.9813	0.0629347	0.709023	0.964677			P19801	Human	10.0883	10.0557	9.90808	10.1427	10.1461	10.2148	0.150521	0.0870637	0.312831
P30530	Human	20.6318	20.7036	21.5287	21.6505	20.7979	21.0264	0.20356	0.56234	0.917535			P52657	Human	17.2082	17.3138	16.8599	14.1544	14.2281	14.1978	-2.93387	1.69e-06	0.00298907			P19823	Human	8.75486	8.78839	8.75519	8.87653	8.85307	8.88917	0.106774	0.109934	0.34213
P30531	Human	14.5074	15.3318	15.1416	14.507	15.7875	15.6827	0.332171	0.445882	0.881678			P52758	Human	16.5484	16.5279	16.6575	16.6844	16.2284	16.5628	-0.0860639	0.633641	0.943788			P19827	Human	5.97055	5.81167	5.72885	5.96585	6.2785	6.33098	0.354754	0.0262156	0.189141
P30613	Human	16.6903	16.6636	16.1954	16.6672	16.3937	16.8714	0.12768	0.553201	0.917535			P52788	Human	14.127	13.8947	13.7637	14.0993	13.5656	14.5945	0.158021	0.596797	0.931558			P19835	Human	10.7273	10.636	10.7094	10.6801	10.5702	10.5838	-0.07952	0.274897	0.540472
P30626	Human	15.8847	16.1176	16.2075	16.34	16.2004	16.4458	0.258766	0.122931	0.804101			P52803	Human	15.4176	16.1373	16.234	15.4358	16.33	16.0758	0.0175468	0.958408	0.990846			P19957	Human	9.57233	9.53454	9.3969	9.35489	9.0706	9.56253	-0.171917	0.248675	0.516544
P30711	Human	13.6533	14.3247	13.1602	13.2067	13.2249	13.6823	-0.341426	0.330119	0.84673			P52823	Human	13.4876	16.7641	14.3747	15.582	14.7504	15.6528	0.452968	0.603062	0.932726			P19961	Human	10.856	11.7568	10.7388	11.4927	11.3188	11.3618	0.273917	0.346591	0.597501
P30740	Human	14.2729	14.0611	13.7549	14.4068	14.3153	13.7345	0.122562	0.623264	0.936631			P52943	Human	14.578	14.5419	13.6293	13.4879	14.7635	13.6173	-0.293506	0.518172	0.913156			P19971	Human	6.31361	6.37004	6.5225	6.36643	6.79096	6.55813	0.169791	0.219965	0.483284
P31025	Human	17.9481	17.6173	17.4252	17.8236	17.8077	18.028	0.222925	0.246951	0.823873			P53041	Human	11.9595	11.8287	11.8357	11.2955	11.7034	10.9618	-0.554416	0.041976	0.633327			P20061	Human	6.35819	6.85224	6.19062	6.58384	7.33229	7.32163	0.612238	0.0572647	0.266425
P31146	Human	13.7821	14.2411	14.44	14.4461	14.0863	13.1946	-0.245375	0.520676	0.906144			P53621	Human	21.9424	23.0051	20.7601	22.9448	22.1924	22.5161	0.648618	0.291336	0.889697			P20062	Human	8.28368	8.17373	8.1274	8.3673	8.54689	8.39354	0.240973	0.0240752	0.184001
P31150	Human	14.4885	14.0614	14.1676	14.2427	14.6476	14.5066	0.226451	0.250498	0.823873			P53634	Human	18.8325	19.19	18.769	18.9392	19.0979	18.6799	-0.0248668	0.90134	0.984424			P20073	Human	8.89705	8.70873	8.80029	8.79424	8.88677	8.88862	0.0545244	0.495741	0.713448
P31151	Human	17.808	17.5053	17.8419	17.3697	17.8686	17.4215	-0.165124	0.415678	0.879429			P53801	Human	16.8936	15.9281	16.2652	15.3039	16.2055	14.5456	-1.01066	0.0706709	0.718081			P20138	Human	9.88342	9.97636	9.8854	9.91847	10.0742	10.0731	0.106848	0.197538	0.454956
P31371	Human	12.6507	13.4095	13.3534	13.2441	13.254	13.6438	0.242765	0.37003	0.856786			P53990	Human	17.9329	18.0935	18.212	17.8106	18.0931	18.147	-0.0625969	0.719502	0.966019			P20142	Human	9.27668	9.27944	8.80967	9.135	8.90668	8.36631	-0.319266	0.213021	0.472994
P31431	Human	19.5063	19.1557	18.9346	18.8981	19.1276	19.596	0.00833001	0.973538	0.996929			P54108	Human	14.7114	14.8624	16.1019	13.8261	14.9989	16.391	-0.153284	0.834246	0.977799			P20151	Human	5.48426	5.99111	5.77866	5.97443	5.94787	6.50168	0.389982	0.0924367	0.319341
P31639	Human	12.2576	13.3506	13.015	13.3434	12.4133	12.0751	-0.263822	0.554474	0.917535			P54289	Human	16.0366	16.1553	16.1836	16.1243	16.1609	16.6247	0.178171	0.373152	0.898657			P20160	Human	7.36582	7.29317	7.11559	7.29622	7.48931	7.51879	0.17658	0.124911	0.369149
P31689	Human	12.7203	13.3923	13.5437	14.2818	12.854	13.7642	0.414571	0.354773	0.84673			P54652	Human	14.3725	14.7912	14.4337	15.4934	13.8101	14.5642	0.0900969	0.838383	0.977799			P20231;Q15661	Human	6.45618	6.02611	5.89752	6.11654	6.15341	6.33902	0.076386	0.644328	0.809455
P31939	Human	14.2414	13.7709	13.3735	14.1873	13.6782	13.5609	0.0135413	0.962941	0.996929			P54707	Human	13.6231	13.8391	13.0049	13.613	13.7313	13.2746	0.050615	0.852966	0.978561			P20333	Human	9.86843	9.93274	9.9531	9.94983	9.98105	10.0381	0.0715829	0.298577	0.565943
P31944	Human	13.5176	14.098	14.1516	13.3476	13.6862	14.632	-0.0337485	0.930537	0.995605			P54727	Human	14.78	15.2882	14.5912	15.1182	14.3072	14.9989	-0.0783581	0.79718	0.977799			P20338	Human	7.52874	7.54286	7.31008	7.35143	7.0272	7.19799	-0.268354	0.0524771	0.256151
P31946	Human	17.2824	17.2544	17.3194	17.9677	17.4324	17.8237	0.45585	0.0358787	0.658491			P54753	Human	17.088	17.223	17.0036	17.0244	16.8466	17.1073	-0.112098	0.486477	0.907577			P20339	Human	9.58865	9.56996	9.37636	9.59965	9.83547	9.76417	0.221435	0.060312	0.270707
P31947	Human	12.5223	12.5651	12.6864	12.9471	12.1697	13.0577	0.133604	0.619448	0.934338			P54760	Human	17.7049	17.7648	17.796	17.7507	17.2307	17.8373	-0.148994	0.483601	0.907577			P20340;Q9NRW1	Human	7.69239	7.49932	7.45627	7.5421	7.39997	7.74511	0.0130646	0.912692	0.964461
P31948	Human	12.6109	14.223	12.7826	13.2168	12.8224	12.5509	-0.342156	0.484992	0.896224			P54764	Human	14.0346	13.973	13.9248	14.91	13.9501	13.9797	0.302485	0.327034	0.893482			P20472	Human	5.61994	6.93566	5.75714	5.38799	5.96772	5.42267	-0.511453	0.219	0.481552
P31949	Human	18.0021	18.2024	17.7146	17.624	18.019	17.3085	-0.322551	0.210729	0.823873			P54793	Human	13.9314	14.6715	13.9932	14.6367	14.2065	14.9726	0.406494	0.208868	0.838172			P20594	Human	5.66932	6.04226	5.2623	5.34547	5.73941	5.4441	-0.148295	0.511304	0.726998
P32004	Human	16.4383	16.1426	16.2873	16.4953	16.3505	16.6244	0.20068	0.20844	0.823873			P54802	Human	19.7961	19.7707	19.9387	19.7044	19.58	19.8502	-0.123624	0.437568	0.907577			P20618	Human	4.80895	4.27381	4.85693	4.64792	4.94349	4.80019	0.150638	0.421508	0.658153
P32119	Human	16.6794	16.8096	16.3096	16.4113	16.6398	16.4922	-0.0850905	0.636377	0.941267			P54803	Human	15.1508	15.3509	15.0569	15.1297	14.6481	14.456	-0.441552	0.0864216	0.729786			P20711	Human	9.717	9.83277	9.60199	9.64855	9.67519	9.86123	0.0110756	0.910386	0.962772
P32189	Human	13.9167	13.9107	13.7163	13.8618	14.1625	13.8399	0.106831	0.492268	0.89666			P54819	Human	11.9645	12.5999	12.7551	13.1443	13.2914	12.2561	0.457471	0.235022	0.862665			P20774	Human	7.36189	7.35645	7.31484	7.24802	7.5675	7.3372	0.0398461	0.691298	0.83422
P32754	Human	15.1242	15.1734	14.81	15.2426	15.0903	15.141	0.122095	0.434059	0.880957			P54826	Human	17.772	17.4533	16.45	17.3081	17.0941	17.0649	-0.0694256	0.848831	0.978561			P20810	Human	9.49749	9.28041	9.40546	9.40521	9.45125	9.5345	0.0692012	0.427098	0.662404
P32926	Human	12.0352	12.6466	13.115	13.1421	12.9956	11.6523	-0.00225738	0.996377	0.999319			P55000	Human	21.3416	20.3032	19.5936	20.4963	21.0189	18.88	-0.281059	0.688538	0.96137			P20827	Human	11.4063	11.3421	11.4501	11.4099	11.1499	11.3982	-0.080175	0.41552	0.65233
P32929	Human	13.1813	12.7016	13.6396	13.4405	13.276	13.4085	0.200808	0.450988	0.881678			P55017	Human	16.4937	16.4014	16.4194	16.7876	16.2626	16.6577	0.131099	0.497033	0.908742			P20908	Human	7.54271	7.70718	7.49305	6.88373	7.63598	7.42392	-0.266438	0.222235	0.484128
P32942	Human	14.7737	14.6458	14.6713	15.1779	15.0696	14.423	0.193235	0.418321	0.879429			P55058	Human	14.3928	14.2585	14.0779	14.5542	14.4123	13.9935	0.0769113	0.713595	0.964677			P20916	Human	7.84417	8.04983	7.82807	8.02753	8.09466	8.10963	0.169921	0.0847697	0.309472
P33151	Human	13.9362	14.0254	13.0874	13.8685	13.8074	13.6693	0.0987672	0.728001	0.956891			P55060	Human	18.1333	18.0677	18.2883	18.9007	18.5585	18.1986	0.389496	0.116314	0.742781			P20930	Human	6.0046	6.12573	5.96191	5.85297	5.69786	5.80277	-0.246215	0.0187772	0.171177
P33176	Human	13.0111	12.4507	12.8617	13.0301	13.0026	12.99	0.233038	0.227937	0.823873			P55072	Human	12.98	13.4537	13.3436	13.0369	12.8961	13.0597	-0.261537	0.188485	0.810835			P20933	Human	8.82544	9.04981	8.86006	8.7902	9.05342	9.01829	0.0421978	0.697364	0.837457
P33908	Human	18.9865	19.051	18.8994	18.9264	18.955	18.8917	-0.0546457	0.644926	0.941267			P55083	Human	14.8246	13.5147	14.0502	13.077	13.4772	14.7996	-0.345237	0.539553	0.917702			P21266	Human	9.63084	9.64611	9.78136	9.77195	9.71636	9.8018	0.0772676	0.316112	0.577797
P34059	Human	18.495	17.9847	18.3975	18.4775	18.3542	18.3385	0.0976915	0.58627	0.920123			P55103	Human	14.2638	14.2103	14.2473	14.0146	14.3013	14.3476	-0.0192824	0.904224	0.984857			P21281	Human	7.40028	6.96228	7.28151	7.1461	7.33709	7.39263	0.0772549	0.583995	0.769979
P34096	Human	14.5622	15.2981	14.6315	14.0828	12.9543	13.4198	-1.34501	0.00822013	0.435459			P55107	Human	14.0249	15.7815	15.1673	14.8271	15.4806	14.1735	-0.16416	0.765605	0.977799			P21283	Human	7.16333	7.01635	7.07672	6.92728	7.28628	7.11102	0.0227285	0.837582	0.921289
P34741	Human	17.3443	16.6378	17.8556	19.8645	16.9623	17.0428	0.677297	0.450843	0.881678			P55259	Human	15.6098	15.4896	16.1081	15.8326	16.2178	15.575	0.139283	0.595227	0.931558			P21291	Human	6.61813	6.50363	6.5237	6.22092	6.83945	6.72459	0.0464998	0.788078	0.89524
P34896	Human	16.7746	16.9346	16.8786	17.0136	16.9372	16.8727	0.0785662	0.528037	0.912333			P55268	Human	15.8334	15.6065	15.7872	15.4895	15.5622	15.7998	-0.125183	0.459889	0.907577			P21333	Human	9.93061	9.83032	9.78759	9.94483	10.0566	10.0585	0.170468	0.0550934	0.264252
P34913	Human	15.061	15.0088	15.0135	15.0068	14.9859	14.945	-0.0485206	0.667999	0.946398			P55283	Human	13.8383	13.648	13.4986	16.4314	13.9466	13.9932	1.1288	0.14328	0.772317			P21399	Human	8.16123	8.01679	7.891	8.08526	8.18647	8.34088	0.181201	0.128951	0.372899
P34932	Human	13.8436	13.6914	13.6415	13.5632	13.0966	13.1905	-0.44209	0.0368489	0.658491			P55285	Human	16.5481	17.3055	16.7944	16.9045	16.7058	17.0039	-0.0112219	0.962787	0.990846			P21583	Human	7.32422	7.42634	7.46328	7.98527	8.02761	8.18729	0.662112	0.000169996	0.0208934
P35052	Human	16.2467	16.0431	16.1236	16.4757	16.1757	16.2692	0.169066	0.263792	0.823873			P55286	Human	15.6144	16.0821	15.7273	15.3595	15.6125	16.1777	-0.0914111	0.735268	0.970115			P21695	Human	10.0854	9.92633	9.87272	10.0033	9.95496	9.99746	0.0237388	0.767941	0.883213
P35080	Human	14.889	15.0513	15.2364	15.6876	15.2943	14.9814	0.262187	0.267176	0.823873			P55287	Human	16.9087	16.712	16.8913	16.9551	16.4005	16.7572	-0.133064	0.508401	0.912485			P21709	Human	9.61189	9.45166	9.59821	9.63336	9.65495	9.78616	0.137567	0.132928	0.376628
P35237	Human	13.9715	13.6697	13.6713	14.0973	13.7622	13.9482	0.165078	0.329848	0.84673			P55290	Human	22.1742	22.2423	22.2314	22.1599	21.9563	22.1368	-0.131627	0.381035	0.898657			P21730	Human	10.382	10.4703	10.3362	10.2613	9.74497	10.0949	-0.362435	0.0389601	0.224992
P35241	Human	16.9552	17.0554	17.0022	17.12	17.2564	17.0841	0.149253	0.247822	0.823873			P55291	Human	15.1267	15.2997	15.5768	15.3589	15.3686	15.6531	0.125789	0.517008	0.913156			P21754	Human	8.84196	8.78081	8.9194	8.75736	8.87947	8.96107	0.0185771	0.82451	0.915194
P35247	Human	13.5711	13.747	13.1032	13.3096	13.1649	13.2638	-0.227691	0.2823	0.829979			P55786	Human	13.7989	13.9751	14.1449	13.9928	13.6347	14.0063	-0.0950301	0.616123	0.937291			P21796	Human	7.88915	7.98473	8.07576	8.01731	8.08347	8.10909	0.0867449	0.285222	0.552276
P35270	Human	13.8388	13.6495	13.5132	13.2846	14.7096	13.5182	0.170335	0.67318	0.946398			P55957	Human	16.7871	16.7772	16.4281	17.4544	16.6295	17.2752	0.455579	0.124096	0.742781			P21802	Human	9.27478	8.68074	8.43069	8.84661	9.02818	8.81641	0.101665	0.654496	0.814298
P35318	Human	14.1162	14.1364	14.6361	13.5175	14.3583	12.7643	-0.749555	0.121526	0.804101			P56537	Human	18.2556	18.4252	18.4669	18.5294	18.1945	18.0559	-0.122625	0.517149	0.913156			P21810	Human	11.2127	11.1676	11.1623	11.1769	11.4548	11.3427	0.143941	0.146995	0.392873
P35321	Human	17.4259	17.6275	17.5861	16.9284	17.4849	17.2027	-0.341169	0.101052	0.799273			P58499	Human	17.4798	17.3019	17.4207	17.7539	16.9294	17.0514	-0.155872	0.549317	0.917702			P21926	Human	8.06283	7.69737	7.8099	7.95036	7.61748	7.84726	-0.0516647	0.705507	0.842397
P35326	Human	15.359	15.7185	15.7335	15.4011	14.8514	15.6698	-0.29622	0.272637	0.823873			P58546	Human	14.0379	13.4064	14.2652	14.4073	12.5594	13.6416	-0.367068	0.483776	0.907577			P21964	Human	5.46361	4.87353	5.68456	4.78341	5.25147	5.53956	-0.149086	0.600292	0.780868
P35442	Human	14.4309	14.7836	14.55	13.9873	13.6403	13.4719	-0.888328	0.00294751	0.374161			P59665;P59666	Human	18.9028	18.6695	18.4123	18.3301	19.2459	17.9891	-0.139849	0.699609	0.96137			P21980	Human	5.61182	5.56928	5.42986	5.67318	5.7967	5.23072	0.0298788	0.854191	0.928736
P35443	Human	15.3058	15.5719	15.2835	15.8753	15.3482	16.024	0.362109	0.13935	0.804101			P59998	Human	15.5617	15.9633	15.4077	15.6122	15.8086	15.5949	0.0276883	0.890327	0.984424			P22004	Human	4.3431	4.20973	4.6134	3.98037	4.32888	3.65315	-0.401277	0.0812156	0.304281
P35475	Human	15.4532	15.7384	15.8961	15.6991	15.9895	16.2325	0.277767	0.20623	0.823873			P60022	Human	23.5783	23.3016	22.1731	23.3361	22.9785	22.8554	0.0390039	0.922522	0.989198			P22059	Human	5.83446	5.73028	5.69648	5.82292	4.71198	5.33418	-0.464049	0.132264	0.375554
P35499	Human	15.3799	16.0217	14.9709	15.2628	15.7656	15.699	0.118341	0.707735	0.951112			P60033	Human	13.342	12.3539	13.9694	12.615	13.6303	11.4493	-0.656923	0.344718	0.893482			P22061	Human	7.35046	7.56535	7.30208	7.65225	7.64271	7.71624	0.264438	0.0230684	0.179473
P35527	Human	15.5765	15.8671	15.7842	15.8023	15.836	16.0004	0.136953	0.355355	0.84673			P60174	Human	17.8888	18.0379	17.6894	17.821	17.7644	17.9217	-0.0363542	0.823629	0.977799			P22105	Human	9.47762	9.4795	9.47288	9.55156	9.65396	9.62787	0.13446	0.0689903	0.285933
P35555	Human	19.7558	19.8487	19.7071	19.7474	19.8938	19.824	0.0512549	0.674973	0.946398			P60660	Human	14.223	14.4916	14.3401	14.3711	14.5541	14.7362	0.202226	0.267294	0.88379			P22223	Human	7.77491	7.62474	7.63022	7.69873	7.68073	7.66305	0.00421459	0.953224	0.979513
P35558	Human	15.3963	15.3159	15.4861	15.8871	15.6385	15.7132	0.346845	0.0354848	0.658491			P60709;P63261	Human	21.1468	21.4789	21.0799	21.3249	21.2691	21.2146	0.0343808	0.840869	0.978561			P22234	Human	5.73916	5.38475	4.99016	5.6466	5.26057	5.24914	0.0140792	0.949019	0.978445
P35579	Human	13.1993	12.6288	12.7331	12.6634	12.4163	13.2422	-0.0797674	0.776241	0.961447			P60900	Human	14.597	15.3849	15.2506	15.719	15.6092	14.9444	0.346721	0.295257	0.889697			P22304	Human	8.4242	8.13366	7.99553	8.12252	7.85807	8.18086	-0.130645	0.389654	0.632374
P35606	Human	14.5279	14.8304	14.8056	14.8584	14.5042	14.4249	-0.125465	0.49191	0.89666			P60903	Human	15.5065	15.94	13.1325	15.958	14.8483	16.5235	0.916922	0.300679	0.889697			P22307	Human	5.7131	5.56899	5.58217	5.47295	5.74604	5.88862	0.0811133	0.52056	0.733411
P35613	Human	19.084	18.7412	18.1307	18.2323	18.6352	18.7481	-0.113431	0.701825	0.951112			P60953	Human	14.3977	14.6904	15.6473	16.2668	16.533	15.9106	1.32497	0.0094949	0.479628			P22314	Human	8.49094	8.51149	8.51349	8.61547	8.74879	8.85016	0.232839	0.0243476	0.184001
P35754	Human	17.1298	18.4857	16.9819	18.4157	16.9622	14.7174	-0.834002	0.422953	0.879429			P60981	Human	14.6704	14.5248	15.2847	13.6588	14.4731	14.9306	-0.472493	0.251955	0.868337			P22352	Human	12.5264	12.157	12.3399	12.6342	12.7337	12.7323	0.358968	0.0141959	0.157561
P35858	Human	16.214	16.3311	16.2357	16.3754	15.7813	16.2928	-0.110439	0.577559	0.917535			P60983	Human	15.1541	13.4497	15.2956	13.2797	12.5668	14.7796	-1.09109	0.177365	0.803661			P22455	Human	9.53654	9.26142	9.30432	8.91187	9.18207	9.09128	-0.305688	0.0306618	0.203351
P35908	Human	17.224	17.2424	17.0003	16.8538	16.8946	17.1281	-0.196742	0.215108	0.823873			P61018	Human	14.5442	13.9444	14.7012	14.2312	14.2346	13.6885	-0.3452	0.243366	0.864182			P22528	Human	3.31905	3.21674	3.17036	3.46973	3.39849	3.50375	0.22194	0.0194676	0.172776
P35916	Human	13.7951	12.8655	12.9225	13.2563	12.9115	12.8103	-0.201681	0.512773	0.903191			P61019	Human	14.2622	14.042	13.948	14.3337	13.87	14.1511	0.0341947	0.858333	0.978561			P22532;P35325	Human	8.04233	7.90014	8.02549	7.72674	8.07067	7.98953	-0.0603409	0.592659	0.774881
P35968	Human	13.4565	13.9452	13.4993	12.9941	13.9693	12.3951	-0.51418	0.257319	0.823873			P61026	Human	12.4399	13.1317	12.751	13.2086	11.8841	12.9348	-0.0983636	0.805632	0.977799			P22607	Human	9.67633	9.94865	9.73845	9.63678	9.41405	8.89734	-0.471754	0.0526316	0.256151
P36222	Human	12.6852	13.3133	13.8132	13.676	13.902	13.6921	0.486122	0.148921	0.807786			P61077;P62837	Human	14.2382	14.167	13.774	14.4446	14.748	13.8366	0.283334	0.342235	0.893482			P22626	Human	7.31964	7.35176	7.22898	7.29227	7.34367	7.50583	0.0804616	0.362474	0.615565
P36405	Human	14.5636	13.7122	12.8915	13.8249	13.6535	13.7289	0.0133161	0.975217	0.996929			P61086	Human	14.5274	16.0797	16.0381	14.1028	13.7032	15.2364	-1.20097	0.0758864	0.718743			P22692	Human	5.65479	5.95529	6.2345	6.1733	6.71012	6.62971	0.556184	0.0305334	0.203351
P36543	Human	15.1086	15.311	14.8823	15.9212	14.9179	14.6658	0.0676654	0.851605	0.974172			P61088	Human	14.9353	14.6295	14.7945	14.8944	14.7489	14.4734	-0.080848	0.663428	0.951291			P22732	Human	10.3078	10.1412	10.0442	10.1268	10.1628	9.89287	-0.10357	0.373294	0.620513
P36639	Human	14.8946	15.4139	14.3496	15.1084	16.4031	15.5016	0.784997	0.108232	0.799273			P61106	Human	14.6885	15.0854	14.4106	15.0353	15.0033	14.7117	0.188612	0.420934	0.906263			P22748	Human	7.84975	7.83521	7.74036	7.55979	7.74858	7.7383	-0.126219	0.162524	0.416409
P36871	Human	14.3967	14.4335	14.2649	14.4463	14.2208	14.6494	0.0737556	0.645481	0.941267			P61158	Human	14.5631	14.1466	14.2351	14.8175	14.3063	14.6847	0.287901	0.207394	0.837152			P22792	Human	10.496	10.6062	10.5572	10.6938	10.7139	10.5738	0.107345	0.179531	0.43914
P36896	Human	21.0368	21.0288	21.1955	21.3063	20.3925	21.0616	-0.166898	0.531365	0.915084			P61160	Human	14.9719	16.2771	12.0472	15.9558	15.342	15.9932	1.33157	0.239408	0.862665			P22794	Human	9.17163	9.25746	9.24804	9.32709	9.516	9.52271	0.229555	0.0266752	0.190938
P36897	Human	16.6433	15.6105	14.9078	15.7844	13.3814	13.9828	-1.33767	0.11628	0.804101			P61204;P84077	Human	17.2192	17.5741	16.4587	16.4999	16.9257	15.9226	-0.63465	0.139135	0.759147			P22891	Human	10.9402	11.1674	11.1498	11.2037	11.2782	11.2305	0.151667	0.116381	0.355008
P36941	Human	15.5861	15.8009	15.8379	15.7298	15.2677	15.3014	-0.308685	0.125936	0.804101			P61224	Human	15.4348	15.9163	14.8969	15.4313	15.4165	15.1667	-0.0778744	0.787922	0.977799			P22897	Human	7.96833	8.22839	8.4763	8.46573	8.57779	8.60766	0.326055	0.0517671	0.255634
P36955	Human	16.1143	15.8791	16.2284	15.9795	16.2311	16.1101	0.0329599	0.830787	0.973283			P61225	Human	13.0648	13.2424	13.5279	14.7439	13.4309	14.3881	0.90926	0.0418646	0.633327			P23083	Human	8.37802	8.42658	8.22004	8.20393	8.44159	8.36618	-0.00431632	0.964856	0.984676
P36957	Human	18.839	18.9496	18.765	18.6931	18.8829	19.1539	0.0587576	0.72345	0.955907			P61366	Human	16.1341	15.2271	15.1821	13.9678	14.6817	14.2805	-1.20446	0.0093473	0.479628			P23142	Human	10.9481	10.9372	10.9697	11.0312	11.1769	11.1252	0.159437	0.051283	0.255009
P36969	Human	14.2018	14.2137	14.2254	13.721	14.3084	13.7722	-0.2798	0.184889	0.822948			P61421	Human	14.8679	15.2844	15.4055	15.4248	14.8207	15.7139	0.133888	0.647984	0.948695			P23284	Human	9.98058	10.0399	9.97285	10.0968	10.102	10.1591	0.121542	0.0904373	0.318227
P36980	Human	12.2072	12.6762	12.742	12.6822	13.3323	12.8391	0.409398	0.13431	0.804101			P61457	Human	16.5366	16.8358	17.089	16.7058	16.3458	15.9731	-0.478854	0.100133	0.742781			P23327	Human	14.8614	15.1189	14.7369	14.9974	14.8073	15.0244	0.0372789	0.766284	0.882053
P37088	Human	16.7668	16.7621	16.6	17.0799	16.9995	16.5498	0.166765	0.383322	0.86078			P61586	Human	16.8014	16.413	16.558	16.8429	16.467	17.4977	0.345078	0.274468	0.885781			P23396	Human	6.77193	6.4989	6.69834	6.87832	6.58262	6.64983	0.047196	0.689184	0.833446
P37235	Human	14.9223	12.5228	15.6536	13.2815	13.1054	13.432	-1.09324	0.213475	0.823873			P61604	Human	14.0361	14.1758	14.138	13.0271	13.493	13.9503	-0.626478	0.0456012	0.64928			P23458	Human	7.09037	8.79053	5.42393	8.17754	8.06338	8.52576	1.15395	0.195326	0.452812
P37802	Human	15.2348	15.0463	16.2469	15.1821	16.1059	15.5462	0.102121	0.80262	0.966159			P61626	Human	16.9834	17.6853	16.6245	17.2169	17.1307	17.6802	0.24491	0.461552	0.907577			P23467	Human	6.11675	6.24285	6.22457	6.06584	6.49655	6.59225	0.190155	0.23823	0.503375
P37837	Human	16.5695	16.2115	16.5251	17.1874	17.3415	16.8705	0.697798	0.00838494	0.435459			P61769	Human	22.0018	22.2821	22.0296	21.788	21.0524	21.4984	-0.658239	0.0256697	0.560296			P23468	Human	9.80097	9.83052	9.86105	9.87235	9.92472	9.96584	0.0901226	0.192346	0.450243
P38571	Human	15.0437	14.6723	14.0436	14.5764	15.7995	13.1226	-0.0870388	0.903094	0.991795			P61916	Human	19.2648	19.1011	19.3026	18.6446	18.9699	18.8444	-0.403179	0.0413846	0.633327			P23470	Human	8.51637	8.34537	8.51802	8.61259	8.57484	8.66453	0.157393	0.0809514	0.304281
P38606	Human	15.6518	15.5847	15.4662	15.397	15.6506	15.4363	-0.0729162	0.599587	0.926874			P61970	Human	19.1143	18.3688	18.9187	18.6255	19.4119	18.6994	0.111659	0.72033	0.96627			P23471	Human	8.6569	8.69748	8.79025	8.75864	8.80682	8.79512	0.0719833	0.311771	0.57649
P39059	Human	18.8891	18.5758	18.6547	18.6391	18.7514	18.9909	0.0872741	0.596131	0.925505			P61978	Human	16.6588	16.0906	16.2195	16.3335	17.5703	15.6731	0.202622	0.689274	0.96137			P23515	Human	7.78488	7.74862	7.70362	7.98586	7.48166	7.73068	-0.0129762	0.924489	0.968881
P39060	Human	17.6834	18.1435	17.9909	18.1586	18.0724	17.881	0.0980805	0.578963	0.917535			P61981	Human	15.7173	15.908	15.2971	16.1601	16.3405	13.5193	-0.30083	0.703762	0.962727			P23526	Human	12.5171	12.4585	12.3765	12.5182	12.6658	12.6493	0.160413	0.0750417	0.296313
P40121	Human	14.7657	14.9737	15.0875	14.3361	14.7162	14.583	-0.397216	0.0473431	0.676984			P62070	Human	14.8867	14.3925	14.3583	14.9791	13.5269	14.1806	-0.317	0.440833	0.907577			P23528	Human	7.74169	8.1589	8.01899	8.09287	8.00028	7.95588	0.0431506	0.727224	0.858883
P40189	Human	16.8592	16.6815	16.8793	16.9287	16.9507	16.9712	0.143503	0.26986	0.823873			P62136	Human	14.732	15.0953	14.9925	15.9111	15.9528	16.8602	1.30145	0.00394521	0.410302			P23919	Human	7.32425	7.32395	7.1911	7.11607	7.55422	7.20074	0.0105713	0.93629	0.973771
P40197	Human	13.8481	14.1311	14.3616	13.3441	13.5578	13.9094	-0.509843	0.0516496	0.687747			P62258	Human	16.656	16.7015	16.6735	16.7877	16.7001	16.3078	-0.0784492	0.669185	0.952592			P24043	Human	6.54295	6.50238	6.47622	6.74573	6.57244	6.41856	0.0717248	0.481686	0.701759
P40227	Human	14.3388	14.3903	14.0003	13.7108	13.1992	13.9031	-0.638767	0.0299525	0.658491			P62330	Human	14.1644	14.2155	15.147	14.4181	15.295	14.5616	0.249302	0.51308	0.913156			P24158	Human	7.77748	7.63235	7.521	7.87279	7.80034	7.43939	0.0605631	0.670596	0.823682
P40313	Human	13.7823	14.3609	14.1154	14.0677	14.135	14.0601	0.00137892	0.993947	0.99912			P62805	Human	17.5442	17.485	17.2719	17.2363	17.2931	17.5835	-0.0627486	0.721816	0.967274			P24298	Human	7.72175	7.80422	7.81814	7.91134	7.49201	7.98381	0.01435	0.920414	0.967939
P40925	Human	17.5136	17.4448	17.2488	17.4198	17.1993	17.519	-0.0230131	0.880115	0.980632			P62834	Human	16.6728	16.9066	16.7375	16.8789	16.4854	16.6299	-0.107587	0.544228	0.917702			P24347	Human	8.84754	8.87164	9.08258	8.98679	9.09271	9.13475	0.137499	0.174157	0.431428
P40926	Human	14.4486	12.8968	14.2027	13.9551	14.2128	14.2473	0.288988	0.512489	0.903191			P62873	Human	15.8935	16.2263	15.7159	15.3279	15.446	16.134	-0.309272	0.28962	0.889697			P24530	Human	9.7076	10.1524	10.4374	9.16617	8.88847	9.27029	-0.990824	0.00254495	0.0783475
P41181	Human	19.6687	19.7423	19.0959	19.5312	19.6795	19.1962	-0.0333608	0.889394	0.983046			P62879	Human	16.1915	16.1764	16.3614	16.5152	16.4124	16.2316	0.143334	0.381976	0.898657			P24534	Human	6.22031	6.10524	6.125	6.35202	6.16683	6.16292	0.0770728	0.374227	0.620669
P41217	Human	15.3588	15.246	15.939	14.8766	15.2208	15.7901	-0.218752	0.492618	0.89666			P62888	Human	15.4938	15.5044	15.9862	16.6719	16.3514	16.413	0.817308	0.00582924	0.433753			P24592	Human	8.79225	8.54589	8.81222	8.56214	8.67369	8.76505	-0.0498267	0.637818	0.806376
P41222	Human	24.6328	24.6641	24.3259	24.9496	24.698	24.9386	0.321155	0.0812632	0.771371			P62937	Human	17.2785	17.7018	17.2249	17.405	17.4272	17.1722	-0.0669226	0.733864	0.969546			P24593	Human	8.42035	8.42098	8.42313	8.64024	8.70821	8.62639	0.236792	0.00691039	0.116745
P41271	Human	17.4993	17.33	17.581	17.6861	17.4081	17.4324	0.0387867	0.793801	0.963699			P62942	Human	14.3607	14.3562	12.612	14.5594	12.9461	13.9252	0.0339357	0.957552	0.990846			P24666	Human	8.55698	8.32435	8.3897	8.3978	8.32762	8.26391	-0.0938983	0.310333	0.57649
P42330	Human	14.7368	15.1186	15.275	15.4864	14.3287	15.294	-0.00709409	0.983942	0.997965			P62993	Human	14.2018	13.6678	13.7089	13.6683	13.2979	13.6805	-0.310615	0.194019	0.811735			P24752	Human	6.78581	6.78651	6.85967	6.88942	6.99822	6.9537	0.136448	0.0775909	0.29841
P42566	Human	13.0055	13.2605	13.4933	12.3648	12.6872	12.7233	-0.661324	0.0110562	0.464646			P63000	Human	14.7342	14.9278	13.9446	14.8398	14.886	14.2453	0.121441	0.716199	0.964677			P24821	Human	10.6267	10.5416	10.591	10.582	10.6324	10.6716	0.0422448	0.525934	0.735221
P42685	Human	14.5183	14.9566	15.2455	15.7095	15.3151	14.8048	0.369681	0.25718	0.823873			P63092;Q5JWF2	Human	15.3985	15.7039	15.7977	15.6215	15.4371	15.7653	-0.0253725	0.891116	0.984424			P24855	Human	14.2504	14.2215	14.1659	14.2904	14.3586	14.3573	0.122802	0.0939292	0.321773
P42702	Human	14.4667	13.7731	15.0859	14.4989	14.7477	14.6871	0.202608	0.566033	0.917535			P63096	Human	12.1523	14.6806	13.071	16.4592	16.9709	13.5099	2.34538	0.0662215	0.696495			P25116	Human	12.2538	12.3077	12.4023	12.2368	12.2868	12.3356	-0.0348675	0.634804	0.806376
P42785	Human	17.6282	17.1688	17.6914	17.5246	17.3151	17.549	-0.033224	0.861035	0.977954			P63104	Human	15.5901	13.8563	14.9311	14.3795	13.6555	14.1648	-0.725864	0.162332	0.803661			P25189	Human	7.90613	7.73981	7.64114	7.88937	7.89846	7.72532	0.0753558	0.458256	0.682977
P43115	Human	15.7321	17.0552	17.9158	17.8842	16.8389	15.8462	-0.0446241	0.952382	0.996929			P63241	Human	14.8048	14.555	13.4858	15.002	14.8743	14.5311	0.520582	0.203325	0.825733			P25311	Human	15.9333	15.9381	15.8786	15.9905	15.8811	15.8641	-0.00474709	0.945063	0.978147
P43121	Human	18.1706	18.2258	18.232	18.4435	18.3331	18.3039	0.15069	0.228938	0.823873			P67936	Human	15.3338	15.5846	16.1393	15.9814	15.9592	15.5557	0.146175	0.586951	0.930232			P25325	Human	9.56609	9.76241	9.54155	9.76223	9.9569	9.89008	0.246389	0.0354628	0.213473
P43234	Human	14.0805	14.0274	13.5306	13.7511	13.4716	13.4451	-0.323565	0.14898	0.807786			P68036	Human	12.7875	12.0964	13.3081	13.6303	14.4104	15.2499	1.69957	0.012051	0.501591			P25391	Human	5.16696	4.70604	4.79814	5.26898	5.1437	5.51815	0.419897	0.0340517	0.213248
P43251	Human	17.9289	18.0856	17.9739	18.259	18.037	18.2535	0.187041	0.192462	0.822948			P68104;Q5VTE0	Human	19.9296	19.9652	19.8008	20.4243	20.3156	20.3207	0.45503	0.015433	0.516345			P25705	Human	11.348	11.1755	11.2064	11.6379	11.5616	11.5269	0.33217	0.00423311	0.0975768
P43353	Human	12.9953	13.6512	12.7246	13.2215	12.85	13.8114	0.170584	0.632123	0.941267			P68133	Human	16.391	16.271	14.9584	13.9698	15.3193	15.4021	-0.976418	0.117812	0.742781			P25774	Human	7.20122	7.33203	7.3333	7.53371	6.96991	7.29084	-0.0240326	0.875709	0.941474
P43626	Human	14.0409	13.111	13.6319	14.1018	12.7433	11.7904	-0.716115	0.278652	0.824321			P68366	Human	15.7388	15.0302	15.026	14.6875	15.3811	14.909	-0.272491	0.369523	0.898657			P25786	Human	7.69931	7.62776	7.64866	7.80515	7.74119	7.44569	0.00543508	0.961001	0.982722
P43652	Human	16.7582	16.6113	17.0363	16.5394	16.8943	17.1243	0.0507448	0.810478	0.966466			P68371	Human	15.2907	15.1313	15.4107	15.2603	15.3676	15.5589	0.118007	0.488079	0.907577			P25788	Human	7.1386	6.77869	7.09316	7.01637	7.19395	7.08376	0.0945435	0.441309	0.67515
P45381	Human	10.8176	13.6603	13.4716	14.2147	14.4723	13.4482	1.39519	0.131829	0.804101			P68431;P84243;Q16695;Q71DI3	Human	13.7661	14.9274	14.6826	14.9754	15.3129	14.9076	0.606559	0.110943	0.742781			P25789	Human	9.0055	8.87358	8.7299	9.1096	8.76645	9.05257	0.106548	0.410739	0.650489
P45877	Human	15.5481	16.0666	16.5164	16.1066	15.9895	16.5598	0.17497	0.568047	0.917535			P68871	Human	17.6975	18.109	17.7277	17.7493	17.8658	17.958	0.0130176	0.942586	0.990846			P25815	Human	9.71283	9.73322	9.73905	9.71137	9.83454	9.81761	0.0594731	0.389356	0.632267
P45880	Human	11.8098	12.4815	11.7406	12.269	12.9308	12.447	0.538356	0.0968129	0.799273			P69849;Q15155;Q5JPE7	Human	14.9537	14.848	14.7456	14.8452	15.2141	14.8531	0.121676	0.496255	0.908742			P25940	Human	8.2626	8.63766	8.57089	8.91062	9.177	9.11774	0.578072	0.00361756	0.0886465
P45974	Human	14.1687	14.1223	14.2606	14.2301	13.5605	14.1813	-0.193238	0.389667	0.864779			P69905	Human	17.9126	17.2104	17.5104	17.5282	17.7792	17.5221	0.0653779	0.774422	0.977799			P25942	Human	9.41452	9.22114	9.25066	9.37795	9.5015	9.47326	0.155461	0.09847	0.326632
P46108	Human	13.6992	14.187	14.2934	14.0573	13.8786	13.8767	-0.122323	0.543159	0.915122			P78324	Human	18.8238	19.1599	18.6117	18.734	19.2526	18.6192	0.00351815	0.988728	0.993534			P26006	Human	7.04994	6.5835	6.81011	6.70219	6.5238	6.40064	-0.272306	0.100768	0.329829
P46109	Human	14.2844	13.8371	15.3304	13.4775	14.1101	14.8879	-0.325488	0.542354	0.915122			P78371	Human	14.0972	14.3672	13.8342	14.2348	15.2158	14.7349	0.628953	0.070297	0.718081			P26012	Human	5.95501	5.91651	6.44584	5.89701	5.81922	6.02229	-0.192948	0.261006	0.532682
P46459	Human	13.3149	12.1225	13.7258	13.4178	13.157	14.1312	0.514286	0.318093	0.84673			P78380	Human	17.4263	17.3157	17.5288	17.1046	17.4132	17.7452	-0.00260415	0.990133	0.993534			P26038	Human	10.2148	9.89015	9.98829	9.95545	10.0618	9.97611	-0.0333021	0.748065	0.870799
P46926	Human	15.1493	14.938	14.7728	14.3426	14.6046	14.8459	-0.355653	0.0994207	0.799273			P78386	Human	16.1065	16.3442	16.0836	16.2201	16.0334	15.4142	-0.288887	0.277873	0.885781			P26232;P35221	Human	4.39517	4.93993	4.53713	4.16356	5.30818	4.27961	-0.0402913	0.905727	0.959711
P46940	Human	14.6957	14.6118	14.0129	14.2836	14.5197	14.4813	-0.0119447	0.957286	0.996929			P78417	Human	17.0768	17.2337	17.0106	17.3389	16.927	17.0717	0.00551991	0.975027	0.990846			P26368	Human	5.70426	5.5075	5.65815	5.8128	6.01715	5.85435	0.271465	0.0219885	0.178031
P46952	Human	16.1046	15.6813	15.6511	15.8524	15.8147	15.9518	0.0606428	0.723144	0.955907			P78423	Human	17.2786	15.806	17.1669	14.6917	14.7181	14.8632	-1.99284	0.00231095	0.272383			P26373	Human	5.76748	5.49537	5.41348	5.72837	5.38882	5.39377	-0.0551261	0.701204	0.839556
P47755	Human	15.8388	15.7841	15.3683	15.7833	15.6908	15.1009	-0.138743	0.581077	0.917535			P78504	Human	14.0929	14.4695	13.8963	14.121	14.0584	14.0936	-0.0619162	0.751221	0.977799			P26447	Human	7.91741	7.90381	7.94426	8.04365	8.19492	8.27943	0.25084	0.0189774	0.171177
P47756	Human	16.4957	16.4757	15.8335	16.3893	16.5063	15.9276	0.00615171	0.981362	0.997965			P78552	Human	15.9472	16.0823	15.4757	15.4013	15.7414	15.9225	-0.146652	0.547598	0.917702			P26572	Human	8.29855	7.94387	8.00185	7.93371	7.80866	7.85199	-0.216637	0.0925675	0.319341
P47895	Human	14.3059	13.9647	13.0967	14.5727	14.1294	12.9098	0.0815306	0.879086	0.980632			P80188	Human	14.2651	15.1738	13.9812	14.9134	14.6495	14.1513	0.0980365	0.795659	0.977799			P26583	Human	5.95077	6.00197	6.12878	6.16099	6.22519	6.42172	0.242124	0.0420178	0.234104
P47972	Human	15.8735	15.7227	15.4613	15.6242	15.8028	16.1994	0.189654	0.381241	0.859301			P80303	Human	13.4911	12.9844	11.5717	14.1246	12.1819	12.8633	0.374217	0.590629	0.931558			P26639	Human	5.80294	5.31377	6.03181	6.15548	5.8963	6.04107	0.314774	0.146941	0.392873
P48061	Human	16.0138	17.6428	17.9038	16.7544	17.3155	16.8127	-0.225909	0.677237	0.946398			P80370	Human	22.1219	22.0536	21.9858	22.2964	21.8246	22.1045	0.0213758	0.905015	0.984857			P26641	Human	8.23869	7.97964	8.02229	7.87627	8.16794	8.16755	-0.00961877	0.936538	0.973771
P48147	Human	13.1581	12.9643	13.1154	12.8169	12.9152	12.9098	-0.198621	0.146567	0.807786			P80723	Human	16.4172	16.36	16.1979	14.9288	15.4807	16.142	-0.807894	0.0404703	0.633327			P26718	Human	8.98946	8.92171	8.81405	8.81756	8.43298	9.14305	-0.110544	0.560206	0.757847
P48307	Human	13.3422	13.5212	13.5087	13.375	13.8361	13.4304	0.0898104	0.608125	0.927616			P80748	Human	17.168	17.8129	17.7394	18.1687	16.7326	16.2617	-0.519132	0.341445	0.893482			P26842	Human	11.3209	11.3532	11.1087	11.5063	11.3245	11.3752	0.141093	0.183316	0.440427
P48509	Human	12.8966	13.1881	12.9776	13.0596	13.1932	14.0758	0.422102	0.196638	0.822948			P81172	Human	15.5688	11.8002	14.8105	15.6452	15.0409	15.0899	1.19884	0.249197	0.868321			P26927	Human	9.59737	9.52143	9.41029	9.58555	9.66013	9.55842	0.0916717	0.266965	0.535221
P48551	Human	15.3777	15.5737	14.8718	16.1526	15.9225	16.3238	0.858584	0.00847511	0.435459			P81605	Human	18.0245	18.6541	17.6416	18.8537	19.0686	16.7011	0.101041	0.883605	0.984424			P26951	Human	7.19486	7.21436	7.21127	7.42221	7.24636	7.17404	0.0740415	0.398967	0.639476
P48637	Human	16.7813	16.6225	16.8899	16.4298	16.7795	17.0311	-0.0177707	0.928031	0.995605			P82980	Human	16.8028	16.7396	16.6508	16.9316	16.4923	15.6777	-0.363906	0.301455	0.889697			P26992	Human	9.67032	9.74801	9.80427	10.0746	9.93926	9.8942	0.228503	0.0250103	0.184358
P48643	Human	12.603	12.5179	12.4779	12.3286	12.3141	12.2443	-0.237277	0.0786687	0.761287			P83110	Human	16.1011	16.1295	16.1934	15.8248	16.1304	15.6659	-0.26762	0.164992	0.803661			P27105	Human	10.4613	10.3863	10.4585	10.4054	10.4558	10.3611	-0.0279424	0.67358	0.824916
P48668	Human	16.8381	16.6701	16.6997	17.1061	16.9646	16.86	0.24096	0.108983	0.799273			P84085	Human	15.0507	14.8876	15.0374	14.7062	14.8213	14.3396	-0.369547	0.0820298	0.729786			P27169	Human	6.62125	6.65875	6.414	6.3207	6.18846	6.23665	-0.316066	0.0113928	0.138341
P48723	Human	11.3134	14.0829	14.0293	13.825	13.5087	12.5584	0.155472	0.855511	0.975273			P84095	Human	14.4307	13.0423	14.8624	14.5257	14.4639	14.7639	0.472711	0.346223	0.893482			P27216	Human	9.67795	9.46225	9.4988	9.79371	9.5954	9.55275	0.100951	0.341639	0.592712
P48740	Human	13.7724	14.898	15.3451	15.7035	13.9557	15.3882	0.343931	0.583214	0.917535			P98095	Human	16.0936	16.0573	16.1524	16.1161	16.2813	16.1116	0.0685209	0.636637	0.945861			P27348	Human	8.65636	8.44307	8.28554	8.45049	8.68678	8.53083	0.0943798	0.451175	0.680631
P48745	Human	19.0338	18.9062	18.6244	18.9691	18.921	18.9115	0.0790276	0.606892	0.926874			P98160	Human	23.4374	23.5821	23.4401	23.5655	23.4855	23.4476	0.012966	0.927634	0.990846			P27482	Human	7.5279	7.57899	7.58297	7.72108	7.72515	7.83181	0.196058	0.0223195	0.178031
P48960	Human	13.6441	13.736	14.6738	13.6771	14.7941	13.5231	-0.0199113	0.965167	0.996929			P98161	Human	12.3609	13.0972	14.4873	14.1064	14.1397	13.4305	0.577069	0.331266	0.893482			P27487	Human	11.2633	11.1906	11.2098	11.2552	11.3453	11.2226	0.0531221	0.448203	0.680308
P49006	Human	11.5956	13.3793	12.6336	13.7028	11.4876	13.069	0.216989	0.765095	0.961447			P98164	Human	20.1576	20.2787	20.0186	20.2589	20.104	20.2263	0.0447738	0.77061	0.977799			P27701	Human	8.08859	7.93527	7.88544	7.68234	7.74807	7.46746	-0.337143	0.0151808	0.160479
P49189	Human	16.9496	16.8302	17.0317	17.0357	17.1621	17.3893	0.258566	0.122286	0.804101			P98172	Human	19.0788	18.7661	18.5519	19.5725	19.0434	18.7161	0.311741	0.28633	0.889697			P27797	Human	7.84235	7.29051	8.02053	7.7701	8.31663	7.74382	0.225723	0.381131	0.626013
P49327	Human	12.8048	12.675	12.6088	12.956	13.0353	12.2081	0.0369192	0.885102	0.983042			P99999	Human	13.8618	13.0654	13.2557	13.49	14.2751	14.1759	0.586006	0.100658	0.742781			P27816	Human	6.30734	6.36361	5.92225	6.09166	5.95323	6.32263	-0.0752242	0.638569	0.806376
P49368	Human	14.742	14.2963	14.1326	14.2659	14.4708	13.9335	-0.166938	0.482968	0.896224			Q00796	Human	15.5086	15.7003	15.518	15.2523	15.5927	15.3012	-0.193579	0.276081	0.885781			P27824	Human	7.66654	7.60897	7.56229	7.71418	7.56992	7.63494	0.0270798	0.710252	0.846576
P49411	Human	13.4371	13.4525	14.298	14.5252	14.2803	14.2596	0.625869	0.0564452	0.706046			Q01151	Human	16.1098	15.5827	15.9321	14.5001	14.604	15.224	-1.09885	0.00455616	0.42555			P27918	Human	7.94691	7.67542	7.55354	7.4505	7.62387	7.5123	-0.1964	0.141907	0.386675
P49418	Human	15.9993	16.0912	16.0829	15.8195	16.2481	16.0299	-0.0253058	0.870216	0.979651			Q01415	Human	13.9338	13.6794	13.6918	13.1529	14.2792	13.7284	-0.048186	0.876639	0.984424			P27930	Human	9.42776	9.32166	9.1974	9.33791	9.33869	9.29976	0.0098439	0.903795	0.95935
P49419	Human	16.2637	16.1921	16.1671	16.1473	16.2118	16.0587	-0.0684127	0.571371	0.917535			Q01459	Human	18.8726	19.5406	18.0974	18.993	18.8903	19.1391	0.170625	0.653919	0.949953			P28066	Human	6.76108	6.86143	7.08784	6.68385	7.03095	6.90053	-0.031674	0.809679	0.906853
P49588	Human	13.9947	14.0479	14.0487	14.0565	14.0168	13.9503	-0.0226045	0.843585	0.973775			Q01469	Human	16.6959	17.826	16.4152	16.9587	16.096	17.1094	-0.257652	0.584477	0.929658			P28068	Human	7.06102	6.86094	6.90181	6.98504	6.87523	6.87534	-0.029388	0.725942	0.857785
P49591	Human	13.5305	11.7044	14.6086	10.0301	14.6532	14.4879	-0.224074	0.880206	0.980632			Q01518	Human	15.3664	14.4456	14.3758	14.7108	13.4258	14.4018	-0.54981	0.238701	0.862665			P28070	Human	7.29064	7.25477	7.3486	7.36742	7.12611	7.52066	0.0400626	0.72887	0.859548
P49641	Human	14.0235	13.863	13.9726	13.8524	13.6047	13.9662	-0.145254	0.347629	0.84673			Q01973	Human	18.1722	18.0352	18.2808	18.1821	17.8873	18.3244	-0.031477	0.862529	0.978622			P28072	Human	7.96748	7.85337	7.78356	7.90165	7.82615	7.84305	-0.0111859	0.88311	0.94532
P49720	Human	13.2402	12.866	15.1432	12.6318	13.7323	12.8512	-0.678027	0.336052	0.84673			Q01974	Human	17.4836	17.4189	16.909	17.0451	16.8527	16.9611	-0.317559	0.160391	0.801049			P28074	Human	6.26542	6.10734	6.81004	6.57549	6.32932	6.44103	0.0543494	0.78369	0.892536
P49721	Human	14.6973	14.3073	14.4651	14.1514	14.6227	14.7427	0.0157013	0.941151	0.996605			Q02083	Human	14.1309	12.8013	14.756	13.6765	13.7012	13.6019	-0.236248	0.639317	0.948248			P28161	Human	8.76935	8.38639	8.86868	8.9546	9.09842	8.78049	0.269694	0.12246	0.363637
P49747	Human	19.7982	19.7589	19.9044	19.9686	19.7392	19.8002	0.0154978	0.905306	0.993213			Q02246	Human	15.1572	15.2237	14.927	15.4405	14.4119	15.409	-0.0154872	0.961478	0.990846			P28300	Human	9.70826	9.47899	9.53909	9.63572	9.68721	9.60906	0.0685517	0.427942	0.662404
P49773	Human	14.7978	14.915	14.7848	14.5817	14.8754	14.7602	-0.0934486	0.503225	0.902709			Q02252	Human	14.5523	13.1541	14.5738	14.4986	13.3334	15.4518	0.334508	0.614614	0.936635			P28325	Human	7.18353	7.03991	6.97458	7.02543	7.26471	6.91284	0.00165566	0.988701	0.993716
P49788	Human	14.8036	14.3512	13.8717	14.7435	13.8109	14.2268	-0.0817656	0.812246	0.966466			Q02383	Human	15.8556	15.8182	15.372	15.9309	15.8122	15.7777	0.158328	0.418571	0.906263			P28332	Human	6.63625	6.76557	6.67448	7.30936	6.58875	6.50134	0.107723	0.63568	0.806376
P49908	Human	18.4717	18.6202	18.6102	18.485	18.4955	18.805	0.0278055	0.85101	0.974172			Q02388	Human	15.1059	14.6381	14.9379	15.092	14.833	14.9561	0.0663816	0.723517	0.967274			P28482	Human	6.27485	6.94508	6.84561	6.29881	6.48147	6.34023	-0.315008	0.134865	0.37779
P49913	Human	16.7593	16.7325	16.5039	16.0739	16.3105	16.2249	-0.462144	0.015133	0.53536			Q02413	Human	15.4923	15.4022	15.1382	15.8967	14.4307	14.213	-0.497442	0.310447	0.892473			P28676	Human	5.70611	7.1443	5.43311	5.69059	5.57176	5.11956	-0.633868	0.211176	0.472367
P50053	Human	15.0913	15.5932	15.6871	15.695	15.542	15.7661	0.21051	0.316161	0.84673			Q02487	Human	17.9766	17.5464	17.8202	17.6753	17.6543	17.4268	-0.195619	0.305816	0.889697			P28799	Human	9.88853	9.72255	9.77662	9.8774	10.0414	9.97466	0.168598	0.0740247	0.293938
P50135	Human	15.0516	15.2747	15.6612	15.1215	16.0707	15.7897	0.331447	0.300558	0.843847			Q02747	Human	21.5306	20.7555	21.7184	20.1667	21.3056	20.5041	-0.676057	0.124777	0.742781			P28827	Human	8.74298	8.74282	8.68285	8.71721	8.81132	8.65346	0.00444933	0.950553	0.978445
P50148	Human	16.1641	16.3633	16.124	16.8009	16.2872	16.9578	0.46485	0.0648634	0.714949			Q02790	Human	14.8664	13.1213	14.61	11.9244	15.166	12.1094	-1.1326	0.279562	0.885781			P28838	Human	7.89896	8.21425	8.08952	8.27087	8.26696	8.19155	0.175551	0.112937	0.348891
P50395	Human	15.2667	15.076	15.1795	15.268	14.7278	15.343	-0.0611389	0.765603	0.961447			Q02818	Human	17.6029	17.7257	17.5308	17.5111	17.7297	17.5172	-0.0338299	0.826712	0.977799			P28907	Human	6.07521	6.09646	6.18348	6.18653	6.44902	6.11691	0.132433	0.242456	0.508465
P50440	Human	14.7133	14.2881	14.9083	13.8154	13.8836	13.5447	-0.888645	0.00463634	0.378766			Q03154	Human	18.1246	18.2009	18.0566	18.0851	17.985	17.873	-0.146298	0.340305	0.893482			P28908	Human	4.71795	4.95038	5.02622	4.99557	4.8723	4.7097	-0.0389905	0.745433	0.870205
P50502	Human	14.9681	14.8072	15.0347	15.1001	14.9594	15.2764	0.17528	0.260302	0.823873			Q03403	Human	22.9884	23.0879	22.8754	22.9121	22.9399	22.4942	-0.201818	0.302907	0.889697			P29034	Human	7.93582	8.2501	8.1963	8.41172	7.79655	7.93435	-0.0798661	0.669942	0.823426
P50570	Human	12.8421	13.7494	12.4612	13.9371	13.9077	12.7198	0.503928	0.320895	0.84673			Q03405	Human	17.3745	16.9904	17.0614	16.8901	17.0867	17.0702	-0.126444	0.477719	0.907577			P29144	Human	1.27767	1.24325	1.08908	2.43086	1.77084	1.94535	0.845683	0.0027364	0.0783475
P50851	Human	16.4004	16.4371	15.596	16.0328	15.7718	16.2823	-0.115551	0.690198	0.951112			Q03591	Human	15.6433	15.9345	16.1151	16.1577	15.812	15.4436	-0.0932179	0.706635	0.964677			P29218	Human	7.7047	7.7227	7.73323	7.34847	7.17085	7.43507	-0.402079	0.00289773	0.0796143
P50895	Human	17.9599	17.6373	17.86	17.9447	17.922	17.5827	-0.00256494	0.987931	0.997965			Q04446	Human	12.7868	12.8735	12.8329	12.2442	12.8565	12.856	-0.178821	0.423806	0.907577			P29279	Human	10.2936	10.193	10.3024	10.3577	10.4733	10.175	0.0723748	0.469657	0.690896
P50897	Human	16.3828	16.2837	16.2967	16.5943	16.6566	16.4574	0.248367	0.082036	0.771371			Q04609	Human	13.589	13.8007	14.7189	15.1187	14.0522	14.1401	0.400795	0.365397	0.898657			P29317	Human	7.87598	7.9063	7.8753	7.82772	7.83984	7.80972	-0.0600989	0.330356	0.584577
P50990	Human	14.2609	14.8744	15.0995	14.2289	14.7212	14.5084	-0.258761	0.35587	0.84673			Q04721	Human	14.0424	13.7283	13.966	14.1964	13.675	14.4135	0.18278	0.456784	0.907577			P29323	Human	9.63159	9.59517	9.65905	9.50085	9.59978	9.60665	-0.0595128	0.387699	0.631084
P50991	Human	14.1809	14.3996	13.5247	14.7473	14.7288	14.66	0.676994	0.0308588	0.658491			Q04756	Human	15.305	15.5684	15.4668	15.9459	16.0304	15.8704	0.502176	0.0135142	0.501591			P29350	Human	5.89644	6.25608	5.96369	5.90227	5.53232	6.20654	-0.158362	0.433931	0.667066
P50995	Human	17.6299	17.532	17.6958	17.8784	17.7056	17.7446	0.156965	0.240827	0.823873			Q04760	Human	15.8741	16.4701	16.3154	15.2934	15.7812	14.9754	-0.86985	0.0168275	0.531292			P29373	Human	6.79203	6.55049	6.62635	6.72487	6.77092	6.63984	0.0555848	0.541211	0.74461
P51148	Human	14.9527	14.904	15.0542	15.6541	14.8643	14.6798	0.0958039	0.733927	0.956891			Q05707	Human	17.4231	18.2238	17.8211	17.7646	17.6417	17.6105	-0.150387	0.534124	0.914888			P29376	Human	8.03237	7.74713	8.14029	7.25332	7.86485	7.91032	-0.297098	0.192909	0.450785
P51149	Human	16.1134	15.7266	15.6723	15.684	15.8355	15.8849	-0.0359646	0.832671	0.973283			Q06278	Human	14.2349	14.4676	14.1608	14.2263	14.1506	14.0945	-0.13066	0.420635	0.906263			P29401	Human	6.61234	5.93406	6.5782	6.20154	6.13979	6.43948	-0.1146	0.588109	0.772781
P51159	Human	14.8058	14.8888	14.6985	14.9313	14.8138	14.8413	0.0644305	0.606459	0.926874			Q06323	Human	15.2138	14.8717	14.9946	15.1461	14.9506	15.2467	0.0877433	0.617085	0.937291			P29508	Human	9.41247	9.21651	9.22596	9.26168	9.39981	9.38415	0.0635674	0.475775	0.696131
P51170	Human	12.4069	12.7347	12.7423	10.423	11.2793	12.3865	-1.26503	0.0406055	0.668906			Q06418	Human	16.259	16.4248	15.7555	16.4136	16.4252	16.1356	0.17835	0.446866	0.907577			P29622	Human	11.3168	11.3359	11.3173	11.4361	11.4297	11.3735	0.0897479	0.173503	0.431132
P51178	Human	13.3598	13.2668	13.0289	13.0054	12.4296	12.6076	-0.537602	0.0317167	0.658491			Q06432	Human	16.3366	15.6622	15.9938	16.6665	15.469	16.2998	0.147523	0.686174	0.96137			P29692	Human	5.92879	5.96654	5.92854	6.23812	5.94595	6.10398	0.154727	0.130446	0.374013
P51570	Human	13.883	13.1252	13.8076	13.5534	13.5947	13.4226	-0.08168	0.732317	0.956891			Q06481	Human	16.0206	16.3754	15.9419	16.1003	15.8152	16.2383	-0.0614086	0.762775	0.977799			P29762	Human	7.29485	7.44024	6.95502	7.50766	6.91705	7.24771	-0.00589768	0.976053	0.989537
P51580	Human	13.6274	13.9454	14.0731	14.1094	13.9398	14.0109	0.13809	0.412366	0.878349			Q06828	Human	16.1174	16.0851	16.1969	16.4198	15.5302	15.5027	-0.315591	0.292792	0.889697			P29966	Human	9.10375	8.96499	8.97866	9.05587	9.07122	9.14049	0.0733915	0.330542	0.584577
P51606	Human	15.1859	14.915	15.2177	15.1451	15.0078	14.912	-0.0845724	0.575727	0.917535			Q06830	Human	19.4606	19.2616	19.08	19.2446	19.1239	19.5454	0.0372218	0.847301	0.978561			P29972	Human	7.1703	7.34568	7.23408	7.72937	7.85055	7.80442	0.544759	0.000312934	0.027211
P51654	Human	18.1212	18.4615	18.1574	18.4011	18.2149	18.0458	-0.0261551	0.876583	0.980632			Q07075	Human	16.2613	16.2194	15.8188	16.2148	16.4657	15.7006	0.0271741	0.916424	0.988029			P29992	Human	6.91532	7.34605	7.29232	7.17442	7.4855	7.77783	0.294686	0.164306	0.418732
P51674	Human	13.2811	14.3044	12.9616	13.2977	12.6486	13.7381	-0.287556	0.5322	0.915084			Q07507	Human	20.1571	20.2993	20.3566	20.3992	20.3408	20.3995	0.108841	0.459444	0.907577			P30039	Human	7.37725	7.083	7.09439	7.30157	7.7516	7.57841	0.358981	0.0445311	0.237933
P51687	Human	15.5078	15.4708	15.5399	15.556	15.4077	15.4404	-0.0381365	0.747583	0.960804			Q07654	Human	17.1511	17.0717	16.9103	16.9591	16.5977	16.9921	-0.194743	0.30241	0.889697			P30040	Human	7.24244	6.59712	6.09147	6.47774	6.20684	6.2146	-0.343948	0.270003	0.537407
P51688	Human	16.1274	15.7366	16.2009	15.5678	16.3398	15.9937	-0.0545382	0.829139	0.973283			Q07837	Human	13.2311	13.8671	13.9847	14.1815	13.7987	14.3269	0.408082	0.165771	0.803661			P30041	Human	9.59972	9.45446	9.41991	9.26424	9.6498	9.54659	-0.00448683	0.970679	0.988486
P51884	Human	18.6431	18.664	18.621	18.5829	18.5005	18.7054	-0.046442	0.704847	0.951112			Q07954	Human	16.713	17.4384	16.8988	17.5542	16.663	17.2075	0.124818	0.691438	0.96137			P30043	Human	7.6392	6.64735	8.02433	7.53813	8.05749	7.7187	0.334478	0.384686	0.628814
P51888	Human	16.0768	16.1077	16.3017	16.6022	16.5028	16.4377	0.352209	0.0320906	0.658491			Q08174	Human	18.2492	18.0804	18.1674	17.9419	18.2355	18.43	0.0367644	0.841239	0.978561			P30044	Human	8.28327	8.30013	8.25945	8.42875	8.38459	8.5839	0.184796	0.0473516	0.245327
P52209	Human	13.7271	13.8146	13.9043	14.3953	13.6362	13.2261	-0.0627985	0.84249	0.973283			Q08257	Human	16.7826	16.969	16.7818	16.8571	16.6932	16.6907	-0.0974383	0.525417	0.914888			P30046	Human	10.4325	10.401	10.355	10.2991	10.4264	10.5054	0.0141144	0.858909	0.931884
P52565	Human	16.2527	16.7145	16.3906	16.5939	16.4873	16.2049	-0.023877	0.899385	0.989232			Q08334	Human	15.5298	16.0776	15.4386	15.9319	14.95	16.0051	-0.0530348	0.881341	0.984424			P30047	Human	7.76662	7.76369	7.71613	8.66321	8.67611	8.57998	0.890951	6.02e-06	0.00548824
P52566	Human	11.4152	12.9321	11.8449	12.8383	13.1985	11.7748	0.539819	0.339245	0.84673			Q08345	Human	15.9	16.1894	15.8937	15.8504	15.8714	15.6356	-0.208568	0.244141	0.864182			P30048	Human	7.15964	6.75139	7.23531	6.94094	7.02425	7.15719	-0.00798496	0.957197	0.980835
P52758	Human	16.9901	17.1232	16.9671	16.7109	16.8976	16.8278	-0.214715	0.127767	0.804101			Q08380	Human	20.883	20.8511	20.8151	20.8665	20.504	20.7229	-0.151932	0.362644	0.898657			P30049	Human	5.63877	5.65922	5.78883	6.72746	6.01339	5.99927	0.551096	0.0355622	0.21353
P52788	Human	14.1621	14.063	14.0253	13.7105	14.0531	14.2407	-0.0820315	0.644013	0.941267			Q08431	Human	13.159	13.0788	12.1656	15.0724	14.8123	14.4842	1.9885	0.000652397	0.14418			P30050	Human	5.52069	4.75773	4.8407	3.84526	4.64423	5.06372	-0.521968	0.188135	0.445367
P52803	Human	15.3147	15.1304	15.1669	15.2826	15.0017	14.738	-0.196541	0.299071	0.843847			Q08629	Human	15.4109	14.9131	15.1514	14.9393	15.0425	15.0208	-0.157605	0.400013	0.904178			P30084	Human	6.35306	6.14448	6.28089	6.53532	6.66211	6.74163	0.386875	0.00455195	0.100661
P52823	Human	14.2243	14.3236	15.2905	15.1335	14.9872	15.3508	0.544378	0.129961	0.804101			Q08722	Human	15.5375	15.4376	15.1629	15.5562	15.0176	15.1983	-0.12197	0.566658	0.921666			P30085	Human	5.83865	6.13405	5.83567	6.24252	6.37209	6.51527	0.440503	0.008718	0.124027
P52848	Human	15.2108	15.106	15.1119	14.9208	15.2458	15.2181	-0.0147187	0.918893	0.995605			Q08830	Human	11.7252	10.7017	12.6875	13.5424	11.8188	11.2084	0.485064	0.533056	0.914888			P30086	Human	11.8872	11.9843	11.8918	12.0155	12.0766	12.0565	0.128443	0.086761	0.312636
P52943	Human	13.7019	14.0445	14.4368	14.6355	13.9534	14.7012	0.368985	0.239294	0.823873			Q09328	Human	14.0483	14.3671	14.0295	14.1624	13.8856	14.3568	-0.0133945	0.946117	0.990846			P30101	Human	7.61718	7.60681	7.56824	7.43382	7.55842	7.79279	-0.00240046	0.982028	0.990831
P53004	Human	12.8939	14.1366	13.517	14.0643	12.6255	13.1998	-0.21929	0.652777	0.941792			Q09666	Human	14.5645	14.181	14.3015	14.2312	13.9389	14.2092	-0.222596	0.247592	0.867687			P30153	Human	7.67573	7.74257	7.764	7.84791	8.09648	7.71896	0.16035	0.185466	0.442515
P53041	Human	11.4266	9.98326	11.4025	11.6588	12.4142	10.9567	0.739158	0.213948	0.823873			Q10471	Human	14.217	15.1908	15.2436	15.3774	14.9971	14.9139	0.212307	0.528183	0.914888			P30530	Human	12.1621	12.3088	12.3194	12.4879	12.3596	12.4043	0.153855	0.0868943	0.312636
P53634	Human	19.0916	18.9019	19.1252	18.8626	19.4659	19.4703	0.226702	0.309758	0.84673			Q10588	Human	13.9832	13.3314	14.5106	13.7824	13.426	14.185	-0.143919	0.694097	0.96137			P30531	Human	8.35893	8.17482	8.01077	7.73176	7.91692	7.81965	-0.358729	0.0151457	0.160479
P53801	Human	15.5923	15.6245	16.0177	15.1684	15.4342	15.4953	-0.378863	0.0732206	0.738364			Q10589	Human	16.58	16.5313	15.3972	16.2958	13.992	12.0445	-2.05877	0.0931602	0.740152			P30613	Human	9.73503	9.60165	9.57276	9.643	9.59346	9.33017	-0.114276	0.314328	0.577797
P53990	Human	18.547	18.5069	18.7222	18.6116	18.5057	18.6375	-0.0070715	0.956125	0.996929			Q12765	Human	13.3229	12.8044	13.448	13.0611	12.7162	13.294	-0.167976	0.515966	0.913156			P30626	Human	9.60284	9.4384	9.54902	9.53013	9.4481	9.36477	-0.0824193	0.331946	0.585533
P54108	Human	14.8881	13.9634	15.6026	14.8134	14.8173	14.4546	-0.122933	0.776822	0.961447			Q12794	Human	15.1469	15.1932	15.2158	14.4633	14.6951	14.6574	-0.580056	0.00593908	0.433753			P30711	Human	4.67809	4.28218	6.30708	3.61416	6.17587	6.26431	0.262329	0.771195	0.886206
P54289	Human	16.0382	16.4138	16.2368	16.4514	16.6306	16.1066	0.166613	0.407033	0.878349			Q12805	Human	21.8863	21.7248	21.4739	21.8271	21.8029	21.581	0.0420038	0.815364	0.977799			P30740	Human	7.58207	7.66673	7.58796	7.61607	7.62025	7.75941	0.0529869	0.483245	0.702901
P54652	Human	13.3569	14.3218	14.31	13.9767	14.6475	14.8475	0.494347	0.21365	0.823873			Q12841	Human	15.5775	15.2533	15.41	15.3012	15.6812	15.5366	0.0927488	0.611174	0.934737			P31025	Human	10.8633	10.5051	10.3101	10.1262	10.4793	10.5176	-0.185155	0.32757	0.582732
P54707	Human	13.4754	13.5513	13.3264	13.5256	13.2182	13.0746	-0.178237	0.311247	0.84673			Q12860	Human	18.2442	18.4713	18.2407	18.4111	18.1009	18.3871	-0.0190241	0.910923	0.988029			P31146	Human	8.18269	7.79617	7.76075	7.87696	8.11366	8.08902	0.113346	0.437981	0.672296
P54725	Human	13.897	14.1196	14.0783	13.6685	14.1634	14.262	-0.000337179	0.998657	0.999583			Q12864	Human	15.2224	15.6124	15.9233	15.6922	15.4074	16.0259	0.122488	0.643311	0.948695			P31150	Human	6.84733	7.29141	7.08414	7.12659	7.50496	7.37253	0.260405	0.127333	0.372243
P54727	Human	14.5102	14.9488	14.6675	14.7037	14.9835	14.8441	0.134918	0.439725	0.881678			Q12866	Human	16.4164	16.6988	15.8293	16.3004	16.3774	16.4461	0.0597925	0.814634	0.977799			P31151	Human	11.7458	11.9641	11.7142	12.0327	12.0788	12.139	0.275448	0.0197477	0.172932
P54753	Human	17.4999	17.2241	17.1482	17.3674	17.2842	17.2974	0.025602	0.859791	0.977595			Q12907	Human	23.4041	23.0432	23.0728	23.0878	23.3714	22.6645	-0.132149	0.583289	0.929658			P31327	Human	7.80078	7.65367	7.24925	7.83914	7.6466	7.61473	0.132259	0.42546	0.662044
P54760	Human	18.0444	17.9324	17.9821	17.8339	18.2198	18.4465	0.180414	0.361261	0.848746			Q12913	Human	16.9489	16.8393	16.7708	17.1659	16.9218	17.164	0.230872	0.17285	0.803661			P31371	Human	7.03697	6.8451	6.56605	6.47818	7.2815	6.43424	-0.0847292	0.750076	0.870913
P54764	Human	14.6749	14.42	14.2909	14.6388	14.7361	14.6563	0.215167	0.182038	0.822948			Q12923	Human	12.3838	11.8657	11.2675	12.4123	11.4643	11.6577	0.00580936	0.987965	0.993534			P31431	Human	13.2464	13.1499	13.1129	13.124	13.1763	13.1102	-0.0328663	0.637847	0.806376
P54793	Human	14.4929	14.5502	14.3932	14.4913	14.2155	14.6166	-0.0376544	0.808094	0.966325			Q12929	Human	15.7211	15.4403	15.343	15.604	15.5685	15.8454	0.171139	0.357367	0.898657			P31639	Human	4.65422	4.61994	4.67621	4.71348	4.57183	4.71391	0.0162825	0.820857	0.913462
P54802	Human	19.8706	19.8729	19.9131	19.979	19.827	20.1358	0.0950802	0.488879	0.896224			Q13145	Human	16.0836	16.2003	16.1287	15.7757	15.9905	15.963	-0.227837	0.158404	0.793364			P31689	Human	6.96825	7.16372	6.99147	6.96654	7.04816	6.604	-0.168248	0.252141	0.521936
P54803	Human	15.2297	15.3502	15.1683	15.2051	15.0362	15.3857	-0.0403822	0.784432	0.962091			Q13183	Human	13.3507	12.8143	13.1616	13.2584	13.5449	13.0517	0.176137	0.439417	0.907577			P31939	Human	7.70722	7.70743	7.60972	7.78127	7.69702	7.7574	0.0704407	0.318629	0.579326
P54819	Human	12.7229	13.142	12.1776	12.9428	13.2287	12.5356	0.221527	0.489484	0.896224			Q13201	Human	17.6049	17.8801	17.4372	17.7901	16.9471	17.666	-0.172968	0.540904	0.917702			P31944	Human	7.29124	7.44227	7.11541	6.75752	6.3615	6.6742	-0.685233	0.00217087	0.0781425
P54826	Human	17.5857	17.4183	17.4679	17.6158	17.3436	17.8814	0.122954	0.497484	0.900524			Q13228	Human	16.4936	16.2988	15.9556	16.4167	16.1382	16.3595	0.0554698	0.782552	0.977799			P31946	Human	11.0511	10.8169	10.957	11.059	10.8629	10.8305	-0.0242216	0.81133	0.907782
P54920	Human	11.9701	12.6118	12.5044	12.9261	12.9312	12.1481	0.306356	0.328588	0.84673			Q13261	Human	16.7771	17.0643	17.4105	17.2138	17.0584	17.0456	0.0219658	0.915937	0.988029			P31947	Human	7.21322	7.1448	7.12596	7.2842	7.14315	7.1279	0.0237554	0.752443	0.873142
P55000	Human	20.5259	20.7216	20.6953	20.1888	20.6588	20.9796	-0.0385055	0.867705	0.979651			Q13277	Human	14.1637	14.428	14.0889	13.7902	13.3222	13.3745	-0.731234	0.00853671	0.479628			P31948	Human	6.74617	6.71142	6.83724	6.74573	6.72022	6.83609	0.00240388	0.973523	0.98953
P55010	Human	16.0915	15.3263	16.3809	16.2249	16.5717	15.6403	0.212711	0.572559	0.917535			Q13291	Human	15.318	14.5059	14.9417	14.4528	14.9603	14.524	-0.276214	0.328874	0.893482			P31949	Human	8.78145	8.86864	8.68719	8.20045	8.16817	8.34937	-0.539766	0.00058196	0.0395733
P55017	Human	16.7631	16.5578	16.7469	16.6443	16.8909	16.8821	0.11651	0.424246	0.879429			Q13308	Human	16.5906	16.2685	15.8566	15.5169	15.8257	15.5759	-0.599094	0.0368407	0.616458			P31997	Human	2.71939	2.8714	2.83108	2.80435	3.25332	2.77057	0.135458	0.376819	0.622084
P55058	Human	14.1374	14.2394	14.1765	14.4013	13.6249	14.1389	-0.129417	0.570924	0.917535			Q13332	Human	17.0216	17.0005	17.0028	17.1276	16.8931	16.9632	-0.0136768	0.925415	0.989198			P32004	Human	9.09502	9.31365	9.18315	9.30012	9.16773	9.30029	0.0587737	0.508456	0.725224
P55060	Human	16.6741	18.8383	18.6805	18.6336	18.9384	18.7661	0.715088	0.267279	0.823873			Q13404	Human	14.6532	15.3667	15.096	15.0094	15.1449	15.5196	0.185977	0.472696	0.907577			P32119	Human	8.95378	8.64974	8.54868	8.74687	9.06818	8.80556	0.156135	0.300982	0.567734
P55072	Human	13.9488	12.9187	14.0683	13.1778	13.8948	13.9177	0.0181965	0.962796	0.996929			Q13421	Human	16.0975	16.0638	15.9424	15.9552	15.9435	16.0363	-0.0562002	0.693565	0.96137			P32189	Human	6.84474	6.79257	6.74805	6.8124	6.80651	6.71183	-0.0182079	0.790743	0.897297
P55083	Human	14.6265	14.8426	14.8539	14.797	14.3788	13.6568	-0.496771	0.147532	0.807786			Q13443	Human	15.1861	13.9154	13.4228	13.9787	13.8236	13.1626	-0.519822	0.322077	0.893482			P32241	Human	8.66874	8.42388	8.38354	8.40824	8.50289	8.17645	-0.129524	0.321111	0.579576
P55103	Human	14.4526	13.6753	13.0871	13.8989	14.1221	13.1706	-0.00782718	0.985528	0.997965			Q13445	Human	15.1452	14.7663	14.8787	14.7827	13.8002	14.3371	-0.623419	0.063314	0.685865			P32754	Human	8.51505	8.39284	8.31126	8.27126	8.3664	8.40038	-0.060368	0.477472	0.697863
P55107	Human	15.6011	15.673	15.8051	15.7466	15.3253	15.8367	-0.0568563	0.754761	0.960804			Q13449	Human	15.3992	16.9706	15.0712	16.2342	16.0257	15.4858	0.101574	0.850922	0.978561			P32926	Human	5.11952	5.49685	5.37281	5.66293	5.61727	5.75479	0.348607	0.0190754	0.171238
P55210	Human	14.9007	15.0768	14.8305	14.6391	14.9775	14.7581	-0.1444	0.361444	0.848746			Q13477	Human	19.2247	19.7039	19.3923	19.8246	19.4703	19.325	0.0996765	0.648363	0.948695			P32929	Human	7.26879	7.05751	7.22842	7.31783	6.18126	6.94315	-0.370823	0.233192	0.497733
P55259	Human	16.2018	16.2209	15.6545	16.3492	16.0709	16.124	0.155696	0.461544	0.889615			Q13508	Human	20.2297	20.0536	19.8969	20.421	20.2111	20.0308	0.160891	0.392224	0.899418			P32942	Human	8.36232	7.91458	8.04764	7.74079	7.4242	8.12826	-0.343765	0.141644	0.386431
P55268	Human	16.0527	15.9709	16.0449	15.8525	15.6096	16.0569	-0.183148	0.271274	0.823873			Q13510	Human	18.9563	18.778	18.9751	18.8935	18.8872	18.6859	-0.0809179	0.604948	0.932726			P32971	Human	6.04851	5.70011	6.31319	5.78385	6.68366	6.89954	0.435077	0.216208	0.47773
P55283	Human	14.4325	14.1721	13.4376	13.4199	14.271	12.006	-0.781766	0.242395	0.823873			Q13591	Human	15.1032	15.3375	14.7633	14.9501	14.6501	15.0217	-0.194008	0.3827	0.898657			P33151	Human	6.71299	6.60855	6.68899	6.90092	6.86502	6.58401	0.113141	0.306675	0.573303
P55285	Human	16.8804	17.3401	17.094	17.062	17.1118	17.2328	0.0307106	0.851616	0.974172			Q13621	Human	17.8436	17.987	17.8357	17.8354	17.7719	17.8542	-0.0682628	0.633106	0.943787			P33176	Human	6.75691	6.61133	6.26796	6.44329	6.81902	5.97984	-0.131348	0.595732	0.777539
P55286	Human	15.4168	15.4399	15.8423	15.7924	15.8659	15.7387	0.232657	0.19091	0.822948			Q13740	Human	14.1565	14.1786	14.1126	14.1483	13.5848	13.723	-0.330533	0.126925	0.747959			P33908	Human	11.2544	11.039	11.1706	11.5158	11.0796	11.2205	0.117294	0.394674	0.637478
P55287	Human	16.6099	16.8879	16.7257	17.039	16.7544	16.6828	0.0841915	0.602525	0.926874			Q13753	Human	16.0928	15.8503	16.3738	15.8647	15.8999	14.4313	-0.706974	0.146086	0.780304			P34059	Human	11.538	11.4677	11.4966	11.5438	11.5389	11.4495	0.00998725	0.879556	0.943523
P55290	Human	22.0763	21.8793	21.8903	22.1456	21.9451	21.873	0.0392938	0.781695	0.961586			Q13822	Human	14.0849	13.7616	14.0323	14.3448	14.179	14.2257	0.290213	0.111672	0.742781			P34096	Human	8.4635	8.61832	8.3681	8.4127	8.57401	8.61603	0.0509409	0.611676	0.78926
P55291	Human	15.9225	15.7714	15.7767	15.6905	16.2388	15.7313	0.063366	0.741676	0.960804			Q13873	Human	17.7064	17.5931	17.2803	17.2413	16.7509	16.6899	-0.632579	0.0250323	0.560296			P34741	Human	12.3335	12.3599	12.2742	12.135	12.6427	12.5698	0.126628	0.403065	0.642999
P55327	Human	13.4944	13.6903	13.508	13.7414	13.3086	13.8012	0.0528443	0.770613	0.961447			Q13938	Human	14.3643	14.7411	14.711	14.8397	14.9819	15.0504	0.351875	0.080113	0.729786			P34896	Human	10.216	10.385	10.0834	10.1992	10.2745	10.3782	0.0558509	0.593126	0.774881
P55786	Human	14.0673	14.3551	14.1195	14.4797	14.3283	14.1765	0.147535	0.354027	0.84673			Q13939	Human	15.8117	15.2349	15.7767	14.8702	14.2284	15.4322	-0.764177	0.0647848	0.685865			P34913	Human	8.18907	7.90998	8.05611	8.17186	8.31051	8.20586	0.177692	0.100755	0.329829
P55957	Human	16.6359	16.4409	16.1503	16.7803	16.6156	16.059	0.0759303	0.76015	0.961447			Q14002	Human	14.23	13.226	14.2372	14.2436	14.2202	13.8415	0.204023	0.541457	0.917702			P34932	Human	6.98238	7.05005	6.98684	7.34253	7.34505	7.39602	0.354776	0.000973964	0.0519448
P56159	Human	13.0193	11.9057	16.241	17.3035	12.702	16.2012	1.68026	0.323026	0.84673			Q14019	Human	17.7519	17.8597	17.5438	17.1797	17.1897	17.7045	-0.360496	0.12472	0.742781			P34949	Human	5.8752	5.54879	5.28122	5.52025	5.81976	5.70756	0.114119	0.514949	0.729131
P56537	Human	18.3449	18.1964	18.2252	18.3893	18.3785	18.1258	0.0423658	0.759851	0.961447			Q14108	Human	14.9469	15.8258	14.2619	15.2802	14.7578	15.5091	0.170847	0.700365	0.96137			P34969	Human	7.20418	7.09659	7.142	7.34888	7.72436	7.34934	0.326604	0.0317861	0.206261
P56975	Human	11.9382	12.159	12.505	13.0298	13.2075	12.5798	0.73831	0.0184373	0.576634			Q14112	Human	16.7519	16.4659	16.2931	16.6865	16.1727	16.4087	-0.0810098	0.706419	0.964677			P34998	Human	6.15509	5.94557	6.20955	5.96298	6.82491	6.21488	0.230853	0.340645	0.59196
P57087	Human	13.184	12.9523	13.0043	13.506	13.5703	13.554	0.496554	0.00649217	0.426193			Q14116	Human	14.238	13.9093	13.9516	13.3026	13.2248	13.7304	-0.613699	0.0201451	0.552609			P35052	Human	8.45097	8.27539	8.32199	8.4456	8.49235	8.56701	0.152205	0.0898513	0.317584
P57735	Human	14.465	14.4074	14.6926	13.8928	14.4914	14.254	-0.308916	0.157568	0.807923			Q14117	Human	14.4532	14.2452	13.7999	14.2598	14.2914	14.2269	0.0932767	0.659143	0.949953			P35080	Human	8.00771	7.88505	7.8866	7.88306	7.97909	7.88017	-0.0123461	0.865381	0.935547
P58401;Q9P2S2	Human	14.2785	14.188	14.1824	13.8627	14.4296	14.2252	-0.0437943	0.809603	0.966466			Q14118	Human	18.8857	18.9036	18.6202	18.7924	18.5942	18.5992	-0.141278	0.401891	0.904178			P35232	Human	6.19154	5.97147	5.41375	5.74442	5.05812	4.77772	-0.665496	0.0692781	0.285933
P58499	Human	17.3707	17.1716	17.7706	17.8241	17.2877	17.7758	0.191548	0.431764	0.880957			Q14126	Human	16.2884	16.5147	16.0598	16.4574	16.2586	15.71	-0.145635	0.57202	0.922193			P35237	Human	7.41397	7.33985	7.37172	7.44951	7.50846	7.4154	0.0826108	0.232837	0.497733
P58546	Human	14.0344	14.3193	14.7584	14.0538	14.462	14.0506	-0.181855	0.461433	0.889615			Q14165	Human	13.9088	14.7406	14.2333	13.9163	14.3454	14.4622	-0.0528964	0.849798	0.978561			P35241	Human	9.9095	10.0635	9.93604	10.1618	10.0615	10.0302	0.114841	0.175011	0.432397
P59665;P59666	Human	18.5314	19.4016	17.8882	18.5639	19.0758	18.2425	0.0203293	0.963298	0.996929			Q14194	Human	15.7771	14.5782	15.7386	15.7886	15.7414	15.9179	0.451353	0.234435	0.862665			P35247	Human	7.25758	7.16442	7.256	7.66208	7.38891	7.44675	0.273245	0.0229717	0.179473
P59998	Human	15.2115	15.918	14.4828	15.036	14.226	15.103	-0.415783	0.364471	0.853067			Q14210	Human	19.3296	18.5791	19.8935	18.8845	19.9805	19.813	0.291909	0.52071	0.913156			P35268	Human	6.21636	5.92739	6.44279	6.27985	5.85162	5.91126	-0.181273	0.329281	0.583863
P60022	Human	22.6329	21.9493	21.6239	21.4683	22.5867	22.0912	-0.0200135	0.959175	0.996929			Q14240	Human	13.1482	16.5187	13.6677	12.3424	12.4774	12.5783	-1.97887	0.0573389	0.685865			P35270	Human	7.11794	7.21458	7.03704	7.22946	7.26988	7.12275	0.0841758	0.321085	0.579576
P60033	Human	12.8687	12.771	12.737	13.0839	12.5024	13.1803	0.129968	0.550698	0.917535			Q14242	Human	13.9578	14.2456	13.6025	13.879	14.4012	14.0958	0.190065	0.441381	0.907577			P35318	Human	5.8679	5.621	5.9006	5.94983	6.17849	5.39896	0.0459244	0.831984	0.917691
P60174	Human	18.1043	18.2652	18.2255	18.3726	18.0428	18.3688	0.0630288	0.677114	0.946398			Q14247	Human	14.2435	13.0215	13.7692	14.3369	14.6877	12.8419	0.277449	0.63164	0.943787			P35321	Human	9.32664	9.8666	9.81505	9.55114	9.88365	9.78388	0.0701284	0.693009	0.835713
P60660	Human	14.9534	15.068	14.785	15.0616	14.8611	14.9702	0.0288269	0.836813	0.973283			Q14254	Human	13.742	14.5523	13.817	13.5749	14.0556	14.7408	0.0867232	0.819552	0.977799			P35326	Human	7.76015	7.58649	7.26541	7.54742	7.84059	7.70974	0.161901	0.310599	0.57649
P60709;P63261	Human	21.3411	21.2337	21.2303	21.3583	21.4124	21.5025	0.156017	0.224284	0.823873			Q14314	Human	15.2492	15.1934	14.7529	15.1667	15.2585	15.1551	0.128239	0.506045	0.912485			P35442	Human	6.09209	5.80018	6.01396	6.02786	5.70885	6.08171	-0.0292705	0.829101	0.916357
P60866	Human	12.265	11.8492	10.9045	12.3703	12.0191	12.1543	0.508324	0.203573	0.823873			Q14315	Human	17.477	17.8067	17.3915	17.0008	17.4893	17.0828	-0.367494	0.119316	0.742781			P35443	Human	8.39759	8.31475	8.39726	8.45725	8.40192	8.2866	0.0120566	0.873255	0.940598
P60900	Human	15.1652	15.1095	14.0504	15.2504	15.4349	14.6616	0.340595	0.391162	0.864779			Q14344	Human	13.2227	13.3584	13.5214	13.2783	14.0612	13.5143	0.250431	0.328546	0.893482			P35475	Human	9.00219	8.96778	9.11399	9.10191	9.21833	9.14972	0.128663	0.121348	0.362711
P60903	Human	14.8644	14.8796	15.5539	15.9265	15.7011	15.8165	0.715405	0.0177546	0.576634			Q14393	Human	16.639	16.552	16.4865	16.4617	16.3532	16.394	-0.1562	0.292437	0.889697			P35499	Human	4.19097	6.70783	3.79573	6.21759	4.26409	6.69746	0.828204	0.416768	0.653376
P60953	Human	16.2528	16.0466	15.872	15.7159	15.878	15.3048	-0.424218	0.0749909	0.746171			Q14432	Human	14.6006	14.6761	14.723	14.9419	15.2598	14.8195	0.340541	0.0881131	0.73138			P35527	Human	8.88904	8.79969	8.76023	8.68541	8.73893	8.67773	-0.11563	0.127231	0.372243
P60981	Human	14.8111	15.1633	14.9996	13.4377	14.1923	14.2105	-1.04451	0.0056957	0.409711			Q14508	Human	23.7183	23.3409	23.2712	23.7846	23.7541	23.5383	0.248871	0.216676	0.842826			P35542	Human	7.15493	7.50464	7.0281	7.18319	7.04622	7.46902	0.00358348	0.983115	0.991132
P60983	Human	13.8581	14.9235	15.1674	14.5758	15.2529	14.6025	0.160714	0.694887	0.951112			Q14515	Human	16.8819	17.4427	16.8702	16.7737	16.92	17.3628	-0.0460473	0.85635	0.978561			P35555	Human	12.517	12.5266	12.432	12.6688	12.7033	12.6281	0.174866	0.0320393	0.207
P61006	Human	13.7749	13.9942	13.0322	12.5411	13.9521	13.7556	-0.184148	0.693795	0.951112			Q14574	Human	15.5021	14.7092	14.9618	14.9961	14.3761	15.2278	-0.191049	0.553455	0.917702			P35558	Human	8.60959	8.57672	8.5892	8.69516	8.79874	8.73048	0.149623	0.04991	0.251398
P61018	Human	14.2648	14.2163	14.0111	13.7426	13.8777	13.9309	-0.313652	0.0548135	0.706046			Q14624	Human	21.6619	21.7434	21.7987	21.6972	21.6362	21.5425	-0.109401	0.455088	0.907577			P35579	Human	5.74858	5.82999	5.83496	5.83317	5.82279	5.76798	0.00347132	0.957396	0.980835
P61019	Human	14.6269	14.697	14.1899	14.9044	14.4529	14.4484	0.097312	0.6569	0.942211			Q14696	Human	12.8341	14.5282	13.8433	14.1731	14.0631	13.2552	0.0953085	0.847334	0.978561			P35606	Human	8.18152	8.00651	8.15668	8.03746	8.02319	8.05266	-0.0771358	0.321052	0.579576
P61020	Human	14.0533	14.5803	13.7704	14.3819	14.02	14.1259	0.041293	0.868004	0.979651			Q14697	Human	14.9832	14.8526	14.8543	15.1876	14.767	15.0865	0.117026	0.510101	0.912485			P35613	Human	10.7056	10.526	10.2925	10.1257	9.91743	10.0411	-0.479922	0.00724237	0.116798
P61026	Human	13.39	13.6243	13.4747	14.1631	13.518	13.9247	0.3723	0.105316	0.799273			Q14703	Human	13.5651	14.3316	13.7958	13.5287	14.0137	14.4756	0.108464	0.739839	0.971073			P35754	Human	11.6211	11.5199	11.5198	11.5884	11.6288	11.5966	0.0509917	0.447807	0.680308
P61077;P62837	Human	15.0803	15.0912	13.6361	14.226	12.602	13.2334	-1.24876	0.0687795	0.718135			Q14766	Human	17.1788	17.0318	16.9421	16.9116	16.8632	16.7866	-0.197102	0.215697	0.842826			P35858	Human	9.2786	9.29714	9.00877	9.37894	9.24927	9.39524	0.146313	0.195688	0.452812
P61088	Human	15.0324	14.9472	14.7453	15.3234	15.3229	15.3025	0.407981	0.0183063	0.576634			Q14767	Human	19.9152	19.9025	19.7108	19.9204	19.5257	19.6478	-0.144829	0.419589	0.906263			P35908	Human	10.2762	10.1973	10.2142	10.0109	10.1812	10.0905	-0.135034	0.105479	0.334565
P61106	Human	14.7955	15.3378	15.5627	14.81	15.2243	15.3743	-0.0958034	0.720101	0.954531			Q14847	Human	15.168	14.8433	15.3967	15.037	15.1955	14.891	-0.0948314	0.6435	0.948695			P35916	Human	6.69943	6.48384	5.5326	6.18946	6.44607	5.98637	-0.031323	0.923602	0.968838
P61158	Human	13.5486	14.3523	14.0268	14.513	14.7806	14.6346	0.666828	0.0263595	0.646524			Q14894	Human	15.4343	14.9271	14.6893	15.0029	15.0529	14.9663	-0.00957992	0.966464	0.990846			P35968	Human	7.42304	7.58934	7.26534	7.33741	7.39232	7.38227	-0.0552401	0.581087	0.769127
P61160	Human	14.8304	14.5224	14.4645	15.5227	15.4979	14.7181	0.640509	0.0478852	0.676984			Q14914	Human	16.9127	16.6669	15.98	16.4392	16.431	16.3801	-0.103126	0.703107	0.962727			P35998	Human	5.77847	5.57758	5.69677	5.59064	6.08157	5.88235	0.167248	0.264578	0.535057
P61204;P84077	Human	16.4889	16.5378	16.9662	17.1843	17.3445	17.1244	0.553429	0.0181941	0.576634			Q14956	Human	15.9547	15.7505	15.9154	15.2914	15.8982	15.5711	-0.28661	0.194042	0.811735			P36222	Human	6.76013	6.66239	6.73997	6.5927	6.75723	6.44	-0.124184	0.240972	0.506135
P61224	Human	13.461	15.346	16.1288	15.8837	15.7681	15.6454	0.787146	0.27772	0.824321			Q14974	Human	13.4021	13.5122	13.4634	13.101	13.1998	12.9182	-0.386243	0.0377223	0.617528			P36405	Human	7.23136	7.25363	6.89107	7.26823	7.49919	7.23833	0.209898	0.152231	0.399296
P61225	Human	13.8143	14.566	14.2284	14.0808	14.4351	14.4589	0.122026	0.614748	0.93083			Q14982	Human	18.7582	20.2395	18.3539	19.2536	18.777	18.9983	-0.107548	0.833055	0.977799			P36507	Human	8.11198	9.55217	8.21362	9.02411	9.19643	9.2151	0.519291	0.221551	0.484128
P61421	Human	15.5246	14.1958	14.941	15.1287	15.5303	14.6601	0.219187	0.595234	0.925505			Q15043	Human	14.6643	13.7064	14.7708	14.1875	13.6144	14.0413	-0.432717	0.236186	0.862665			P36543	Human	7.97006	7.79788	7.88065	7.7758	7.96273	7.85412	-0.0186489	0.826381	0.915504
P61457	Human	16.9539	17.4317	17.2856	17.2729	16.4857	16.7286	-0.394672	0.161048	0.807923			Q15113	Human	19.7362	19.8695	20.0288	19.9711	19.828	19.7991	-0.0121045	0.93884	0.990846			P36578	Human	7.89168	8.05471	7.2576	7.20419	7.53512	7.51079	-0.317961	0.199761	0.45891
P61586	Human	16.5324	16.5907	16.3539	15.8766	16.2032	17.29	-0.0357338	0.92623	0.995605			Q15116	Human	15.6482	15.6903	15.7611	15.386	15.4418	15.7946	-0.159058	0.375264	0.898657			P36639	Human	7.61846	7.33686	7.59633	7.58665	7.74778	7.67737	0.153386	0.172114	0.429008
P61604	Human	14.3863	14.4426	14.8242	14.1587	14.6468	14.5155	-0.110708	0.591322	0.923352			Q15185	Human	13.7729	13.8934	13.2006	13.8273	14.0623	13.0538	0.0255483	0.939736	0.990846			P36871	Human	7.71879	7.53081	7.52705	7.61875	7.66476	7.64384	0.050229	0.534834	0.740525
P61626	Human	17.2952	16.9777	16.869	17.0592	17.3877	17.5114	0.272115	0.192588	0.822948			Q15223	Human	17.062	16.7773	17.1837	17.4631	16.9734	16.8362	0.0832339	0.719596	0.966019			P36896	Human	11.9679	12.0066	12.6706	12.6112	12.6321	12.5661	0.388122	0.0898475	0.317584
P61769	Human	21.9681	22.0491	22.0158	22.1281	22.0473	22.137	0.0931131	0.429759	0.879904			Q15257	Human	14.448	14.2746	14.2521	14.8036	14.8776	14.8756	0.527368	0.00848155	0.479628			P36897	Human	5.78918	5.9059	5.44079	6.2541	6.32837	6.47535	0.640649	0.00312482	0.081726
P61916	Human	19.521	19.6002	19.5848	19.557	19.5051	19.8299	0.0619964	0.663561	0.945191			Q15262	Human	15.6983	15.8668	15.6139	15.3447	14.9535	15.6578	-0.407651	0.106438	0.742781			P36941	Human	8.34854	8.27245	7.8182	8.23263	8.0002	8.17326	-0.0110331	0.945633	0.978365
P61970	Human	18.993	19.6488	19.0683	19.4246	19.3728	18.3266	-0.19538	0.601582	0.926874			Q15274	Human	15.6516	15.5354	15.8856	15.9562	16.0209	15.7611	0.22188	0.225968	0.859165			P36952	Human	6.56395	6.62235	6.44647	6.68521	6.71667	6.78936	0.186155	0.0446648	0.237933
P61978	Human	15.516	15.8831	15.42	15.8259	15.8958	16.239	0.380516	0.0900155	0.785994			Q15293	Human	14.3508	14.482	14.0871	14.2353	13.6543	13.8674	-0.387608	0.111218	0.742781			P36955	Human	8.65518	8.83975	8.44738	8.69184	8.71933	8.83732	0.102059	0.400579	0.640173
P61981	Human	14.915	16.4881	16.2667	15.7924	16.1943	16.0325	0.116466	0.794235	0.963699			Q15303	Human	14.0985	13.877	14.2143	14.7742	14.4299	13.8146	0.276297	0.345634	0.893482			P36957	Human	11.448	11.3333	11.4285	11.2028	11.2939	11.4765	-0.0788582	0.415238	0.65233
P62070	Human	14.6504	14.6431	14.1292	14.015	14.1379	14.7152	-0.184862	0.487238	0.896224			Q15365	Human	14.7169	14.6519	14.3536	14.2517	14.3636	14.9267	-0.0600774	0.801745	0.977799			P36959	Human	9.88453	9.65349	9.66229	8.9112	9.36434	8.66798	-0.752261	0.0061655	0.11033
P62136	Human	14.5286	14.2641	13.9316	15.6882	15.5021	14.8525	1.10618	0.0067148	0.426193			Q15366	Human	14.7148	14.6257	14.7531	13.5565	15.777	13.8693	-0.29691	0.621179	0.939026			P36969	Human	6.48406	6.57198	6.63367	7.09681	7.11555	7.06645	0.5297	0.000191492	0.0208934
P62258	Human	17.1045	16.8462	16.9001	16.9649	17.0825	16.8494	0.0153128	0.913724	0.994668			Q15375	Human	15.8633	17.1146	16.6427	16.6831	16.5325	16.6791	0.0913449	0.785668	0.977799			P36980	Human	5.38619	5.60902	5.37806	5.59379	5.99211	5.54914	0.253923	0.119688	0.360521
P62330	Human	14.5327	13.771	14.3569	14.338	14.1749	14.4101	0.0874428	0.709221	0.951112			Q15435	Human	13.4345	12.3979	12.4259	12.4284	12.8915	12.6533	-0.0950348	0.776337	0.977799			P37088	Human	7.50406	7.59829	7.59526	7.46882	7.81123	7.68517	0.0892001	0.411383	0.650489
P62424	Human	12.3062	13.5805	13.5208	12.4942	13.117	12.3083	-0.495981	0.270434	0.823873			Q15485	Human	18.9829	18.7102	17.4447	18.6843	18.7343	17.5506	-0.0562176	0.91509	0.988029			P37173	Human	5.6262	5.45905	5.04628	5.69376	5.61471	5.94112	0.372687	0.0692539	0.285933
P62805	Human	17.3006	17.2335	17.3164	17.2601	17.4012	17.6271	0.145935	0.333803	0.84673			Q15493	Human	14.5708	13.7767	13.5806	13.7432	14.1243	13.8495	-0.0703609	0.815554	0.977799			P37235	Human	6.06024	6.56871	6.00031	6.57552	6.73964	6.60106	0.428989	0.0366099	0.217421
P62834	Human	17.2123	17.4847	17.695	17.3533	17.3049	17.0705	-0.221116	0.244707	0.823873			Q15517	Human	14.5914	14.8205	15.6697	14.7337	14.5653	14.7895	-0.331031	0.306808	0.889697			P37802	Human	8.13468	8.31103	8.24132	8.44782	8.44018	8.54641	0.249131	0.0152219	0.160479
P62857	Human	14.4718	13.7679	12.514	12.8628	13.0151	15.1363	0.0868602	0.913804	0.994668			Q15599	Human	13.9731	13.0883	14.3001	12.6059	13.6049	14.4361	-0.238216	0.667891	0.951915			P37837	Human	9.26438	9.12658	9.44955	9.52185	9.73246	9.17863	0.197479	0.26373	0.53468
P62873	Human	16.4375	16.9357	15.9284	16.4846	16.3688	17.2843	0.278684	0.457931	0.888683			Q15746	Human	18.3348	18.4693	16.67	18.2932	17.1969	17.8515	-0.0441358	0.937924	0.990846			P38159;Q96E39	Human	6.35554	6.22403	5.75684	6.87905	7.0934	6.67046	0.76883	0.0057069	0.107676
P62879	Human	16.7978	16.5322	16.225	17.0587	16.5704	16.8464	0.306835	0.189381	0.822948			Q15818	Human	11.9028	11.474	12.2419	10.9409	11.29	11.4388	-0.649711	0.0389781	0.627976			P38571	Human	8.25214	8.23131	8.11004	8.40799	8.38549	8.42525	0.208411	0.0201224	0.172932
P62888	Human	13.9554	15.279	14.8855	16.0734	16.1901	15.7299	1.29111	0.0111963	0.464646			Q15828	Human	21.5758	21.7493	21.2814	21.7487	21.5976	21.8323	0.190665	0.322876	0.893482			P38606	Human	8.06623	8.09533	8.17972	8.11384	8.37328	8.25486	0.133571	0.173562	0.431132
P62913	Human	13.0101	13.1959	13.3216	12.7775	12.8612	12.2923	-0.532173	0.0339631	0.658491			Q15846	Human	14.8424	14.6686	14.4968	13.637	12.8213	12.7439	-1.60184	0.00097084	0.156041			P38646	Human	6.60188	5.75809	6.26373	6.05408	6.27995	6.22263	-0.0223455	0.919685	0.967715
P62937	Human	17.4964	17.8879	17.861	17.623	17.6941	17.6758	-0.0841406	0.592555	0.92394			Q15847	Human	15.8079	15.3813	16.6564	16.4167	15.4709	16.6272	0.223062	0.624422	0.941158			P39059	Human	11.299	11.099	11.0139	11.3554	11.4979	11.5344	0.325247	0.0158229	0.165532
P62942	Human	14.5162	14.5683	13.9519	14.7394	14.7005	14.7105	0.371332	0.10341	0.799273			Q15848	Human	13.6752	15.1025	13.0526	13.6491	13.784	12.7804	-0.538925	0.373496	0.898657			P39060	Human	11.231	11.0912	11.1828	11.2564	11.3802	11.2854	0.138982	0.0990241	0.326969
P62993	Human	13.8456	12.8155	13.6761	13.1875	13.7846	13.4635	0.0328016	0.920502	0.995605			Q15904	Human	16.3501	16.3529	16.5228	16.3144	15.9466	16.2217	-0.247689	0.176955	0.803661			P39880	Human	6.71188	7.03313	6.84731	7.07964	7.09823	7.97754	0.521031	0.0876248	0.313605
P63000	Human	14.732	15.5345	15.1822	14.9552	15.5376	14.9852	0.00972574	0.972142	0.996929			Q15907	Human	16.7236	16.1212	16.6697	16.0232	15.2928	16.3291	-0.623142	0.0956789	0.742781			P40121	Human	7.82699	7.75533	7.82941	7.68179	7.85844	7.6961	-0.0584632	0.463316	0.687143
P63010	Human	12.5884	12.9694	12.6546	12.9858	13.571	13.517	0.620464	0.0252988	0.646524			Q16181	Human	12.4166	13.4892	11.8191	12.1169	12.1662	12.0205	-0.473804	0.293769	0.889697			P40189	Human	10.003	9.88738	9.79678	9.85985	9.79942	9.82705	-0.0669367	0.40604	0.645865
P63092;Q5JWF2	Human	15.7757	15.3974	15.5919	15.6327	16.0151	15.6598	0.18087	0.331867	0.84673			Q16270	Human	20.4062	20.7277	20.7188	20.7202	20.4863	20.7427	0.0321888	0.853675	0.978561			P40197	Human	7.88111	7.71746	7.78079	7.72936	8.05948	7.92361	0.111027	0.320715	0.579576
P63096	Human	14.2612	15.8659	13.952	13.8976	14.1247	13.3271	-0.909893	0.139328	0.804101			Q16348	Human	15.2061	15.0385	14.717	15.5427	13.8269	15.0955	-0.165516	0.722993	0.967274			P40199	Human	5.82772	5.38584	5.44668	5.40254	5.75515	5.51187	0.00310977	0.984165	0.991472
P63104	Human	15.2932	14.9815	15.1246	14.6363	15.1159	14.5015	-0.381865	0.10476	0.799273			Q16363	Human	16.9666	17.5957	16.6516	17.135	15.8975	16.2519	-0.643125	0.149148	0.784891			P40227	Human	7.29407	7.21963	7.47567	7.51991	7.58983	7.41842	0.179595	0.0981074	0.325859
P63151	Human	14.0009	13.9956	13.5665	13.3589	13.6725	12.4461	-0.695166	0.087295	0.778441			Q16378	Human	17.9971	17.6384	17.2116	17.6932	16.6289	17.066	-0.486301	0.192549	0.811735			P40313	Human	7.22882	7.14136	7.25715	7.10719	7.42158	7.30593	0.0691254	0.501922	0.717786
P63167	Human	14.8353	12.1936	14.5735	15.2592	15.1114	15.2676	1.34526	0.102211	0.799273			Q16531	Human	12.3628	12.8461	12.1386	13.4581	13.3842	12.8567	0.783844	0.02241	0.552609			P40818	Human	5.21075	5.04504	4.7813	4.8235	4.64276	4.80987	-0.253657	0.0866261	0.312636
P63241	Human	14.8466	14.7373	15.357	15.1336	15.1066	15.2969	0.198735	0.347457	0.84673			Q16539	Human	14.1586	15.3701	15.1862	15.1978	15.2113	15.3406	0.344944	0.334959	0.893482			P40925	Human	10.8052	10.6846	10.8	10.667	10.7183	10.7545	-0.0499797	0.485822	0.705142
P67936	Human	16.3074	16.3117	15.6351	16.1634	16.2766	16.2469	0.144248	0.525656	0.911507			Q16563	Human	15.2157	15.5128	14.1783	14.8308	14.6146	15.1604	-0.10035	0.795549	0.977799			P40926	Human	8.0682	8.19488	7.97246	8.09785	8.13059	8.1404	0.0444335	0.584304	0.770012
P68036	Human	13.7274	13.156	14.0562	13.4218	13.4135	13.6628	-0.147152	0.576269	0.917535			Q16581	Human	17.1163	16.4703	16.341	16.2621	15.7424	15.235	-0.896006	0.0340882	0.606413			P41091	Human	5.73518	6.10105	5.85084	6.0298	6.38517	5.8561	0.194666	0.275815	0.540503
P68104;Q5VTE0	Human	19.6669	19.9852	19.876	20.249	20.2423	20.1254	0.362882	0.0358928	0.658491			Q16610	Human	14.7453	14.7203	14.5453	14.752	14.2976	14.4107	-0.183571	0.336329	0.893482			P41181	Human	11.7792	11.6978	11.692	11.7389	11.6477	11.5877	-0.0648733	0.388512	0.631837
P68133	Human	15.7064	16.4026	16.6816	16.515	16.1898	17.242	0.385388	0.330484	0.84673			Q16620	Human	15.9913	16.2339	15.73	16.6945	16.2829	16.2019	0.408042	0.10111	0.742781			P41217	Human	8.30356	8.38611	8.2483	8.5404	8.29837	7.92833	-0.0569551	0.729639	0.859548
P68366	Human	15.9292	16.2895	14.2564	15.4402	14.6265	14.8189	-0.529827	0.381469	0.859301			Q16627	Human	14.1376	14.5257	14.3173	14.1256	13.7676	14.2672	-0.27342	0.212717	0.842424			P41222	Human	15.2716	15.3361	15.3613	15.3444	15.3562	15.3895	0.040405	0.530592	0.738215
P68371	Human	15.4444	15.1871	15.0484	15.1674	15.1878	15.5765	0.083934	0.655937	0.941792			Q16651	Human	19.0949	18.824	18.4777	18.3541	18.5107	18.4567	-0.358366	0.11526	0.742781			P41227	Human	7.97136	7.57121	7.83196	7.75217	7.72986	7.61841	-0.0913637	0.455869	0.682048
P68431;P84243;Q16695;Q71DI3	Human	15.0072	14.9002	15.3821	14.8705	14.9247	15.2246	-0.0898705	0.641499	0.941267			Q16653	Human	15.7411	14.7198	12.9179	14.2991	15.9025	13.3479	0.0569476	0.951524	0.990846			P41271	Human	9.00532	8.89454	8.92608	8.93523	8.84914	8.85324	-0.0627772	0.376335	0.622084
P68871	Human	18.3743	18.2073	18.2977	18.0876	18.1575	18.1829	-0.150418	0.239851	0.823873			Q16661	Human	16.2873	16.1264	15.9835	16.0792	16.3757	16.1852	0.0809662	0.634893	0.944858			P42126	Human	5.61974	5.9313	5.68361	5.87618	6.32863	6.25297	0.407712	0.0318491	0.206261
P69849;Q15155;Q5JPE7	Human	14.5767	14.9085	15.0066	15.2594	15.0227	14.6569	0.149071	0.499853	0.901185			Q16663	Human	13.5635	13.2331	13.7075	13.4886	13.3689	13.2437	-0.134309	0.482885	0.907577			P42330	Human	7.80489	7.53241	7.60944	7.82033	7.87522	7.72554	0.15812	0.138726	0.382198
P69891;P69892	Human	13.2047	11.2798	12.2019	12.9458	13.4794	12.6208	0.786525	0.174339	0.822948			Q16698	Human	15.0579	14.4858	14.3165	14.1222	14.1428	13.2013	-0.797942	0.0518323	0.678812			P42685	Human	8.94369	8.98154	9.0006	8.91031	9.2693	8.91266	0.0554814	0.637789	0.806376
P69905	Human	17.9752	17.6983	17.2979	17.9294	17.6968	17.7447	0.133213	0.53249	0.915084			Q16706	Human	14.3994	14.5653	14.232	14.478	14.1289	14.5215	-0.0227775	0.903288	0.984596			P42702	Human	7.69062	7.73533	7.78719	7.58905	7.79817	7.77455	-0.0171236	0.838305	0.921289
P78324	Human	19.6166	19.2157	19.4339	19.2473	19.34	19.5999	-0.0263641	0.879233	0.980632			Q16769	Human	20.4056	20.2302	20.2283	20.291	20.1674	20.1631	-0.0808307	0.586794	0.930232			P42785	Human	9.94825	10.0916	9.96918	10.1795	10.2168	10.3073	0.231537	0.0188518	0.171177
P78330	Human	12.3253	12.0544	12.2375	12.2616	12.5839	11.8659	0.0313813	0.886437	0.983046			Q16775	Human	14.4619	15.2242	14.4793	15.0981	14.2325	14.4759	-0.119631	0.717292	0.965124			P42892	Human	6.63873	6.18687	6.1567	6.39779	6.30472	6.79986	0.173358	0.382422	0.627336
P78371	Human	13.9815	13.9265	13.8843	13.7621	14.1364	13.7433	-0.0501509	0.750575	0.960804			Q16787	Human	14.5764	14.1334	13.0481	13.3577	13.1883	15.1334	-0.0261458	0.968196	0.990846			P43034	Human	6.79298	6.3711	6.48955	6.64303	6.8113	6.43201	0.0775694	0.61318	0.79045
P78380	Human	17.627	17.3994	17.647	17.8217	17.729	17.7958	0.224339	0.125926	0.804101			Q16819	Human	19.0519	18.8829	19.2554	19.3022	19.1542	19.121	0.129071	0.452801	0.907577			P43115	Human	10.7081	10.7161	10.4357	10.7161	10.8796	10.8612	0.19902	0.0975523	0.324776
P78386	Human	15.5069	15.6949	15.9742	15.0883	15.1824	14.3082	-0.865688	0.019671	0.589583			Q16827	Human	14.7412	12.4292	15.2485	14.9282	12.4867	14.7058	-0.0993876	0.919366	0.989198			P43121	Human	10.8851	10.7755	10.8733	11.079	10.9403	10.9165	0.133969	0.121702	0.362971
P78417	Human	17.2054	17.3104	17.0485	17.3102	17.4538	17.1919	0.130558	0.379115	0.858993			Q16832	Human	17.0761	16.8752	16.0609	16.8009	16.3665	16.7605	-0.0280815	0.928625	0.990846			P43234	Human	5.46019	5.00906	5.62161	5.60902	5.68293	5.63086	0.277318	0.130766	0.374013
P78423	Human	15.4208	15.6142	15.4901	14.2042	14.903	14.6463	-0.923882	0.00394698	0.378766			Q16849	Human	19.2019	18.791	19.1809	19.1463	18.157	19.4196	-0.15035	0.681782	0.961236			P43251	Human	11.2379	11.3135	11.2845	11.2482	11.2703	11.3524	0.0116504	0.861226	0.933689
P78504	Human	13.823	14.0301	14.3351	14.1039	13.9273	14.2511	0.0313715	0.866325	0.979651			Q16851	Human	14.0712	13.6264	14.1986	14.0825	13.3437	13.7451	-0.241675	0.378812	0.898657			P43353	Human	6.61558	6.19798	6.55807	6.56016	6.76942	6.39148	0.116474	0.461646	0.685788
P78552	Human	16.2269	16.2904	16.3499	15.8479	16.3411	16.1874	-0.163611	0.351709	0.84673			Q16864	Human	13.9396	14.7104	14.6785	14.4052	14.3627	14.202	-0.119556	0.641314	0.948695			P43487	Human	6.0936	5.73387	6.03971	6.74694	6.30063	5.85006	0.343487	0.192013	0.450237
P80188	Human	15.0131	14.7851	14.4027	14.8191	15.0658	15.0841	0.255998	0.233612	0.823873			Q1EHB4	Human	14.9183	13.9412	14.3436	13.8677	14.4946	14.7983	-0.0141504	0.968196	0.990846			P43626	Human	7.28129	7.22871	7.47289	7.29732	7.35441	7.46462	0.0444862	0.641703	0.807832
P80294	Human	17.095	17.1786	17.0929	11.4719	16.5751	16.9233	-2.13205	0.191221	0.822948			Q24JP5	Human	13.1224	13.9876	14.1518	13.1964	12.3423	14.2542	-0.489637	0.387679	0.898657			P43652	Human	9.69608	9.68074	9.63001	9.72792	9.85558	9.84946	0.142046	0.077502	0.29841
P80303	Human	12.9942	12.817	12.6017	12.9212	12.6528	12.8958	0.0189857	0.907839	0.993467			Q2UY09	Human	19.4003	18.1341	19.8964	17.7144	19.1842	17.8367	-0.898475	0.169917	0.803661			P45381	Human	6.20795	6.02396	6.08475	5.90426	6.12848	5.81806	-0.155288	0.181012	0.439761
P80370	Human	22.2555	22.1416	22.3227	22.2986	22.2523	22.2981	0.0430577	0.720834	0.954917			Q3LXA3	Human	15.1842	15.0836	15.4079	14.8357	14.8816	15.6469	-0.103815	0.701427	0.962082			P45877	Human	9.47261	9.16448	9.06421	9.46701	9.63046	9.56156	0.319244	0.0367132	0.21756
P80723	Human	16.4445	16.2231	16.1671	16.1724	16.2891	16.3043	-0.0230195	0.866259	0.979651			Q3YBM2	Human	14.2575	12.6489	13.6648	13.8328	13.6122	12.7897	-0.112142	0.819776	0.977799			P45880	Human	6.7411	6.39159	5.95226	6.64571	6.01565	6.58506	0.0538224	0.837468	0.921289
P80748	Human	16.3692	15.7169	17.3816	17.4917	17.3678	17.3783	0.92335	0.0662931	0.714949			Q495M3	Human	15.6777	15.7762	15.745	15.9817	15.017	15.4268	-0.257811	0.357062	0.898657			P45974	Human	7.58794	7.65675	7.60218	7.59866	7.56601	7.57639	-0.0352717	0.57033	0.762575
P81605	Human	17.0331	16.4963	17.8718	18.455	16.6912	18.021	0.588673	0.32932	0.84673			Q496F6	Human	18.4367	18.1493	18.2327	19.2676	18.5873	18.2411	0.4258	0.180021	0.803661			P46108	Human	7.13338	7.0675	7.16195	6.89422	7.08769	6.98759	-0.131113	0.130767	0.374013
P82980	Human	16.7257	17.4225	17.3276	16.4482	16.9181	17.4437	-0.221908	0.506187	0.903191			Q49AJ0	Human	18.0084	18.185	18.164	19.1336	18.7245	18.7894	0.763349	0.00376751	0.410302			P46109	Human	6.96555	6.20761	6.49134	6.73782	6.73598	6.80091	0.203405	0.319265	0.579576
P83110	Human	16.815	15.5587	15.1828	15.012	15.2186	15.4524	-0.624488	0.197257	0.822948			Q4G0I0	Human	14.7736	16.4464	15.4705	15.7459	15.5506	15.6007	0.0689166	0.872439	0.984348			P46459	Human	6.65234	6.42823	6.38034	6.43721	6.20459	6.16159	-0.219171	0.096159	0.323349
P84085	Human	15.2264	15.0818	15.0969	15.215	15.3145	15.4262	0.183542	0.185883	0.822948			Q4KMG9	Human	14.7618	14.698	14.6207	14.1923	14.5841	14.1186	-0.395176	0.0643286	0.685865			P46531	Human	5.55627	5.39605	5.38196	5.53332	5.63507	5.80257	0.212225	0.067435	0.283161
P84095	Human	14.594	14.656	14.7201	15.063	15.0075	14.6203	0.240191	0.18024	0.822948			Q4KMQ2	Human	14.4307	14.746	14.8173	14.6812	14.386	14.0772	-0.28323	0.229028	0.862665			P46776	Human	6.52924	6.63186	6.76218	6.61018	6.64302	6.3738	-0.0987631	0.37691	0.622084
P98088	Human	12.4562	13.048	12.9581	12.8538	12.89	13.0586	0.113375	0.575003	0.917535			Q4U2R8	Human	14.1515	13.5497	13.4383	14.107	13.7928	14.1546	0.304957	0.244395	0.864182			P46781	Human	5.74163	5.56128	5.32253	5.35712	5.50234	5.6813	-0.0282279	0.842013	0.922011
P98095	Human	15.891	15.8982	15.9124	15.9942	15.7468	15.7945	-0.0553632	0.667711	0.946398			Q53FA7	Human	14.7845	15.4209	15.1595	14.9296	15.0604	15.1221	-0.0842221	0.68965	0.96137			P46926	Human	8.4185	8.49243	8.50249	8.43491	8.51817	8.50196	0.0138731	0.833388	0.918508
P98153	Human	14.437	14.4219	13.0985	13.8399	14.0053	12.8257	-0.428837	0.409873	0.878349			Q53GD3	Human	13.7277	13.694	13.6549	13.6313	13.3337	13.4777	-0.211302	0.198589	0.817377			P46940	Human	8.13252	7.85455	7.92531	8.0659	8.10834	8.11173	0.124531	0.20676	0.469098
P98160	Human	23.7179	23.6988	23.7446	23.758	23.7566	23.7599	0.0377276	0.734788	0.956891			Q53RD9	Human	19.4213	19.1246	18.3463	18.4297	19.0697	19.1266	-0.0887286	0.801593	0.977799			P46952	Human	8.90774	8.7856	8.76939	8.6811	8.76668	8.88275	-0.0440665	0.606117	0.785814
P98161	Human	13.3043	13.8441	13.5743	14.0189	13.6836	13.6994	0.226372	0.274721	0.823873			Q53TN4	Human	16.9612	15.6817	16.4596	16.9317	15.5006	15.993	-0.225756	0.645581	0.948695			P46976	Human	5.602	5.71606	5.91641	6.55855	6.213	6.18375	0.573609	0.00498898	0.103799
P98164	Human	20.4449	20.332	20.3687	20.496	20.6127	20.5049	0.156002	0.218297	0.823873			Q5DX21	Human	14.9537	14.3849	13.8787	15.1443	12.9549	14.6721	-0.148651	0.812853	0.977799			P47755	Human	8.8537	8.81442	8.84057	8.82594	9.32811	8.98765	0.211004	0.160305	0.412907
P98172	Human	19.4229	19.4767	19.603	19.3729	19.1721	19.5298	-0.14259	0.355395	0.84673			Q5FWE3	Human	15.7508	15.5	14.7043	15.4493	15.8315	15.1523	0.159357	0.639987	0.948447			P47756	Human	9.70071	9.65624	9.60993	9.68372	9.54517	9.65942	-0.0261888	0.716779	0.850876
P98173	Human	13.6584	13.207	12.7901	13.5963	13.7633	13.9461	0.550048	0.066335	0.714949			Q5H8C1	Human	12.9253	12.9955	13.0644	12.9654	12.2887	12.2243	-0.502285	0.0714716	0.718743			P47895	Human	7.95289	8.1987	7.81222	8.44947	7.90407	8.49086	0.293528	0.165007	0.419638
P99999	Human	13.0954	13.3112	13.2997	13.0483	14.2309	14.1712	0.581357	0.135615	0.804101			Q5IJ48	Human	15.8107	16.3023	16.1499	16.1326	15.9611	16.2645	0.0317699	0.870631	0.983563			P47914	Human	6.77899	6.44139	6.3067	6.36555	6.698	6.26516	-0.0661221	0.701558	0.839556
Q00325	Human	14.4771	14.7871	14.6295	14.8704	14.8505	14.8549	0.227343	0.128035	0.804101			Q5JRA6	Human	15.6634	15.9411	15.6777	16.0871	15.7124	16.0258	0.181064	0.337834	0.893482			P47972	Human	7.92578	8.11341	7.91368	8.0958	8.4288	8.06866	0.213466	0.126218	0.370749
Q00610	Human	11.8951	11.9376	11.8735	11.7886	11.9848	11.9167	-0.00532981	0.965076	0.996929			Q5JS37	Human	16.1641	16.1579	16.1223	15.8049	15.6425	16.2634	-0.244515	0.259353	0.880108			P48061	Human	9.53595	9.70906	9.36223	9.43681	9.49417	9.54755	-0.0429061	0.686991	0.831605
Q00796	Human	15.7439	15.983	15.9271	15.6671	15.7894	15.9907	-0.0688957	0.648581	0.941792			Q5JTZ9	Human	18.058	17.0607	17.8797	17.9321	17.6887	18.6993	0.44056	0.276534	0.885781			P48147	Human	6.98018	6.36958	6.31733	6.82015	6.67894	6.76825	0.200083	0.316671	0.577797
Q01151	Human	15.3823	15.8003	15.2303	15.3547	15.3551	15.2885	-0.138185	0.462316	0.889615			Q5JXA9	Human	13.8581	13.5753	14.6166	13.8688	13.4908	12.9893	-0.56705	0.151139	0.784891			P48304	Human	4.9639	5.13673	5.3204	5.12557	5.57301	4.64233	-0.0267073	0.914525	0.964675
Q01415	Human	13.965	13.6248	13.9751	14.0447	13.6951	13.7778	-0.0157783	0.927328	0.995605			Q5JZY3	Human	14.7518	14.4412	14.806	14.1728	13.1991	14.6947	-0.644167	0.143255	0.772317			P48307	Human	6.97819	6.59045	6.3742	6.65728	6.37225	6.50489	-0.136139	0.44517	0.677975
Q01459	Human	19.3914	19.2042	19.1389	19.2068	19.541	19.623	0.212122	0.235633	0.823873			Q5KU26	Human	19.0049	18.4586	18.5078	18.5265	18.657	18.577	-0.0703086	0.726874	0.968858			P48357	Human	7.62863	7.56681	7.70648	7.74007	7.94591	7.68078	0.154952	0.140344	0.384814
Q01469	Human	16.6769	17.0273	16.7735	16.8605	17.0007	16.7774	0.0536224	0.72623	0.956891			Q5R3I4	Human	14.0906	14.4437	14.645	14.8882	14.4911	14.2083	0.136116	0.592759	0.931558			P48509	Human	6.30477	6.06213	7.10239	6.77444	6.1836	6.09037	-0.140293	0.668284	0.822491
Q01518	Human	14.4599	14.347	14.8511	14.365	14.123	14.2382	-0.310609	0.1238	0.804101			Q5SQ64	Human	12.3734	12.2345	12.1776	12.3324	12.1172	12.7263	0.130147	0.534119	0.914888			P48551	Human	8.55912	8.40653	8.41332	8.78913	8.86769	8.62317	0.300342	0.0151711	0.160479
Q01973	Human	18.3176	18.1784	18.2547	18.4292	18.3633	17.9963	0.0126819	0.937967	0.996605			Q5SZK8	Human	16.824	16.7896	16.6193	16.4809	16.7732	16.566	-0.13757	0.407181	0.904178			P48637	Human	9.83102	9.60752	9.80988	9.55474	9.72734	9.6496	-0.105579	0.282671	0.548406
Q01974	Human	17.1996	16.9527	16.9806	17.2612	17.2897	17.4972	0.305084	0.068885	0.718135			Q5T1B0	Human	15.289	15.0748	16.0528	14.7635	15.0693	16.2859	-0.0992895	0.836052	0.977799			P48643	Human	5.51242	5.73261	5.5305	5.76788	5.68703	5.5612	0.0801895	0.42257	0.659433
Q02083	Human	13.8784	13.8088	14.1397	13.8418	13.6033	12.6935	-0.562779	0.125725	0.804101			Q5T1S8	Human	18.0708	17.7757	17.1386	17.6949	17.2419	17.4115	-0.212243	0.470319	0.907577			P48668	Human	10.5327	10.3775	10.5298	10.3911	10.3943	10.3592	-0.0984856	0.2083	0.469606
Q02246	Human	14.4404	14.686	13.6897	13.9558	14.9983	14.5138	0.217279	0.57205	0.917535			Q5T2W1	Human	15.1757	15.4278	15.2459	15.3304	15.3067	15.0256	-0.062245	0.714025	0.964677			P48723	Human	7.288	7.19528	7.40592	7.23898	7.72589	7.33508	0.136916	0.369199	0.618536
Q02252	Human	14.1047	14.0988	14.1475	14.7791	14.838	14.1303	0.465448	0.0727692	0.737258			Q5T601	Human	13.6959	13.3131	13.5327	13.268	13.0074	13.4992	-0.255691	0.232559	0.862665			P48735	Human	6.42378	6.40854	6.24134	6.30674	6.09296	6.51678	-0.0523955	0.684234	0.830312
Q02383	Human	15.3408	15.3967	15.3278	15.3521	15.4825	15.4971	0.0887865	0.464229	0.889958			Q5UCC4	Human	16.5265	16.3135	16.1047	16.0863	13.9575	16.4008	-0.833376	0.235931	0.862665			P48739	Human	5.62686	5.92317	5.87779	5.54537	5.65832	5.78745	-0.145557	0.228199	0.489899
Q02388	Human	15.3686	15.2879	15.2602	15.3744	15.391	15.4173	0.0886973	0.448974	0.881678			Q5VUB5	Human	14.4968	12.6632	15.6738	10.1184	11.9713	14.4148	-2.10979	0.134031	0.758833			P48740	Human	8.27322	8.42948	8.25259	8.49792	8.72841	8.66534	0.312127	0.0132749	0.151091
Q02413	Human	15.6743	15.283	14.2722	15.639	15.2694	14.683	0.120639	0.78579	0.962091			Q5VW32	Human	18.2754	18.4444	17.7322	18.0769	18.2935	18.4492	0.122544	0.615064	0.936635			P48745	Human	11.8061	11.8468	11.8047	11.8301	11.8852	11.8207	0.0261154	0.674157	0.82525
Q02487	Human	18.046	18.1171	18.2825	17.7532	18.035	18.2084	-0.149671	0.391474	0.864779			Q5ZPR3	Human	17.5479	16.8857	16.543	17.7837	16.9392	16.3018	0.016	0.971905	0.990846			P48960	Human	4.18467	4.30014	4.07204	4.564	4.79225	4.84643	0.548608	0.00174192	0.0707166
Q02747	Human	20.5944	20.3537	21.0465	19.9188	19.5384	20.7025	-0.611597	0.124963	0.804101			Q63HN8	Human	18.333	18.5737	17.4657	15.1865	15.8273	17.1174	-2.08038	0.00810464	0.479628			P49006	Human	7.29804	6.95442	6.81773	7.13229	7.07859	6.98464	0.0417792	0.763379	0.880199
Q02809	Human	13.2689	13.4374	13.6879	13.5861	13.4781	13.4989	0.0563248	0.71629	0.953107			Q66K79	Human	15.8204	15.9547	16.4419	16.5998	16.1233	16.6237	0.376611	0.162238	0.803661			P49184	Human	4.1921	3.53596	4.74828	4.80657	4.57427	4.33195	0.41215	0.229134	0.491517
Q02818	Human	18.1229	17.7747	17.7153	18.0806	18.0674	17.6018	0.0456326	0.824143	0.973071			Q68CJ9	Human	19.2645	19.3818	19.09	19.2579	19.0394	18.7985	-0.213521	0.279206	0.885781			P49189	Human	9.74983	9.72646	9.82906	9.72243	9.86385	9.96515	0.0820269	0.362926	0.615565
Q02952	Human	14.2608	13.9878	14.9688	15.2841	14.7455	14.598	0.470097	0.183321	0.822948			Q68D85	Human	15.711	15.7649	16.229	15.9818	15.931	16.1555	0.121145	0.55049	0.917702			P49327	Human	6.12782	6.01205	6.05752	6.06592	6.35122	6.26219	0.160646	0.130518	0.374013
Q03154	Human	18.6163	18.3934	18.3837	18.6167	18.5028	18.5738	0.099985	0.456581	0.886941			Q695T7	Human	15.7134	15.9382	15.6468	15.348	15.6749	15.5877	-0.229298	0.215537	0.842826			P49368	Human	7.8513	7.85064	7.81578	8.14867	8.24361	8.22898	0.367846	0.000893508	0.0486069
Q03403	Human	22.8885	22.778	23.0049	22.7344	22.8613	22.8385	-0.07909	0.543382	0.915122			Q6EMK4	Human	21.843	21.9676	21.8781	21.6333	21.7239	21.7946	-0.178945	0.238446	0.862665			P49411	Human	7.8149	7.81394	7.65584	8.2137	7.97023	8.09881	0.332688	0.00985958	0.130185
Q03405	Human	17.1533	17.2351	17.0545	16.9128	16.9086	16.9412	-0.226767	0.0948499	0.799273			Q6FHJ7	Human	16.9451	17.1544	16.4382	16.5086	16.3974	16.3228	-0.4363	0.0901863	0.732561			P49418	Human	9.78942	9.78104	9.75072	9.82328	9.81872	9.8189	0.0465767	0.441578	0.67515
Q03591	Human	16.4033	16.4729	16.0871	16.1601	16.2923	16.5891	0.0260797	0.88785	0.983046			Q6GTX8	Human	20.7588	21.2701	20.8606	21.0173	20.4727	20.8409	-0.186177	0.430222	0.907577			P49419	Human	9.09209	9.2261	9.19189	9.15459	9.24157	9.17236	0.0194779	0.784012	0.892536
Q04446	Human	12.8296	13.2228	12.5451	13.4267	12.9771	13.3338	0.379999	0.139223	0.804101			Q6H9L7	Human	15.4145	15.1606	15.2718	14.8997	14.6124	14.9882	-0.448851	0.0357164	0.616458			P49588	Human	7.41167	7.52578	7.49058	7.53409	7.48072	7.21238	-0.0669438	0.533605	0.740525
Q04609	Human	13.103	13.9025	13.2225	13.8931	13.6781	13.8014	0.381502	0.156226	0.807923			Q6ISS4	Human	18.2177	17.5437	17.2317	18.2876	17.4969	17.95	0.247148	0.472526	0.907577			P49591	Human	6.10228	5.87302	5.82128	6.00482	5.91571	6.10502	0.0763211	0.471867	0.692649
Q04721	Human	14.0023	14.0978	14.0492	13.7493	13.9101	13.6584	-0.277191	0.0665916	0.714949			Q6MZW2	Human	13.3378	13.3639	12.3454	11.7166	12.9987	13.1251	-0.402226	0.421356	0.906263			P49641	Human	7.52942	7.3128	7.37376	7.49852	7.2521	7.43318	-0.0107282	0.915246	0.964911
Q04756	Human	15.7358	15.5777	15.4412	15.6853	16.0437	15.8472	0.273836	0.122783	0.804101			Q6NUS6	Human	15.2223	14.3287	13.8453	14.7255	13.8038	13.5148	-0.450757	0.358021	0.898657			P49720	Human	9.66279	10.286	9.80267	10.2837	9.93204	9.95474	0.139674	0.48127	0.70153
Q04760	Human	14.8571	15.5374	16.2316	16.1169	16.2623	15.8854	0.546155	0.173306	0.822948			Q6NUT3	Human	14.8812	14.6837	15.0509	15.3029	14.7992	15.4353	0.307236	0.208038	0.83784			P49721	Human	7.40653	6.30213	7.37839	7.03621	7.42534	7.1111	0.161869	0.623923	0.798621
Q04917	Human	13.4269	12.9902	13.3649	12.9586	12.9129	13.4286	-0.160653	0.462331	0.889615			Q6P1N0	Human	14.2633	12.6497	13.5845	14.0927	14.1166	13.9052	0.538979	0.224427	0.855144			P49747	Human	12.7297	12.6751	12.7064	12.8191	12.7839	12.8865	0.126077	0.0879336	0.313884
Q05707	Human	18.0759	18.0572	18.1359	18.0736	17.9255	18.0175	-0.0841548	0.485256	0.896224			Q6P1N9	Human	16.9704	17.1452	18.1509	17.5951	18.3236	16.6575	0.103232	0.84378	0.978561			P49773	Human	7.50631	7.40757	7.27282	7.29994	7.13639	7.31737	-0.144331	0.162248	0.416409
Q06033	Human	13.4869	12.4391	12.7168	12.7856	13.7143	13.3669	0.407982	0.294736	0.84144			Q6P531	Human	16.969	16.5047	16.5612	16.9415	16.1289	16.1365	-0.275955	0.356762	0.898657			P49788	Human	7.30435	7.50313	7.11566	7.65698	7.63752	7.70881	0.360055	0.0149019	0.15958
Q06278	Human	14.5516	14.4066	14.6925	14.5701	14.4752	14.941	0.111884	0.537531	0.915122			Q6P9A2	Human	14.841	15.1959	14.8451	15.0602	15.0809	15.0688	0.109273	0.518082	0.913156			P49840	Human	5.63436	5.77381	5.45844	6.25606	6.1783	5.7763	0.448017	0.0246255	0.184001
Q06323	Human	15.0182	14.8886	14.9047	14.8956	15.0788	14.9313	0.0313625	0.802575	0.966159			Q6PCB0	Human	16.0622	15.6849	16.469	16.5006	16.0731	16.0205	0.126048	0.636069	0.945812			P49841	Human	5.1284	5.36384	5.63453	5.08571	5.80111	5.24998	0.00334989	0.988226	0.993706
Q06418	Human	16.2302	16.1142	16.4207	16.4711	16.1762	15.8618	-0.0853223	0.674092	0.946398			Q6PHR2	Human	12.2007	13.2499	13.5836	13.4275	12.47	14.859	0.574074	0.417331	0.906263			P49908	Human	11.5222	11.4247	11.2749	11.3953	11.6453	11.4541	0.0909497	0.401535	0.640948
Q06432	Human	16.4781	16.4457	16.2291	16.0605	15.9792	16.4152	-0.232629	0.208881	0.823873			Q6PK18	Human	15.5512	15.4461	16.2489	15.6816	15.66	14.9242	-0.3268	0.333055	0.893482			P49913	Human	9.76042	9.57628	9.45565	9.67998	9.61181	9.46516	-0.0118025	0.913377	0.964535
Q06481	Human	16.2208	16.491	16.2585	16.3622	16.3963	16.5298	0.106003	0.45624	0.886941			Q6UVK1	Human	19.659	19.8071	19.8403	19.7168	19.6491	19.6458	-0.0982469	0.500709	0.911697			P50053	Human	8.11806	7.95471	7.96606	8.04635	8.1659	8.17246	0.115295	0.186558	0.443953
Q06495	Human	14.3019	13.5946	13.0207	12.7919	13.7907	13.5045	-0.276684	0.51802	0.904439			Q6UW78	Human	14.4863	15.1231	14.5556	14.2241	15.0584	14.7566	-0.0419612	0.88732	0.984424			P50135	Human	8.78093	8.58758	8.59043	9.00259	8.93819	8.79005	0.257294	0.0298268	0.201312
Q06828	Human	16.2133	16.1875	15.9249	16.0996	16.4601	16.1902	0.141421	0.40325	0.878349			Q6UW88	Human	16.3119	15.7896	16.1573	16.5769	15.9735	15.4536	-0.0848851	0.796557	0.977799			P50148	Human	8.89711	9.0395	8.99831	9.03868	8.95913	8.74412	-0.0643299	0.529423	0.737976
Q06830	Human	19.8304	19.9036	19.8549	19.383	19.9002	19.6597	-0.215342	0.233917	0.823873			Q6UWI4	Human	16.7102	16.2829	16.4119	16.5636	15.7446	16.5877	-0.169648	0.560291	0.917702			P50395	Human	8.1308	8.2127	8.11424	8.23561	8.21016	8.39832	0.128783	0.145769	0.391791
Q07075	Human	16.7709	16.7191	16.4191	16.6455	16.7949	16.707	0.0794356	0.599129	0.926874			Q6UWP2	Human	14.3465	13.5476	14.7195	14.2306	14.2766	12.218	-0.629457	0.350212	0.893482			P50416	Human	4.77975	4.65492	4.53607	4.75058	5.19312	5.20194	0.39163	0.0340284	0.213248
Q07507	Human	21.066	20.6043	19.6079	20.077	20.285	20.5803	-0.111937	0.782012	0.961586			Q6UWV6	Human	15.4824	14.8618	14.1763	15.0727	14.1395	15.0892	-0.0730319	0.865416	0.979548			P50440	Human	6.57208	6.63792	6.38136	6.12382	6.11984	6.45761	-0.296697	0.0514591	0.255417
Q07654	Human	17.0831	16.9216	17.0093	17.8051	16.9538	16.9086	0.217832	0.440808	0.881678			Q6UX06	Human	17.323	17.5671	16.6054	17.3092	17.0569	17.1677	0.012746	0.963949	0.990846			P50452	Human	8.34771	8.17598	8.06368	8.21058	8.20918	8.1252	-0.0141382	0.880036	0.943523
Q07699	Human	12.7793	13.4662	14.5581	13.6095	14.159	13.5509	0.171949	0.724239	0.955907			Q6UX15	Human	17.1435	17.2936	17.9398	17.8214	17.2237	16.2273	-0.368182	0.433508	0.907577			P50454	Human	6.46107	6.01695	6.14088	6.06638	6.6976	6.15191	0.0990017	0.637656	0.806376
Q07837	Human	13.5706	13.7092	13.8369	13.3377	13.9114	13.5759	-0.0972638	0.615345	0.93083			Q6UX71	Human	16.1495	16.4427	16.7352	16.5685	16.8124	16.3365	0.130033	0.569827	0.922193			P50502	Human	8.19226	8.34083	8.15758	8.23002	8.1872	8.23895	-0.0114978	0.880008	0.943523
Q07954	Human	17.6444	17.7563	17.3431	17.6938	17.7265	17.7321	0.136171	0.388801	0.864779			Q6UX72	Human	13.0257	13.1749	13.6475	13.5001	13.8062	13.4145	0.290886	0.23151	0.862665			P50570	Human	6.1333	6.6564	6.40625	6.21412	6.48113	6.63303	0.044114	0.799763	0.902984
Q07960	Human	13.6832	14.0371	14.1688	14.1398	14.769	14.5856	0.535118	0.0516614	0.687747			Q6UX73	Human	16.9932	16.3638	15.9202	16.13	17.128	16.5144	0.165025	0.666092	0.951915			P50851	Human	9.48685	9.45524	9.65689	9.49369	9.73626	9.04666	-0.107458	0.570863	0.762575
Q08174	Human	18.4599	18.2891	18.3048	18.1769	18.578	18.3692	0.0234248	0.880135	0.980632			Q6UXB3	Human	17.0257	17.4325	16.6912	16.5438	17.3933	16.3455	-0.288919	0.420459	0.906263			P50895	Human	10.79	10.8093	10.8687	10.931	11.0194	11.0461	0.176147	0.0349664	0.213248
Q08188	Human	13.4921	13.4719	13.5383	13.3136	13.5265	13.4517	-0.0701739	0.575408	0.917535			Q6UXB4	Human	18.1997	18.141	18.1215	18.0728	17.7767	17.7817	-0.277	0.116091	0.742781			P50897	Human	7.61145	7.45399	7.48566	7.66721	7.53322	7.64517	0.098167	0.241696	0.507264
Q08257	Human	16.9979	17.3902	17.1778	17.0768	17.0744	17.0716	-0.114332	0.447632	0.881678			Q6UXB8	Human	19.904	19.4453	19.2789	19.6939	19.3532	19.2602	-0.107009	0.648953	0.948695			P50990	Human	7.7072	7.55827	7.8643	7.74065	8.02714	7.74173	0.126587	0.326729	0.582175
Q08334	Human	15.3559	15.5461	15.2216	15.8403	15.0852	15.5131	0.105009	0.652587	0.941792			Q6UXD5	Human	15.3453	15.1283	15.6515	15.1653	14.5871	15.9798	-0.130924	0.734288	0.969546			P50991	Human	8.53194	8.24764	8.32642	8.34682	8.56107	8.25821	0.0200324	0.86646	0.936342
Q08345	Human	16.3619	16.2007	16.2556	16.3802	16.1988	16.3159	0.025578	0.83921	0.973283			Q6UXG3	Human	20.4976	19.8944	20.288	20.299	20.1296	20.0979	-0.0511929	0.804096	0.977799			P50995	Human	10.1764	10.3026	10.3125	10.3749	10.338	10.2834	0.0682443	0.363002	0.615565
Q08380	Human	20.6084	20.8022	20.87	21.136	20.7978	20.8108	0.154694	0.352048	0.84673			Q6UXI7	Human	14.5627	16.798	12.8779	15.9829	16.6924	14.4092	0.948614	0.406347	0.904178			P51148	Human	7.78124	7.93105	7.84593	7.84754	7.66108	7.81246	-0.0790454	0.362941	0.615565
Q08431	Human	13.1211	13.2192	15.0454	14.1989	14.5582	13.2486	0.206641	0.747625	0.960804			Q6UXI9	Human	16.0638	15.7422	16.3221	14.6153	16.3683	14.7806	-0.787996	0.153259	0.784891			P51149	Human	8.8433	8.6918	8.80056	8.98773	8.94104	8.82719	0.140104	0.117328	0.356994
Q08629	Human	14.9648	14.9819	14.4152	14.8833	14.5742	14.3522	-0.184091	0.443249	0.881678			Q6UY11	Human	17.4532	17.2196	17.0437	17.3491	17.2529	16.9368	-0.059205	0.763701	0.977799			P51159	Human	8.45008	8.42394	8.6262	8.51616	8.43417	8.65419	0.0347691	0.717605	0.850876
Q08722	Human	14.9282	15.1023	15.307	15.2896	15.0901	15.1708	0.0709945	0.645198	0.941267			Q6UY14	Human	17.1872	17.1149	17.6444	16.8379	16.9309	16.9802	-0.399189	0.0760713	0.718743			P51170	Human	8.66113	8.66587	8.50245	8.75169	8.78319	8.85565	0.187025	0.0458096	0.240545
Q08830	Human	14.7639	14.3491	15.8607	13.8702	15.2221	14.1461	-0.578442	0.301344	0.843847			Q6V0I7	Human	15.9745	16.0504	15.7578	15.8324	15.969	15.7246	-0.0855584	0.605097	0.932726			P51178	Human	7.19854	7.13243	6.90053	6.39097	6.91591	6.54792	-0.458899	0.0248942	0.184001
Q09328	Human	14.1731	14.5381	14.6221	14.4668	14.5988	14.4581	0.0634661	0.703729	0.951112			Q6W4X9	Human	14.765	14.1019	14.2216	14.8996	14.5961	14.8818	0.429681	0.0997454	0.742781			P51452	Human	4.98533	4.64286	4.652	4.13496	4.03056	4.79125	-0.441141	0.0903655	0.318227
Q09666	Human	14.0295	14.0365	14.2972	14.013	14.2782	14.2956	0.0745151	0.633257	0.941267			Q6XQN6	Human	15.4811	14.8607	14.7047	15.0103	14.8597	15.0403	-0.0454277	0.852076	0.978561			P51570	Human	7.53006	7.42799	7.48431	7.44276	7.345	7.70153	0.0156438	0.886458	0.948158
Q10469	Human	13.1263	14.5641	13.8391	14.1634	13.0656	11.8089	-0.830523	0.255815	0.823873			Q6YHK3	Human	14.3007	13.3053	13.5228	13.5856	13.7589	13.9396	0.0517835	0.862087	0.978622			P51580	Human	6.73962	6.61594	6.83469	6.88493	6.99784	6.6785	0.123673	0.29014	0.556545
Q10471	Human	14.4106	14.2986	14.0822	14.1587	13.9531	14.5446	-0.0449829	0.824189	0.973071			Q6ZN30	Human	20.3267	18.3684	17.113	19.2775	19.4454	19.5522	0.822381	0.320776	0.893482			P51587	Human	8.79395	8.77132	8.7091	8.69193	8.54822	8.50225	-0.177326	0.0555355	0.264252
Q10588	Human	14.921	13.7099	14.0252	13.6794	14.3362	13.6079	-0.344191	0.385838	0.864629			Q6ZNA5	Human	15.0946	14.8062	15.2773	14.9436	14.8873	14.6891	-0.219339	0.267431	0.88379			P51606	Human	7.02047	7.13808	7.18777	7.46617	7.43165	7.2379	0.263134	0.0252014	0.184561
Q10589	Human	15.6881	14.4451	15.0018	15.0599	14.9645	16.2853	0.391573	0.434959	0.880957			Q6ZQN7	Human	12.0565	14.6699	12.8648	12.1799	12.7512	13.4395	-0.406816	0.579392	0.927027			P51654	Human	11.087	11.0562	11.068	11.1281	11.2287	11.2885	0.144671	0.0756999	0.29712
Q11206	Human	13.7321	13.7942	13.6653	13.9942	13.5475	14.0063	0.118813	0.49987	0.901185			Q6ZSJ9	Human	18.3255	18.3232	18.4285	18.4696	17.9752	18.3401	-0.0974108	0.601597	0.932726			P51665	Human	5.64694	5.31319	5.22985	4.71646	5.03433	4.80005	-0.54638	0.00758377	0.119016
Q12765	Human	12.2088	14.0261	13.8432	13.9987	13.9662	13.2959	0.394235	0.476951	0.896224			Q70SY1	Human	12.0178	13.7306	13.4393	12.8969	13.3188	15.0993	0.70912	0.34795	0.893482			P51674	Human	6.55862	6.66896	6.67192	6.48929	6.60361	6.2316	-0.191669	0.128304	0.3725
Q12794	Human	15.0762	14.7085	14.2177	14.6588	15.3001	15.0114	0.322575	0.285604	0.835139			Q71RC9	Human	17.8938	16.228	16.0826	15.8434	15.3529	16.0547	-0.984443	0.100355	0.742781			P51687	Human	6.79409	6.9135	7.04483	6.74062	6.28734	6.96812	-0.252113	0.210993	0.472347
Q12805	Human	21.7953	21.9819	21.67	21.6153	21.8011	21.759	-0.0905638	0.533558	0.915084			Q71U36;Q9BQE3	Human	15.2031	14.7955	14.5796	14.8546	15.2633	15.2675	0.269071	0.272645	0.885781			P51688	Human	9.93131	9.827	9.90512	9.81028	9.90992	10.0037	0.0201383	0.799842	0.902984
Q12841	Human	15.6402	15.5595	15.6798	15.6096	15.9579	15.4681	0.0520152	0.758943	0.961447			Q7KYR7	Human	18.2286	18.9005	18.2599	18.4749	18.0744	18.3596	-0.160052	0.524533	0.914888			P51693	Human	9.31681	9.46113	9.23306	8.44386	8.13051	9.08211	-0.784835	0.0161396	0.166619
Q12860	Human	18.6388	18.6128	18.6477	18.4437	18.4291	18.5356	-0.163617	0.186024	0.822948			Q7L266	Human	12.5254	13.5025	11.9031	12.0775	12.3529	9.73192	-1.25624	0.153838	0.784891			P51812;Q15349;Q15418	Human	5.87814	5.65115	5.40587	6.07438	6.60471	5.75918	0.501036	0.0751671	0.296313
Q12864	Human	15.5926	15.8669	15.5444	15.4762	15.5463	15.9443	-0.0123512	0.947356	0.996929			Q7L7X3	Human	14.1401	14.3015	13.6566	14.6448	12.0342	13.2849	-0.711459	0.304871	0.889697			P51884	Human	11.4548	11.4249	11.4623	11.6301	11.6675	11.7286	0.228064	0.00932106	0.127414
Q12866	Human	14.7473	16.2075	15.6079	15.6926	16.2413	16.4289	0.600046	0.189477	0.822948			Q7L9L4;Q9H8S9	Human	13.2408	14.0399	13.7902	14.0124	13.2353	12.4918	-0.443741	0.329309	0.893482			P51888	Human	9.9774	9.81057	9.94785	9.95671	10.2645	9.87573	0.120376	0.346859	0.597502
Q12907	Human	23.7425	23.7315	23.6051	23.6121	23.7401	23.8951	0.056066	0.681972	0.948868			Q7LBR1	Human	18.1863	17.1315	18.5673	17.1562	18.1683	18.2162	-0.114788	0.810905	0.977799			P51991	Human	6.73604	6.55851	6.29304	6.00868	6.0526	5.65369	-0.62421	0.0067433	0.116745
Q12913	Human	17.0909	17.1322	17.1901	17.4342	17.1703	17.2268	0.139343	0.313689	0.84673			Q7Z304	Human	13.5048	13.5541	13.6393	13.4278	13.4486	13.7101	-0.0372217	0.813394	0.977799			P52209	Human	6.35048	6.59295	6.66811	6.64427	6.97704	6.05174	0.0205054	0.934158	0.972411
Q12918	Human	12.3897	12.9328	13.0133	12.8755	12.6927	13.0431	0.0918123	0.676121	0.946398			Q7Z3B1	Human	17.5732	17.7315	17.4494	17.369	17.3512	17.6505	-0.127813	0.464084	0.907577			P52272	Human	6.09316	6.00201	5.36426	6.73391	5.80412	5.85525	0.311283	0.354479	0.60755
Q12923	Human	12.0145	12.4194	12.4218	12.8046	12.1884	12.3838	0.173674	0.447313	0.881678			Q7Z3D4	Human	15.629	16.8664	16.0153	14.6976	16.1466	16.0017	-0.554953	0.297529	0.889697			P52565	Human	9.56987	9.64637	9.70594	9.82222	9.70448	9.66299	0.0891682	0.277682	0.542986
Q12929	Human	15.8581	15.9774	16.0228	15.9351	16.0415	15.9897	0.0360252	0.766432	0.961447			Q7Z4F1	Human	18.1822	19.3302	15.6877	18.5022	17.8617	16.9374	0.033736	0.972597	0.990846			P52566	Human	7.4831	7.28802	7.01954	6.94626	7.03184	7.14835	-0.221402	0.140293	0.384814
Q13103	Human	12.6085	12.6981	12.421	12.2404	12.4187	12.2355	-0.277656	0.084715	0.771371			Q7Z4R8	Human	16.4558	16.2547	15.547	16.2587	15.6905	15.6287	-0.226532	0.480207	0.907577			P52758	Human	8.99602	9.05232	9.09814	9.22744	9.03947	8.5876	-0.0973205	0.575891	0.765978
Q13113	Human	15.4312	15.4053	15.1148	15.3375	15.4832	15.213	0.0274451	0.859813	0.977595			Q7Z4W1	Human	16.1219	16.1724	16.4605	15.5872	15.9841	16.1978	-0.328565	0.167374	0.803661			P52788	Human	7.75163	7.54169	7.73976	7.82793	7.5113	7.52493	-0.0563072	0.639699	0.806667
Q13145	Human	16.8089	16.827	16.7966	16.4953	16.879	16.2752	-0.260985	0.195625	0.822948			Q7Z5L0	Human	22.5463	22.4784	22.692	22.5662	22.7026	22.518	0.0233516	0.877284	0.984424			P52790	Human	6.80342	6.57447	6.77679	6.63813	6.6303	6.81361	-0.0242128	0.805293	0.904547
Q13153	Human	12.7594	12.9612	12.803	12.3164	12.853	12.6847	-0.223147	0.24897	0.823873			Q7Z5N4	Human	14.8021	15.1065	15.4264	15.0954	14.6949	14.9706	-0.191352	0.407246	0.904178			P52797	Human	5.36802	5.0998	5.68045	5.29098	5.28186	6.12343	0.182671	0.52122	0.733411
Q13177	Human	12.7118	12.67	12.8978	12.9564	12.8683	12.7403	0.0951737	0.494248	0.897801			Q7Z6A9	Human	15.6051	14.2224	14.9449	14.4139	15.0807	15.1275	-0.0500837	0.902112	0.984424			P52803	Human	5.86906	5.90078	5.6463	5.76387	6.34961	6.30178	0.333041	0.102881	0.331306
Q13183	Human	13.6874	14.1103	13.6034	13.1335	12.8368	13.2732	-0.719206	0.0107707	0.464646			Q7Z7D3	Human	16.7142	16.941	16.0397	14.5108	15.7112	16.5763	-0.965542	0.123169	0.742781			P52823	Human	6.77533	6.92254	6.45428	6.6238	6.54304	6.77517	-0.0700504	0.625222	0.798715
Q13201	Human	18.0658	18.0387	17.8718	18.118	18.1204	18.0601	0.107406	0.397625	0.872761			Q7Z7G0	Human	15.8921	16.708	16.6263	16.7808	16.256	16.5503	0.12026	0.67442	0.955524			P52848	Human	9.07445	8.71279	8.55701	8.77651	8.71591	8.8403	-0.0038398	0.978799	0.990451
Q13228	Human	16.596	16.5439	16.4457	16.4696	16.7082	16.704	0.0987041	0.473352	0.895695			Q7Z7M0	Human	17.0453	17.009	16.9065	17.3143	16.7031	16.6822	-0.0870457	0.696052	0.96137			P52907	Human	7.11695	6.8367	7.05631	7.36208	7.50678	7.16825	0.342387	0.0271907	0.192754
Q13241	Human	13.0589	14.3233	13.9385	13.9002	13.5323	14.5928	0.234866	0.589519	0.922993			Q86SF2	Human	14.7388	15.0748	15.104	15.2126	14.752	15.2467	0.0979105	0.647918	0.948695			P52943	Human	5.99706	6.34178	6.15809	6.0352	6.41227	6.32904	0.0931937	0.51371	0.728022
Q13261	Human	17.8134	17.7021	17.5628	13.2316	17.5001	17.069	-1.75921	0.166709	0.81442			Q86SQ4	Human	14.3661	14.7069	14.1266	14.4441	14.1385	14.3862	-0.0769193	0.71461	0.964677			P53004	Human	7.50551	7.32694	7.14432	7.59611	7.59732	7.27227	0.162977	0.26681	0.535221
Q13291	Human	15.0417	15.2121	14.7845	15.0995	15.2424	14.9159	0.0731513	0.674742	0.946398			Q86T13	Human	18.2195	18.4544	18.2599	18.6323	18.1116	18.2812	0.0304499	0.875877	0.984424			P53041	Human	3.26585	3.33881	3.23815	3.51541	3.01446	3.75079	0.145952	0.460597	0.684604
Q13308	Human	15.5509	15.4079	15.8851	16.2345	15.7555	15.8233	0.323114	0.155757	0.807923			Q86TH1	Human	15.6766	15.7178	15.8119	15.5447	15.6423	15.5243	-0.164971	0.268436	0.88379			P53396	Human	7.87323	7.83291	7.75619	7.1329	7.40855	7.29173	-0.543049	0.000840897	0.0474656
Q13332	Human	17.4174	17.2376	17.2993	17.2503	17.1625	17.2774	-0.0880148	0.482897	0.896224			Q86UD1	Human	16.2943	16.2438	16.1756	16.3005	16.5074	16.1432	0.0791242	0.630264	0.943787			P53621	Human	15.1951	15.1652	15.3009	15.2166	15.2019	15.1617	-0.0270046	0.697546	0.837457
Q13404	Human	15.3619	15.6498	15.6375	15.619	15.833	15.4357	0.0794684	0.639281	0.941267			Q86UN2	Human	14.7411	15.4965	14.8138	15.1587	14.4141	14.6991	-0.259799	0.40302	0.904178			P53634	Human	11.6013	11.408	11.6332	11.713	11.7626	11.795	0.209346	0.0422443	0.234104
Q13421	Human	16.0774	16.2143	16.4056	16.0422	16.2675	15.9954	-0.130704	0.412058	0.878349			Q86UN3	Human	18.0717	17.9207	18.2849	18.4154	17.8899	18.1024	0.0434363	0.832221	0.977799			P53680	Human	7.28458	7.07971	7.22608	7.54035	7.33438	6.92774	0.0706998	0.679617	0.829341
Q13443	Human	14.5693	14.2605	14.1113	14.5649	14.0243	14.5639	0.0706469	0.750747	0.960804			Q86UP0	Human	20.3856	19.2652	19.7021	19.4343	19.338	19.8108	-0.256632	0.442745	0.907577			P53801	Human	8.56302	8.66058	8.51575	8.41139	9.4092	8.4711	0.184115	0.518446	0.732043
Q13445	Human	14.9544	15.4626	14.9916	15.3631	15.1275	15.2627	0.114937	0.545771	0.916377			Q86UX2	Human	13.715	13.036	13.3234	12.5501	13.6042	13.1998	-0.240086	0.479314	0.907577			P53990	Human	10.9167	10.8828	10.8444	10.6988	10.596	10.4748	-0.29142	0.00940878	0.127414
Q13449	Human	16.0411	15.772	16.4874	16.5949	15.984	15.857	0.0451012	0.874721	0.980632			Q86V85	Human	15.68	16.6086	16.9563	16.273	16.2566	16.2019	-0.171073	0.623686	0.94085			P54108	Human	7.56454	7.24014	7.13184	7.21146	7.44117	7.43677	0.0509582	0.71586	0.850668
Q13477	Human	18.4446	18.7303	18.4614	18.8286	18.2227	18.2493	-0.11189	0.609437	0.928111			Q86VB7	Human	15.8791	16.406	15.8891	15.7268	16.061	15.7557	-0.210227	0.350038	0.893482			P54289	Human	9.41314	9.31326	9.32283	9.56698	9.45378	9.61857	0.196702	0.0348767	0.213248
Q13508	Human	19.4707	19.5677	19.5926	19.416	19.3253	19.3003	-0.196474	0.135018	0.804101			Q86VH2	Human	16.9252	16.8534	16.7988	13.9958	14.7357	14.4755	-2.45678	2.24e-05	0.0197611			P54578	Human	6.78267	6.86924	7.03785	7.15508	6.88608	7.11722	0.156205	0.192218	0.450243
Q13510	Human	19.0651	19.4604	19.4508	19.1914	19.2632	19.2226	-0.0997177	0.533869	0.915084			Q86VN1	Human	12.9112	12.3002	12.9711	13.234	12.3385	12.9755	0.121886	0.700363	0.96137			P54652	Human	8.14801	8.20474	8.31458	8.05294	8.49958	8.30692	0.0640349	0.625694	0.798715
Q13561	Human	12.4721	13.5668	13.8124	13.9843	13.6612	12.8235	0.205923	0.665432	0.946269			Q86VP6	Human	14.082	12.6137	12.9558	12.4533	12.4303	13.565	-0.400949	0.436537	0.907577			P54707	Human	6.57747	6.45037	6.55397	6.44457	6.45639	6.79718	0.038778	0.743332	0.869244
Q13563	Human	12.035	13.0039	14.2539	15.4751	14.332	14.175	1.56312	0.0486116	0.681193			Q86VZ4	Human	13.7962	14.397	14.5416	14.1529	13.5853	13.4878	-0.502952	0.119089	0.742781			P54709	Human	6.53102	6.82605	6.77345	6.58087	7.11914	6.59999	0.0564925	0.750018	0.870913
Q13591	Human	14.7729	14.9931	14.9956	14.3885	15.2485	14.6695	-0.151779	0.551206	0.917535			Q86WA6	Human	19.664	18.8694	19.3384	19.2242	18.4825	18.8529	-0.437396	0.171297	0.803661			P54725	Human	6.8096	7.44848	7.2167	6.63099	7.50405	7.76628	0.142177	0.672206	0.824916
Q13621	Human	17.9701	17.7867	18.0346	17.8612	17.8421	17.7535	-0.111568	0.406425	0.878349			Q86X29	Human	14.1747	14.7184	14.0326	14.2417	14.4731	14.7794	0.189538	0.467823	0.907577			P54727	Human	7.79525	7.99519	7.76396	7.6794	7.67511	7.52693	-0.224318	0.0467507	0.243384
Q13740	Human	13.8059	14.2527	14.2729	13.8455	14.1252	13.6418	-0.239663	0.275707	0.823873			Q86XT2	Human	16.1876	16.0336	16.2554	16.5937	16.7285	16.4157	0.420452	0.0351263	0.614884			P54753	Human	10.5879	10.78	10.6281	10.7216	10.6943	10.7043	0.0413849	0.592746	0.774881
Q13753	Human	15.6191	15.2589	15.5679	16.0525	16.0638	16.5983	0.756198	0.00998733	0.461559			Q86Y38	Human	18.1665	17.7925	18.3072	18.4045	17.8737	17.9053	-0.0275824	0.906313	0.984857			P54760	Human	10.7587	10.6647	10.5927	10.6316	10.6638	10.8893	0.0561819	0.572771	0.762575
Q13822	Human	14.0433	14.0846	14.04	13.6486	14.0642	14.4071	-0.0159932	0.941415	0.996605			Q86YD3	Human	14.6764	15.2125	14.055	14.0272	14.7822	14.7267	-0.135923	0.714674	0.964677			P54764	Human	8.54249	8.2951	8.41739	8.41516	8.33495	8.23561	-0.0897589	0.358806	0.612369
Q13873	Human	17.65	17.7033	16.7114	17.1579	17.6615	17.5225	0.0923928	0.775475	0.961447			Q86YQ8	Human	14.5247	14.7967	14.3914	15.2202	14.073	14.2304	-0.063087	0.85412	0.978561			P54793	Human	7.6119	7.50577	7.65593	7.84035	7.99284	7.75164	0.27041	0.0206452	0.174433
Q13938	Human	14.9466	14.6415	15.054	15.2011	14.7408	15.4095	0.23643	0.320199	0.84673			Q86YT9	Human	13.4547	16.2317	14.4696	13.2973	13.4435	14.7759	-0.879775	0.2906	0.889697			P54802	Human	11.9778	12.0353	11.9777	12.0608	12.1635	12.1099	0.114489	0.116422	0.355008
Q13939	Human	14.8946	15.6053	16.221	14.7638	14.8695	13.4629	-1.20823	0.0512163	0.687747			Q8IUK5	Human	15.0405	14.8395	15.1887	14.8394	14.4476	14.5725	-0.403061	0.0625596	0.685865			P54803	Human	8.23101	8.26658	8.20608	8.22015	8.41588	8.30799	0.0801195	0.316599	0.577797
Q14002	Human	13.7492	13.9752	14.3265	14.6105	14.3745	13.839	0.257706	0.351322	0.84673			Q8IUL8	Human	19.3009	18.9865	18.7793	18.9887	19.0527	18.9946	-0.0102483	0.955816	0.990846			P54819	Human	6.73641	6.22904	6.45673	6.37773	6.10304	6.37567	-0.18858	0.254854	0.525552
Q14019	Human	18.0514	17.8576	18.1373	18.0665	17.8929	18.0979	0.00364491	0.979487	0.997965			Q8IV08	Human	18.686	18.698	18.4015	18.4212	18.1489	18.6824	-0.177672	0.394805	0.900664			P54826	Human	8.93953	9.35986	9.42747	9.50393	9.42336	9.13767	0.1127	0.512709	0.727855
Q14108	Human	15.6016	15.6472	15.3406	15.4165	15.5829	15.4869	-0.0343827	0.81064	0.966466			Q8IV33	Human	16.1021	16.101	16.0318	16.4565	17.1008	16.9324	0.75161	0.00916962	0.479628			P54920	Human	5.76678	5.91087	6.0573	6.1434	5.97364	6.32158	0.234555	0.0960698	0.323349
Q14112	Human	16.4803	16.6685	16.6811	15.932	16.3852	16.7409	-0.257297	0.29705	0.843467			Q8IWA5	Human	15.5679	16.3196	15.9184	16.009	15.7288	15.5109	-0.185726	0.476491	0.907577			P55000	Human	13.7595	13.8664	13.6618	13.9454	14.2841	14.1883	0.376694	0.0133315	0.151091
Q14116	Human	13.677	13.4197	13.2851	13.9108	13.653	13.0359	0.0726657	0.785582	0.962091			Q8IWU5	Human	21.6232	21.5109	21.3916	21.2921	21.2632	21.5587	-0.13723	0.418549	0.906263			P55001	Human	5.77712	5.97872	5.85078	6.18304	6.40811	6.37441	0.45298	0.00255822	0.0783475
Q14117	Human	14.2719	14.0727	14.6499	14.1607	14.3614	14.46	-0.00411855	0.98329	0.997965			Q8IX04	Human	15.0556	14.8819	14.9742	14.3046	15.1746	15.1933	-0.0797673	0.77785	0.977799			P55010	Human	8.74478	8.53947	8.87847	8.50003	8.4431	8.8788	-0.113596	0.468444	0.690606
Q14118	Human	18.7062	18.7588	18.493	18.8285	18.7189	18.8851	0.158202	0.27331	0.823873			Q8IXL6	Human	18.7755	18.6723	18.989	18.5049	18.8454	18.7056	-0.127017	0.478546	0.907577			P55017	Human	9.62416	9.52773	9.57663	9.79537	9.79352	9.79153	0.217303	0.0107708	0.135442
Q14126	Human	16.7761	16.6885	17.2723	16.6223	16.921	17.417	0.0744593	0.786882	0.962091			Q8IY95	Human	14.9611	14.612	13.129	13.0265	13.9181	14.1476	-0.536661	0.359036	0.898657			P55058	Human	7.9414	7.87327	7.75603	7.78781	7.84139	7.82821	-0.0377638	0.618622	0.795436
Q14165	Human	14.2081	14.2989	14.1767	14.299	14.6033	14.2378	0.152106	0.3306	0.84673			Q8IYS5	Human	19.8246	19.5515	19.4938	19.6135	19.5525	19.5685	-0.0451221	0.777828	0.977799			P55060	Human	13.0162	13.0497	12.9523	12.9305	12.9964	12.9905	-0.0335881	0.61122	0.789045
Q14194	Human	15.9357	16.2382	15.6627	15.9865	16.6884	16.2709	0.369722	0.174433	0.822948			Q8IZA0	Human	16.4719	16.3568	16.7473	17.2165	16.4238	16.0715	0.0452787	0.889956	0.984424			P55072	Human	6.9705	6.84519	6.90466	6.84567	7.1901	7.20207	0.172497	0.177921	0.437459
Q14204	Human	12.4558	11.7343	12.012	12.0823	11.4202	11.8277	-0.290632	0.300298	0.843847			Q8IZF2	Human	15.2777	15.4895	14.8463	15.7639	15.7631	15.3241	0.412504	0.122332	0.742781			P55084	Human	5.05314	5.19598	5.04246	4.83456	5.23891	4.92971	-0.0961326	0.453101	0.680714
Q14210	Human	20.003	20.085	20.1188	18.0651	20.2447	19.937	-0.653316	0.294222	0.84144			Q8IZP9	Human	14.6788	14.8307	15.4459	14.8575	15.225	14.6444	-0.0762011	0.783097	0.977799			P55103	Human	6.0664	5.69881	6.03303	6.55587	6.44933	6.1173	0.441424	0.0272123	0.192754
Q14242	Human	14.9504	14.6257	14.8949	15.0694	15.1992	15.3606	0.386073	0.0428715	0.671228			Q8N0V4	Human	13.0254	12.6629	13.6042	13.6154	12.5796	12.6822	-0.138401	0.718306	0.965752			P55107	Human	7.99027	7.76905	8.02373	7.52032	7.98977	7.82973	-0.147744	0.331407	0.58519
Q14247	Human	13.9194	14.3277	14.0421	14.2451	14.562	14.0744	0.197458	0.329864	0.84673			Q8N0V5	Human	13.8422	14.1544	14.4015	13.8389	13.9599	14.0346	-0.188268	0.354543	0.898657			P55209	Human	4.32786	4.58791	4.99699	5.08148	5.13289	5.26769	0.523099	0.0224544	0.178064
Q14254	Human	14.3161	14.1115	13.9772	13.3761	14.0703	14.0478	-0.303539	0.23352	0.823873			Q8N114	Human	21.4032	20.9819	21.2595	20.8714	20.9401	21.2665	-0.188827	0.356047	0.898657			P55210	Human	7.2895	6.99894	7.00241	6.63677	6.94822	7.33361	-0.124081	0.534629	0.740525
Q14314	Human	15.8182	15.9084	15.9431	15.311	15.6607	15.4763	-0.407224	0.0254736	0.646524			Q8N126	Human	16.4257	16.502	16.5516	16.5144	16.7197	16.5339	0.0962154	0.522453	0.914551			P55259	Human	9.36663	9.15872	9.24949	9.25351	9.35658	9.43255	0.0892662	0.333228	0.58651
Q14315	Human	18.0694	17.9627	18.1485	17.6942	18.0885	17.9623	-0.145209	0.367348	0.85497			Q8N257	Human	13.8911	12.9948	12.3588	12.51	12.3038	12.6115	-0.606479	0.164772	0.803661			P55268	Human	9.16933	9.03911	9.04046	9.24722	9.27292	9.26325	0.178166	0.0349367	0.213248
Q14318	Human	17.3566	15.5827	15.1215	14.6813	16.2376	17.2136	0.0238802	0.977951	0.997965			Q8N271	Human	16.2472	16.3978	16.2261	16.3808	16.07	16.2825	-0.045936	0.775706	0.977799			P55283	Human	6.8585	6.95552	6.89328	6.97863	6.69784	6.7659	-0.0883129	0.368893	0.618536
Q14344	Human	13.9415	13.9396	13.5906	13.6488	14.6585	14.3528	0.396119	0.211664	0.823873			Q8N2G4	Human	12.3488	15.2361	14.751	14.6023	15.2333	15.3123	0.937302	0.255317	0.874453			P55285	Human	10.4058	10.4926	10.3687	10.5391	10.6781	10.5158	0.15532	0.0835218	0.306585
Q14393	Human	16.847	16.7199	16.709	16.934	16.6404	16.8575	0.052008	0.70923	0.951112			Q8N2S1	Human	19.4773	19.3286	19.1621	19.648	19.6357	19.5662	0.293954	0.0947045	0.742781			P55286	Human	9.15524	8.99294	9.06146	8.94254	8.98331	8.93293	-0.116955	0.138156	0.382198
Q14432	Human	15.3738	14.7846	15.3497	15.3974	15.5426	15.538	0.323295	0.146484	0.807786			Q8N307	Human	17.8812	18.3894	17.5084	17.6749	17.8189	17.8006	-0.161556	0.532117	0.914888			P55287	Human	10.1997	10.0647	10.0677	10.1622	10.1394	10.3274	0.098984	0.270753	0.537407
Q14508	Human	22.9107	22.7968	22.6839	22.7	22.345	22.8988	-0.149185	0.433901	0.880957			Q8N335	Human	12.9824	13.6041	13.5881	14.1929	13.2935	13.8074	0.373031	0.251091	0.868321			P55290	Human	14.626	14.6262	14.6625	14.7324	14.7648	14.7162	0.0995696	0.13475	0.37779
Q14515	Human	17.3737	17.0724	17.2774	17.1485	17.0646	17.2518	-0.0862291	0.54889	0.917535			Q8N386	Human	16.2331	14.017	17.1139	17.0214	15.6923	16.3445	0.564749	0.510596	0.912485			P55291	Human	8.74981	8.68998	8.64905	8.67761	8.74454	8.75229	0.0285319	0.668879	0.822491
Q14525	Human	12.5604	11.6306	13.4992	13.9049	12.7084	13.8394	0.920815	0.148038	0.807786			Q8N392	Human	11.7126	12.4133	12.035	12.1456	12.5533	12.5019	0.346627	0.18245	0.803661			P55327	Human	6.9449	6.99078	6.61017	6.00798	6.97743	7.07207	-0.162789	0.602066	0.782053
Q14574	Human	15.16	14.7968	14.717	15.4154	15.1223	15.0234	0.29574	0.154464	0.807923			Q8N3J6	Human	16.2156	16.6662	16.3108	16.557	16.1481	16.1816	-0.10199	0.626118	0.941549			P55774	Human	5.37267	5.17303	5.45758	5.25205	5.01739	4.3991	-0.444911	0.0923502	0.319341
Q14624	Human	21.2603	21.5398	21.2553	21.8002	21.1275	21.3988	0.0903909	0.677146	0.946398			Q8N436	Human	14.5737	14.5757	13.9584	14.0841	14.2603	14.6471	-0.0387671	0.880581	0.984424			P55786	Human	7.58118	7.46721	7.46651	7.70979	7.72501	7.64056	0.186818	0.0310259	0.203351
Q14651	Human	13.1721	13.4015	12.4967	12.8469	13.1358	12.8401	-0.0824952	0.760758	0.961447			Q8N474	Human	15.3063	14.1736	14.2108	13.8836	13.447	12.9893	-1.12359	0.0254022	0.560296			P55854;P61956;Q6EEV6	Human	7.51226	7.22729	7.08997	7.28288	7.66464	7.55027	0.222756	0.178544	0.437907
Q14696	Human	14.0403	14.3564	14.0339	14.7143	14.4335	13.7926	0.169907	0.540764	0.915122			Q8N4F0	Human	15.2518	14.9927	14.8246	14.8035	14.5256	14.443	-0.432325	0.0561457	0.685865			P55884	Human	7.02628	6.69572	6.73747	6.44966	6.76626	6.38559	-0.285988	0.0832899	0.306147
Q14697	Human	15.2691	15.0155	15.4478	15.4578	15.2204	15.3169	0.0875579	0.599175	0.926874			Q8N5I2	Human	14.6931	15.3177	14.7921	15.1924	15.1552	14.7125	0.0857197	0.728915	0.969546			P55899	Human	6.25469	6.40058	6.35094	6.68025	6.85059	7.13182	0.552152	0.00422004	0.0975768
Q14703	Human	14.1781	14.388	14.4857	14.5221	14.1167	14.5644	0.0504747	0.781796	0.961586			Q8N6Q3	Human	18.4454	18.5555	17.9062	18.2824	18.6973	18.3278	0.133453	0.58401	0.929658			P55957	Human	9.17386	9.20897	9.17563	9.41214	9.44331	9.48115	0.259383	0.00427317	0.0976725
Q14764	Human	13.1072	13.8318	13.6281	13.1526	13.8782	13.757	0.0735871	0.798673	0.965567			Q8N8N7	Human	14.2384	14.1238	13.8325	13.7606	14.1411	13.7958	-0.165749	0.410892	0.904178			P56159	Human	9.79512	9.94895	10.0242	10.1274	10.1426	10.0802	0.193994	0.0493227	0.249828
Q14766	Human	16.5929	16.775	16.861	17.1459	17.1243	17.076	0.372436	0.024887	0.646524			Q8N8Z6	Human	13.9414	14.4373	14.6257	13.6113	14.3519	14.6284	-0.137625	0.681627	0.961236			P56199	Human	4.77014	4.98757	4.73386	4.87553	5.10922	4.64691	0.0466941	0.74479	0.870202
Q14767	Human	19.7039	19.8261	19.6764	19.8252	19.8974	20.0922	0.202813	0.169539	0.822169			Q8N9N7	Human	16.0656	16.4717	15.6216	16.1901	16.2108	13.9361	-0.607303	0.383938	0.898657			P56278	Human	6.89181	7.25271	6.99681	7.23256	7.3756	7.52193	0.329587	0.0357749	0.213863
Q14847	Human	15.3456	15.4049	15.3253	15.2767	15.2549	15.6383	0.0313524	0.839348	0.973283			Q8NAC3	Human	13.425	12.6452	12.2049	11.6379	12.6898	12.3104	-0.545686	0.218235	0.842826			P56385	Human	5.987	6.29238	5.46324	6.29576	5.798	5.16987	-0.159662	0.647454	0.810401
Q14894	Human	15.172	15.5781	15.5136	15.3877	15.1726	15.2977	-0.135271	0.420155	0.879429			Q8NBJ4	Human	19.6575	19.9403	19.8032	19.487	19.8145	19.565	-0.17818	0.319149	0.893482			P56537	Human	10.8009	10.9098	10.8692	10.8518	10.8777	10.8944	0.0146689	0.821335	0.913462
Q14914	Human	16.8582	16.8029	16.6033	16.6809	16.6492	17.0718	0.0458296	0.791835	0.963699			Q8NBS9	Human	18.9644	18.2293	14.2019	16.9753	15.4032	16.5311	-0.828679	0.531094	0.914888			P56975	Human	4.71914	4.88165	4.40326	4.60219	3.63423	4.94402	-0.274539	0.450533	0.680631
Q14956	Human	16.5589	16.5565	16.5553	16.3655	16.3554	16.4611	-0.162918	0.186763	0.822948			Q8NC42	Human	15.3789	15.6222	15.3134	15.1921	14.7668	14.8497	-0.501964	0.0315981	0.581931			P57087	Human	6.3838	6.56381	6.59041	6.80019	6.87224	6.89925	0.344546	0.00483632	0.102772
Q14974	Human	13.1912	13.1187	13.3116	13.4021	13.2669	13.3723	0.139902	0.28851	0.839716			Q8NC54	Human	16.6434	16.2611	16.1097	15.6436	14.9787	15.8628	-0.843035	0.0223894	0.552609			P57105	Human	5.21801	4.99065	4.95762	4.50013	5.63626	4.34945	-0.226816	0.527734	0.737256
Q14982	Human	18.902	18.594	18.538	18.5324	18.5187	19.1534	0.0568268	0.806265	0.966325			Q8NCC3	Human	16.139	16.1216	16.0131	16.1479	15.8479	15.9853	-0.0975172	0.537765	0.917702			P57735	Human	7.38812	7.72093	7.41106	7.63681	7.65236	7.61281	0.127294	0.263533	0.53468
Q15043	Human	14.2705	14.5375	14.4036	14.6504	14.3632	14.4476	0.0832254	0.577982	0.917535			Q8NCW5	Human	15.6113	16.3507	14.7774	15.6484	16.3265	15.2869	0.174104	0.715701	0.964677			P57739	Human	5.28283	5.01174	5.06901	5.33652	5.75834	5.60983	0.44704	0.0143165	0.157561
Q15113	Human	20.3221	20.2112	20.0064	20.2394	20.1471	20.3352	0.0606844	0.674341	0.946398			Q8NDA2	Human	17.4152	17.4723	17.4634	17.1128	17.2101	17.1126	-0.305108	0.0586324	0.685865			P58062	Human	6.76758	7.03409	6.83276	6.84814	6.45443	6.52346	-0.269471	0.0824601	0.306147
Q15116	Human	16.4669	16.3198	16.0938	16.0644	16.1659	16.2822	-0.122674	0.437213	0.880957			Q8NFJ5	Human	15.6884	15.3543	15.3042	15.4328	15.3386	15.4337	-0.0472691	0.781074	0.977799			P58401;Q9P2S2	Human	6.53147	5.9704	6.30931	6.34967	6.51456	6.52458	0.192546	0.245918	0.512173
Q15185	Human	15.1429	14.8591	11.971	12.3216	14.2311	12.9839	-0.812131	0.427282	0.879458			Q8NFT8	Human	17.2082	18.6556	18.8868	17.656	17.9062	17.8711	-0.439095	0.359854	0.898657			P58499	Human	9.37894	9.37017	9.58871	9.48411	9.35723	9.42826	-0.022736	0.79908	0.902984
Q15223	Human	17.022	16.8425	17.4994	17.4824	17.2392	17.0298	0.129168	0.578613	0.917535			Q8NFU4	Human	20.4633	19.177	19.054	19.7765	19.8555	20.1582	0.365335	0.388683	0.898657			P58546	Human	4.72999	5.29178	5.54005	5.8758	5.90759	5.99146	0.737679	0.0105136	0.13363
Q15257	Human	15.1788	15.3536	15.2757	14.8201	15.4676	14.5384	-0.327345	0.242204	0.823873			Q8NFZ8	Human	20.2098	20.6426	20.0941	20.3258	20.101	20.3215	-0.0661073	0.745555	0.975541			P59665;P59666	Human	11.5915	11.5109	11.5289	11.6316	11.7165	11.6445	0.120448	0.102924	0.331306
Q15262	Human	15.9132	15.7475	16.1377	16.2249	16.007	15.98	0.137815	0.406032	0.878349			Q8NHJ6	Human	16.3292	15.9207	16.0391	16.3269	15.7837	16.3871	0.0695696	0.764999	0.977799			P59998	Human	8.61055	8.32467	8.30038	8.52432	8.55853	8.44183	0.0963639	0.3794	0.624922
Q15274	Human	16.5475	16.6531	15.6088	16.0664	16.1613	15.8186	-0.254384	0.433959	0.880957			Q8NHL6	Human	14.5701	15.441	13.4279	16.5248	14.4031	15.5781	1.02234	0.187085	0.810703			P60022	Human	9.65088	7.29942	7.49738	7.61505	5.15154	10.3301	-0.450319	0.750202	0.870913
Q15286	Human	12.7977	12.8184	13.5947	13.3181	12.538	10.4996	-0.951737	0.239397	0.823873			Q8NHP8	Human	17.239	17.8922	17.7208	17.6003	17.4058	17.6748	-0.0570127	0.797252	0.977799			P60033	Human	5.79525	5.76714	4.27291	5.67253	5.55512	6.02083	0.471062	0.309022	0.576106
Q15293	Human	14.2071	14.3585	14.1585	14.4282	14.5707	14.1722	0.149033	0.361168	0.848746			Q8TAB3	Human	15.3544	15.6068	14.92	15.3701	15.0323	14.7785	-0.233424	0.380526	0.898657			P60174	Human	10.7483	10.6483	10.7885	10.7609	11.0465	10.781	0.134413	0.221488	0.484128
Q15303	Human	13.88	14.5227	14.3384	14.9064	13.6094	14.5096	0.0947465	0.804697	0.96624			Q8TB96	Human	16.2966	16.1521	15.8926	16.1322	15.9377	15.8987	-0.124239	0.491218	0.907577			P60660	Human	8.01467	7.78265	8.13899	8.11362	8.04281	8.058	0.092707	0.400065	0.640104
Q15323	Human	13.6455	14.7378	14.2836	13.037	12.892	14.3415	-0.798831	0.140318	0.804101			Q8TBP5	Human	18.8707	19.2222	17.7651	18.7109	19.0867	17.123	-0.312481	0.626279	0.941549			P60709;P63261	Human	13.7953	13.5516	13.6048	13.6818	13.5493	13.6115	-0.0364003	0.691144	0.83422
Q15365	Human	15.3325	14.982	15.2149	14.6023	15.5494	15.8839	0.168768	0.639373	0.941267			Q8TCD5	Human	15.5729	15.6489	16.0666	15.7873	13.8628	15.6404	-0.665918	0.251024	0.868321			P60866	Human	5.40257	4.80026	5.04538	5.31206	5.97618	5.40057	0.480204	0.077092	0.298279
Q15366	Human	13.3515	14.7583	12.696	13.0308	14.6835	15.2515	0.719994	0.371981	0.858864			Q8TCT8	Human	15.9045	16.0576	15.9417	15.8081	15.2329	16.0102	-0.284187	0.26032	0.880747			P60900	Human	8.35107	8.13729	8.15906	8.55618	8.84018	8.73565	0.494865	0.00279428	0.0791538
Q15370	Human	14.6009	14.2905	15.715	14.8137	15.1531	14.8907	0.083693	0.832586	0.973283			Q8TCZ2	Human	15.5421	15.865	14.9964	15.5694	15.8298	15.3398	0.111837	0.687997	0.96137			P60903	Human	8.43234	8.49356	8.62357	8.49022	8.74254	8.53927	0.0741887	0.464945	0.68731
Q15375	Human	16.6225	16.7908	16.7791	16.8752	17.0297	16.9013	0.204584	0.142495	0.804101			Q8TDQ0	Human	20.3	20.4419	20.3337	20.5311	19.9228	20.4767	-0.0483482	0.820985	0.977799			P60953	Human	9.11634	9.02105	8.90504	8.87733	8.94222	8.84572	-0.125722	0.156624	0.405732
Q15397	Human	14.716	15.3358	14.7163	14.3504	14.7265	14.9155	-0.258606	0.325372	0.84673			Q8TDY8	Human	15.432	15.0961	14.8213	14.4538	14.8173	14.4802	-0.532696	0.0449596	0.647002			P60981	Human	6.39212	6.1532	6.81043	6.72009	6.35653	6.43671	0.0525265	0.788272	0.89524
Q15435	Human	13.3282	12.8992	11.9488	12.9285	12.1131	12.5666	-0.189364	0.652544	0.941792			Q8TE68	Human	14.3332	13.6678	13.6946	14.265	13.6319	13.5916	-0.0690529	0.811948	0.977799			P60983	Human	7.36255	6.81817	6.96996	7.21972	7.41867	7.34626	0.277992	0.111782	0.346295
Q15485	Human	17.8725	17.8151	17.9429	17.6743	18.048	17.1192	-0.262984	0.327759	0.84673			Q8TEP8	Human	14.1315	13.1687	14.2206	15.7297	15.0759	14.6969	1.32724	0.0127634	0.501591			P61006	Human	6.34741	6.16435	6.20737	6.0375	6.1129	6.23605	-0.110894	0.240486	0.505503
Q15493	Human	13.7805	13.9255	14.0631	14.2229	13.7722	13.7218	-0.0173865	0.92649	0.995605			Q8TER0	Human	14.6741	15.2329	15.4046	15.7761	14.5143	14.3491	-0.224009	0.613844	0.936635			P61018	Human	7.21076	6.88062	6.91925	6.67563	7.25761	6.6891	-0.129429	0.509256	0.725542
Q15517	Human	15.2134	15.4236	15.2699	15.3329	15.3414	15.5942	0.120534	0.412692	0.878349			Q8TF66	Human	14.5479	14.3299	14.1915	14.3297	14.5841	14.8039	0.216131	0.293471	0.889697			P61019	Human	7.5342	7.4518	7.53584	7.43468	7.77638	7.41285	0.0340244	0.772146	0.886859
Q15599	Human	14.0635	13.8186	13.8003	13.9668	13.659	13.3189	-0.245911	0.262274	0.823873			Q8WTX9	Human	14.601	14.8547	14.1806	12.87	14.1575	13.8909	-0.905974	0.0502894	0.673573			P61020	Human	6.47824	6.55963	6.51663	6.25558	6.23382	5.68021	-0.461634	0.0290919	0.19932
Q15746	Human	18.5456	19.1479	18.7837	17.4921	18.6071	18.9046	-0.491127	0.259803	0.823873			Q8WU39	Human	14.953	14.6721	14.3126	14.6538	14.2883	13.1074	-0.629344	0.184817	0.808436			P61026	Human	4.84363	4.57381	4.54535	5.29644	4.79841	4.94758	0.359881	0.055015	0.264252
Q15819	Human	14.2258	14.391	14.8381	14.4136	14.4732	14.5203	-0.0159526	0.934112	0.995707			Q8WUM4	Human	18.1641	18.1585	18.0904	18.0871	18.0924	17.9815	-0.0839782	0.550987	0.917702			P61077;P62837	Human	8.47004	8.36725	8.34724	8.13666	7.92867	8.29713	-0.27402	0.0420786	0.234104
Q15828	Human	21.492	21.4968	21.7041	21.6277	21.7395	21.8352	0.169839	0.239032	0.823873			Q8WUT4	Human	16.0782	15.4598	15.67	16.0503	15.8423	15.5877	0.0907611	0.696041	0.96137			P61086	Human	7.39225	7.23844	7.17631	6.87967	7.41294	7.40379	-0.0368639	0.82667	0.915504
Q15831	Human	14.4402	14.3367	13.339	14.6921	14.8343	14.7148	0.708429	0.0615653	0.71429			Q8WV92	Human	14.2897	15.7697	15.3437	16.3769	13.8788	15.2053	0.0193097	0.978516	0.990846			P61088	Human	8.31365	8.20298	8.31205	8.1886	7.93765	8.04964	-0.217595	0.0440127	0.237933
Q15833	Human	12.8972	13.5459	13.9381	13.1854	13.714	13.6858	0.068017	0.830659	0.973283			Q8WVN6	Human	20.6358	20.9195	20.9501	21.1361	21.0371	21.2406	0.302811	0.103248	0.742781			P61106	Human	7.84354	7.73192	7.59117	7.83608	7.86818	7.88334	0.140322	0.136475	0.380274
Q15846	Human	13.885	14.2866	14.4933	13.3366	13.4984	14.2911	-0.512904	0.139994	0.804101			Q8WVQ1	Human	15.257	15.3868	15.3395	15.1811	15.1454	14.8483	-0.269543	0.134784	0.758833			P61158	Human	7.6649	7.48897	7.59493	7.64421	7.80584	7.65309	0.118113	0.195405	0.452812
Q15847	Human	15.5731	15.9491	15.1924	15.3968	15.2209	16.206	0.0363764	0.914232	0.994668			Q8WW52	Human	16.2196	16.1267	16.2392	16.0936	15.8149	15.8054	-0.29053	0.102443	0.742781			P61160	Human	8.58026	8.78167	8.44974	8.67706	8.77251	8.04802	-0.104693	0.630532	0.8033
Q15848	Human	13.2589	10.6019	12.1467	14.3127	15.051	13.9226	2.42628	0.0130421	0.525371			Q8WWA0	Human	17.4784	17.5886	17.5624	17.5905	17.1792	17.4288	-0.14363	0.409941	0.904178			P61204;P84077	Human	9.27734	9.03781	9.14722	9.245	9.31717	9.24442	0.114741	0.206955	0.469098
Q15904	Human	16.0137	16.3734	16.561	16.4929	16.5618	16.3586	0.155099	0.411325	0.878349			Q8WWQ8	Human	16.5763	16.3919	15.4275	15.3156	15.698	14.162	-1.07336	0.066905	0.696495			P61224	Human	9.3269	9.36743	9.42406	9.69766	9.68999	9.46734	0.245532	0.0278925	0.194468
Q15907	Human	16.1589	15.7742	15.9588	16.0679	15.2773	16.3431	-0.0678583	0.826552	0.973283			Q8WWV6	Human	15.7354	15.7672	15.9023	16.0412	15.5765	15.8245	0.0124334	0.944841	0.990846			P61225	Human	8.1805	8.05801	8.24057	8.05043	8.01976	7.80788	-0.200335	0.0753096	0.296443
Q16270	Human	20.6826	20.5985	20.8117	20.7656	20.9549	21.0335	0.220383	0.151712	0.807923			Q8WWZ8	Human	15.0542	14.3237	14.6869	13.9021	14.2363	14.3463	-0.526682	0.0669707	0.696495			P61421	Human	8.94632	8.88078	8.90504	9.05068	9.10406	8.97962	0.13407	0.082946	0.306147
Q16348	Human	15.2126	15.0487	12.6972	14.4442	14.4134	14.0587	-0.0140398	0.984227	0.997965			Q8WZ42	Human	17.302	17.393	17.0568	17.2351	17.2573	17.268	0.0028833	0.985455	0.99332			P61457	Human	9.44503	9.4871	9.51644	9.3553	9.19426	9.18301	-0.238668	0.0170154	0.170154
Q16363	Human	16.7825	17.0558	17.213	17.4784	16.7938	17.1914	0.137399	0.554519	0.917535			Q8WZ75	Human	21.1018	21.088	21.2203	21.1059	21.0451	20.8153	-0.147953	0.362832	0.898657			P61586	Human	8.64338	8.67912	8.80649	8.5119	8.8409	8.84659	0.0234699	0.841639	0.922011
Q16378	Human	16.763	16.8967	16.7894	17.3504	16.9614	16.9415	0.268058	0.135705	0.804101			Q8WZA1	Human	13.5229	12.9058	13.4827	13.7649	13.9029	13.6036	0.453364	0.0793397	0.729786			P61604	Human	7.14387	7.32083	6.84248	6.32326	6.10616	5.73546	-1.04743	0.00127599	0.0598393
Q16531	Human	13.6251	13.3274	13.0733	13.2994	13.0104	13.9324	0.0721375	0.804742	0.96624			Q92484	Human	13.2604	14.3736	13.6487	14.2161	14.6037	13.8173	0.451445	0.234847	0.862665			P61626	Human	9.73025	9.57956	9.50924	9.26704	9.4343	9.11999	-0.332573	0.0195643	0.172776
Q16539	Human	14.5534	14.9243	15.3173	15.5747	15.1348	15.4717	0.46205	0.0980492	0.799273			Q92485	Human	15.2665	15.0443	13.8634	14.6405	14.7257	14.9562	0.0494164	0.90045	0.984424			P61769	Human	14.8268	14.8652	14.872	14.9449	14.7884	14.6968	-0.0446814	0.603343	0.783338
Q16563	Human	14.0286	14.7759	15.2653	14.9559	12.8195	15.4526	-0.280618	0.71457	0.951878			Q92496	Human	14.4793	14.7592	14.4393	14.4292	14.9975	13.4994	-0.250565	0.534547	0.914888			P61916	Human	11.0072	10.9663	10.8014	11.0697	11.1771	11.2837	0.251889	0.0309833	0.203351
Q16581	Human	17.1399	17.4144	16.7244	16.7542	16.8339	16.4302	-0.420148	0.104857	0.799273			Q92520	Human	17.1326	17.6387	17.6274	17.7775	17.3192	17.1692	-0.0442613	0.857433	0.978561			P61960	Human	7.46659	7.22014	7.08322	7.17839	7.78205	7.54091	0.243805	0.216585	0.478176
Q16586	Human	14.8476	15.3404	15.7593	16.0028	15.8587	15.823	0.579114	0.0557822	0.706046			Q92542	Human	14.4924	14.7396	14.4985	14.2859	14.3731	14.2909	-0.260202	0.123193	0.742781			P61970	Human	11.8979	11.8888	11.8666	12.0599	12.141	11.9347	0.160758	0.0725654	0.291548
Q16609	Human	14.2455	15.0548	15.3502	14.8713	14.9079	14.605	-0.0887465	0.777822	0.961447			Q92563	Human	16.1037	15.8405	16.2695	15.8165	15.6919	15.5615	-0.381279	0.0684438	0.703538			P61978	Human	7.9971	8.27024	8.20477	8.16276	8.27499	7.87407	-0.0534304	0.694303	0.836362
Q16610	Human	15.1919	15.0538	14.5983	15.3489	15.2515	14.5074	0.0879197	0.766593	0.961447			Q92597	Human	14.7642	15.2363	13.753	14.073	14.9256	16.433	0.559365	0.432553	0.907577			P61981	Human	8.67913	8.84923	8.77309	8.47173	8.48645	8.71637	-0.208963	0.0661915	0.281314
Q16620	Human	16.6254	16.5992	15.841	16.0437	16.0169	16.3943	-0.20355	0.456623	0.886941			Q92626	Human	14.9296	15.1759	14.937	15.5936	14.9588	14.9681	0.159344	0.497998	0.909567			P62070	Human	6.13823	5.85561	5.77726	5.83308	6.17641	6.18966	0.142679	0.348982	0.600399
Q16627	Human	14.7984	14.3948	14.6727	14.7735	14.8125	13.6713	-0.202846	0.570901	0.917535			Q92673	Human	15.8009	15.9159	15.6188	15.5936	15.6419	15.8021	-0.0993654	0.543365	0.917702			P62136	Human	7.44384	7.42346	7.12102	7.93266	8.05783	7.65482	0.552329	0.00709851	0.116745
Q16651	Human	18.9894	18.7167	18.101	19.0579	18.7817	18.8538	0.295443	0.280602	0.82837			Q92692	Human	19.265	19.3224	19.1666	19.5447	19.4921	19.398	0.226942	0.149568	0.784891			P62140	Human	7.41379	7.31576	7.39309	7.75945	7.64562	7.95115	0.411194	0.00448425	0.0999767
Q16653	Human	14.6227	15.2255	15.2185	14.352	15.0223	14.762	-0.310136	0.264514	0.823873			Q92734	Human	15.3324	14.866	14.6365	14.4878	14.1393	14.4869	-0.573643	0.0442079	0.645946			P62241	Human	5.86314	5.2254	5.18219	5.50351	5.63631	5.67676	0.181948	0.376582	0.622084
Q16661	Human	16.2025	16.4438	16.563	16.7459	16.6707	17.0376	0.414972	0.0454534	0.671838			Q92743	Human	15.0461	15.4765	15.3297	15.1018	14.8905	15.4114	-0.14953	0.489473	0.907577			P62258	Human	9.32444	9.36357	9.61743	9.53791	9.60168	9.55713	0.130428	0.213616	0.473927
Q16663	Human	14.05	14.0039	13.8136	14.03	14.0903	13.841	0.0312588	0.825731	0.973283			Q92747	Human	13.6741	14.6115	11.9203	13.7826	14.4325	14.9164	0.975226	0.209069	0.838172			P62263	Human	7.79991	7.92768	7.65164	6.48788	7.78805	7.54375	-0.519851	0.168393	0.42323
Q16698	Human	13.441	13.8012	13.0893	13.9677	12.9365	13.4098	-0.00581602	0.985855	0.997965			Q92752	Human	14.7677	15.5902	14.8873	15.4594	15.2514	14.7479	0.0711758	0.817464	0.977799			P62310	Human	7.08795	7.06922	6.88892	6.31519	6.97274	7.03653	-0.240542	0.275269	0.540472
Q16706	Human	14.6992	14.7302	14.5307	14.452	14.7854	14.6827	-0.0133191	0.92852	0.995605			Q92765	Human	16.9157	16.729	16.6371	17.0653	16.8903	17.0759	0.249907	0.150055	0.784891			P62330	Human	8.02974	8.0595	8.02827	8.20588	8.45141	8.44406	0.327945	0.00850191	0.122356
Q16769	Human	19.934	20.0477	20.1051	20.0284	20.1683	20.4217	0.177234	0.274958	0.823873			Q92820	Human	19.8032	20.2192	19.942	19.7411	19.9221	19.9225	-0.126208	0.481902	0.907577			P62805	Human	11.2281	11.1105	11.1107	11.0663	11.0725	11.0211	-0.096449	0.189952	0.448111
Q16775	Human	14.7459	14.874	14.6225	15.053	15.0554	15.044	0.303289	0.0467337	0.676984			Q92823	Human	11.9412	13.5708	13.805	13.8864	13.7451	14.5051	0.939862	0.119658	0.742781			P62834	Human	10.8264	10.8177	10.876	11.0341	11.0778	10.9739	0.188587	0.0229805	0.179473
Q16787	Human	14.1666	14.4946	13.6663	13.8743	14.3506	14.1514	0.0162254	0.950502	0.996929			Q92832	Human	12.6406	12.1881	12.6754	13.0106	12.6858	12.4904	0.227558	0.333447	0.893482			P62857	Human	6.10347	5.78934	6.18021	5.68708	6.20212	6.16651	-0.00576733	0.974654	0.989537
Q16819	Human	18.4627	15.8722	17.5682	15.7328	19.0488	18.3388	0.405747	0.709656	0.951112			Q92859	Human	15.6202	15.6249	15.6438	15.7365	15.5024	15.6606	0.00352414	0.980727	0.991949			P62873	Human	9.00803	9.00248	9.03162	9.30433	9.29582	9.34169	0.299899	0.00183354	0.0725589
Q16827	Human	13.961	14.547	15.0855	14.8073	13.3095	15.9155	0.146307	0.837088	0.973283			Q92876	Human	15.8484	16.2609	15.9807	15.853	16.1364	16.0178	-0.0276024	0.879178	0.984424			P62879	Human	10.027	10.01	9.97281	10.0978	10.1777	10.159	0.141591	0.0568699	0.266425
Q16832	Human	16.7191	16.8263	17.2919	17.1733	16.8737	16.9453	0.0516428	0.798315	0.965567			Q92890	Human	15.722	15.2487	15.2379	16.848	16.5021	16.8516	1.33104	0.000525284	0.14418			P62888	Human	7.95595	7.90034	8.04491	8.78653	8.77505	8.76699	0.809122	1.44e-05	0.00685392
Q16849	Human	18.9362	19.2288	19.4701	18.9793	19.3982	19.0208	-0.0789419	0.703413	0.951112			Q92896	Human	15.5	15.5921	15.7255	15.4941	15.6551	15.7186	0.0167064	0.914202	0.988029			P62906	Human	7.56384	7.47427	7.62706	7.51332	7.55893	7.42011	-0.0576014	0.46548	0.687354
Q16851	Human	14.0742	13.5067	14.2134	13.9883	14.291	14.0128	0.165953	0.481089	0.896224			Q92945;Q96AE4	Human	17.2624	17.4182	17.5675	17.7275	17.6048	16.431	-0.161575	0.670481	0.952902			P62913	Human	6.49103	6.75681	6.39036	6.07957	6.81085	7.25797	0.170063	0.586205	0.771596
Q16864	Human	12.8573	12.8649	12.6316	13.1623	13.0228	13.5679	0.466414	0.0427081	0.671228			Q92954	Human	16.7147	16.9977	16.6144	16.7696	17.555	16.9346	0.310779	0.255708	0.874453			P62937	Human	11.0075	10.9635	10.9189	11.129	11.1373	11.0424	0.139589	0.0721235	0.291136
Q16881	Human	14.0163	13.3679	13.4498	13.7237	13.5704	13.4577	-0.0274284	0.899123	0.989232			Q92956	Human	17.426	17.7645	17.4968	17.4172	17.4187	17.8786	0.00907203	0.96457	0.990846			P62942	Human	6.11623	6.13576	6.11456	5.3983	7.80379	6.21108	0.348872	0.564333	0.759556
Q24JP5	Human	14.6582	14.3562	14.383	13.9856	14.6953	14.3017	-0.13826	0.541714	0.915122			Q93050	Human	5.61809	9.94449	11.6808	13.9714	11.8319	13.6631	4.07435	0.0373083	0.616458			P62993	Human	6.70264	6.61785	6.53534	5.59002	7.10785	6.89267	-0.0884318	0.827384	0.915575
Q29983	Human	14.2834	13.4437	14.0293	13.9621	13.4122	13.903	-0.159699	0.576053	0.917535			Q93088	Human	17.006	16.9275	16.6191	16.2052	16.7505	16.9523	-0.214846	0.403313	0.904178			P63000	Human	7.40334	7.11228	7.26749	7.39375	7.33238	7.48248	0.141835	0.183457	0.440427
Q2TAA2	Human	14.047	14.016	13.1228	14.1098	14.0341	11.802	-0.413306	0.563415	0.917535			Q93091	Human	15.1878	14.4234	14.1714	15.2229	15.2113	13.4081	0.0198829	0.972616	0.990846			P63010	Human	6.48774	6.53458	6.52798	6.42958	6.67744	6.59014	0.048958	0.570745	0.762575
Q2UY09	Human	18.2944	18.6687	18.6451	18.5591	17.989	18.1598	-0.300072	0.185011	0.822948			Q93099	Human	14.0653	14.4442	13.1511	13.8727	13.2903	13.8144	-0.227764	0.554493	0.917702			P63027;Q15836	Human	6.52663	6.49123	6.571	6.06278	6.81231	6.8764	0.0542125	0.8124	0.908232
Q3LXA3	Human	15.194	15.4967	15.6472	15.6138	15.5721	15.4169	0.0883312	0.600126	0.926874			Q969E1	Human	16.5842	16.2979	16.5472	17.0587	16.7358	16.5564	0.307185	0.152772	0.784891			P63092;Q5JWF2	Human	9.05224	9.08763	9.01822	9.07527	9.10392	9.01209	0.0110649	0.864316	0.935511
Q3SXY8	Human	13.7586	14.531	13.8691	14.2861	14.7636	14.1433	0.344793	0.251431	0.823873			Q969H8	Human	18.3702	14.9288	16.5643	15.4323	15.5376	14.4656	-1.47595	0.131805	0.758833			P63096	Human	6.45803	6.35131	6.66046	5.00579	6.66565	6.78059	-0.339255	0.498498	0.715551
Q3YBM2	Human	13.4516	12.4979	13.8716	14.1771	13.5157	14.0875	0.653063	0.143719	0.804101			Q969L2	Human	17.4525	17.5055	17.5471	17.4766	17.396	17.2854	-0.115683	0.432478	0.907577			P63104	Human	8.53549	8.51883	8.37794	8.31821	8.44443	8.48446	-0.0617263	0.468198	0.690606
Q495M3	Human	16.0074	16.0466	15.9455	15.9895	16.0361	15.9802	0.00211135	0.985224	0.997965			Q969P0	Human	18.2006	18.3348	18.0901	18.2836	18.08	18.1985	-0.0210832	0.891475	0.984424			P63151	Human	7.13555	6.44935	6.58313	6.6352	6.59544	6.30221	-0.21173	0.324047	0.581343
Q496F6	Human	18.2111	17.3339	18.0862	18.61	18.2834	18.2193	0.493833	0.114132	0.804101			Q969X1	Human	16.968	17.1446	17.0634	16.4734	16.4436	16.7212	-0.512606	0.0142696	0.501591			P63167	Human	8.38497	8.30696	8.05571	8.40216	8.44789	8.32104	0.141144	0.215256	0.476607
Q49AJ0	Human	16.5681	16.4752	16.4325	17.5978	17.749	17.4608	1.11061	0.000145011	0.0521558			Q969Z4	Human	17.4033	17.064	17.6964	16.2857	17.0758	17.0023	-0.599949	0.0746018	0.718743			P63208	Human	7.24131	6.87486	6.89995	6.78061	7.22353	7.25346	0.0804923	0.643807	0.809455
Q4G0I0	Human	16.0711	16.2917	16.0054	16.2695	16.2713	14.5373	-0.429997	0.41392	0.879172			Q96A22	Human	15.7009	15.0209	15.3116	15.1675	15.6505	14.7052	-0.170072	0.589004	0.931449			P63220	Human	7.14023	7.12592	6.54902	6.93037	6.39882	7.2412	-0.08159	0.763365	0.880199
Q4KMG9	Human	15.0042	15.0673	14.8758	14.8904	15.145	15.158	0.0820257	0.56752	0.917535			Q96A25	Human	16.895	16.5835	16.7112	16.7214	17.1815	16.7546	0.155953	0.440706	0.907577			P63241	Human	8.09023	8.14202	8.15786	7.86567	8.12388	8.09332	-0.102412	0.286694	0.55384
Q4KMQ2	Human	13.9134	13.8074	14.0397	13.8247	13.7428	13.1474	-0.348549	0.150722	0.8079			Q96AM1	Human	14.3881	13.9508	12.9441	14.2972	13.5792	14.0574	0.216941	0.608986	0.933388			P67775	Human	6.27734	6.08759	5.8871	6.26814	6.37261	6.33981	0.242841	0.067473	0.283161
Q4LDE5	Human	13.2439	13.1118	13.0734	13.3277	13.1814	12.4209	-0.166389	0.541032	0.915122			Q96AP7	Human	18.0187	17.7208	17.8999	17.7011	17.6131	17.7795	-0.181902	0.272568	0.885781			P67809	Human	5.69604	6.2091	5.59372	6.09164	6.21732	6.35179	0.387299	0.067009	0.283161
Q4U2R8	Human	13.7603	14.2638	13.5901	13.8488	14.3111	14.5237	0.356469	0.21244	0.823873			Q96BW5	Human	14.4794	14.6385	14.2706	14.8077	14.5734	13.902	-0.0351798	0.899189	0.984424			P67936	Human	8.54129	8.58322	8.67829	8.61231	8.96344	9.00359	0.258846	0.0721128	0.291136
Q53FA7	Human	15.2544	15.3508	14.8202	15.1918	15.1812	15.2271	0.0582297	0.744764	0.960804			Q96C23	Human	17.1756	17.1179	16.8487	17.3188	17.1897	16.8172	0.0611758	0.762614	0.977799			P68036	Human	6.7419	6.51064	6.57069	6.64304	6.29792	6.76185	-0.0401368	0.779635	0.892104
Q53GD3	Human	14.0992	13.6432	14.5338	13.3694	13.7525	14.871	-0.0944062	0.836376	0.973283			Q96CG8	Human	15.273	14.966	14.206	14.0138	14.3455	14.9185	-0.389025	0.313385	0.892622			P68104;Q5VTE0	Human	11.6565	11.6332	11.5724	12.202	12.202	11.9656	0.502478	0.00108416	0.0536167
Q53RD9	Human	19.0991	19.0309	18.3692	19.5414	19.2244	19.4083	0.558267	0.0519733	0.687747			Q96CS7	Human	13.7514	13.3281	13.8615	13.8699	13.4189	14.2254	0.191047	0.491751	0.907577			P68366	Human	8.00476	7.77628	6.03061	7.38299	5.44477	7.51312	-0.490256	0.531665	0.73933
Q53TN4	Human	16.1175	17.1926	16.432	15.8112	16.9628	16.9433	-0.0082619	0.984953	0.997965			Q96D15	Human	14.8772	15.2207	15.1477	15.3982	14.9406	14.3841	-0.174192	0.556681	0.917702			P68371	Human	8.97108	9.04925	9.03311	9.01861	9.07762	9.06616	0.0363167	0.571712	0.762575
Q562R1	Human	18.7205	18.45	18.2942	16.5106	15.118	15.1125	-2.90791	0.000394165	0.094512			Q96DA0	Human	19.7141	19.9754	19.7064	20.1977	19.8004	19.6128	0.0716607	0.733973	0.969546			P68402	Human	6.15894	6.19283	6.16268	5.33038	5.52905	5.88736	-0.589223	0.00593109	0.108272
Q5DX21	Human	15.4665	15.3559	15.4228	15.4777	14.908	15.1103	-0.249765	0.20292	0.823873			Q96DG6	Human	15.8669	15.6602	16.1096	15.9549	15.7058	16.1321	0.052054	0.795932	0.977799			P68431;P84243;Q16695;Q71DI3	Human	11.3651	11.1435	8.53391	11.1851	8.59138	10.9747	-0.0971032	0.925425	0.968882
Q5FWE3	Human	16.6659	16.3604	16.1108	17.1349	16.1112	16.1367	0.0819076	0.80857	0.966325			Q96DR8	Human	23.0235	22.9232	22.7155	22.9227	22.7592	22.6279	-0.117468	0.496743	0.908742			P68871	Human	11.2653	11.1722	11.1664	11.2779	11.3265	11.2646	0.0883871	0.211378	0.472411
Q5H8C1	Human	13.2276	13.4488	13.4739	13.3318	13.431	13.3462	-0.0137554	0.916764	0.995605			Q96EY5	Human	16.425	17.1776	16.1825	14.9716	16.3658	15.4073	-1.01349	0.053957	0.685865			P69849;Q15155;Q5JPE7	Human	7.8837	8.05666	7.9928	8.06265	8.00487	7.8625	-0.00104326	0.9905	0.994155
Q5IJ48	Human	16.6303	16.4363	16.4962	16.2146	16.4787	16.6681	-0.0671139	0.685922	0.951112			Q96F46	Human	15.3185	13.4355	14.19	14.2374	13.3147	13.5787	-0.604441	0.27641	0.885781			P69891;P69892	Human	6.75611	6.58185	6.67728	6.2915	5.78364	6.12987	-0.603408	0.00464319	0.101036
Q5JRA6	Human	16.1808	16.2247	16.1494	16.133	16.194	16.1096	-0.0394493	0.730281	0.956891			Q96FE5	Human	12.7278	11.9516	14.5436	14.7258	13.7099	14.2229	1.14521	0.136822	0.758833			P69905	Human	10.4431	10.3966	10.5562	10.6562	10.7484	10.8625	0.290361	0.012394	0.145309
Q5JS37	Human	16.8472	16.6825	16.478	16.5566	16.4543	16.6217	-0.125038	0.415254	0.879429			Q96FE7	Human	24.3654	24.347	24.2339	24.3459	24.2447	24.3849	0.00974411	0.945525	0.990846			P78324	Human	11.8316	11.6817	11.7049	11.7516	11.8959	11.5971	0.00880286	0.930448	0.97228
Q5JTZ9	Human	17.2763	17.2891	17.4491	17.8533	17.9743	18.5413	0.784764	0.00941034	0.452334			Q96FL8	Human	13.9644	13.2919	13.7612	14.4042	13.3264	12.8516	-0.14512	0.741707	0.971361			P78325	Human	5.43763	5.42139	5.27455	6.09347	5.98393	6.27928	0.741036	0.000255673	0.0248368
Q5JXA9	Human	13.8229	14.0094	14.0202	13.8122	13.4619	13.9822	-0.198774	0.292499	0.84144			Q96FN5	Human	15.5817	15.806	15.6634	15.6793	15.4632	15.3147	-0.197928	0.268097	0.88379			P78330	Human	5.56104	4.93361	5.30803	5.30141	5.23171	5.02911	-0.0801507	0.654604	0.814298
Q5JZY3	Human	14.596	15.0142	14.4861	15.177	15.4657	15.1104	0.552257	0.0278247	0.646524			Q96FV2	Human	14.2636	14.8398	14.2978	14.6785	14.8023	14.2267	0.102105	0.687185	0.96137			P78368	Human	6.57833	6.96777	6.42059	7.03843	7.07648	6.91237	0.35353	0.0532822	0.258338
Q5KU26	Human	19.0057	19.1441	18.9503	19.0996	19.1247	18.8005	-0.0250714	0.867332	0.979651			Q96FW1	Human	13.4782	13.3506	12.6947	13.5362	13.2929	12.6829	-0.00382986	0.990507	0.993534			P78371	Human	7.04244	7.02243	6.94403	7.10378	7.08914	6.99148	0.0584946	0.41658	0.653376
Q5R3F8	Human	12.7382	12.2632	11.8493	11.585	11.9265	13.2357	-0.0344855	0.944419	0.996605			Q96FZ7	Human	13.8423	13.9908	13.9754	14.0662	13.9172	13.9245	0.0331147	0.82014	0.977799			P78380	Human	9.39798	9.5577	9.41646	9.47356	9.56909	9.57964	0.0833775	0.303462	0.57031
Q5R3I4	Human	14.6597	14.7686	14.7664	14.6826	14.3162	14.9368	-0.0863794	0.655098	0.941792			Q96G03	Human	14.1701	13.264	14.7154	14.3543	11.4534	13.8728	-0.822956	0.344711	0.893482			P78386	Human	9.76056	9.43427	9.51421	9.58245	9.84427	9.69613	0.137939	0.273074	0.539013
Q5SQ64	Human	12.8031	12.9026	12.6194	12.9098	12.8981	12.8542	0.112354	0.40852	0.878349			Q96GD0	Human	13.3316	13.3957	12.9775	13.15	12.6943	13.303	-0.185805	0.4316	0.907577			P78417	Human	10.2016	10.1378	10.1533	10.2104	10.1985	10.1662	0.0274664	0.657093	0.815693
[truncated: 4,071 more rows]
