# Supplementary material for: Standard operating procedure combined with comprehensive quality control system for multiple LC-MS platforms urinary proteomics
Source: Nat Commun. 2025 Jan 26;16:1051. doi: 10.1038/s41467-025-56337-4 (PMC11770173; doi:10.1038/s41467-025-56337-4)
Supplement: Supplementary file 9 — Supplementary Data 6 [file 41467_2025_56337_MOESM9_ESM.xlsx]

## Sheet: Supplementary Data 6
Supplementary Data 6. Clinical information of CRC and HC samples used in this study. All summary data are medians ± interquartile range (IQR) with proportions.
Variable	HC	CRC	Description
Samples number	80	80	-
Male	52	48	-
Female	28	32	-
Age			-
Median±IQR	55±9	57±10.75	-
Median(min-max)	55±(40-68)	57±(42-69)	-
Metastatic status			-
NM(without metastases)	-	27	-
LNM(lymph node metastasis)	-	30	-
DM(lymph node metastasis)	-	23	-
CEA (ng/mL)	-	3.45± (9.47)	Carcinoembryonic antigen
CA19-9 (U/mL)	-	15.21± (19.91)	Carbohydrate antigen 19-9
ALT (U/L)	-	14 ± (11.5)	Alanine aminotransferase
AST (U/L)	-	19 ± (7.75)	Aspartate Transaminase
Serum creatinine (umol/L)	-	72 ± (23.75)	-
Blood glucose (mmol/L)	-	5.35 ± (0.61)	-
TG (mmol/L)	-	1.29 ± (0.775)	Triglyceride
TC (mmol/L)	-	4.69 ± (1.29)	Total cholesterol
LDL (mmol/L)	-	3.12 ± (1.26)	Low-Density Lipoprotein
HDL (mmol/L)	-	1.19 ± (0.49)	High-Density Lipoprotein
Urine RBC(uL)	-	4.1 ± (7.97)	Urine red blood cell
Urine WBC(uL)	-	4 ± (10.4)	Urine white blood cell
HGB (g/L)	-	140 ± (22.5)	Hemoglobin
Blood platelet (×109)	-	246 ± (83.5)	-
WBC (×109)	-	6.3 ± (2.6)	White blood cell
