# Supplementary material for: Standard operating procedure combined with comprehensive quality control system for multiple LC-MS platforms urinary proteomics
Source: Nat Commun. 2025 Jan 26;16:1051. doi: 10.1038/s41467-025-56337-4 (PMC11770173; doi:10.1038/s41467-025-56337-4)
Supplement: Supplementary file 10 — Supplementary Data 7 [file 41467_2025_56337_MOESM10_ESM.xlsx]

## Sheet: Supplementary Data 7
Supplementary Data 7. The three urine-specific quality marker panels to assess the degree of contamination of the samples, including erythrocytes (Geyer et al., 2019), cells and cellular debris (Winter et al., 2021), and serum contaminants (see Methods).
Erythrocytes						Cellular debris						Serum
Rank	Protein Names	Uniprot Identifiers	Gene Names			Rank	Protein Names	Uniprot Identifiers	Gene Names			Rank	Protein Names	Uniprot Identifiers	Gene Names
1	Hemoglobin subunit alpha	P69905	HBA1			1	Actin-related protein 2	P61160	ACTR2			1	Albumin	P02768	ALB
2	Hemoglobin subunit beta;LVV-hemorphin-7;Spinorphin	P68871	HBB			2	Prelamin-A/C	P02545	LMNA			2	Immunoglobulin heavy constant gamma 1 (Fragment);Immunoglobulin heavy constant gamma 1	A0A0A0MS08;P01857	IGHG1
3	Carbonic anhydrase 1	P00915;E5RHP7;E5RH81;E5RFE7;H0YBE2;E5RIF9;E5RG43;E5RFL2	CA1			3	Septin-9;Isoform 2 of Septin-9;Isoform 5 of Septin-9;Isoform 7 of Septin-9	Q9UHD8;Q9UHD8-2;Q9UHD8-5;Q9UHD8-7	SEPTIN9			3	Immunoglobulin lambda constant 2;Immunoglobulin lambda constant 3	P0DOY2;P0DOY3	IGLC2;IGLC3
4	Hemoglobin subunit delta	P02042;E9PFT6	HBD			4	Peptidyl-prolyl cis-trans isomerase FKBP2	P26885	FKBP2			4	Serotransferrin	P02787	TF
5	Peroxiredoxin-2	P32119;A6NIW5;P32119-2	PRDX2			5	V-type proton ATPase subunit B, brain isoform	P21281	ATP6V1B2			5	Alpha-1-antitrypsin	P01009	SERPINA1
6	Carbonic anhydrase 2	P00918;E5RID5;E5RK37	CA2			6	60 kDa heat shock protein, mitochondrial	P10809	HSPD1			6	Haptoglobin	P00738	HP
7	Catalase	P04040	CAT			7	3-hydroxyacyl-CoA dehydrogenase type-2;Isoform 2 of 3-hydroxyacyl-CoA dehydrogenase type-2	Q99714;Q99714-2	HSD17B10			7	Fibrinogen beta chain	P02675	FGB
8	Band 3 anion transport protein	P02730;A0A0A0MS98	SLC4A1			8	V-type proton ATPase subunit d 1	P61421	ATP6V0D1			8	Apolipoprotein A-I	P02647	APOA1
9	Flavin reductase (NADPH)	P30043;M0R192;M0QZL1	BLVRB			9	NADH dehydrogenase [ubiquinone] 1 beta subcomplex subunit 7	P17568	NDUFB7			9	Fibrinogen gamma chain	P02679	FGG
10	Spectrin alpha chain, erythrocytic 1	P02549;A0A087WZE4;P02549-2	SPTA1			10	Medium-chain specific acyl-CoA dehydrogenase, mitochondrial;Isoform 2 of Medium-chain specific acyl-CoA dehydrogenase, mitochondrial	P11310;P11310-2	ACADM			10	Fibrinogen alpha chain	P02671	FGA
11	Spectrin beta chain, erythrocytic	P11277;P11277-2;P11277-3;H0YJE6;Q01082;Q01082-3;A0A087WUZ3;Q01082-2;F8W6C1;A4QPE4;E9PJZ2	SPTB			11	Hydroxysteroid dehydrogenase-like protein 2	Q6YN16	HSDL2			11	Immunoglobulin heavy constant gamma 2 (Fragment);Immunoglobulin heavy constant gamma 2	A0A286YEY4;P01859	IGHG2
12	Ankyrin-1	P16157-3;P16157-16;P16157-12;P16157-14;P16157-7;P16157-13;P16157-15;H0YBS0;P16157-17;P16157-20;P16157-18	ANK1			12	Elongation factor Tu, mitochondrial	P49411	TUFM			12	Immunoglobulin kappa constant	P01834	IGKC
13	Glyceraldehyde-3-phosphate dehydrogenase	P04406;P04406-2;E7EUT5;O14556	GAPDH			13	Lupus La protein	P05455	SSB			13	Immunoglobulin heavy constant alpha 2 (Fragment)	A0A0G2JMB2	IGHA2
14	Superoxide dismutase [Cu-Zn]	P00441;H7BYH4	SOD1			14	Pyruvate dehydrogenase E1 component subunit beta, mitochondrial;Isoform 2 of Pyruvate dehydrogenase E1 component subunit beta, mitochondrial;Isoform 3 of Pyruvate dehydrogenase E1 component subunit beta, mitochondrial	P11177;P11177-2;P11177-3	PDHB			14	Immunoglobulin heavy constant alpha 1	P01876	IGHA1
15	Peroxiredoxin-6	P30041	PRDX6			15	Actin-related protein 2/3 complex subunit 2	O15144	ARPC2			15	Hemopexin	P02790	HPX
16	Bisphosphoglycerate mutase	P07738;C9JH23	BPGM			16	Stomatin-like protein 2, mitochondrial;Isoform 2 of Stomatin-like protein 2, mitochondrial	Q9UJZ1;Q9UJZ1-2	STOML2			16	Alpha-2-macroglobulin	P01023	A2M
17	Actin, cytoplasmic 1;Actin, cytoplasmic 1, N-terminally processed;Actin, cytoplasmic 2;Actin, cytoplasmic 2, N-terminally processed	P60709;P63261;I3L3I0;I3L1U9;I3L4N8;G5E9R0;I3L3R2;E7EVS6;J3KT65;P63267-2;K7EM38;Q6S8J3;Q562R1;C9JUM1;C9JZR7;A5A3E0;P0CG38;C9JTX5;P0CG39;Q9BYX7;F8WCH0	ACTB;ACTG1			17	Electron transfer flavoprotein subunit alpha, mitochondrial	P13804	ETFA			17	Alpha-1-acid glycoprotein 1	P02763	ORM1
18	Selenium-binding protein 1	Q13228;Q13228-4;Q13228-2;Q13228-3;A6PVX1;H0Y532;F2Z2W8;F8WCR4;C9JVL0;F8WBA9	SELENBP1			18	NADH-ubiquinone oxidoreductase 75 kDa subunit, mitochondrial;Isoform 2 of NADH-ubiquinone oxidoreductase 75 kDa subunit, mitochondrial	P28331;P28331-2	NDUFS1			18	Alpha-1-acid glycoprotein 2	P19652	ORM2
19	Protein 4.1	P11171-2;P11171;Q4VB86;P11171-3;P11171-5;P11171-7;P11171-6;Q9Y2J2;Q9Y2J2-2;A0A0A0MRA8;Q9H4G0;Q9H4G0-2;Q9H4G0-4;J3KT37;Q4VXN1;Q4VXN0;B2RB02;A0A0D9SG07;A0A0C4DH22;Q9Y2J2-3;Q9H4G0-3;Q9Y2J2-4	EPB41			19	Splicing factor, proline- and glutamine-rich	P23246	SFPQ			19	Immunoglobulin heavy constant mu	P01871	IGHM
20	L-lactate dehydrogenase B chain;L-lactate dehydrogenase	P07195;A8MW50;C9J7H8;F5H793	LDHB			20	Cytochrome b5;Isoform 2 of Cytochrome b5	P00167;P00167-2	CYB5A			20	Complement C3	P01024	C3
21	Eukaryotic translation initiation factor 5A-1;Eukaryotic translation initiation factor 5A;Eukaryotic translation initiation factor 5A-2;Eukaryotic translation initiation factor 5A-1-like	P63241;I3L397;I3L504;P63241-2;Q9GZV4;Q6IS14;F8WCJ1;C9J7B5;C9J4W5	EIF5A;EIF5A2;EIF5AL1			21	3-hydroxyisobutyryl-CoA hydrolase, mitochondrial	Q6NVY1	HIBCH
22	Purine nucleoside phosphorylase	P00491;G3V5M2;G3V2H3;G3V393	PNP			22	Malate dehydrogenase, mitochondrial	P40926	MDH2
23	Fructose-bisphosphate aldolase A;Fructose-bisphosphate aldolase	P04075;P04075-2;H3BQN4;J3KPS3;H3BPS8;H3BUH7;H3BR04;H3BMQ8;H3BU78;H3BR68	ALDOA			23	Prohibitin	P35232	PHB
24	Triosephosphate isomerase	P60174;P60174-1;P60174-4;U3KPZ0;U3KQF3;U3KPS5	TPI1			24	Glutathione reductase, mitochondrial;Isoform Cytoplasmic of Glutathione reductase, mitochondrial	P00390;P00390-2	GSR
25	NIF3-like protein 1	Q9GZT8;Q9GZT8-2;Q9GZT8-3;E7EXA3;Q6X734;B8ZZI0;C9JN42;H7C1A8	NIF3L1			25	ATP synthase subunit delta, mitochondrial	P30049	ATP5F1D
26	Polyubiquitin-C;Ubiquitin;Polyubiquitin-B;Ubiquitin;Ubiquitin-40S ribosomal protein S27a;Ubiquitin;40S ribosomal protein S27a;Ubiquitin-60S ribosomal protein L40;Ubiquitin;60S ribosomal protein L40	P0CG48;P0CG47;P62979;P62987;J3QS39;J3QTR3;F5H6Q2;F5GYU3;F5H2Z3;F5H265;B4DV12;F5H388;F5H747;F5GXK7;J3QKN0;Q5PY61;Q96C32;M0R1V7;J3QSA3;F5GZ39;J3QLP7;J3QRK5;M0R1M6;K7EMA8;J3KSM4	UBC;UBB;RPS27A;UBA52;UBBP4			26	40S ribosomal protein S25	P62851	RPS25
27	Hemoglobin subunit epsilon	P02100	HBE1			27	Succinate--CoA ligase [GDP-forming] subunit beta, mitochondrial	Q96I99	SUCLG2
28	Heat shock cognate 71 kDa protein	P11142;E9PKE3;E9PNE6;P11142-2;E9PN89;E9PLF4;E9PQQ4;E9PQK7;E9PK54;E9PPY6;E9PN25;E9PI65	HSPA8			28	Isoform C1 of Heterogeneous nuclear ribonucleoproteins C1/C2	P07910-2	HNRNPC
29	Phosphoglycerate kinase 1	P00558;P00558-2;P07205	PGK1			29	Trifunctional enzyme subunit alpha, mitochondrial	P40939	HADHA
30	Delta-aminolevulinic acid dehydratase	P13716;B7ZBK6	ALAD			30	Trifunctional enzyme subunit beta, mitochondrial;Isoform 2 of Trifunctional enzyme subunit beta, mitochondrial	P55084;P55084-2	HADHB
