# Supplementary material for: Standard operating procedure combined with comprehensive quality control system for multiple LC-MS platforms urinary proteomics
Source: Nat Commun. 2025 Jan 26;16:1051. doi: 10.1038/s41467-025-56337-4 (PMC11770173; doi:10.1038/s41467-025-56337-4)
Supplement: Supplementary file 11 — Supplementary Data 8 [file 41467_2025_56337_MOESM11_ESM.xlsx]

## Sheet: Supplementary Data 8
Supplementary Data 8. Differentially expressed proteins in CRC and HC. (Fold change, p value, and adjusted p value (Benjamini & Hochberg-adjusted p value) were performed using the LIMMA package (version 3.58) in R (version 4.3) with the expectation that proteins significantly altered between CRC and HC exhibited Benjamini & Hochberg-adjusted p < 0.05).
Instrument: Orbitrap Fusion Lumos						Instrument: Exploris 480						Instrument: timsTOF Pro 2
ProteinGroups	Fold change	p value	adjusted p value			ProteinGroups	Fold change	p value	adjusted p value			ProteinGroups	Fold change	p value	adjusted p value
A0A075B6H7	1.01509	2.04e-08	3.74e-06			A0A075B6H7	0.670488	7.22e-05	0.00143373			A0A075B6I4	0.890134	5.53e-06	0.000228157
A0A075B6K0	0.464093	0.00703158	0.0429394			A0A075B6I4	0.670585	0.00143909	0.0125477			A0A075B6K4	0.485807	0.000618737	0.0084796
A0A075B6K4	0.672795	9.98e-06	0.000365621			A0A075B6J9	0.543105	0.00105966	0.0101346			A0A075B6R2	0.535526	0.000188745	0.00360203
A0A075B6K5	0.888361	2.95e-05	0.000800092			A0A075B6K4	0.627565	1.62e-05	0.000476557			A0A075B6R9;A0A0C4DH68	0.580042	0.000288819	0.0049353
A0A0A0MRZ8;P04433	0.632885	0.000446891	0.00606495			A0A075B6K5	0.78715	1.02e-05	0.000351868			A0A0A0MS14	0.491026	0.00033735	0.00550983
A0A0A0MS15	0.570798	0.00754254	0.0446804			A0A087WSY6	0.452441	0.00659027	0.0370988			A0A0A0MS15	0.348377	0.00505358	0.0355248
A0A0B4J1X5	0.622851	0.00182224	0.0161732			A0A0A0MRZ8;P04433	0.501395	0.00255687	0.0190491			A0A0B4J2D9;P0DP09	0.667262	0.000972008	0.0117078
A0A0B4J1Y9	0.475421	0.00709675	0.042976			A0A0B4J1V0	0.625729	0.000308124	0.00421612			A0A0C4DH34	0.460268	0.00729699	0.0456696
A0A0C4DH25	0.915097	0.000554797	0.00697575			A0A0B4J1V6	0.632504	0.000260216	0.00374603			A0A0C4DH38	0.315406	0.00705753	0.0447561
A0A0C4DH29	0.580932	0.00480167	0.0325827			A0A0B4J1X5	0.835597	2.62e-06	0.000133917			A0A0C4DH41;P01824;P01825;P06331;P0DP06;P0DP08	0.705436	2.35e-06	0.000112867
A0A0C4DH32	1.11446	2.52e-07	2.3e-05			A0A0B4J1Y9	0.715611	1.84e-05	0.000528435			A1L4H1	-0.42621	3.79e-06	0.000170241
A0A0C4DH34	0.78262	0.00440672	0.0310528			A0A0C4DH25	0.565248	0.00419427	0.0268356			A5D8V6	-0.523293	0.000214939	0.00393638
A0A0C4DH41;P01824;P01825;P06331;P0DP06;P0DP08	0.69934	0.000332799	0.00502135			A0A0C4DH29	0.618862	0.000267174	0.00380654			A6NL88	-0.596478	5.25e-05	0.00128511
A0A0J9YXX1	0.605713	0.00317517	0.0239538			A0A0C4DH31	0.912439	5.3e-05	0.0011537			B8ZZ34	-0.640015	0.000476004	0.00704931
A1L4H1	-0.645542	1.03e-05	0.000367398			A0A0C4DH34	0.738605	0.000102498	0.00182777			O00142	0.625743	5.22e-06	0.000221155
A6NDG6	0.478884	0.00463485	0.0321307			A0A0C4DH41;P01824;P01825;P06331;P0DP06;P0DP08	0.990479	4.25e-07	3.78e-05			O00160	0.546849	0.00119609	0.0135314
A6NGN9	-0.40971	0.00321564	0.024132			A0M8Q6	0.744348	0.00270627	0.0197183			O00241	-0.483237	0.0010105	0.0119967
A6NHG4;P30046	-0.506462	0.00853991	0.0489718			A1A5C7	-0.539976	0.0085474	0.0454628			O00264	-0.34249	0.00246908	0.0224582
O00144	-0.419478	0.00418414	0.0297294			A2NJV5	0.41571	0.00856175	0.0454628			O00468	0.259372	0.00752261	0.0466196
O00159	0.531446	0.00122771	0.0123579			A5D8V6	-0.797043	0.00266169	0.0195144			O00481	-0.401066	0.000496383	0.00724011
O00241	-0.573715	0.00312509	0.0236456			B5ME19;Q99613	-0.640064	0.00139397	0.0123492			O00499	-0.40665	5.72e-05	0.00136537
O00299	0.572476	0.000151547	0.00275345			B8ZZ34	-0.665616	7.52e-05	0.00146425			O00584	-0.465115	0.000157298	0.00324446
O00322	0.645773	0.00465942	0.0322141			O00144	-0.569638	0.00180206	0.0147364			O00592	-0.447833	0.000161822	0.00330616
O00571	-0.583992	0.00209661	0.0178166			O00159	0.617334	0.000377323	0.00478404			O14907	0.427279	0.00231004	0.0212961
O00584	-0.618202	2.01e-05	0.000576577			O00241	-0.615542	0.000675427	0.00741925			O14950;P19105	0.494859	0.00478364	0.0344286
O00592	-0.440693	0.00093003	0.0102824			O00299	0.61409	0.000210248	0.00314121			O15264	0.361598	0.00347685	0.0280621
O00764	0.446694	0.00713516	0.042976			O00322	0.734213	0.0005193	0.0060413			O15394	-0.479146	0.000911797	0.0112561
O14786	0.479365	0.00275634	0.0217695			O00471	0.630591	0.00740298	0.040924			O15400	0.489818	4.55e-06	0.000195595
O14798	-0.855629	0.00806613	0.0470219			O00526	0.904981	3.13e-06	0.000146534			O43291	-0.456131	0.000102935	0.00226014
O14908	1.00264	0.0073578	0.0440952			O00584	-0.63397	8.95e-05	0.00165548			O43567	-0.967882	8.85e-09	1.45e-06
O14950;P19105	1.04902	3.24e-05	0.000857763			O00592	-0.447133	0.000985351	0.0096922			O43653	-1.24225	0.00636779	0.0421492
O15143	0.581107	0.00350534	0.0256159			O14798	-0.64294	0.00705648	0.0393035			O43678	0.437253	0.000717429	0.00945155
O15144	0.561587	0.00278682	0.0218728			O14950;P19105	1.18583	9.54e-08	1.01e-05			O43707	0.464737	0.00136762	0.0149741
O15204	-0.491932	0.00294687	0.0227483			O14966	0.649818	0.0052738	0.0316675			O43768	-0.408236	0.0029997	0.0254694
O15244	0.583001	0.0029619	0.0227483			O15144	0.571704	0.00644786	0.0364028			O43852	-0.573524	1.66e-05	0.000552656
O15394	-0.643644	0.000773129	0.00893278			O15244	0.844131	3.98e-05	0.000955463			O60242	-0.35476	0.00598461	0.0401992
O15400	0.652097	3.45e-05	0.000904149			O15394	-0.674537	0.000350068	0.00447957			O60279	-0.652853	0.000175478	0.00344545
O43291	-0.616782	2.38e-05	0.000670661			O15400	0.73984	1.09e-06	7.54e-05			O60494	0.340838	0.00162184	0.016922
O43567	-0.604073	0.000579381	0.00713064			O43291	-0.568073	6.13e-05	0.00125455			O60739;P41567	-0.303306	0.00797081	0.0482979
O43653	-0.71839	0.00474906	0.0325704			O43493	-0.448539	0.00817498	0.0442185			O60896	-0.623193	0.00277874	0.0243171
O43707	0.655345	0.00102746	0.0108454			O43567	-0.67389	0.000114247	0.00197362			O75015	-0.900844	1.14e-06	6.39e-05
O60279	-0.81194	3.71e-05	0.000942756			O43653	-1.29083	0.000349411	0.00447957			O75071	-0.362015	0.00489606	0.034777
O75015	-0.83876	1.09e-05	0.000381584			O43707	0.592934	0.00121544	0.0111278			O75074	-0.401904	0.0039328	0.0304196
O75084;Q14332	-0.527948	0.000217083	0.00366328			O43866	0.944018	3.47e-05	0.000856191			O75144	-1.12417	2.15e-09	5.5e-07
O75131	0.512579	0.00601907	0.03831			O60279	-0.777972	0.000185058	0.00290625			O75309	-0.286473	0.00777824	0.0476065
O75144	-0.664383	0.00285428	0.022253			O60493	0.447887	0.00885322	0.0466414			O75326	0.381402	0.000876307	0.010985
O75326	0.686887	9.52e-05	0.00200098			O60500	0.527519	0.00427531	0.0271043			O75339	-0.480854	8.19e-07	4.99e-05
O75339	-0.735407	3.61e-05	0.000926792			O60512	0.475932	0.00271091	0.0197183			O75367	0.512566	0.00266891	0.0236424
O75503	0.43907	0.00473901	0.0325704			O60613	-0.756712	0.00272529	0.0197709			O75369	0.374811	9.52e-05	0.00215885
O75882	-0.412473	0.00294267	0.0227483			O75015	-0.811519	4.8e-05	0.00107087			O75489	0.313503	0.00536198	0.0372421
O94985	-0.76043	0.000492091	0.00647289			O75084;Q14332	-0.534188	0.000635924	0.00717171			O75493	0.366351	0.00386008	0.0300896
O95196	-0.629504	0.00304745	0.0231264			O75144	-0.774363	0.000381354	0.00479119			O75531	-0.416624	0.00532871	0.037074
O95365	-0.972859	3.14e-07	2.6e-05			O75326	0.623397	0.00010454	0.00185224			O75674	-0.274653	0.00778677	0.0476065
O95372	0.484353	0.00855335	0.0489718			O75339	-0.648289	2.23e-05	0.000604141			O75970	-0.386277	0.00178848	0.0179463
O95678	0.852643	0.00149714	0.0140912			O75340	0.584175	0.000601743	0.00690132			O94826	0.393915	0.000394574	0.00610393
O95967	0.32749	0.00883469	0.0498043			O75369	0.423994	0.00268352	0.0196223			O94923	0.430459	0.000383756	0.00596097
O95998	-0.755978	9.15e-06	0.000351309			O75531	-0.457182	0.00856951	0.0454628			O94985	-0.674073	3.97e-05	0.0010472
P00441	-0.482414	0.00139621	0.0134635			O75608	0.695515	0.000330185	0.00441321			O95202	0.510357	0.0004666	0.00700828
P00734	-0.506507	0.0003611	0.00526262			O75882	-0.460529	0.00105678	0.0101346			O95274	-0.679069	1.8e-05	0.000589433
P00736	0.590493	0.000419914	0.00581297			O75955	0.719352	8.83e-05	0.00164879			O95297	-0.359045	0.00530169	0.0369489
P00738	0.986153	0.0015031	0.0140912			O76015	0.937963	0.000233677	0.00345391			O95433	0.339623	0.00730222	0.0456696
P00751	0.536679	0.000816851	0.00935368			O94919	-0.52761	0.005768	0.0335637			O95460	-0.653051	0.00210392	0.0198899
P01023	1.18022	4.62e-06	0.000215477			O95274	-0.772953	0.00108082	0.0102308			O95467	-0.564434	0.0030428	0.0256973
P01024	0.947561	3.88e-05	0.000975155			O95359	-0.60461	0.000642227	0.0071867			O95477	0.498341	0.00346924	0.0280562
P01031	0.713197	0.000152646	0.00275345			O95460	-0.993858	0.00100707	0.00979036			O95758	0.361838	0.00459357	0.0336807
P01036	-0.590645	0.00870145	0.0494883			O95967	0.339299	0.00701274	0.039158			O95831	0.372175	0.00186345	0.0185202
P01130	-0.713098	5.27e-05	0.00127513			O95998	-0.682487	0.000100084	0.00179631			O95834	0.326952	0.00588127	0.0398989
P01344	0.424831	0.00569211	0.0367606			P00734	-0.585103	4.19e-05	0.000982282			O95861	0.319746	0.00199401	0.0192065
P01589	-0.882088	5.13e-06	0.000227038			P00736	0.656707	2.87e-05	0.000728777			O95967	0.41265	0.000914659	0.0112561
P01619	0.718692	0.000113487	0.00215626			P00738	1.03316	0.00107393	0.0102308			O95980	0.310601	0.00596893	0.0401992
P01701	0.865338	1.07e-06	7.04e-05			P00746	0.546285	0.00578938	0.0336173			O95998	-0.494263	0.00227905	0.021058
P01706	0.76433	0.000507328	0.00663926			P00751	0.520885	0.000773309	0.00802261			O96019	0.443571	0.00224691	0.0208554
P01709	0.802681	1.29e-05	0.000429424			P01023	1.04232	4.97e-05	0.00109868			P00533	-0.469275	1.26e-05	0.000448353
P01714	0.682686	0.000186688	0.00319236			P01024	0.998737	2.05e-05	0.000569496			P00734	-0.473982	0.000181753	0.0035179
P01768;P0DP03	0.667778	0.000105938	0.0020987			P01031	0.886112	1.1e-05	0.000361053			P00738	0.844661	0.00220765	0.020679
P01860	1.20514	3.67e-06	0.00018127			P01130	-0.791514	5.77e-05	0.00121709			P00750	0.454206	0.00549749	0.0379253
P01876	0.817009	2.01e-06	0.000114471			P01344	0.517579	0.0003384	0.00444976			P00751	0.446081	0.000831882	0.0106502
P01877	1.41257	1.07e-07	1.1e-05			P01589	-0.704082	0.00112073	0.0105364			P01008	0.364815	0.00224489	0.0208554
P02461	0.65515	0.000305756	0.00475311			P01619	0.556388	0.000275001	0.00385839			P01023	0.621181	0.000377238	0.00592554
P02533	0.647691	0.000365446	0.00529588			P01700	0.665874	3.65e-05	0.00089352			P01024	0.915933	7.03e-07	4.42e-05
P02545	0.723296	0.000531856	0.00680307			P01701	0.638577	2.37e-05	0.000636085			P01031	0.598503	4.04e-05	0.00105785
P02671	0.668499	6.38e-05	0.00150202			P01705	0.771923	3.15e-05	0.000791099			P01130	-0.381179	0.000278789	0.00480411
P02675	1.16469	7.64e-06	0.000310995			P01706	0.915435	0.000118812	0.00203356			P01266	0.623343	0.000171414	0.00338191
P02679	1.45107	3.88e-07	3.03e-05			P01709	0.787798	2.41e-05	0.000639837			P01589	-0.967473	5.33e-06	0.00022195
P02748	0.740487	1.29e-08	2.55e-06			P01714	0.634732	0.000191959	0.00294763			P01619	0.42809	0.00335751	0.0275774
P02760	-0.899514	9.68e-07	6.71e-05			P01718	0.505709	0.00402596	0.0260603			P01700	0.418839	0.00233968	0.0214725
P02765	-0.533545	0.00525568	0.0348341			P01768;P0DP03	0.462593	0.000520199	0.0060413			P01701	0.57742	1.05e-05	0.000379627
P02768	-0.693941	9.28e-05	0.00196742			P01834	0.796133	0.000335942	0.00444279			P01706	0.656862	0.000124019	0.00265179
P04062	0.606296	0.000181945	0.0031533			P01860	1.16405	2.8e-06	0.000138723			P01709	0.591465	3.56e-05	0.000975623
P04066	0.743835	1.68e-05	0.000515646			P01876	0.748007	7.35e-06	0.000274601			P01714	0.615091	0.000295224	0.00500288
P04118	-0.606435	0.00385592	0.0277821			P01877	0.984452	3.83e-05	0.000929541			P01742	0.544362	0.000542277	0.00770288
P04264	0.693296	0.000250268	0.00408878			P02533	0.571963	0.00116665	0.0108573			P01743	0.611537	0.00012334	0.00265117
P04899	0.667271	0.000955211	0.010426			P02545	0.658497	0.000734745	0.00784159			P01833	0.365125	0.000905865	0.0112561
P05023	0.538922	0.00148807	0.0140845			P02671	0.603861	0.000213096	0.00316665			P01860	0.786194	6.03e-05	0.00142185
P05026	0.73644	1.27e-05	0.000428772			P02675	1.25986	6.12e-06	0.000248683			P01871	0.600188	1.63e-05	0.000550538
P05089	0.718993	0.00877412	0.0496812			P02679	1.62223	1.13e-07	1.16e-05			P01876	0.633967	2.71e-06	0.000128766
P05154	0.53346	0.00623594	0.039397			P02686	-0.514175	0.00128912	0.0116442			P02461	0.613498	0.000414144	0.00635851
P05156	0.764138	8.77e-06	0.000346115			P02748	0.969858	3.03e-09	6.45e-07			P02545	0.548522	0.000267044	0.00464089
P05546	0.827969	0.000229961	0.00383019			P02760	-0.806858	1.84e-06	9.96e-05			P02647	0.404848	0.00279347	0.0243171
P05556	-0.527065	5.87e-06	0.000246964			P02765	-0.550501	0.00243828	0.0185659			P02671	0.608317	2.41e-05	0.000751366
P05783	0.829496	0.000110162	0.00212752			P02768	-0.646135	0.000197655	0.00301834			P02675	0.925413	4.23e-06	0.000183799
P05787	0.838576	1.86e-05	0.000556004			P02788	0.96239	0.00521759	0.0315567			P02679	1.024	2.83e-06	0.000133076
P06310	0.722454	0.00706449	0.0429394			P03952	0.645269	0.000881934	0.00889659			P02686	-0.383563	0.00137662	0.0150324
P06576	0.761555	0.00108481	0.0112654			P04040	0.496569	0.00972009	0.0498448			P02745	0.570413	0.000369334	0.00582925
P06681	0.727112	1.39e-06	8.94e-05			P04062	0.595538	0.000270401	0.00383276			P02747	0.560992	0.000198488	0.00372715
P06731	0.831138	0.00155398	0.0142572			P04066	0.618316	9.76e-05	0.001763			P02748	0.620625	1.26e-07	1.22e-05
P06734	-1.37091	2.91e-08	4.66e-06			P04085	0.618282	0.00615445	0.0350019			P02760	-0.380856	0.00132586	0.0146772
P06744	0.433419	0.00822117	0.0476011			P04155	-0.678316	0.00829984	0.0448062			P02765	-0.533257	0.00222423	0.0207867
P06753	0.547948	0.00574114	0.0368151			P04179	0.625256	0.000822774	0.00848563			P04066	0.401392	0.00141038	0.0153192
P06870	-0.722454	0.000660084	0.00797793			P04211	0.534014	0.0051243	0.0310604			P04118	-0.814292	1.34e-05	0.000471268
P07204	-0.854017	1.96e-07	1.86e-05			P04233	-0.60315	0.00161329	0.0137204			P04155	-0.694363	0.00387586	0.0301505
P07358	0.618765	0.00443511	0.0310821			P04264	0.605147	0.000494755	0.00584403			P04180	-0.327303	0.00353564	0.0283685
P07384	0.631391	0.00222569	0.0186565			P04899	0.513029	0.0029581	0.0207163			P05023	0.468736	0.000667293	0.00893516
P07711	-0.372132	0.000952985	0.010426			P05023	0.538131	0.00264008	0.0194592			P05060	-0.442932	0.00288497	0.0247006
P07741	0.59337	0.00400574	0.0287808			P05026	0.474209	0.00784869	0.0429201			P05106	-0.448702	0.000300174	0.00504031
P07910	0.491097	0.00535174	0.0351399			P05141	0.794353	0.00172531	0.0141927			P05156	0.689264	9.35e-08	9.31e-06
P07947	0.708303	0.00153938	0.0142572			P05154	0.58994	0.00252841	0.0190043			P05451	-0.768895	0.00192646	0.0187479
P07996	0.371427	0.00685581	0.0421706			P05156	0.815699	1.21e-06	7.78e-05			P05546	0.499089	0.00104519	0.0123013
P07998	-0.87176	5.31e-06	0.00023075			P05160	0.500453	0.00613339	0.034954			P05556	-0.337049	0.00150565	0.0160132
P08138	-0.970312	0.000674216	0.00808113			P05164	1.02779	0.00740304	0.040924			P05783	0.816417	3.97e-06	0.000176442
P08174	-1.00056	7.4e-08	9.04e-06			P05186	0.542326	0.00215218	0.0170448			P05787	0.731112	3.71e-05	0.00100107
P08253	0.686866	7.15e-05	0.00163763			P05451	-0.703439	0.00787283	0.0429201			P05937	-0.476097	0.000208311	0.00384951
P08493	-0.480812	0.00668727	0.0413838			P05543	-0.514564	0.00306069	0.0209266			P05997	-0.595082	0.00190422	0.0187479
P08571	-0.613551	0.00033606	0.0050409			P05546	0.98315	4.5e-06	0.000194525			P06280	-0.338997	0.0067829	0.0436242
P08603	0.857634	1.73e-06	0.000105656			P05556	-0.568959	8.51e-06	0.000309367			P06312	0.433521	0.007688	0.0474287
P08637	-0.711649	0.000973557	0.0105812			P05783	0.947495	7.31e-05	0.00143373			P06576	0.490778	0.00146308	0.015683
P08670	0.736328	0.00155634	0.0142572			P05787	0.826987	5.71e-05	0.00121312			P06681	0.328074	0.00166148	0.0171618
P08709	-0.648741	0.00599623	0.0382595			P05937	-0.504397	0.00881116	0.0465661			P06731	0.506003	0.00793605	0.0482942
P08727	1.07967	1.44e-05	0.00046131			P06132	-0.601312	0.00149756	0.0128949			P06734	-1.29438	2.37e-10	6.92e-08
P08729	0.885519	1.27e-05	0.000428772			P06576	0.683678	0.00192546	0.0155639			P06870	-0.545474	0.00397577	0.0306938
P08758	0.51617	0.00114056	0.0117022			P06731	0.691173	0.00927559	0.0481912			P07148	-0.319312	0.00384534	0.0300896
P08962	0.572262	0.00501107	0.0336013			P06734	-1.43275	9.72e-10	2.89e-07			P07204	-0.777997	3.75e-08	4.64e-06
P09131	-0.471074	0.00270111	0.0216511			P06744	0.476191	0.00412033	0.0265202			P07205	-1.02161	2.76e-09	6.64e-07
P09211	0.467422	0.000991031	0.0106655			P06748	0.578897	0.00222812	0.0174783			P07306	-0.425555	0.000915555	0.0112561
P09237	0.601463	0.00275832	0.0217695			P06753	0.551273	0.00932957	0.0482901			P07339	0.31559	0.00250149	0.0227024
P09497	-0.505695	0.00535661	0.0351399			P07108	-0.634076	0.00029052	0.00405554			P07357	0.398045	0.00359792	0.0287716
P09603	-0.731481	0.000318572	0.00489304			P07204	-0.765412	1.35e-06	8.3e-05			P07358	0.54375	0.000608708	0.00837025
P09619	-0.879439	9.27e-08	1.08e-05			P07320	0.682137	0.000703808	0.00762873			P07359	-0.570556	0.00257964	0.0231036
P09871	0.36581	0.00405094	0.0290242			P07357	0.707083	0.000293714	0.00406991			P07360	0.424057	0.000476398	0.00704931
P0C0L5	0.659335	3.11e-05	0.000831349			P07358	0.660705	0.000696121	0.00760506			P07686	0.262159	0.00635483	0.0421317
P0DJD7;P0DJD8;P0DJD9	-1.0731	2.49e-05	0.000686115			P07384	0.486328	0.00528174	0.0316675			P07711	-0.544398	6.88e-08	7.37e-06
P0DMQ5	-1.02447	0.00144443	0.0138245			P07711	-0.370132	0.00166117	0.0139136			P07942	-0.21927	0.00681572	0.0436291
P0DOX2	0.614603	7.83e-05	0.00174675			P07910	0.755839	0.000124047	0.00209064			P07954	0.369489	0.00575083	0.0392749
P0DP58	0.560246	0.0010129	0.0107805			P07942	-0.417872	0.00280089	0.0200645			P07996	0.335256	0.00286731	0.024601
P10321	0.465506	0.00847302	0.0488389			P07998	-0.868677	2.4e-06	0.000127695			P07998	-0.608508	0.000636286	0.00866197
P10636	-0.708533	0.000377321	0.00540686			P08138	-0.88913	0.00118274	0.010897			P08138	-0.637125	0.00345759	0.0280562
P10909	0.367437	0.00883015	0.0498043			P08174	-1.03555	1.2e-08	1.95e-06			P08174	-0.581918	0.000286923	0.0049235
P11021	0.396105	0.00638179	0.0401491			P08253	0.834613	3.33e-06	0.000152242			P08519	-0.881857	1.58e-06	7.97e-05
P11362	-0.776452	8.22e-06	0.00032962			P08519	-0.634412	0.00139195	0.0123492			P08571	-0.420316	0.00144607	0.0155414
P11684	-1.06697	0.00231008	0.0191759			P08571	-0.581844	0.000437721	0.00537716			P08574	0.429559	0.00811212	0.0489364
P12035	0.943334	6.75e-08	8.65e-06			P08603	0.897223	7.47e-07	5.58e-05			P08603	0.735932	1.58e-07	1.4e-05
P12429	1.04754	6.48e-05	0.00151093			P08637	-0.742299	0.000523535	0.0060546			P08637	-1.69869	2.36e-13	3.22e-10
P12814	0.661883	0.0017062	0.0153558			P08670	0.855915	0.000120504	0.0020434			P08727	0.809959	9.98e-06	0.000364068
P12821	0.637464	0.000886014	0.0100559			P08727	1.08184	5.59e-06	0.000233955			P08729	0.58372	0.00022304	0.00403545
P12830	-1.09343	1.63e-07	1.61e-05			P08729	1.04497	1.64e-06	9.45e-05			P08758	0.436661	0.000490562	0.00720668
P12931	0.530185	0.00794825	0.0464402			P08754	0.755994	0.000437313	0.00537716			P09131	-0.67293	4.11e-06	0.00018052
P13073	0.619585	0.00127273	0.012556			P08758	0.578515	7.31e-05	0.00143373			P09210	-0.488016	0.00482996	0.0344852
P13591	-0.558585	9.68e-06	0.000365288			P08962	0.652789	0.00412579	0.0265202			P09237	0.64574	3.37e-05	0.000935257
P13598	-0.422234	0.00758194	0.0448103			P09237	0.752074	5.9e-05	0.00122669			P09455	0.524431	0.000126731	0.00266789
P13645	0.785395	5.58e-05	0.00133758			P09525	0.516859	0.000505275	0.00591771			P09486	-0.406279	0.0017845	0.0179463
P13667	0.502777	0.00209771	0.0178166			P09603	-0.717477	0.000479917	0.00574238			P09497	-0.478527	0.00306944	0.0258466
P13727	-0.523633	0.00302378	0.0230833			P09619	-0.983441	5.29e-08	6.38e-06			P09564	-0.580126	0.000345617	0.00555708
P13987	-1.21271	5.32e-08	7.18e-06			P09651	0.604839	0.00798162	0.0434275			P09619	-0.823809	4.98e-09	1.02e-06
P14314	-0.431362	0.000706727	0.00843142			P09871	0.336175	0.00429344	0.0271167			P09651	0.52513	0.00134985	0.0148994
P14543	-0.269986	0.00877361	0.0496812			P09960	0.660122	0.00230639	0.0178567			P0C0L5	0.619078	3.85e-07	2.86e-05
P14625	0.683265	0.000195552	0.00332179			P0C0L5	0.575799	2.45e-05	0.000644092			P0CG12	-0.355052	0.00380743	0.029903
P14780	0.76526	0.00172862	0.0155032			P0C0S8;Q6FI13;Q96KK5;Q99878	0.766351	0.00276582	0.0199601			P0DJD8	-0.709344	0.00166407	0.0171618
P15151	-0.459727	0.00247211	0.0201942			P0DJD8	-0.89641	0.000248343	0.00362338			P0DJI9	0.733928	4.74e-05	0.00120607
P15428	0.613579	0.00745465	0.0444678			P0DMQ5	-0.990249	0.000323918	0.00438877			P0DOX2	0.409333	0.000603066	0.00834888
P15559	-0.625211	0.0013631	0.0132941			P0DOX2	0.674497	1.53e-05	0.000454385			P0DOX7	0.333234	0.00270866	0.0238409
P15692	0.390077	0.00613949	0.0389316			P0DOX5	0.398417	0.0046531	0.0287722			P0DOX8	0.386811	0.00110878	0.012901
P16070	-1.70514	3.86e-11	1.98e-08			P0DOX7	0.342658	0.00731146	0.0405801			P0DPK4;Q7Z3S9	-0.668209	4.66e-05	0.00119701
P16109	-0.554902	0.00715089	0.042976			P0DOX8	0.380527	0.00904526	0.0473258			P0DTE7;P0DTE8;P0DUB6	0.520311	0.00141893	0.0153451
P16112	-1.27693	1.37e-13	3.51e-10			P0DOY3	0.470336	0.00568582	0.0332254			P10155	0.508517	0.00171156	0.0175188
P16144	-0.662203	0.000548881	0.00693537			P0DP58	0.832599	1.35e-06	8.3e-05			P10398	0.442541	0.00278172	0.0243171
P17643	0.45553	0.000598804	0.00731396			P0DPK3;P0DPK4;Q7Z3S9	-0.554978	0.00374891	0.0246128			P10606	0.384313	0.00424475	0.0323424
P17655	0.665607	0.00233143	0.0192907			P10636	-0.649049	0.000362216	0.00461366			P10619	0.395281	0.0020866	0.0197718
P17900	-0.640722	0.00130886	0.0128629			P10646	-0.578772	0.001645	0.0138621			P10636	-0.557393	0.000301135	0.00504031
P18206	0.876242	0.000926791	0.0102824			P10809	0.523383	0.00509934	0.0310453			P10721	-0.304367	0.000974691	0.0117078
P18564	-0.536524	0.000245442	0.00403563			P10909	0.377136	0.00787044	0.0429201			P11021	0.390598	0.000223313	0.00403545
P19022	-0.740094	2.79e-07	2.47e-05			P11021	0.465778	0.00186953	0.0151982			P11362	-0.937957	6.67e-09	1.24e-06
P19823	0.86311	0.000359788	0.00526262			P11279	0.424829	0.00142103	0.0125065			P11684	-1.32547	0.000343827	0.00555087
P19827	0.665529	0.00010138	0.00209709			P11362	-0.760729	2.81e-06	0.000138723			P12318	-0.379741	0.00458168	0.0336539
P20333	-0.595749	0.000353343	0.00523887			P11684	-1.07125	0.00562712	0.0330923			P12319	-0.798274	9.08e-05	0.00208235
P21266	0.666039	0.00092533	0.0102824			P12035	0.88209	1.49e-06	8.79e-05			P12429	0.586397	0.0022524	0.020859
P21802	-0.600117	0.00496679	0.0334378			P12259	-0.607396	0.00304723	0.0209266			P12814	0.453406	0.00325772	0.0270417
P22004	-0.433967	0.00715429	0.042976			P12429	1.00381	0.000272206	0.00383867			P12830	-0.819016	9.82e-06	0.000361367
P22105	-0.527736	1.02e-05	0.000367398			P12814	0.881585	6.6e-05	0.00134106			P12882	0.485429	0.00451262	0.0333282
P22223	-0.740908	0.000129126	0.00240006			P12821	0.622061	0.00206369	0.0165335			P12956	0.343089	0.00800624	0.0484407
P22626	0.602687	0.000988188	0.0106655			P12830	-1.06944	9.03e-07	6.4e-05			P13010	0.565167	6.06e-05	0.00142185
P22692	0.419978	0.00787101	0.0460939			P12931	0.629303	0.000479844	0.00574238			P13164;Q01628;Q01629	0.389966	0.0025345	0.0229002
P22792	0.434268	0.00324582	0.024132			P13073	0.5927	0.00250278	0.0189526			P13591	-0.416959	0.000222588	0.00403545
P23083	0.929684	4.87e-06	0.000223045			P13591	-0.586246	1.05e-05	0.000358342			P13598	-0.506868	0.00160895	0.0168919
P23142	0.414881	0.008603	0.0491463			P13598	-0.497141	0.00212932	0.0169122			P13611	-0.304632	0.000996997	0.011872
P23327	-1.07697	0.000119795	0.00225938			P13611	-0.542128	0.000331941	0.00441321			P13671	0.375874	0.000335646	0.00550513
P24043	-0.693099	0.000277611	0.00439551			P13640	-0.483537	0.00553697	0.0328945			P13727	-0.803693	7.76e-07	4.8e-05
P24530	-1.01505	0.000106367	0.0020987			P13645	0.733629	7.25e-05	0.00143373			P13987	-1.07721	1.2e-08	1.89e-06
P24534	0.644835	0.00275565	0.0217695			P13671	0.385824	0.00252912	0.0190043			P14151	-0.614633	0.000186759	0.00358087
P24592	0.430473	0.00693188	0.0425365			P13727	-0.498596	0.00429707	0.0271167			P14314	-0.508409	2.46e-05	0.000760814
P24821	-0.627876	3.51e-05	0.000909145			P13796	0.979217	0.00136877	0.0122041			P14625	0.423663	0.00206733	0.0197011
P25311	-1.00989	4.64e-05	0.00114538			P13987	-0.983958	5.94e-07	4.83e-05			P15529	-0.309306	0.0060487	0.0404966
P25398	0.575508	0.00260027	0.0210401			P14151	-1.17874	5.31e-08	6.38e-06			P16070	-1.76138	7.71e-13	7.87e-10
P25705	0.68269	0.000580811	0.00713064			P14314	-0.389039	0.00645347	0.0364028			P16112	-1.10366	2.21e-13	3.22e-10
P25774	0.462533	0.0014512	0.0138376			P14543	-0.321245	0.00165146	0.0138743			P16144	-0.387236	0.00490931	0.0348084
P25942	-0.632026	0.00326272	0.0241875			P14618	0.451202	0.00628111	0.0356488			P16284	-0.349078	0.00236516	0.0216576
P26641	0.754044	0.00279183	0.0218728			P14625	0.60032	0.00134257	0.0120875			P16885	0.316378	0.00386067	0.0300896
P26842	-1.14743	6.28e-06	0.000259915			P14854	0.666098	0.000332108	0.00441321			P17050	0.367064	0.00452917	0.0333282
P26885	0.506471	0.00655297	0.0408963			P15151	-0.420054	0.00590289	0.0340618			P17213	0.713354	0.00105583	0.0123909
P26992	-0.76973	3.29e-09	9.38e-07			P15428	0.733586	0.00112829	0.0105715			P17900	-0.568188	0.00205458	0.0196508
P27105	0.514749	0.00358764	0.0260688			P16070	-1.71258	3.85e-11	2.13e-08			P18206	0.557858	2.34e-05	0.000735853
P27658	-0.754731	0.000755827	0.00881226			P16109	-0.488705	0.00482057	0.029609			P18827	-0.498037	0.000921704	0.0112561
P27797	0.418877	0.00335315	0.024715			P16112	-1.37714	8.73e-16	2.41e-12			P19021	0.34495	0.000949767	0.0114759
P28799	-0.294293	0.00296216	0.0227483			P16234	-0.859186	5.35e-05	0.0011537			P19022	-0.422723	3.21e-05	0.000921973
P28906	-0.779804	0.000421525	0.00581297			P17643	0.462095	0.000754407	0.00795871			P19256	-0.411875	0.000792958	0.0102482
P29323	-0.702903	1.43e-06	8.97e-05			P17655	0.586847	0.00557996	0.032918			P19404	0.395467	0.00282027	0.0243924
P29992	0.572378	0.00146699	0.0139364			P17858	0.604398	0.00494362	0.0302304			P19623	0.379782	0.00116319	0.0131957
P30047	0.677986	0.000109845	0.00212752			P17900	-0.674776	0.000734795	0.00784159			P19652	-0.630613	0.00647822	0.0426778
P30048	0.651233	0.000882235	0.0100559			P18206	0.889638	2.47e-05	0.000644524			P19801	0.478903	0.00513736	0.0360498
P30101	0.550067	0.00119864	0.0122004			P19022	-0.817074	1.38e-07	1.32e-05			P19823	0.44491	0.0047753	0.0344286
P30530	-0.857429	2.48e-06	0.000135446			P19823	0.810731	8.74e-05	0.00164404			P19827	0.363689	0.000852687	0.0108485
P30626	0.634887	0.00190163	0.0166474			P19827	0.796805	6.41e-06	0.00025517			P20042	0.487446	0.00069489	0.00921777
P31939	0.606099	0.00162141	0.0147479			P20333	-0.696653	0.000190796	0.00294614			P20339	0.382918	0.0013645	0.0149741
P31948	0.484857	0.0057356	0.0368151			P20618	0.436527	0.00303933	0.0209266			P20700	0.549248	0.00283105	0.0243924
P32241	-0.505453	0.00748784	0.0445622			P20827	-0.567454	0.000873897	0.00886787			P20916	-0.463349	0.00036968	0.00582925
P32929	-0.569357	0.0042956	0.0303532			P21554	-0.715387	0.000609161	0.00694998			P20933	-0.632483	3.27e-05	0.000932952
P35247	-0.951529	0.00253052	0.0206056			P21802	-0.736216	0.000667619	0.00740248			P21333	0.455406	0.000119987	0.00259273
P35318	-0.734774	0.000252192	0.00409412			P22061	0.374586	0.00525185	0.0316675			P21397	0.379435	0.00378424	0.0297781
P35443	-0.481882	0.000419846	0.00581297			P22105	-0.621015	7.72e-08	8.89e-06			P21802	-0.908802	4.51e-08	5.42e-06
P35555	-0.531722	4.1e-06	0.00019831			P22223	-0.567066	0.00371362	0.0244933			P22087	0.431085	0.0020705	0.0197011
P35579	0.724523	0.00167585	0.0151357			P22455	-1.04349	0.000611014	0.00694998			P22105	-0.400552	2.02e-05	0.000648383
P35606	0.520006	0.00275648	0.0217695			P22626	0.848581	0.000107181	0.00187499			P22223	-0.725998	5.19e-05	0.00127637
P35908	0.576223	0.00268657	0.021602			P22692	0.467232	0.00363135	0.0240697			P22455	-0.486984	0.00155781	0.0164678
P36941	-0.548344	0.00809965	0.0471102			P22732	0.662115	0.00909189	0.0473258			P22607	-0.277054	0.000573718	0.0079968
P37173	-0.873869	0.000153506	0.00275345			P23083	0.795306	0.000109941	0.00191117			P22626	0.570338	0.000194683	0.00368095
P37837	0.596336	0.0053167	0.0351399			P23142	0.504551	0.00265191	0.0194944			P22692	0.369453	0.00469752	0.0342583
P38646	0.556887	0.00338386	0.0248699			P23327	-1.20864	3.41e-05	0.000849297			P23246	0.462132	0.00289296	0.0247173
P40225	-0.647638	0.00334101	0.0246965			P23468	0.561346	0.000202421	0.00305733			P23396	0.383062	0.00650081	0.0427525
P40227	0.604274	0.00241783	0.0199413			P23490	0.782775	0.00135817	0.0121675			P23470	-0.337277	0.00342282	0.0278672
P40926	0.586298	0.000275901	0.00439551			P23515	-0.542039	0.00784842	0.0429201			P23743	0.402696	0.00667021	0.0432399
P43115	-0.994504	6.74e-05	0.00155653			P24530	-0.759566	0.00340815	0.0227539			P23786	0.357396	0.00679424	0.0436284
P43121	-1.04815	5.01e-09	1.28e-06			P24821	-0.76118	6.79e-06	0.000260613			P23919	0.395739	0.000562107	0.0078618
P46531	-0.723943	5.26e-08	7.18e-06			P24855	-0.545646	0.00944301	0.0487859			P24043	-0.392248	3.46e-05	0.000953858
P46940	0.612033	0.00355828	0.0259289			P25311	-0.97793	4.48e-05	0.00102399			P24158	0.564859	0.00820286	0.0494107
P48551	-0.952003	0.000717979	0.00848671			P25705	0.630652	0.000722509	0.00777048			P24530	-0.63314	0.00796375	0.0482979
P48735	0.863095	0.00031288	0.00483457			P25774	0.423235	0.00107873	0.0102308			P24821	-0.293765	0.00421537	0.0322389
P48745	-0.74484	1e-06	6.77e-05			P25789	0.703173	0.00262416	0.0193935			P24855	-0.624721	0.000814368	0.0104917
P48960	-0.91365	5.1e-06	0.000227038			P25940	-0.672696	0.00223668	0.0174783			P25311	-0.696284	0.00114393	0.0130893
P49207	-0.513098	0.0052371	0.0348096			P26572	0.698611	7.87e-05	0.00150085			P25705	0.50824	0.00046919	0.00701894
P49257	0.483821	0.00840569	0.0485599			P26641	0.747177	0.0010004	0.00978782			P25942	-0.848307	7.41e-06	0.000285424
P49411	0.854253	9.18e-06	0.000351309			P26842	-1.06426	9.41e-06	0.000333405			P26599	0.438442	0.00597869	0.0401992
P49721	0.77926	0.000471206	0.00632798			P26992	-0.755473	4.08e-09	8.06e-07			P26842	-1.13604	3.13e-07	2.46e-05
P49747	-0.382202	0.00071569	0.00848671			P27105	0.575703	0.00247554	0.0187978			P26885	0.379474	0.00290101	0.0247343
P49902	-0.498395	0.00783245	0.0459731			P28799	-0.324738	0.00136027	0.0121675			P26992	-0.430153	3.31e-05	0.000933101
P50897	0.746014	4.18e-06	0.00019874			P28827	-0.564724	0.00125846	0.011442			P27105	0.360454	0.00515243	0.0360935
P51149	0.636643	0.000329846	0.00500624			P28906	-0.766991	0.000713673	0.00770544			P28827	-0.214907	0.0074319	0.0462128
P51153	0.536783	0.00165229	0.0149757			P29323	-0.673338	1.78e-06	9.96e-05			P29323	-0.352727	0.000383872	0.00596097
P51690	-0.766001	0.000435887	0.00597887			P29992	0.523541	0.00549788	0.0327503			P29376	-0.277246	0.00164133	0.0170564
P51884	-0.595582	0.00273303	0.0217695			P30047	0.466855	0.00289374	0.020456			P30048	0.475004	5.78e-07	3.81e-05
P52272	0.849812	0.000301474	0.00471513			P30048	0.712312	0.000137965	0.00226986			P30049	0.496381	5.63e-05	0.00135355
P54764	-0.717006	8.22e-05	0.00178726			P30101	0.514212	0.00339115	0.0226952			P30101	0.436088	0.000923305	0.0112561
P54819	0.8316	0.00052103	0.00677408			P30203	-0.619397	0.00372185	0.0244933			P30203	-0.704767	8.75e-06	0.000324776
P55000	-0.564396	0.00105926	0.0110447			P30530	-0.885194	4.7e-08	6.19e-06			P30530	-0.557341	1.84e-05	0.000597895
P55285	-0.561294	9.84e-05	0.00205287			P30531	-0.632756	0.00223854	0.0174783			P30838	0.480229	0.00125395	0.0141078
P55290	-0.801308	4e-07	3.03e-05			P30626	0.672621	0.00025201	0.00364689			P31025	-0.56402	0.0032103	0.0268116
P55291	-0.873139	5.88e-05	0.00139654			P31150	0.501574	0.00439123	0.0275849			P31930	0.509798	0.00200689	0.0192851
P60660	0.546675	0.00197574	0.0170632			P31939	0.612272	0.00534076	0.0318831			P31942	0.439383	0.000266575	0.00464089
P61916	-0.380574	0.00523841	0.0348096			P32942	0.663438	0.000504462	0.00591771			P32241	-0.514661	0.000317922	0.00526336
P61978	0.778886	0.000401278	0.00565537			P35318	-0.750233	0.000137601	0.00226986			P33151	-0.635222	7.63e-05	0.00177157
P61981	0.642823	0.000104815	0.0020987			P35442	0.454836	0.00685632	0.0384399			P34741	0.427646	0.00392601	0.0304196
P62805	0.700101	0.00454835	0.0316166			P35443	-0.497482	2.06e-05	0.000569496			P35318	-0.497091	0.00299648	0.0254694
P62829	-0.705997	0.00650603	0.0407024			P35555	-0.590128	7.3e-07	5.58e-05			P35443	-0.357711	3.58e-05	0.000975786
P62834	0.44196	0.000916079	0.0102824			P35606	0.661087	0.000444781	0.00542614			P35542	0.437144	0.00822022	0.0494424
P62942	0.592975	0.00244041	0.020063			P35609	0.576329	0.00306064	0.0209266			P35555	-0.340212	0.000730809	0.00959483
P62987	0.466877	0.00322077	0.024132			P35613	-0.371118	0.00887605	0.0466414			P35556	0.278526	0.00167891	0.0172712
P62993	0.518404	0.000483716	0.00642867			P35908	0.504635	0.00630804	0.0357284			P35579	0.512275	0.00255873	0.0230681
P63096	0.727474	0.000257633	0.00413018			P36941	-0.621273	0.00594502	0.0342334			P35606	0.394055	0.000207234	0.00384702
P68431;Q71DI3	1.05285	0.000750679	0.00879219			P36980	0.573113	0.00167661	0.0140005			P35613	-0.280276	0.00442432	0.0330933
P78324	-0.743539	1.44e-05	0.00046131			P37173	-0.989228	7.75e-07	5.64e-05			P35658	0.822463	1.54e-05	0.000523147
P78380	0.502546	0.00760753	0.0448582			P37837	0.56996	0.00296055	0.0207163			P36896	-0.741501	1.68e-06	8.29e-05
P78552	-0.312858	0.00488449	0.0330573			P40121	0.537865	0.00117661	0.0108768			P36897	-0.820294	5.66e-06	0.000230455
P80370	-1.25754	5.55e-12	4.74e-09			P40227	0.515009	0.00443473	0.027795			P37088	-0.589548	0.000161908	0.00330616
P81605	0.745813	0.000374352	0.00539445			P42167	-0.641349	0.00395008	0.02575			P38159	0.528829	0.000169337	0.00338049
P98095	-0.365567	0.00154601	0.0142572			P43115	-0.916403	5.82e-05	0.00121868			P38646	0.343549	0.00256509	0.0230745
P98153	-0.753219	0.000950428	0.010426			P43121	-1.00817	1.87e-08	2.58e-06			P39687	0.493447	0.00166393	0.0171618
P98155	-0.784039	1.69e-05	0.000515646			P46379	-0.480985	0.00908105	0.0473258			P40121	0.427815	0.00069517	0.00921777
P98160	-0.324631	0.00127116	0.012556			P46531	-0.81131	2.26e-11	1.56e-08			P40429	0.414068	0.00270285	0.0238409
P98164	0.341906	0.00501727	0.0336013			P46940	0.585879	0.00195767	0.0157755			P40926	0.3863	0.000606972	0.00837025
P98172	-0.694909	0.000256441	0.00413018			P48556	-0.765838	0.00256629	0.0190678			P41217	-0.55247	0.000360309	0.00572569
Q01459	-0.739419	0.000105269	0.0020987			P48735	0.798813	0.00048264	0.00575007			P41240	0.410952	0.00372238	0.0295188
Q01973	-0.467275	5.18e-05	0.0012646			P48745	-0.697433	9.77e-06	0.00034182			P41252	0.35948	0.00435329	0.0326817
Q02252	0.638606	0.00666458	0.0413838			P48960	-0.467419	0.00431095	0.0271423			P42226	0.370982	0.00311537	0.0261794
Q02487	-0.666694	1.87e-06	0.000109107			P49006	-0.794311	0.00112043	0.0105364			P43121	-0.713665	1.68e-06	8.29e-05
Q02747	-0.756173	0.00177767	0.0158323			P49419	0.483033	0.00292271	0.0205556			P43234	-0.296125	0.00658403	0.0428982
Q02985	0.845691	9.86e-06	0.000365621			P49747	-0.567892	4.58e-07	3.96e-05			P43251	-0.373996	0.00193723	0.0187479
Q03403	-0.725072	1.93e-05	0.000569907			P49763	-0.640261	0.00155315	0.013332			P43626	-0.508414	0.00322395	0.0268706
Q04721	-0.495297	7.59e-05	0.00170846			P50897	0.786868	4.09e-06	0.000179303			P43652	-0.61666	1.72e-06	8.38e-05
Q04760	0.519074	0.00479191	0.0325827			P51148	0.433018	0.00555778	0.0328945			P45877	0.455134	0.00239631	0.0218938
Q06418	-0.644135	0.00304481	0.0231264			P51149	0.552346	0.00160036	0.0136524			P46100	-0.498164	0.0067678	0.0436242
Q07954	-0.678444	1.02e-07	1.1e-05			P51570	0.501187	0.00390141	0.0254929			P46531	-0.602873	8.86e-07	5.24e-05
Q08174	-1.03248	3.63e-10	1.33e-07			P51884	-0.592486	0.00310285	0.0210719			P46776	0.632236	0.00211021	0.0199033
Q08334	-0.604393	0.000160207	0.00285369			P51888	-0.603913	0.00610346	0.0348553			P46778	0.38593	0.00478164	0.0344286
Q08554	0.582212	0.00815984	0.0473529			P52209	0.645298	0.00364728	0.0241174			P46783	0.284996	0.00771453	0.0475206
Q08708	-1.11768	9.7e-09	2.26e-06			P52272	1.04193	4.13e-05	0.00097562			P46940	0.428632	0.00112094	0.012932
Q09328	0.543502	0.000290037	0.00456407			P52907	0.563129	0.00113614	0.0106091			P47871	-0.473696	0.00083607	0.0106703
Q10589	0.470672	0.00301313	0.0230707			P54727	0.400773	0.0028763	0.0203849			P47985	0.462871	0.000876866	0.010985
Q12805	0.386927	0.00577604	0.0369465			P54760	-0.336776	0.00448187	0.0279636			P48735	0.574054	0.000296999	0.00501216
Q12913	-0.426545	0.000531536	0.00680307			P54764	-0.651863	0.000200066	0.00303836			P48740	-0.69625	0.000537781	0.00767937
Q12962	-0.497195	0.005232	0.0348096			P54819	0.971033	0.000146138	0.00237604			P48745	-0.832989	1.29e-07	1.22e-05
Q13131	0.545827	0.00669744	0.0413838			P55000	-0.55728	0.000875878	0.00886787			P49257	0.397088	0.00700817	0.0446511
Q13201	-0.992142	8.05e-05	0.00178029			P55011	0.524443	0.0085051	0.045437			P49419	0.295491	0.00375804	0.0297354
Q13241	-0.713993	0.000398823	0.00565183			P55072	0.592267	0.00253023	0.0190043			P49747	-0.593891	5.21e-08	6.08e-06
Q13449	-0.772321	0.000223586	0.00374836			P55285	-0.621664	1.5e-05	0.000451818			P49773	-0.313717	0.00647901	0.0426778
Q13477	-1.38207	4.32e-12	4.74e-09			P55287	-0.428754	0.0088952	0.0466534			P49821	0.288384	0.00482103	0.0344818
Q13510	0.640321	0.000111782	0.0021397			P55290	-0.64359	4.01e-05	0.000955463			P50454	0.407314	0.0011571	0.0131633
Q13873	-0.889758	0.000614508	0.0074702			P55291	-0.945884	2.65e-05	0.000681278			P50851	-0.336854	0.00714601	0.0451071
Q13938	0.537172	0.00183494	0.0162297			P59665	0.868024	0.00452295	0.0281564			P50897	0.476636	3.75e-05	0.00100107
Q14126	-0.438481	0.00113012	0.0116416			P60660	0.457123	0.00572291	0.0333716			P51149	0.365056	0.000183848	0.00354168
Q14134	-0.735571	0.000570822	0.00710757			P61224	0.420605	0.00840634	0.0451167			P51170	-0.760757	2.63e-07	2.11e-05
Q14344	0.47708	0.00750562	0.0445646			P61278	-0.787113	0.0014312	0.0125185			P51178	0.31825	0.00178604	0.0179463
Q14508	-0.722609	0.00123425	0.0123666			P61626	0.596999	0.00931375	0.0482901			P51608	0.337184	0.00759427	0.0469712
Q14651	0.641422	0.00134012	0.0131199			P61916	-0.438329	0.00257732	0.0190984			P51610	0.453417	0.000652515	0.00879495
Q14697	0.701554	0.00010285	0.0020987			P61978	0.664762	0.00192578	0.0155639			P51654	-0.496425	0.000777238	0.0100769
Q14766	-0.34464	0.00152374	0.0142123			P61981	0.462412	0.00834068	0.0448514			P51884	-0.530073	0.0021318	0.0200144
Q14894	-0.492786	0.00570398	0.0367606			P62942	0.521243	0.0030717	0.0209266			P51888	-0.486065	0.000506731	0.00736473
Q14982	-0.680213	8.17e-05	0.00178726			P62979	0.489935	0.000630149	0.00713825			P52597	0.458362	0.000413447	0.00635851
Q15043	-0.616767	0.00322823	0.024132			P62993	0.447868	0.00254111	0.0190067			P52790	0.377639	0.00413176	0.031778
Q15303	-0.559314	0.00361292	0.0261784			P68133	0.499683	0.00199122	0.0159992			P53801	-0.462419	0.000125964	0.00266695
Q15517	0.64588	0.000446679	0.00606495			P78324	-0.759367	1.42e-05	0.000430397			P54289	-0.262729	0.00384855	0.0300896
Q15654	-0.798245	0.00119561	0.0122004			P78423	-0.424759	0.00886248	0.0466414			P54707	-0.345449	0.0043349	0.032681
Q15907	0.411415	0.00668941	0.0413838			P80370	-1.12266	1.48e-10	5.84e-08			P54764	-0.419153	0.0012611	0.0141105
Q16363	-0.502698	0.000909795	0.0102803			P81605	0.820868	9.7e-05	0.001763			P55283	-0.440641	5.48e-05	0.00133111
Q16610	0.908314	0.000358953	0.00526262			P84243	1.01684	0.000468119	0.00565013			P55285	-0.510533	8.55e-06	0.000320325
Q16769	0.452055	0.0074386	0.0444678			P98095	-0.497644	0.000339689	0.00444976			P55286	-0.996543	1.09e-11	4.93e-09
Q16851	0.766446	0.0010321	0.0108498			P98153	-0.715639	0.000638293	0.00717171			P55290	-0.87537	2.39e-08	3.15e-06
Q1EHB4	0.537553	0.00671176	0.0413838			P98160	-0.276688	0.00234321	0.0180911			P55291	-0.617953	0.000198952	0.00372715
Q2UY09	-0.889707	0.000533106	0.00680307			P98164	0.362301	0.00303739	0.0209266			P55795	0.621723	0.000466761	0.00700828
Q4U2R8	0.598317	0.00227184	0.0189197			P98172	-0.555742	0.000854748	0.00875009			P60983	-0.322458	0.0047883	0.0344286
Q5IJ48	-0.423901	0.00246947	0.0201942			Q01459	-0.712603	0.000173342	0.00275354			P61077	-0.644402	1.48e-05	0.000507621
Q5JT82	-0.557959	0.000760472	0.00882629			Q01973	-0.451203	2.17e-05	0.000593249			P61225	0.391649	0.00282949	0.0243924
Q5JXA9	-0.672265	7.43e-05	0.00168664			Q01974	-0.378985	0.0090755	0.0473258			P61278	-0.482382	0.00281339	0.0243924
Q5SYB0	0.756072	0.00136994	0.0133102			Q02252	0.63175	0.00242407	0.0185087			P61326;Q96A72	0.463301	0.00336277	0.0275774
Q5T749	0.606614	0.00705125	0.0429394			Q02487	-0.607764	1.91e-05	0.00054312			P61769	0.570335	0.00032922	0.0054215
Q5T750	0.677246	0.000783038	0.00900669			Q02747	-0.821883	0.0011718	0.0108687			P61960	0.247414	0.00681341	0.0436291
Q5VW32	0.728861	0.00210629	0.0178305			Q02985	0.842659	1.66e-05	0.000484332			P61978	0.429885	0.00376425	0.0297354
Q5VY43	-0.48762	2.02e-05	0.000576577			Q03403	-0.760158	1.09e-05	0.000361053			P62820	0.547602	6.47e-06	0.000258958
Q68DL7	0.721577	0.00225097	0.018807			Q04721	-0.575496	7.86e-05	0.00150085			P62993	0.29846	0.00330334	0.0272542
Q6EMK4	-0.834919	4.01e-07	3.03e-05			Q04756	-0.415387	0.00280205	0.0200645			P68036	-0.361126	0.00584415	0.039713
Q6FHJ7	-1.0144	5.82e-06	0.000246964			Q04760	0.485786	0.00410323	0.0264984			P68402	0.423043	0.00158999	0.0167359
Q6GTX8	-0.830325	0.00288459	0.0224211			Q06033	0.58496	0.00350444	0.0233404			P69849;Q15155;Q5JPE7	0.310458	0.000702694	0.00928739
Q6ISS4	-0.745075	0.00267494	0.0215762			Q06418	-0.675739	0.000489105	0.00580209			P69905	-0.537692	0.00481383	0.0344818
Q6P1N0	0.537995	0.000387804	0.0055262			Q07954	-0.675967	5.91e-07	4.83e-05			P78314	0.362134	0.00760234	0.0469712
Q6UVK1	-0.481188	0.000662495	0.00797793			Q08174	-1.04367	1.56e-08	2.27e-06			P78324	-0.453218	0.00162425	0.016922
Q6UWI4	-0.453444	0.00850563	0.0489169			Q08334	-0.455899	0.00506064	0.0308777			P78386	0.582787	0.00264838	0.0235558
Q6UX06	0.959568	0.000322499	0.00492387			Q08554	0.839551	0.00045139	0.00547212			P78552	-0.329287	0.000650198	0.00879274
Q6UX15	-0.640985	0.00175419	0.0156777			Q08708	-0.777366	0.000130646	0.00218851			P80162	0.440432	0.000486602	0.00717431
Q6UX71	-0.459739	0.00126253	0.0125519			Q10589	0.652099	0.000379073	0.00478429			P80297	-0.601875	0.00659649	0.0428982
Q6UXB3	-0.951192	0.000581015	0.00713064			Q12792	0.737562	0.00284258	0.0201977			P80370	-1.37081	1.88e-12	1.54e-09
Q6UXB8	-1.50693	1.21e-10	5.17e-08			Q12794	0.423481	0.00283035	0.0201626			P80511	0.578794	0.00204811	0.0196349
Q6UXG3	-0.512621	0.000235152	0.00389138			Q12805	0.404817	0.00306457	0.0209266			P81172	-1.01691	0.000553584	0.007796
Q6UY11	-0.631174	3.22e-06	0.000161973			Q12864	-0.941752	2.66e-05	0.000681278			P98153	-0.617459	0.00624261	0.0415902
Q7KYR7	-0.875567	0.00161279	0.0147217			Q12913	-0.393569	0.0016964	0.0141193			P98155	-0.735228	1.99e-08	2.8e-06
Q7L0X0	-0.679175	0.00140633	0.0135102			Q12962	-0.573335	0.00475528	0.0293384			P98164	0.403506	2.08e-05	0.000664478
Q7Z3B1	-0.357935	0.00196469	0.0170632			Q13011	0.687621	0.00275143	0.0199083			P98172	-0.535504	0.000179459	0.00350676
Q7Z7G0	-0.552074	0.00016958	0.00297927			Q13201	-0.891337	0.000701281	0.00762873			Q00577	0.400629	0.00495732	0.0350271
Q86UN3	-0.504565	8.77e-05	0.00187393			Q13241	-0.89382	0.000238031	0.00349957			Q01082	0.369633	0.000874522	0.010985
Q86Y38	-0.890455	0.000922374	0.0102824			Q13449	-0.765672	0.000528232	0.00608347			Q01459	-0.550597	0.000523271	0.00752761
Q8IUK5	-0.739798	3.11e-06	0.000159468			Q13477	-1.39696	3.99e-12	3.68e-09			Q01546	-0.512091	0.00186835	0.0185202
Q8IWY4	-0.642431	0.00105283	0.0110225			Q13510	0.499155	0.00241565	0.0184954			Q01974	-0.73114	1.34e-06	7.09e-05
Q8IZA0	0.402564	0.00548502	0.0358905			Q13555	0.609542	0.00848332	0.045437			Q02083	0.304734	0.00353505	0.0283685
Q8IZF2	-0.410071	0.00185876	0.0163839			Q13813	0.635113	0.000659833	0.00735395			Q02413	-0.410284	5.25e-06	0.000221155
Q8N114	-0.835956	0.00155428	0.0142572			Q13873	-0.875865	0.000319737	0.00435346			Q02747	-0.7863	0.000263468	0.00461805
Q8N126	-0.430948	0.00443396	0.0310821			Q13938	0.505931	0.00302629	0.0209266			Q02985	0.481727	0.00175941	0.0178742
Q8N1N4	0.968862	0.000481754	0.00642867			Q14126	-0.552628	0.000299409	0.00411725			Q03252	0.460472	0.000350414	0.00560921
Q8N2S1	-0.552089	1.14e-05	0.000393814			Q14314	0.618224	0.00316413	0.0214288			Q03403	-0.702923	3.33e-05	0.000933101
Q8N3J6	-0.783535	0.000110316	0.00212752			Q14508	-0.621912	0.00127494	0.0115539			Q04721	-0.457031	1.73e-07	1.47e-05
Q8NDA2	-0.68953	2.74e-06	0.000143667			Q14624	0.44253	0.000158463	0.00253174			Q04756	-0.350522	0.000917223	0.0112561
Q8NFT8	-0.916204	7.97e-07	5.68e-05			Q14697	0.57381	0.0010095	0.00979036			Q04771	-0.540366	0.00450655	0.0333282
Q8NFZ8	-0.616652	0.000104399	0.0020987			Q14703	0.54362	0.00301618	0.0209266			Q05513	-0.334645	0.00470622	0.0342606
Q8TBP5	-0.842525	0.00560849	0.0365121			Q14766	-0.36187	0.000872701	0.00886787			Q05682	-0.324445	0.00359997	0.0287716
Q8TDQ0	-0.766822	0.000416681	0.00581297			Q14982	-0.712423	3.85e-06	0.000171662			Q06033	0.599769	4.79e-05	0.0012074
Q8TF74	-0.623305	0.000728233	0.00856843			Q15113	0.36534	0.00968498	0.0497571			Q06323	0.471258	3.89e-05	0.00103146
Q8WWG1	-0.612882	0.000542973	0.00689468			Q15149	0.558549	0.00749183	0.0413322			Q06418	-0.534703	2.78e-05	0.000829384
Q92887	0.650195	0.00639996	0.0401491			Q15223	-0.449624	0.00526501	0.0316675			Q06495	0.524905	0.00224228	0.0208554
Q92945	1.07704	2.99e-07	2.55e-05			Q16363	-0.642815	1.06e-05	0.000358978			Q07699	-0.407703	0.00493459	0.034927
Q92956	-0.907049	2.43e-05	0.000676899			Q16610	0.760626	0.00162552	0.013782			Q07954	-0.380463	0.000248515	0.00444493
Q969T9	-0.468497	0.00640194	0.0401491			Q16661	1.10084	6.03e-06	0.00024864			Q08174	-0.766775	7.04e-08	7.37e-06
Q969Z4	0.758088	1.61e-05	0.000510809			Q16706	0.472079	0.00868145	0.0459685			Q08334	-0.475511	2.51e-05	0.000768128
Q96B54	-0.478352	0.000522912	0.00677408			Q16769	0.39663	0.00398637	0.0258646			Q08830	0.491264	0.00415157	0.0318703
Q96C19	0.652909	0.00150526	0.0140912			Q16849	-0.807861	0.00423561	0.0270283			Q12805	0.524865	4.75e-05	0.00120607
Q96CC6	-0.676366	0.00214145	0.0180685			Q1EHB4	0.68141	0.00170105	0.0141193			Q12846	0.681685	5.08e-05	0.00125855
Q96EP5	0.580439	0.00369204	0.0266763			Q24JP5	0.501398	0.00706724	0.0393035			Q12866	-0.498824	2.52e-05	0.000768128
Q96FE7	-1.00223	2.4e-06	0.000133555			Q2KHM9	0.390191	0.00207526	0.0165781			Q12913	-0.256575	0.00571037	0.0390639
Q96G03	0.587394	0.00411479	0.0293996			Q2UY09	-0.834759	0.000207285	0.00311378			Q12959	0.486151	0.000165486	0.00332928
Q96J84	-0.36555	0.00279699	0.0218728			Q4U2R8	0.911087	9.23e-06	0.000331313			Q13145	-0.881144	1.39e-05	0.000480678
Q96JQ0	-0.370671	0.00492168	0.0332213			Q53TN4	-0.466555	0.0039792	0.0258646			Q13151	0.443999	0.000261619	0.0046054
Q96PX8	-0.376338	0.0061471	0.0389316			Q5D862	0.679722	0.000744321	0.00788239			Q13201	-0.792186	0.00348574	0.0280784
Q99447	0.555396	0.00426217	0.0302001			Q5JXA9	-0.684828	0.00076688	0.00802261			Q13214	0.440216	0.0012591	0.0141105
Q99988	1.13323	2.5e-11	1.6e-08			Q5SYB0	0.736923	0.000740343	0.00787042			Q13232	0.439737	0.00261139	0.0232858
Q9BPX5	-0.587632	4.6e-05	0.0011445			Q5T1S8	-0.587583	0.00589275	0.0340618			Q13241	-0.783892	8.84e-07	5.24e-05
Q9BQ51	-0.671662	0.00201359	0.0173317			Q5T749	0.673136	0.00282158	0.020152			Q13261	-0.372856	0.00120291	0.0135709
Q9BTY2	0.713827	0.000338235	0.00504402			Q5T750	0.78333	0.000774977	0.00802261			Q13361	-0.422353	0.00590399	0.0399866
Q9BX67	-0.643785	2.96e-05	0.000800092			Q5VW32	0.657306	0.00688504	0.0385228			Q13423	0.535625	0.000270969	0.00468914
Q9BXI6	-0.564045	0.00700402	0.0428766			Q5VY43	-0.525216	4.78e-05	0.00107087			Q13449	-0.823769	1.21e-05	0.000432923
Q9BXN2	-0.736286	0.0012593	0.0125519			Q5VZK9	-0.447621	0.00444966	0.0278255			Q13477	-1.2763	4.21e-12	2.46e-09
Q9BY67	-1.01837	3.8e-08	5.74e-06			Q68DL7	0.565601	0.00555065	0.0328945			Q13510	0.34054	0.00420277	0.0322028
Q9BYE9	-0.431443	0.00099378	0.0106655			Q6EMK4	-0.736479	6.74e-07	5.33e-05			Q13564	0.331165	0.00703167	0.0447311
Q9BYJ0	-0.793006	1.81e-06	0.000107977			Q6FHJ7	-1.20724	7.22e-06	0.000273243			Q13616	0.374117	0.00328583	0.0272197
Q9GZM5	-1.16754	0.000489935	0.00647289			Q6GTX8	-0.762001	0.00317538	0.0214288			Q13813	0.504945	0.00016375	0.00331341
Q9H159	-0.804569	1.77e-05	0.00053374			Q6ISS4	-0.844631	0.000388937	0.00486435			Q13825	0.32145	0.00302249	0.0256097
Q9H1C7	0.594088	0.00710669	0.042976			Q6U841	-0.759902	0.000343552	0.00445959			Q13873	-0.847924	0.00013921	0.00290068
Q9H1U4	-1.35641	2.71e-08	4.63e-06			Q6UVK1	-0.484778	0.000413826	0.00512921			Q13939	0.519479	0.00464405	0.033929
Q9H299	-0.786554	0.00194501	0.0169692			Q6UWI4	-0.6538	0.000839662	0.00862761			Q14055	-0.717414	1.7e-05	0.000560361
Q9H2A7	-0.690102	0.00344964	0.0252809			Q6UWL2	-0.532629	0.00851533	0.045437			Q14126	-0.294158	0.00132019	0.0146772
Q9H3G5	0.57567	0.00120888	0.0122561			Q6UX06	0.876693	0.000919918	0.00921251			Q14162	-0.42155	0.000294157	0.00500288
Q9H3K6	0.554537	0.000467512	0.00631141			Q6UX15	-0.908059	3.36e-06	0.000152242			Q14332	-0.867466	4.77e-07	3.36e-05
Q9H444	-0.431688	0.00416883	0.0297029			Q6UX71	-0.644509	9.39e-05	0.00171962			Q14624	0.519441	7.16e-09	1.27e-06
Q9H4M9	0.6655	0.00197442	0.0170632			Q6UXB3	-1.0827	7.2e-05	0.00143373			Q14697	0.470203	0.00197464	0.0190648
Q9H665	-0.520558	0.00473619	0.0325704			Q6UXB8	-1.55141	7.07e-11	3.26e-08			Q14982	-0.608871	5.57e-07	3.73e-05
Q9H6Y7	-0.993947	1.32e-05	0.000433457			Q6UXG3	-0.64437	1.24e-05	0.000392887			Q15063	-0.550406	0.000205361	0.00382965
Q9HBW9	-0.701477	0.00565621	0.0367296			Q6UXY8	-0.649678	0.00833048	0.0448514			Q15149	0.3835	0.000633085	0.00864722
Q9HCN6	-0.399495	0.00204745	0.0175057			Q6UXZ4	-0.78927	4.47e-05	0.00102399			Q15223	-0.377969	0.000523468	0.00752761
Q9NP72	0.635966	0.00775754	0.0456378			Q6UY11	-0.677627	2.12e-07	1.96e-05			Q15370	-0.365995	0.00177309	0.0179463
Q9NPF0	-0.739565	0.00186667	0.0163973			Q7KYR7	-0.789101	0.0042755	0.0271043			Q15599	-0.359052	0.00304542	0.0256973
Q9NPG4	-0.883608	1.13e-09	3.62e-07			Q7L014	0.625274	0.000343666	0.00445959			Q15637	0.361982	0.000660093	0.00886783
Q9NQ36	-0.937675	4.83e-07	3.54e-05			Q7Z3B1	-0.364746	0.0010538	0.0101346			Q15717	0.464341	0.000864138	0.0109261
Q9NQS3	-0.826537	0.000127753	0.00239188			Q7Z4F1	0.422571	0.00565495	0.0331853			Q15797	0.447734	0.000979705	0.0117335
Q9NR99	0.449089	0.00454166	0.0316166			Q7Z5N4	-0.471175	0.00290379	0.0204747			Q15836	0.544605	0.000130243	0.00272775
Q9NS68	-0.614156	0.000167937	0.00297075			Q7Z7G0	-0.655751	5.02e-06	0.000213646			Q16363	-0.736206	6.17e-07	3.94e-05
Q9NZ53	-0.766303	1.64e-05	0.00051335			Q86T13	-0.624567	1.15e-06	7.76e-05			Q16610	0.623462	0.000941726	0.0114125
Q9NZN3	0.553656	0.00323644	0.024132			Q86TY3	-0.736243	0.00492215	0.0301659			Q16698	0.487482	0.000381078	0.00596097
Q9P0T7	-0.558566	0.00110694	0.0114488			Q86UN3	-0.438472	0.00142531	0.0125065			Q16706	0.421819	0.00185931	0.0185202
Q9P121	-0.837776	1.29e-08	2.55e-06			Q86Y38	-0.86488	0.00125214	0.0114222			Q16762	0.363604	0.00566423	0.0388785
Q9UBG0	-0.443916	0.00477649	0.0325827			Q8IUK5	-0.983731	1.15e-09	2.89e-07			Q16769	0.489969	3.75e-05	0.00100107
Q9UBR2	-0.452871	0.0047976	0.0325827			Q8IUL8	-0.453532	0.00317866	0.0214288			Q16832	0.292465	0.0048543	0.0345985
Q9UBX1	0.553297	0.00569158	0.0367606			Q8IWA5	0.542493	0.00460833	0.0285592			Q2M3M2	0.350682	0.00690726	0.044077
Q9UBX5	0.507306	0.00014629	0.00268025			Q8IWY4	-0.638105	0.0014451	0.0125555			Q2PPJ7	0.39983	0.00257599	0.0231036
Q9UGN4	-1.16389	8.7e-05	0.00187393			Q8IYJ0	-0.727919	0.000249075	0.00362338			Q2UY09	-1.14648	3.24e-09	7.34e-07
Q9UHD1	-0.781523	2.02e-05	0.000576577			Q8IZA0	0.611449	1.23e-05	0.000392887			Q3MIR4	0.374271	0.00147904	0.0158126
Q9UJ70	0.77413	0.00100608	0.0107525			Q8IZF2	-0.557168	5.27e-05	0.0011537			Q3T906	-0.404531	0.00193482	0.0187479
Q9UKU6	0.728961	0.000179259	0.00312788			Q8N114	-0.874958	0.000676429	0.00741925			Q3ZCM7	0.41823	0.00190933	0.0187479
Q9UKU9	0.457611	0.00445178	0.0311139			Q8N2S1	-0.508753	6.49e-06	0.00025517			Q53HC9	0.33124	0.00391064	0.0303632
Q9UKY0	-0.841398	0.000130754	0.00241283			Q8N3J6	-0.929537	1.39e-05	0.00042809			Q5IJ48	-0.393343	2.56e-05	0.00077349
Q9ULC0	-1.20404	0.000183661	0.00316168			Q8N474	0.687845	0.00458884	0.0285023			Q5JXA9	-0.496176	0.000449236	0.00682037
Q9ULI3	-0.920017	2.63e-06	0.000140615			Q8NDA2	-0.846496	1.19e-08	1.95e-06			Q5SGD2	-0.414072	0.00132612	0.0146772
Q9UN70	-0.711803	1.07e-07	1.1e-05			Q8NFT8	-0.983875	8.94e-08	9.88e-06			Q5VY43	-0.466192	1.73e-07	1.47e-05
Q9UNN8	-0.521716	0.00534327	0.0351399			Q8NFZ8	-0.701666	6.55e-06	0.00025517			Q5VZK9	-0.358838	0.000343871	0.00555087
Q9Y274	0.484047	0.00102227	0.0108352			Q8TBP5	-0.830979	0.0022548	0.0175226			Q5XKP0	-0.293786	0.00556483	0.038325
Q9Y287	0.515378	0.00257496	0.0209011			Q8TDQ0	-1.07342	7.87e-06	0.000290146			Q658N2	0.551142	9.81e-05	0.0021776
Q9Y2G9	0.60723	0.00555943	0.0362848			Q8TF74	-0.614828	0.00121585	0.0111278			Q66K74	0.403247	0.00559666	0.0384794
Q9Y2I2	-0.581667	0.00122857	0.0123579			Q8WV92	0.576623	0.00222961	0.0174783			Q68BL7	0.425576	0.00342288	0.0278672
Q9Y3E7	0.581115	0.00868022	0.0494773			Q8WWG1	-0.660813	2.06e-05	0.000569496			Q68D85	-0.389524	0.000544083	0.00770288
Q9Y490	0.746454	0.00139398	0.0134635			Q92485	0.475422	0.00307389	0.0209266			Q6EMK4	-0.612156	3.38e-06	0.000155082
Q9Y5Y7	-0.747298	0.00219148	0.01843			Q92563	-0.593681	0.00017493	0.00276289			Q6FHJ7	-0.756495	0.000338631	0.00550983
Q9Y6R1	0.66039	0.000568729	0.00710757			Q92901	-0.640324	4.4e-05	0.00102193			Q6GTX8	-1.32643	1.32e-07	1.22e-05
Q9Y6U3	0.540021	0.00204156	0.0175057			Q92956	-0.893698	6.04e-05	0.00124626			Q6H9L7	-0.235475	0.00777353	0.0476065
						Q969Z4	0.716818	5.38e-05	0.0011537			Q6IBS0	0.424065	0.00279378	0.0243171
						Q96CC6	-0.659734	0.000132214	0.00220145			Q6ISS4	-1.11426	1.56e-07	1.4e-05
						Q96D15	-0.472573	0.00966883	0.0497571			Q6NUK1	0.427182	0.000825044	0.0105958
						Q96FE7	-1.10855	2.9e-06	0.00014056			Q6P9B6	0.363332	0.00519694	0.036343
						Q96FX2	-0.673426	0.000265908	0.00380654			Q6PGP7	0.392663	0.00499101	0.0352043
						Q96I23	-0.928582	1.19e-06	7.78e-05			Q6PIU2	0.401848	0.000997086	0.011872
						Q96J84	-0.509297	4.66e-05	0.00105473			Q6UW68	0.464058	0.000895346	0.0111822
						Q96JQ0	-0.545135	8.98e-05	0.00165548			Q6UWI4	-0.447963	0.00314257	0.0263537
						Q96NY8	-0.504874	0.00142074	0.0125065			Q6UWL2	-0.623165	6.12e-08	6.75e-06
						Q96PX8	-0.458356	0.00100215	0.00978782			Q6UWV6	-0.605111	0.000181658	0.0035179
						Q96QE2	-0.595338	0.00512083	0.0310604			Q6UX06	0.643003	0.00489637	0.034777
						Q96RW7	-0.511842	7.94e-05	0.00150385			Q6UX15	-0.638796	4.57e-05	0.00118557
						Q99879	0.666302	0.00596757	0.0342918			Q6UX71	-0.294152	0.00156049	0.0164678
						Q99988	1.1968	2.19e-14	3.02e-11			Q6UXB3	-0.745352	0.00185	0.0185182
						Q9BPX5	-0.491701	0.00478293	0.0294433			Q6UXB8	-1.64913	1.7e-10	5.33e-08
						Q9BTY2	0.583586	0.00240212	0.0184429			Q6UXD5	-0.469214	1.02e-06	5.77e-05
						Q9BTZ2	-0.511335	0.00357797	0.0237728			Q6UXE8	-0.613577	7.51e-06	0.000286489
						Q9BUP0	-0.630152	0.000329379	0.00441321			Q6UXF1	-0.630516	6.83e-06	0.000268316
						Q9BW30	-0.516725	0.00212408	0.0169122			Q6UXG3	-0.634039	8.14e-06	0.000307651
						Q9BX67	-0.561529	0.00158112	0.0135301			Q6UY11	-0.643521	1.31e-08	1.99e-06
						Q9BXR6	-0.666736	0.00304143	0.0209266			Q6V0I7	0.229547	0.00595637	0.0401992
						Q9BY44	-0.656914	0.000981392	0.00968774			Q6WRI0	-0.532039	2.24e-05	0.000707658
						Q9BY67	-1.16716	1.47e-08	2.26e-06			Q71RC9	0.422538	0.00746084	0.0463071
						Q9BYE9	-0.475196	0.000962809	0.00953836			Q7KYR7	-1.24072	1.01e-06	5.77e-05
						Q9BYJ0	-1.13358	1.9e-09	4.38e-07			Q7L0X0	-0.535972	0.00103443	0.0122098
						Q9BZR6	0.508743	0.0008957	0.0090026			Q7L2H7	0.42741	0.00267454	0.0236424
						Q9GZM5	-1.24505	7.79e-05	0.00150085			Q7L5N7	0.536355	0.000249238	0.00444493
						Q9GZM7	0.31684	0.00254431	0.0190067			Q7Z2K6	0.527064	8.01e-05	0.00184925
						Q9H0U4	0.569684	0.00105028	0.0101346			Q7Z404	0.488111	0.000556894	0.00781566
						Q9H159	-0.85547	1.27e-05	0.000392887			Q7Z478	0.3629	0.00593094	0.0401026
						Q9H1U4	-1.40379	6.76e-09	1.25e-06			Q7Z5N4	-0.334349	0.000438769	0.00668632
						Q9H223	0.477718	0.00598502	0.0343208			Q7Z745	0.40318	0.00162286	0.016922
						Q9H299	-0.74494	0.00278236	0.0200272			Q7Z7G0	-0.31795	0.00192363	0.0187479
						Q9H2A7	-0.813313	0.00163673	0.0138346			Q86T13	-0.276749	0.00372131	0.0295188
						Q9H3G5	0.596716	0.000933221	0.009312			Q86TY3	-0.36605	0.00705156	0.0447561
						Q9H3K6	0.690303	0.000105913	0.00186461			Q86U42	0.441673	0.000193451	0.00367467
						Q9H461	-0.375337	0.000445635	0.00542614			Q86UN3	-0.332064	0.00446236	0.0332069
						Q9H4A4	0.573914	0.00237451	0.0182817			Q86VB7	-0.379999	0.00103127	0.0122079
						Q9H665	-0.605217	0.00181022	0.0147594			Q86WA9	0.501478	0.001381	0.01504
						Q9H6Y7	-0.767382	0.00014459	0.00236477			Q86XE5	0.388229	0.00673458	0.043588
						Q9H9P2	-0.643186	0.00148181	0.0127991			Q86XI8	0.440756	0.00787954	0.0480299
						Q9HBW9	-0.810384	0.00172378	0.0141927			Q8IUK5	-0.678145	8.89e-09	1.45e-06
						Q9HCN6	-0.431898	0.000669544	0.00740248			Q8IWV2	0.455883	0.00320623	0.0268116
						Q9NP79	0.524726	0.00383201	0.0250987			Q8IYS5	-0.310808	0.00337897	0.0276547
						Q9NPF0	-0.840455	0.000187648	0.00293028			Q8IZ07	0.408652	0.00463878	0.033929
						Q9NPG4	-0.790793	4.02e-10	1.39e-07			Q8IZF2	-0.528958	9.44e-07	5.51e-05
						Q9NPY3	-0.423833	0.003371	0.0226152			Q8N114	-0.79329	0.000919399	0.0112561
						Q9NQ36	-0.925269	1.49e-06	8.79e-05			Q8N1F7	0.420142	0.00728876	0.0456696
						Q9NR34	0.791975	0.000774178	0.00802261			Q8N271	-0.318494	0.00543483	0.0376201
						Q9NS68	-0.654852	0.000119188	0.00203356			Q8N2S1	-0.317671	0.00111508	0.012932
						Q9NZ53	-0.857688	2.59e-06	0.000133917			Q8N335	0.350335	0.00428688	0.0324817
						Q9NZN3	0.568651	0.0022349	0.0174783			Q8N3J6	-0.901812	8.03e-08	8.19e-06
						Q9P121	-0.928964	1.08e-09	2.89e-07			Q8N4X5	0.61863	0.000308425	0.00514125
						Q9UBD6	0.614397	0.00808726	0.0439159			Q8N8Z6	-0.399372	0.0011474	0.0130893
						Q9UBR1	-0.585511	0.00681268	0.0382728			Q8NB37	0.485559	0.004802	0.0344664
						Q9UBR2	-0.597626	0.000409077	0.00509319			Q8NDA2	-0.488166	3.68e-06	0.000166942
						Q9UBX1	0.593127	0.000948021	0.00942565			Q8NES3	-1.00337	1.2e-06	6.6e-05
						Q9UBX7	-0.624951	0.00774308	0.0426332			Q8NFT8	-1.08336	1.54e-11	6.3e-09
						Q9UEF7	0.695464	0.00019057	0.00294614			Q8NFZ8	-0.586555	3.34e-05	0.000933101
						Q9UGN4	-0.933968	1.26e-05	0.000392887			Q8TAG5	-0.633767	0.00011744	0.00256484
						Q9UIB8	-0.64735	0.00413674	0.0265289			Q8TC12	0.430504	0.00190025	0.0187479
						Q9UJ70	0.775899	0.000152417	0.00246363			Q8TCT8	-0.768396	6.85e-05	0.00159896
						Q9UK23	0.46859	0.00225689	0.0175226			Q8TDQ0	-1.20789	1.6e-08	2.33e-06
						Q9UKB5	-0.674001	0.00531099	0.031774			Q8TDY8	-0.459189	4.59e-05	0.00118557
						Q9UKU6	0.645979	0.000345795	0.00446625			Q8TEA7	0.378387	0.0074016	0.0461498
						Q9UKU9	0.465523	0.00424395	0.0270283			Q8TF74	-0.453779	0.00152534	0.0161805
						Q9UKY0	-1.22579	1.82e-06	9.96e-05			Q8WVN6	-0.799001	0.000428842	0.00655951
						Q9ULC0	-1.31235	1.12e-05	0.000363154			Q8WWB7	0.469461	0.000688294	0.00918625
						Q9ULI3	-0.870632	2.95e-06	0.00014056			Q8WWG1	-0.731386	1.24e-06	6.75e-05
						Q9ULK6	-0.57661	0.00787205	0.0429201			Q8WXH0	-0.484227	0.00675004	0.0436189
						Q9ULV1	-0.50096	0.00324209	0.0218032			Q8WXI4	0.345423	0.0017765	0.0179463
						Q9UMR5	0.547271	0.00960593	0.0495351			Q92563	-0.612811	2.49e-07	2.03e-05
						Q9UMX5	-0.844978	0.0017072	0.0141278			Q92625	0.328167	0.00718785	0.0453012
						Q9UN70	-0.729873	1.18e-07	1.16e-05			Q92859	-0.32494	3.09e-05	0.000901605
						Q9UNE0	-0.556196	0.00568119	0.0332254			Q92887	0.47165	0.00601865	0.0403615
						Q9UNN8	-0.615212	0.000294494	0.00406991			Q92930	-0.750225	0.00274018	0.0240664
						Q9UNZ2	0.444847	0.00589623	0.0340618			Q92945	0.347207	0.00172482	0.0176104
						Q9Y219	-0.603257	0.000153401	0.00246512			Q92956	-1.13725	2.17e-07	1.81e-05
						Q9Y3Q3	-0.606533	0.00144906	0.0125555			Q93008	0.401975	0.0043452	0.032681
						Q9Y5E9	0.703563	0.000762103	0.00800932			Q969E1	-0.532442	0.00452499	0.0333282
						Q9Y5F6	-0.453004	0.00814874	0.044163			Q969T9	-0.589789	0.00112075	0.012932
						Q9Y5Y7	-0.76003	0.00178737	0.0146596			Q969Z4	0.650967	2.73e-05	0.000819801
						Q9Y6U3	0.492005	0.00607303	0.0347533			Q96AE4	0.610653	9.67e-05	0.00216983
						Q9Y6W5	0.564459	0.00558557	0.032918			Q96AP7	-0.499169	0.00114577	0.0130893
												Q96B54	-0.327287	0.00473683	0.0343
												Q96CC6	-0.561252	0.00142028	0.0153451
												Q96D15	-0.843941	2.1e-08	2.86e-06
												Q96D71	0.438214	0.00191443	0.0187479
												Q96DD7	-0.583957	0.000545086	0.00770288
												Q96DR8	-0.855527	0.00433987	0.032681
												Q96DU3	0.486843	9.31e-05	0.00212349
												Q96EP5	0.450896	0.00653786	0.042864
												Q96F10	-0.379626	0.00580361	0.0395692
												Q96FE7	-0.743737	5.01e-05	0.00125593
												Q96HA4	-0.629827	0.00192479	0.0187479
												Q96HD9	-0.37539	0.000472213	0.00703838
												Q96J84	-0.326506	0.000759081	0.00987289
												Q96JP9	-0.372599	0.000102131	0.00225462
												Q96JQ0	-0.397096	3.09e-05	0.000901605
												Q96K62	0.548265	0.00708828	0.0448653
												Q96KN2	-0.532264	7.14e-06	0.000277696
												Q96PC5	-0.566109	5.7e-06	0.000230455
												Q96PQ0	-0.540773	0.00258893	0.0231361
												Q96PX8	-0.398329	0.000936626	0.0113845
												Q96QR8	0.373101	0.0065896	0.0428982
												Q99426	0.222455	0.00784765	0.047907
												Q99436	-0.640383	6.76e-06	0.000268131
												Q99795	-0.407737	0.0026532	0.0235558
												Q99798	0.391395	0.00709671	0.0448653
												Q99983	-0.501633	0.000170892	0.00338191
												Q99988	0.86567	4.3e-16	1.76e-12
												Q9BPX5	-0.400199	0.0044639	0.0332069
												Q9BQ51	-0.747898	1.66e-05	0.000552656
												Q9BQB4	-0.598949	5.93e-05	0.00140829
												Q9BRP4	0.355593	0.00689787	0.044077
												Q9BSE5	-0.46768	0.00342541	0.0278672
												Q9BSH5	0.392214	0.00641774	0.0424111
												Q9BSJ8	0.358061	0.00423707	0.0323424
												Q9BUN1	-0.363161	0.00346519	0.0280562
												Q9BUP0	-0.487479	0.000461841	0.00698577
												Q9BVT8	-0.484448	0.00193561	0.0187479
												Q9BW30	-0.285491	0.00541121	0.0375202
												Q9BX67	-0.532536	0.000598984	0.00832058
												Q9BXF6	-0.356819	0.000862177	0.0109261
												Q9BXJ0	0.521138	0.00243107	0.0221619
												Q9BXS4	-0.727475	0.00112876	0.0129855
												Q9BY67	-1.13359	2.86e-10	7.79e-08
												Q9BYH1	-0.533493	1.35e-05	0.000471919
												Q9BYJ0	-0.912821	8.26e-11	3.02e-08
												Q9BZV1	-0.392776	0.00143284	0.0154399
												Q9BZW2	0.596269	1.28e-06	6.9e-05
												Q9GZU7	0.338185	0.00279849	0.0243171
												Q9GZX9	-0.425359	0.0018682	0.0185202
												Q9H013	-0.531271	2.95e-05	0.000873271
												Q9H0W9	-0.585476	5.59e-05	0.0013511
												Q9H0X4	-0.320491	0.00170696	0.0175157
												Q9H159	-0.874852	4.47e-09	9.6e-07
												Q9H1U4	-1.1336	2.44e-12	1.66e-09
												Q9H1Z4	0.326844	0.00653875	0.042864
												Q9H299	-0.587363	0.00370265	0.0294769
												Q9H3G5	0.377024	0.00662867	0.043039
												Q9H3R2	-0.467351	0.00473001	0.0343
												Q9H665	-0.487388	0.00175325	0.017856
												Q9H6A0	0.571339	0.000163885	0.00331341
												Q9H6Y7	-0.492631	0.000351606	0.00560921
												Q9H8J5	-0.406696	0.00049353	0.00722429
												Q9H8L6	-0.423117	9.74e-05	0.00217441
												Q9H9P2	-0.477284	0.000532868	0.0076359
												Q9HAR2	-0.34767	0.000318327	0.00526336
												Q9HB21	-0.520938	0.000153839	0.00318923
												Q9HB90	0.589521	0.000255372	0.00451489
												Q9HBB8	-0.681346	3.84e-07	2.86e-05
												Q9HBW1	0.399578	0.00743434	0.0462128
												Q9HCL0	0.425303	5.08e-05	0.00125855
												Q9HCN6	-0.405036	0.000118274	0.00256931
												Q9NPF0	-0.959973	3.18e-05	0.000921973
												Q9NPG4	-0.669712	5.26e-09	1.02e-06
												Q9NPY3	-0.427631	0.00549088	0.0379253
												Q9NQ36	-0.913873	1.57e-06	7.97e-05
												Q9NQS3	-0.510248	0.000214469	0.00393638
												Q9NQU5	1.35315	2.87e-08	3.66e-06
												Q9NR99	0.370713	0.00434329	0.032681
												Q9NRA1	-0.402996	0.00524675	0.0366286
												Q9NRM0	0.854839	0.00329669	0.0272542
												Q9NRX4	-0.419202	0.00655735	0.0428982
												Q9NS68	-0.721889	5.11e-07	3.48e-05
												Q9NSE4	0.394583	0.00677625	0.0436242
												Q9NSI6	-0.936031	0.00773328	0.0475374
												Q9NU53	-0.360113	0.00472863	0.0343
												Q9NVA2	0.419879	0.000733004	0.00959483
												Q9NVL8	0.554424	0.000126034	0.00266695
												Q9NWV8	0.290382	0.00619107	0.0413819
												Q9NX40	0.414121	0.000169687	0.00338049
												Q9NZ53	-0.800892	4.22e-07	3.05e-05
												Q9NZH0	-0.416081	0.0037732	0.0297485
												Q9P0K1	-0.341206	0.00657466	0.0428982
												Q9P0M6	0.410965	0.00505385	0.0355248
												Q9P0S2	0.304044	0.00736432	0.0459876
												Q9P0T7	-0.440259	0.00107476	0.0125409
												Q9P121	-0.514157	1.58e-06	7.97e-05
												Q9P2E7	-0.336251	0.0072968	0.0456696
												Q9P2S5	0.649085	0.000521829	0.00752761
												Q9UBF6	0.316374	0.00827779	0.0497155
												Q9UBG0	-0.32126	0.0013172	0.0146772
												Q9UBP4	-0.606878	0.000254486	0.00451489
												Q9UBR2	-0.389766	0.00774054	0.0475374
												Q9UGN4	-1.60586	8.91e-12	4.55e-09
												Q9UHG2	-0.331377	0.00438743	0.0328775
												Q9UIB8	-0.740341	3.66e-07	2.82e-05
												Q9UJ99	-0.486684	3.13e-06	0.000145471
												Q9UKB5	-0.516123	0.00570302	0.0390639
												Q9UKU6	0.36574	0.00251748	0.0227969
												Q9UKU9	0.416744	0.00149018	0.0158901
												Q9UKY0	-0.92992	5.96e-08	6.75e-06
												Q9ULC0	-0.792627	0.00406455	0.03132
												Q9ULI3	-0.468228	0.00135688	0.0149367
												Q9ULK6	-0.51995	0.00105947	0.0123979
												Q9UM07	0.464755	0.00623407	0.0415902
												Q9UN70	-0.486907	6.03e-07	3.91e-05
												Q9UNE0	-0.832695	1.36e-06	7.12e-05
												Q9UNN8	-0.541962	0.0032436	0.0269794
												Q9UP38	-0.49812	0.00212665	0.0200121
												Q9Y219	-0.662689	8.88e-11	3.02e-08
												Q9Y2G1	-0.283422	0.00635337	0.0421317
												Q9Y2H1	0.347362	0.00332606	0.0273863
												Q9Y2I2	-0.719888	4.26e-07	3.05e-05
												Q9Y2Q0	0.490818	0.00446111	0.0332069
												Q9Y3D6	0.324108	0.00451981	0.0333282
												Q9Y3P9	0.379682	0.00426972	0.0324118
												Q9Y3Q3	-0.738986	9.67e-05	0.00216983
												Q9Y3Q8	0.365687	0.00628757	0.0418215
												Q9Y3Z3	0.542963	0.000754003	0.00983817
												Q9Y490	0.406013	0.000648903	0.00879274
												Q9Y4E1	-0.437229	0.000245184	0.00441114
												Q9Y4E6	0.485459	0.00451101	0.0333282
												Q9Y4L1	0.244771	0.00808837	0.0488652
												Q9Y5F6	-0.326067	0.00232544	0.0213898
												Q9Y5M8	0.467547	0.00362228	0.0288934
												Q9Y5Y7	-0.614266	0.0020743	0.0197011
												Q9Y6D6	0.420422	0.00729985	0.0456696
												Q9Y6M5	0.323888	0.00582039	0.0396175
												Q9Y6N8	-0.756843	4.95e-07	3.43e-05
