# Supplementary material for: Standard operating procedure combined with comprehensive quality control system for multiple LC-MS platforms urinary proteomics
Source: Nat Commun. 2025 Jan 26;16:1051. doi: 10.1038/s41467-025-56337-4 (PMC11770173; doi:10.1038/s41467-025-56337-4)
Supplement: Supplementary file 12 — Supplementary Data 9 [file 41467_2025_56337_MOESM12_ESM.xlsx]

## Sheet: Supplementary Data 9
Supplementary Data 9. IPA Canonical pathway analysis and bio function analysis of CRC/HC related differentially expressed proteins .
© 2000-2023 QIAGEN. All rights reserved.							© 2000-2023 QIAGEN. All rights reserved.
Canonical Pathways	Lumos_DEPs (z-score)	E480_DEPs (z-score)	TIMS_DEPs (z-score)				Diseases and Bio Functions	Lumos_DEPs (z-score)	E480_DEPs (z-score)	TIMS_DEPs (z-score)
CLEAR Signaling Pathway	1.698	3.771	2.683				Response of granulocytes	2.415	2.415	1.277
Gα12/13 Signaling	3.051	2.887	3.357				Activation of phagocytes	1.065	2.026	1.368
Acute Phase Response Signaling	2.673	2.673	2.496				Hemolysis	1.71	1.71	1.363
Integrin Signaling	1.387	2.324	1.155				Binding of epithelial cell lines	1.841	1.703	1.412
Neutrophil Extracellular Trap Signaling Pathway	1.213	2.294	2.333				Binding of embryonic cell lines	2.047	1.703	1.277
Apelin Cardiomyocyte Signaling Pathway	2.236	2.236	2				Movement of vascular endothelial cells	1.866	1.554	0.356
Oxidative Phosphorylation	2	2.236	3.317				Adhesion of embryonic cell lines	1.561	1.42	0.761
Paxillin Signaling	1.89	2.121	1.633				Adhesion of epithelial cell lines	1.561	1.42	0.761
14-3-3-mediated Signaling	2.236	2	2.449				Adhesion of kidney cell lines	1.561	1.42	0.582
Leukocyte Extravasation Signaling	2.111	1.941	0.632				Activation of myeloid cells	1.146	1.395	0.479
Thrombin Signaling	2.121	1.89	0.707				Cytolysis	0.779	1.283	0.337
Ephrin Receptor Signaling	1.897	1.89	1				Endocytosis	1.695	1.236	0.432
Multiple Sclerosis Signaling Pathway	1.667	1.732	2.324				Binding of kidney cell lines	1.841	1.089	1.688
Actin Cytoskeleton Signaling	1.387	1.732	0.905				Adhesion of granulocytes	0.629	1.054	1.279
Serotonin Receptor Signaling	2.5	1.698	0.229				Binding of epithelial cells	0.903	1.008	2.059
VEGF Signaling	1.89	1.667	1.342				Aggregation of colorectal cancer cell lines	0.781	1.007	1.667
Regulation of Cellular Mechanics by Calpain Protease	1.633	1.633	0				Cell spreading of tumor cell lines	0.241	0.991	1
Remodeling of Epithelial Adherens Junctions	1.414	1.633	0.447				Cell movement of endothelial cells	1.186	0.987	1.831
Systemic Lupus Erythematosus in B Cell Signaling Pathway	0.707	1.633	1.89				Coagulation of blood	0.106	0.954	0.326
RHOGDI Signaling	2.138	1.5	3.441				Migration of tumor cell lines	1.301	0.865	1
Endothelin-1 Signaling	2.333	1.414	1.134				Adhesion of kidney cells	0.651	0.838	0.604
Synaptic Long Term Depression	2.646	1.342	1				Cell movement of tumor cell lines	1.208	0.835	1.108
LXR/RXR Activation	1.155	1.291	1.698				Cell proliferation of T lymphocytes	0.257	0.795	0.511
Complement System	1	1.265	1.604				Neoplasia of cells	0.897	0.749	1.33
DHCR24 Signaling Pathway	1.508	1.155	2.138				Proliferation of lymphocytes	0.318	0.685	1.268
HIF1α Signaling	1.265	1.155	1				Proliferation of blood cells	0.041	0.679	0.31
p70S6K Signaling	1.414	1.134	1				Shape change of tumor cell lines	0.128	0.614	0.437
MSP-RON Signaling in Cancer Cells Pathway	1.414	1	0.378				Abdominal cancer	0.928	0.6	-0.226
PI3K Signaling in B Lymphocytes	1	1	1.89				Proliferation of immune cells	0.07	0.553	0.659
Reelin Signaling in Neurons	-0.632	-1	-1.89				Migration of endothelial cells	0.727	0.498	0.298
Pulmonary Healing Signaling Pathway	0.229	-1.091	-0.943				Cytotoxicity of lymphocytes	0.323	0.404	0.539
Phagosome Formation	-1.347	-1.095	-1.095				Binding of granulocytes	0.611	0.336	0.017
Sertoli Cell-Sertoli Cell Junction Signaling	-0.816	-1.134	-1.567				Activation of blood cells	0.204	0.324	0.203
Factors Promoting Cardiogenesis in Vertebrates	-1.342	-1.265	-0.632				Migration of sarcoma cell lines	0.406	0.287	0.13
Regulation of the Epithelial Mesenchymal Transition by Growth Factors Pathway	-0.905	-1.291	-1.732				Inflammation of organ	-0.526	0.279	0.384
Signaling by Rho Family GTPases	-1.941	-1.291	-2.683				Cancer of cells	-0.152	0.277	0.151
GPCR-Mediated Integration of Enteroendocrine Signaling Exemplified by an L Cell	-2	-1.342	-1.633				Invasion of tumor cell lines	0.862	0.232	0.398
Regulation of the Epithelial Mesenchymal Transition in Development Pathway	-1	-1.414	-1.342				Malignant genitourinary solid tumor	1.067	0.152	0.228
Wound Healing Signaling Pathway	-0.535	-1.5	-1.147				Transmigration of cells	1.327	0.146	0.067
Cardiac Hypertrophy Signaling (Enhanced)	-0.894	-1.633	-1.8				Binding of myeloid cells	0.287	0.132	0.783
Role of PKR in Interferon Induction and Antiviral Response	-1.633	-1.633	-2				Attachment of tumor cell lines	1.026	0.104	0.468
Human Embryonic Stem Cell Pluripotency	-0.905	-1.698	-1.604				Cell movement of mononuclear leukocytes	0.627	0.033	-0.648
Hepatic Fibrosis Signaling Pathway	-0.535	-1.789	-1				Binding of carcinoma cell lines	-0.113	-0.033	-1.189
Th1 Pathway	-2.121	-1.89	-2.121				Inflammation of absolute anatomical region	-0.936	-0.059	-0.729
Transcriptional Regulatory Network in Embryonic Stem Cells	-0.707	-1.941	-2.138				Aggregation of tumor cell lines	-0.383	-0.071	0.575
FAT10 Cancer Signaling Pathway	-2	-2	-2.236				Adhesion of cancer cells	-0.08	-0.08	-0.027
STAT3 Pathway	-1.155	-2.111	-2.309				Cell movement of muscle cells	0.465	-0.214	-0.956
Pulmonary Fibrosis Idiopathic Signaling Pathway	-1.46	-2.414	-2.121				Invasion of cells	0.485	-0.252	-0.956
Myelination Signaling Pathway	-1.46	-2.502	-3.157				Cell movement	0.545	-0.271	-0.76
Apoptosis Signaling	-0.378	-1.89	-0.447				Migration of prostate cancer cell lines	-0.612	-0.319	0.188
PTEN Signaling	-1.667	-2.714	-2.309				Angiogenesis	-0.958	-0.336	-0.294
IL-15 Production	-2.111	-2.673	-3.153				Growth of tumor	-0.316	-0.338	-0.832
FAK Signaling	-2.191	-2.694	-2.959				Binding of melanoma cell lines	-0.404	-0.346	0.054
Synaptogenesis Signaling Pathway	-2.268	-2.887	-3.087				Migration of cells	0.456	-0.351	0.266
CREB Signaling in Neurons	-2.558	-3.266	-2.449				Adhesion of blood platelets	-0.243	-0.393	0.248
							Growth of solid tumor	-0.366	-0.437	-0.125
							Tyrosine phosphorylation	0.198	-0.47	-0.444
							Organization of cytoskeleton	0.315	-0.535	-0.537
							Binding of T lymphocytes	-0.661	-0.552	-1.694
							Activation of blood platelets	-0.691	-0.555	0.817
							Clustering of cells	-1.067	-0.555	-0.581
							Activation of tumor cell lines	-0.598	-0.557	-0.823
							Binding of lymphatic system cells	-0.794	-0.572	0.836
							Cell proliferation of tumor cell lines	0.78	-0.585	0.067
							Migration of muscle cells	0.122	-0.611	-1.029
							Genitourinary tumor	0.128	-0.64	-0.603
							Cell movement of smooth muscle cells	0.097	-0.643	0.018
							Cell movement of prostate cancer cell lines	-1.439	-0.65	-0.033
							Organization of cytoplasm	0.175	-0.665	-0.585
							Aggregation of blood platelets	0.118	-0.684	-1.569
							Outgrowth of cells	0.124	-0.697	-0.777
							Survival of organism	-0.709	-0.739	-1.056
							Adhesion of melanoma cells	-0.747	-0.747	-0.978
							Binding of lymphocytes	-0.815	-0.807	0.022
							Proliferation of connective tissue cells	0.06	-0.839	-0.689
							Binding of mononuclear leukocytes	-1.185	-0.921	-0.922
							Adhesion of colorectal cancer cell lines	-0.273	-0.921	-0.93
							Cell viability	-0.653	-0.944	-1.102
							Binding of tumor cell lines	-0.706	-0.996	-0.616
							Aggregation of blood cells	-0.111	-1.023	-0.686
							Growth of connective tissue	-0.373	-1.033	-0.528
							Invasion of breast cancer cell lines	-0.158	-1.04	-1.3
							Vasculogenesis	-1.493	-1.05	-0.747
							Activation of leukemia cell lines	-0.765	-1.054	-0.825
							Invasion of prostate cancer cell lines	-1.515	-1.077	-0.46
							Interaction of T lymphocytes	-1.253	-1.085	-0.806
							Aggregation of cells	-0.458	-1.106	-1.06
							Interaction of tumor cell lines	-0.878	-1.153	-0.8
							Adhesion of fibroblasts	-1.18	-1.18	-1.61
							Tyrosine phosphorylation of protein	-0.427	-1.181	-1.192
							Adhesion of connective tissue cells	-1.203	-1.203	0.224
							Adhesion of tumor cell lines	-1.171	-1.232	-1.605
							Invasion of tumor cells	-1.234	-1.234	-1.335
							Interaction of lymphocytes	-1.354	-1.248	-0.62
							Binding of breast cancer cell lines	-0.485	-1.305	-0.258
							Cell survival	-1.26	-1.323	-1.3
							Adhesion of blood cells	-0.673	-1.333	-1.449
							Cell movement of phagocytes	-0.998	-1.369	-1.15
							Binding of professional phagocytic cells	-0.582	-1.45	0.046
							Binding of blood platelets	-1.022	-1.473	-0.873
							Interaction of mononuclear leukocytes	-1.846	-1.517	-0.555
							Binding of blood cells	-1.149	-1.52	-1.743
							Cell movement of leukocytes	-0.933	-1.534	-0.498
							Necrosis	-0.327	-1.552	-0.563
							Binding of endothelial cells	-0.927	-1.578	-1.18
							Proliferation of endothelial cells	-1.25	-1.595	-0.865
							Proliferation of cancer cells	-1.381	-1.612	-1.002
							Binding of leukocytes	-1.354	-1.638	-0.876
							Leukocyte migration	-0.895	-1.642	-0.664
							Phosphorylation of L-amino acid	0.104	-1.673	-0.321
							Binding of polysaccharide	-0.499	-1.673	-1.36
							Phosphorylation of L-tyrosine	0.104	-1.673	-1.379
							Cell-cell adhesion	-1.695	-1.674	-1.025
							Binding of vascular endothelial cells	-1.276	-1.676	-0.982
							Binding of fibroblasts	-1.681	-1.681	-1.308
							Binding of connective tissue cells	-1.697	-1.697	-1.121
							Interaction of carbohydrate	-0.982	-1.719	-1.24
							Adhesion of vascular endothelial cells	-1.197	-1.766	-1.747
							Endothelial cell development	-1.479	-1.797	-0.596
							Cell death of tumor cell lines	-0.928	-1.808	-0.856
							Binding of leukemia cell lines	-0.977	-1.886	-1.76
							Adhesion of immune cells	-1.422	-1.89	-0.249
							Development of epithelial tissue	-1.617	-1.925	-0.53
							Interaction of cancer cells	-1.759	-1.965	-1.219
							Apoptosis of tumor cell lines	-1.587	-1.988	-0.698
							Apoptosis	-1.917	-2.005	0.046
							Cell movement of blood cells	-1.082	-2.032	-0.495
							Interaction of leukemia cell lines	-0.792	-2.057	-1.913
							Interaction of tumor cells	-2.015	-2.2	-1.297
							Growth of epithelial tissue	-1.629	-2.216	0.104
							Adhesion of endothelial cells	-0.987	-2.4	-2.186
							Binding of gonadal cell lines	-2.579	-2.606	-1.974
