# Supplementary material for: Standard operating procedure combined with comprehensive quality control system for multiple LC-MS platforms urinary proteomics
Source: Nat Commun. 2025 Jan 26;16:1051. doi: 10.1038/s41467-025-56337-4 (PMC11770173; doi:10.1038/s41467-025-56337-4)
Supplement: Supplementary file 13 — Supplementary Data 10 [file 41467_2025_56337_MOESM13_ESM.xlsx]

## Sheet: Supplementary Data 10
Supplementary Data 10. Proteomic model performance evaluation for CRC/HC stratification.
5 protein panel: ['C9', 'CFI', 'CFH', 'RELT', 'GDF15']
Train on Lumos data	F1 score	Lumos	E480	TIMS		AUC	Lumos	E480	TIMS
	SupportVectorMachines	0.85	0.820144	0.8		SupportVectorMachines	0.92	0.9	0.884685
	RandomForest	0.84	0.824324	0.8		RandomForest	0.92	0.9	0.9
	GradientBoostingDecisionTree	0.83	0.81	0.8		GradientBoostingDecisionTree	0.89	0.86	0.86
	LogisticRegression	0.83	0.805556	0.79		LogisticRegression	0.87982	0.86	0.88
	KNearestNeighbor	0.84	0.830986	0.79		KNearestNeighbor	0.9	0.9	0.88
	GaussianNaiveBayes	0.84	0.816327	0.78		GaussianNaiveBayes	0.88	0.86	0.84
Train on E480 data	F1 score	Lumos	E480	TIMS		AUC	Lumos	E480	TIMS
	SupportVectorMachines	0.84	0.861111	0.843537		SupportVectorMachines	0.880721	0.933333	0.894234
	RandomForest	0.824	0.84	0.84		RandomForest	0.88	0.916	0.89
	GradientBoostingDecisionTree	0.828025	0.85	0.84		GradientBoostingDecisionTree	0.88	0.9	0.89
	LogisticRegression	0.8	0.84	0.83		LogisticRegression	0.87045	0.91	0.9
	KNearestNeighbor	0.8	0.825175	0.827586		KNearestNeighbor	0.891802	0.916306	0.899099
	GaussianNaiveBayes	0.76	0.79	0.78		GaussianNaiveBayes	0.859099	0.895676	0.891171
Train on TIMS data	F1 score	Lumos	E480	TIMS		AUC	Lumos	E480	TIMS
	SupportVectorMachines	0.78	0.802817	0.84507		SupportVectorMachines	0.874775	0.908649	0.908288
	RandomForest	0.77551	0.825175	0.84		RandomForest	0.876937	0.9	0.91
	GradientBoostingDecisionTree	0.797297	0.821918	0.84		GradientBoostingDecisionTree	0.891532	0.88	0.92
	LogisticRegression	0.791946	0.835616	0.847222		LogisticRegression	0.87	0.9	0.9
	KNearestNeighbor	0.760563	0.797203	0.841379		KNearestNeighbor	0.842883	0.895495	0.91
	GaussianNaiveBayes	0.786207	0.813793	0.818792		GaussianNaiveBayes	0.85	0.901982	0.912793
