# Supplementary material for: Standard operating procedure combined with comprehensive quality control system for multiple LC-MS platforms urinary proteomics
Source: Nat Commun. 2025 Jan 26;16:1051. doi: 10.1038/s41467-025-56337-4 (PMC11770173; doi:10.1038/s41467-025-56337-4)
Supplement: Supplementary file 15 — Source data [file 41467_2025_56337_MOESM15_ESM.xlsx]

## Sheet: Figure 4a
Figure 4a	The number of proteins identified (with 1% FDR) from the 10 platforms without LC-SOP. Three technical replicates were collected in each platform.
	LC-MS platforms	Replicate1	Replicate2	Repetition3	Average identified proteins
	M01-QEHF	3191	3128	3141	3153.33
	M02-tims pro	3695	3676	3665	3678.67
	M03-E480F	2366	2363	2384	2371
	M04-E480F	2682	2699	2698	2693
	M05-Eclipse	3321	3317	3279	3305.67
	M06-Eclipse	2592	2556	2556	2568
	M07-Eclipse	3689	3698	3698	3695
	M08-Eclipse	3180	3156	3137	3157.67
	M09-E240	2550	2661	2665	2625.33
	M10-Zeno7600	3003	3032	3016	3017

## Sheet: Figure 4c
Figure 4c	The coefficients of variation (CV) obtained on the quantified protein intensity across the three replicates for 10 platforms without LC-SOP.
PG.ProteinGroups	M01-QEHF	M02-tims pro	M03-E480F	M04-E480F	M05-Eclipse	M06-Eclipse	M07-Eclipse	M08-Eclipse	M09-E240	M10-Zeno7600
A0A075B6H9	0.153159	0	NaN	NaN	0.0831863	0.2299	0.881398	0.186773	0	0.622438
A0A075B6I0	0.0195326	0.00778987	0.0469284	0.0189611	0.0812119	0.102684	0.236386	0.202971	0.168307	0.026004
A0A075B6I1	0.33305	NaN	NaN	NaN	0.289825	NaN	0.721986	NaN	NaN	0.103227
A0A075B6I4	0.33927	0.915208	NaN	NaN	0.0421115	NaN	0.775343	0.490442	0.089329	0.0669887
A0A075B6I7	NaN	NaN	NaN	NaN	0.147785	NaN	NaN	0.473205	NaN	NaN
A0A075B6I9	0.872128	0.0566307	0.0873964	0.0343171	0.143446	0.0683114	0.0405329	0.364774	0	0.0528007
A0A075B6J9	NaN	NaN	0.277719	0.997814	NaN	NaN	NaN	NaN	NaN	NaN
A0A075B6K0	0.195948	0.140802	0.390014	0.468134	0.395203	0.137081	0.241653	0.584966	0.0379797	0.520199
A0A075B6K4	0.194849	0.0273024	0.0316021	0.117964	0.0578627	0.0718676	0.302989	0.441162	0.924186	0.723358
A0A075B6K5	NaN	0	NaN	NaN	0.101842	NaN	NaN	NaN	NaN	NaN
A0A075B6P5;A0A087WW87;P01614;P01615	0.163211	NaN	NaN	NaN	0.0443972	0.830039	0.201209	0.217032	NaN	0.184501
A0A075B6R2	0.763082	0.0372148	NaN	NaN	0.628932	0.00466013	0.551401	NaN	0.319372	0
A0A075B6R9;A0A0C4DH68	0.147624	0.0449009	0.128522	0.227672	0.0969996	0.0737618	NaN	0.0589578	0.0598086	0.112517
A0A075B6S6	NaN	0.0418316	NaN	NaN	NaN	NaN	NaN	NaN	NaN	0
A0A087WSX0;A0A0G2JS06	0.0303746	0.835237	NaN	NaN	0.22023	0	1.08652	0.182723	NaN	0.185918
A0A087WSY6	0.501706	0	NaN	NaN	0.0927398	0	0.34551	0.205898	0.0522798	0.0809405
A0A0A0MRZ8;P04433	0.0650474	0.0126884	0.0690339	0.00707087	0.0411954	0.162127	0.135183	0.0914506	0.192672	0.0727478
A0A0A0MS14	NaN	0.140291	NaN	NaN	NaN	NaN	0	NaN	NaN	NaN
A0A0A0MS15	0.683353	0.178554	0.306611	0.416483	0.115775	0.0361039	0.411739	0.335058	0	0.133905
A0A0A0MT36;A0A0C4DH26	0.0742204	0.0227296	NaN	0.16535	0.51551	0.648639	0.057928	0.374671	NaN	0.133143
A0A0B4J1U7	0.0238089	0.0492386	0.043879	0.241181	0.0680105	0.22822	0.0438858	0.154398	0.174985	0.068997
A0A0B4J1V0	0.0493472	0.689101	NaN	NaN	0.0373872	0.0379676	NaN	0.217025	0.103094	0.155614
A0A0B4J1V6	0.113358	0.0798637	NaN	NaN	0.214756	0.0628162	0.161982	0.279557	0.0633114	0.239493
A0A0B4J1X5	0.0844134	0.490121	NaN	NaN	0.0370837	0.0525722	0	0.233856	0.427642	0.62887
A0A0B4J1X8	NaN	0.046629	NaN	NaN	0.157997	0.268582	NaN	NaN	NaN	NaN
A0A0B4J1Y8	0	0.142897	NaN	NaN	NaN	0	NaN	NaN	NaN	NaN
A0A0B4J1Y9	0.24805	0.0289706	0.0452983	0.0626037	0.0147044	0.038319	0.398837	0.0994436	0.529908	0.718268
A0A0B4J2D5;P0DPI2	0.324386	0.356863	0.020185	0.0227907	0.121603	0.0733616	0.400352	0.876452	0.306437	0.407031
A0A0B4J2D9;P0DP09	NaN	NaN	NaN	NaN	NaN	0	0.333439	0	0.273712	NaN
A0A0C4DH25	0.0233417	0.0125571	0.190032	0.0394744	0.0800419	0.087615	0.380773	0.104566	0.351556	0.0418101
A0A0C4DH29	0.73113	0.148258	0.132198	0.0287838	0.789657	0.0537005	0.0242709	0.0764714	0.175527	0.221359
A0A0C4DH31	0.115675	NaN	NaN	NaN	NaN	0	0.0424162	NaN	0	NaN
A0A0C4DH34	0.633887	0.159158	0.190688	0.0623114	0.738507	0.138615	0.472129	0.726145	0.194802	0.11055
A0A0C4DH35	0.169815	0.0305725	0.0846232	0.364291	0.317507	0.368556	0.347764	0.15213	0.158142	0.292851
A0A0C4DH41;P01824;P01825;P06331;P0DP06;P0DP08	0.532659	0.114497	0.112476	0.0655223	0.14077	0.0617587	0.66602	0.211081	0.037979	0.0905973
A0A0C4DH43	0	0.285137	NaN	NaN	0.0396757	0.210033	0.549046	0.138767	0.279009	0.30118
A0A0C4DH67	NaN	0.0958173	NaN	NaN	NaN	NaN	0	0	NaN	NaN
A0A0C4DH72	1.16804	0.165419	NaN	NaN	0.0499171	0.00475845	0.0689878	0.0130798	NaN	0.214923
A0A0C4DH72;P01599	NaN	NaN	0.0415575	0.109421	NaN	NaN	NaN	NaN	NaN	NaN
A0A0J9YX35	NaN	0.100873	NaN	NaN	0.119269	0.835191	0.302849	0	NaN	0.0863926
A0A0J9YXX1	0.163351	0.0510333	NaN	NaN	0.0485406	0.108839	0.0723624	0.180484	0.176803	0.202199
A0A0U1RRL7	NaN	NaN	NaN	0.108132	NaN	NaN	NaN	NaN	NaN	NaN
A0A1B0GUA5	0.166107	0.226756	0.0718761	0.125428	0.0530904	0.1098	0.198377	0.389208	NaN	0.371292
A0A1B0GXF2	NaN	0.108215	NaN	NaN	NaN	NaN	0	NaN	NaN	NaN
A0A3B3IS91	NaN	NaN	NaN	NaN	0	NaN	NaN	NaN	NaN	NaN
A0A5B9;P01850;P0DSE2;P0DTU4	0.208339	0.232467	NaN	NaN	0	NaN	0.165547	NaN	NaN	0
A0AV96	NaN	0.110576	NaN	NaN	NaN	NaN	0.212466	NaN	NaN	0
A0AVT1	0.391765	0.143449	0.514252	0.373971	0.389912	0.602128	0.464558	0.215159	0	0.0707437
A0M8Q6	0.122568	0.383926	NaN	0.998919	0.0410715	0.229562	0.1407	0.1693	0.175484	0.153946
A0MZ66	0	0.0734854	NaN	0.890603	NaN	NaN	0.208162	0.38153	NaN	0.322564
A0PJK1	0.377535	0.026937	0.0928042	0.0481244	0.261696	0.148216	0.137547	0.287354	0.428554	0.244029
A0PJX4	0	0.0134324	NaN	0.169289	0.246724	0	0.136479	0.108137	0.00124109	0.510964
A1A5C7	0.435216	0.111817	0.0304607	0.0673537	0.0428283	0.684064	0.0855787	0.198388	0.440035	0
A1A5D9	0.487546	0.11397	NaN	0.17141	0	0	0.347611	0.489509	0.424292	0.245316
A1E959	0.264497	0.280891	NaN	NaN	0	NaN	NaN	0.278704	NaN	0
A1KZ92	NaN	0.230428	NaN	NaN	0	NaN	0	0	NaN	0
A1L390	NaN	0.310085	NaN	NaN	NaN	NaN	NaN	NaN	NaN	NaN
A1L4H1	0.372448	0.108762	0.268795	0.181613	0.547997	0.246861	0.342269	0.317063	0.199706	0.134905
A2NJV5	0.647997	0.0201503	0.0270803	0.0236515	0.0265662	0.0708096	0.346459	0.0959646	0.144621	0.182823
A4D1P6	0.789898	0.141637	NaN	NaN	NaN	NaN	0.501947	0	0.139433	NaN
A4UGR9	NaN	0.167155	NaN	NaN	0	NaN	NaN	0.131027	0.112307	NaN
A5D8V6	0.233343	NaN	0.139024	0.233896	0.448636	NaN	NaN	0.536775	NaN	0.202955
A6NC86	NaN	NaN	NaN	NaN	NaN	NaN	0	NaN	NaN	0
A6NCE7;Q9GZQ8;Q9H492	NaN	0.298728	NaN	NaN	NaN	0.12238	0	NaN	NaN	NaN
A6ND91	0.358916	0.106738	0.071415	0.36778	0.113092	0.157034	0.145302	0.205578	0.394133	0.476351
A6NDG6	0	0.409229	NaN	NaN	NaN	NaN	0.81244	NaN	NaN	0.46347
A6NGN9	0.380159	0.0518243	0.931391	0	0.420691	0	0.439111	0.130864	NaN	0.36289
A6NH11	0	0.332685	NaN	NaN	0.232896	0.138022	0.225582	NaN	NaN	0
A6NI73	0.0595835	0.207589	0.0438859	0.0923021	0.148507	0.0491343	0.16281	0.0591146	0.135723	0.10797
A6NIH7	0.345462	0.0956534	NaN	0.0426993	NaN	NaN	NaN	NaN	NaN	NaN
A6NL88	0.430728	0.203312	0.868452	0.530731	0.106295	0	0.0451993	0.306082	0.0741387	0.504816
A7KAX9	NaN	0.21495	NaN	NaN	NaN	NaN	0	NaN	NaN	NaN
A8K2U0	0.00468322	0.0233492	0.101999	0.0606348	0.0395525	0.0702567	0.0599654	0.0672737	0.0769644	0.0548149
A8MQ03	0.0884088	0.134294	NaN	0.0825753	NaN	NaN	NaN	0.508979	0	0
B0YJ81	NaN	1.11469	NaN	NaN	0.862242	0.210811	0	NaN	0.534095	NaN
B1AK53	NaN	0.150874	NaN	NaN	NaN	NaN	0.160958	0	NaN	0
B2RPK0;P09429	0.0830567	0.154815	0.0869594	0.11838	0.298939	0.0499635	0.314371	0.234173	0.113787	0.269283
B2RXH8;B7ZW38;O60812;P07910;P0DMR1	NaN	NaN	0.167344	0.0403828	NaN	NaN	NaN	NaN	NaN	NaN
B5ME19;Q99613	0.677125	0.0649656	0.116777	0.164637	0.313933	0.347972	0.327068	0.392393	0.176801	0.179201
B7ZBB8	NaN	0	NaN	NaN	NaN	NaN	NaN	NaN	NaN	NaN
B8ZZ34	NaN	0	NaN	NaN	NaN	NaN	NaN	0	NaN	NaN
B9A064;P0DOX8	NaN	NaN	0.0224672	0.687532	NaN	NaN	NaN	NaN	NaN	NaN
C4AMC7;Q6VEQ5	0.283182	0.0725377	NaN	NaN	0	NaN	0.399742	1.23138	0.277843	0
C9J7I0	0	0.104144	NaN	0.0313215	NaN	NaN	NaN	NaN	NaN	NaN
C9JH25	0.265202	0.1552	NaN	NaN	0.118745	0.0758601	0	0.0849319	0.0999854	0.275395
C9JVW0	0.0781118	0.137733	NaN	NaN	0.0544176	NaN	0.715512	0.278801	NaN	0.0962498
E2RYF7	NaN	NaN	0.123182	0	NaN	NaN	NaN	NaN	NaN	NaN
E9PAV3;Q13765	0.153692	0.306499	0.079774	0.392146	0.172856	0	0.391338	0.312214	0.312113	0
G2XKQ0;P63165	NaN	0.0577568	NaN	NaN	NaN	NaN	NaN	NaN	NaN	NaN
iRT-Kit_WR_fusion	0.0566988	0.0565806	0.0394324	0.101677	0.0232387	0.456803	0.118966	0.0520979	0.0486068	0.158087
O00115	0.0306912	0.00491588	0.420081	0.136636	0.0288776	0.0112566	0.0890754	0.0914964	0.135929	0.127682
O00142	0.132495	0.619188	0.258471	0.0457098	NaN	0.0215029	0	0.187707	0.034197	0.0962268
O00144	0.258867	0.0124842	NaN	NaN	0.511146	0	0.282118	0	0.279555	0.197571
O00151	0.0871608	0.0557184	0.680776	1.27672	0.0194492	0.526313	0.181065	0.170349	0.600679	0.238315
O00159	0.0462244	0.0171887	0.136401	0.143	0.033267	0.142234	0.122642	0.136137	0.068251	0.0540114
O00161	0.0369456	0.0606674	0.0601591	0.0161315	0.203441	0.109265	0.271771	0.450435	0.174982	0.175999
O00170	NaN	0.283643	NaN	NaN	NaN	NaN	0	NaN	NaN	NaN
O00182	0.411973	0.0314721	0.0442495	0.412174	0.0710314	0.438487	0.19977	0.151338	0.0785867	0.0514312
O00186	0.422282	0.0624905	NaN	NaN	NaN	NaN	0.0150124	0	NaN	NaN
O00187	0.0684229	0.0857912	0.0664067	0.0721087	0.0737338	0.079037	0.0693005	0.0929822	0.0272478	0.0561894
O00194	0.414204	0.200519	NaN	0.626303	0.18015	0.448213	1.00619	0	0.178827	0.0322074
O00203	NaN	NaN	NaN	NaN	NaN	NaN	0.715399	NaN	NaN	NaN
O00204	0.084666	0.0232301	0.045606	0.0773632	0.1909	0.143544	0.255104	0.250625	0.142857	0.412573
O00214	NaN	NaN	NaN	0	NaN	NaN	NaN	NaN	NaN	NaN
O00219	0.0848816	1.2211	0.195229	0.242678	0.130362	0.263788	0.0266595	0.206054	0.249774	0.286721
O00231	0.581153	0.0919455	0.464938	0.523806	0.121025	0.0818427	0.242388	0.291798	0.25811	0.34457
O00232	0.128093	0.184063	0.0373712	0.114939	0.389501	NaN	0.483459	0.280789	0.377761	0.326402
O00233	0.668315	0.115819	0.346637	0.0108189	0.0874076	NaN	0.572392	0.291359	0.287386	0.346608
O00238	NaN	0.0682914	NaN	NaN	0.165629	NaN	0.280356	0.065928	NaN	0
O00241	0.0829562	0.0891068	0.0201838	0.0564482	0.0281003	0.0708568	0.0993886	0.246223	0.0926657	0.104114
O00244	0.0276559	0.0590038	NaN	NaN	0.0425554	0.0935846	0.430419	0.127324	0.0272161	0.529875
O00264	0.666655	0.133831	0.224363	0.150056	0.391147	0.253848	0.161339	0	0.558906	0.109543
O00291	NaN	NaN	NaN	0.115391	NaN	NaN	NaN	NaN	NaN	NaN
O00292;O75610	0	NaN	NaN	NaN	0	NaN	NaN	NaN	0	0
O00299	0.146097	0.0813872	0.04894	0.0486656	0.0476507	0.201488	0.0586433	0.142093	0.0321204	0.420141
O00303	0.251252	0.0712958	NaN	NaN	NaN	NaN	0.513029	NaN	NaN	NaN
O00322	0.170703	0.0346075	0.0615937	0.141508	0.036295	0.105687	0.488992	0.282776	0.0666239	0.193183
O00329	NaN	NaN	0.0705966	0.212668	NaN	NaN	NaN	NaN	NaN	NaN
O00337	0.050945	0.0327242	0.0331028	0.0351042	0.205213	0.327205	0.326616	0.184121	0.299453	0.22595
O00338	0.178001	0.123833	NaN	0.0500831	0.0709856	0.050687	0.569719	0.33416	0.0746477	0.156506
O00339	0.242293	0.213369	0.123265	0.258926	0.0898223	0	0.116685	0.207297	0.06092	0.256725
O00391	0.0426098	0.0998083	0.0444269	0.198716	0.0384091	0.0383443	0.0770444	0.0531605	0.0530496	0.0563132
O00400	0.533333	0.0796345	NaN	NaN	NaN	NaN	NaN	NaN	NaN	NaN
O00401	0.0305517	0.11213	0.0512154	0.158874	0.0346683	0.0831802	0.132814	0.135534	0.166957	0.0619785
O00410	0	0.190591	0.0961133	0.0599653	0.0890113	0.0941824	0.345176	0	0.476297	0.165558
O00422	NaN	0.157937	NaN	NaN	NaN	NaN	NaN	NaN	NaN	NaN
O00429	NaN	0.153649	NaN	NaN	NaN	NaN	0.00844697	0	NaN	NaN
O00442	0.758711	0.081798	NaN	NaN	0.436164	0	0.270493	NaN	NaN	0.820436
O00451	0.488732	0.168343	NaN	0.183758	0.375456	NaN	0.227517	0.396776	NaN	0
O00461	0.168647	0.162058	0.631543	1.01158	0.0735881	0.236772	0.088454	0.228247	0.276511	0.126946
O00462	0.0910568	0.0330203	0.124986	0.0401823	0.0518985	0.0683191	0.0911026	0.0887945	0.0581267	0.117759
O00468	0.0251339	0.0313536	0.053715	0.0327841	0.0197402	0.0292322	0.0580933	0.0308694	0.0627773	0.0628371
O00469	0.566613	0.0561286	0.144847	0	0.520689	0.0889352	0.381285	0.469138	0	0.50588
O00471	0	0.118125	NaN	NaN	NaN	NaN	0.352109	NaN	NaN	NaN
O00476	0.233727	0.0404131	0.120035	0.107256	0.0576276	0.15153	0.164315	0.00751174	0.0402637	0.241278
O00483	NaN	NaN	0.267769	0.200366	NaN	NaN	NaN	NaN	NaN	NaN
O00487	0.168361	0.0824936	NaN	NaN	0.28279	0.118899	0.319813	0.940898	0.380617	0.0472955
O00499	0.053123	0.0198634	0.060309	0.0304196	0.0443574	0.278074	0.0770052	0.177447	0.11773	0.0752979
O00501	0.29713	NaN	NaN	NaN	0	NaN	0.581807	0	0.378696	0
O00515	1.06221	0.151046	0.11917	0.123453	0.459859	0.170639	0.463643	0.238108	NaN	0.105434
O00526	0.194513	0.245418	0.215794	0.155719	0.185271	0.108118	0.454619	0.228156	0.0781805	0.179576
O00533	0.0849489	0.0803033	0.0582757	0.0664013	0.0698474	0.0120665	0.114718	0.133816	0.0760981	0.030566
O00534	NaN	0.12171	NaN	NaN	NaN	0	0	0.250539	NaN	0
O00548	0.0905254	0.111225	NaN	NaN	0.0649318	0.0975525	0.4061	0.19039	0.286542	0.322407
O00560	0.0184562	0.123829	0.17467	0.055848	0.0241945	0.0602641	0.197493	0.317327	0.212019	0.269287
O00571	0.104987	0.0301059	0.558397	0.48681	0.232404	0.5895	0.376438	0.111211	0.751993	0.217306
O00584	0.0555725	0.192666	0.0839903	0.093397	0.0112354	0.0488011	0.0403585	0.0712135	0.0873496	0.110134
O00592	0.0607135	0.180464	0.246433	0.0207797	0.0268551	0.0760923	0.0763141	0.0710419	0.0550027	0.110314
O00622	0.245502	0.187861	0.233432	1.41278	0.206164	0.226875	0.522116	0.529995	0.218035	0.397653
O00629	0.437575	0.505093	NaN	NaN	0.473858	0.273723	0.836596	0.148257	NaN	0.313721
O00748	NaN	NaN	NaN	NaN	0	NaN	0.549591	NaN	NaN	0
O00754	0.0224844	0.0623167	0.168225	0.0776328	0.109683	0.108543	0.139827	0.18049	0.357011	0.143015
O00757	0.0610988	0.0330192	0.066052	0.035589	0.106584	0.0609414	0.0661192	0.128949	0.113475	0.0554788
O00764	0.0715674	0.0231929	0.142351	0.180675	0.0832134	0.15495	0.258	0.31194	0.329945	0.666894
O14494	0.180053	0.040997	0	0.0731184	0.707621	0.0977573	0.0625351	0.139103	0.195427	0.239217
O14495	0	0.0661077	NaN	0.0734158	NaN	NaN	0	0	NaN	0.26203
O14498	0.0991252	0.0568569	0.0881762	0.0837493	0.0468394	0.0271641	0.187266	0.0445117	0.0570183	0.129452
O14548	NaN	0.180152	NaN	NaN	NaN	NaN	0.416853	0	NaN	0
O14558	NaN	1.26413	NaN	NaN	0.411255	NaN	0	0	NaN	0
O14579	0.109267	0.40022	NaN	NaN	0.245032	NaN	0	0.280112	NaN	0.403131
O14594	0.0352803	0.0940026	0	0.056716	0.0845455	0.439336	0.127931	0.227828	0.276365	0.221948
O14618	0.258109	0.0388441	0.138199	0.0462786	0.0368959	0.218528	0.109187	0.317074	0.100415	0.101335
O14638	0.0534259	0.110696	NaN	NaN	0.24926	0.23094	0.473096	0.188414	0.372193	0.112171
O14639	0.326844	0.00618566	0	0.082973	0.476968	0.7317	0.405714	0.32058	0.84375	0.175055
O14672	0.465794	0.29816	0.166401	0.162505	0.484671	0.121186	0.10632	0.381433	0.209116	0.182798
O14713	0	0.13666	0	0.464233	0.128882	0.248176	0.343985	0.744575	0	NaN
O14732	0.296845	0.0527007	0.57191	0.170471	0.232265	0.0853478	0.128941	0.637054	0.288675	0.181444
O14737	NaN	0	0	NaN	NaN	NaN	0.225809	0	NaN	0
O14744	0.0408219	NaN	NaN	NaN	0.424977	0.462815	0.890784	0	NaN	0.614822
O14745	0.0236337	0.0204771	0.0337719	0.0744979	0.0436287	0.0312583	0.0467999	0.0283652	0.0465673	0.0661064
O14773	0.0244206	0.172157	0.0425863	0.0350053	0.0543175	0.455708	0.144254	0.130387	0.0730911	0.137176
O14777	0	0.0692739	NaN	0.161567	NaN	NaN	0.325622	0.224776	NaN	0
O14786	0.0490835	0.237047	0.0431751	0.736022	0.0549929	0.24546	0.0639218	0.304265	0.0805543	0.0997324
O14791	0.510631	0.133689	NaN	0	0.0353084	NaN	0.428758	NaN	0.402328	0
O14798	0.0780627	0.198173	0.177878	0.644964	0.16139	0.113547	0.527532	0.112428	0.0301764	0.407238
O14818	0.0463251	0.0224561	0.195278	0.0441456	0.0405726	0.0519416	0.0549014	0.183709	0.180938	0.0989933
O14828	NaN	0.34262	NaN	0	NaN	NaN	NaN	NaN	0.828219	NaN
O14841	0.233644	0.0722428	0.210542	0.0770355	0.222831	0.421993	0.318592	0.196346	0.299507	0.630981
O14907	0.068512	NaN	NaN	NaN	0.452294	0.0207874	0.3695	0.609097	NaN	0
O14908	0.127677	0.133563	0.131373	0.736594	0.0768543	0.594292	0.202115	0.843961	0.159047	0.212265
O14917	0.394094	0.656312	0.182953	0.664267	0.350616	0.666555	0.423915	1.02189	NaN	0.824058
O14933	NaN	NaN	NaN	NaN	NaN	0	0	NaN	NaN	NaN
O14944	0.118108	0.153555	NaN	NaN	0.252227	NaN	0.211423	0.17117	0.357668	0.109322
O14949	NaN	NaN	NaN	NaN	NaN	NaN	0	0	NaN	0
O14950;P19105	0.500897	0.109182	0.293956	0.0465727	0.203376	NaN	0.274594	0.366653	NaN	0.361956
O14960	0.103129	0.0725465	NaN	NaN	0	0.106225	NaN	NaN	NaN	0.120045
O14964	0.283762	0.17446	0.396667	0.0109703	0	0.551953	0.570923	0.361537	0.44911	0.642548
O14966	0.0825768	0.0732257	0.014061	0.0370671	0.0892151	0.31215	0.250908	0.115229	0.121509	0.126597
O14974	NaN	0.471541	NaN	NaN	NaN	0	0.374857	0.627516	0.516764	0.680844
O14975	NaN	0.489547	0.347381	0.0335536	NaN	NaN	0.700744	0	NaN	0.128231
O14976	NaN	0.178708	NaN	0.0673439	NaN	NaN	NaN	NaN	NaN	NaN
O14979	NaN	0	0.636983	0	0.106822	NaN	0.442362	0.669395	NaN	0.108962
O14980	0	0.402277	NaN	NaN	0.451346	NaN	0.218878	0.653212	0.482007	0
O15020	0.346673	0.512922	0.661416	0.523819	0.23483	1.0455	0.188677	0.454508	0	0
O15021	NaN	NaN	NaN	NaN	0	NaN	NaN	NaN	NaN	NaN
O15031	0.125205	0.117499	0.169211	0.00809259	0.229267	0.311917	0.120936	0.15936	0.075411	0.220501
O15066	0.17716	0.0268991	0.0959179	0.359924	0.0781038	0.134011	0.0979509	0.155721	0.157357	0.180646
O15067	0.891227	0.188658	NaN	1.03847	0.373778	0.314614	0.310664	0.0997723	0.395919	0
O15072	0	0.0349086	NaN	NaN	0	NaN	0	NaN	NaN	0
O15126	NaN	0.241119	NaN	NaN	0	NaN	0	NaN	0	NaN
O15127	0.605463	0.590997	NaN	NaN	NaN	0.20931	0.85069	0	0.343476	NaN
O15143	0.0636719	0.175894	0.0764035	0.0192218	0.0715913	0.0992544	0.165922	0.299715	0.160135	0.0716171
O15144	0.022687	0.0714129	0.0664416	0.0376763	0.154765	0.0414266	0.0666511	0.120005	0.134346	0.0464425
O15145	0.0927673	0.284643	0.272338	0.0756156	0.0335088	0.135764	0.346952	0.134991	0.072124	0.0115806
O15162	NaN	0.327609	NaN	NaN	NaN	0	0.683265	0.309054	NaN	0
O15173	0.821994	0.0556971	0.122176	0.0340101	0.24866	0.092215	0.753597	0.124601	0.0709964	0.308942
O15194	NaN	0.0338915	NaN	0	NaN	NaN	NaN	0	NaN	0
O15197	0.0563223	0.0989308	0.0901602	0.0293641	0.0174877	0.117915	0.183844	0.171478	0.198399	0.0393164
O15204	0.0575794	0.0593965	0.257707	0.0194268	0.0359296	0.12596	0.0954523	0.147995	0.0125538	0.288554
O15229	0.492889	0.0148898	0	0.654947	0.371719	0.176162	0.371684	0.226209	0.0287666	0.29414
O15230	0.0713981	0.0519857	0.0240447	0.115758	0.00723945	0.035022	0.131918	0.0903834	0.0790514	0.0551082
O15231	0.0994515	0.106594	0.063044	0.0512195	0.087745	0.20521	0.209526	0.0919756	0.115892	0.0161731
O15240	0.0887499	0.055968	0.0471111	0.0643309	0.0989487	0.115294	0.0750949	0.154814	0.0543343	0.0664133
O15244	0.501338	0.186845	0.00247734	0.506505	0.388529	NaN	0.383676	0.222763	NaN	0.386065
O15247	NaN	NaN	0.297433	0.137693	NaN	NaN	NaN	NaN	NaN	NaN
O15258	0.225417	NaN	NaN	NaN	0.0802719	0	0.303197	NaN	NaN	NaN
O15259	0.171614	NaN	NaN	NaN	0	NaN	0.145226	NaN	NaN	NaN
O15260	NaN	NaN	NaN	NaN	NaN	NaN	NaN	0.201795	NaN	NaN
O15264	0	0.0900334	NaN	NaN	NaN	NaN	0.50877	NaN	0	0
O15296	NaN	NaN	NaN	0.407884	NaN	NaN	NaN	NaN	NaN	NaN
O15305	0.442708	0.136082	0.85449	0.16218	0.527181	0.246064	0.647444	0.520866	0	0.337336
O15347	NaN	0.150217	NaN	NaN	NaN	NaN	0	NaN	NaN	NaN
O15354	NaN	0.587737	0.0217364	0.157951	NaN	0.0284247	NaN	0.101959	NaN	0
O15355	NaN	0.0873342	NaN	NaN	NaN	NaN	0	0	NaN	NaN
O15357	0.370079	0.0313367	NaN	NaN	NaN	NaN	0	0.720969	NaN	0.300545
O15371	0.67907	0.145957	NaN	NaN	0.1871	0.395994	0.141303	0.380472	0.193148	0.433715
O15372	0.169088	0.285118	0.207699	0.23524	0.0337479	0	0.220543	0.0371198	0.122078	1.0598
O15393	0.0603683	0.108749	0.0905335	0.0853004	0.0750585	0.061787	0.136294	0.165013	0.283179	0.0918112
O15394	0.709207	0.086524	NaN	0.132997	0.263941	0.541144	0.693079	0.869658	0.355105	0.832104
O15400	0.141282	0.0391864	0	0.0110154	0.0622394	0.496231	0.0264079	0.574624	0.569258	0.725938
O15444	NaN	NaN	NaN	0.215131	NaN	NaN	NaN	NaN	NaN	NaN
O15484	0.952257	0.06589	0.0763869	0.0551965	0.301019	1.26066	0.242061	0.114304	0.489469	0.506451
O15498	NaN	0	0.298442	0.0992852	0.190997	NaN	0.0168462	0	0.209401	0.145508
O15511	0.110982	0.0529318	0.379908	0.0695165	0.0618942	0.0390814	0.169046	0.202441	0.0737912	0.0713538
O15530;Q6A1A2	NaN	0.169586	NaN	NaN	NaN	NaN	NaN	NaN	NaN	NaN
O15551	NaN	0.0313233	0.262283	0.316769	0.0643067	NaN	0.223381	NaN	0	NaN
O43155	0.21267	0.0531481	0.248332	0.179285	0.199137	0.187069	0.18913	0.269101	0.226893	0.117361
O43157	0.0501637	0.298695	0.118595	0.0519785	0.0886592	0.278203	0.250704	0.129784	0.184193	0.130619
O43169	NaN	0.766282	0	0.0360157	0	NaN	NaN	0	0.0683802	0.86304
O43173	0.0800641	0.0765237	NaN	0.463745	NaN	NaN	0.382631	0.489716	NaN	0.0945161
O43175	0.021386	0.0238715	0.0626136	0.0309048	0.11423	0.0195547	0.0495953	0.066958	0.0501593	0.0453799
O43237	0.168082	0.0420757	0.146596	0.605447	0.467309	0.0529496	0.452441	0.283315	0	0.263111
O43240	0.130859	0.442126	0.0796461	NaN	0.200692	0.0649574	0.193857	0.563538	0	0.282842
O43242	0.732513	0.172033	0.0772462	0.154373	0.19733	0.160686	0.30707	0.15457	0.553934	0.197145
O43278	0.0115274	0.103537	0.0135952	0.0482405	0.0080292	0.0739528	0.0849663	0.0942084	0.0868235	0.0229726
O43280	0.409925	0.083907	NaN	NaN	0.76953	0	0.304272	0.117032	NaN	0
O43291	0.0407674	0.0235747	0.00855777	0.0449576	0.0457985	0.0659061	0.0974341	0.163868	0.192584	0.073633
O43301	0.364949	0.129613	0.725211	0.243402	0.0580412	NaN	0.260302	0.223483	0.947687	0.567172
O43304	0.50813	NaN	NaN	NaN	0.1963	0	0.244427	0	0.303642	0
O43374	NaN	0.622108	0.0517932	0.0359905	NaN	NaN	0.0472533	0.576633	NaN	NaN
O43390	0	0.120509	0.16714	0.127837	0.305363	NaN	0.36566	0.211388	0.10257	0.584108
O43396	0.570078	0.329961	0.332959	0.21074	0.125744	0	0.545191	0.457719	0.558003	0.211145
O43399	0.105368	0.294313	0.124757	0.0739482	0.464643	NaN	0.477482	0.869735	0.349501	0.838817
O43405	0.250585	0.0130473	0	0.0433664	0.0609146	0.0871551	NaN	0.377618	0.225938	0.217234
O43451	0.00905489	0.0245799	0.0709756	0.0314215	0.0279292	0.057696	0.0167948	0.0878336	0.100928	0.0581232
O43488	0.133409	0.0909602	0.148168	0.197466	0.0987627	0.0134897	0.156641	0.0439339	0.317813	0.0422258
O43490	0.0841846	0.020458	0.00715626	0.0547025	0.0351142	0.0239004	0.0266238	0.0445043	0.0824563	0.119634
O43491	0	0.0158004	NaN	0.653358	0.343628	0.122226	0	0.0151056	0.622499	0.36113
O43493	0.0397971	0.099987	0.120929	0.0808626	0.0575408	0.271037	0.163093	0.139066	0.0129818	0.0352804
O43505	0.095545	0.0769004	0.0298647	0.0166096	0.0161937	0.0530508	0.194523	0.095502	0.0799713	0.0540132
O43511	0.921785	0.0983985	NaN	0.0602039	0.169725	0.392255	0.214539	0.146593	0	0.0981528
O43516	0.286225	0.0839953	0.371524	0.263029	0.691262	0.25368	0.310941	0.0464644	0.449852	NaN
O43520	0.347223	0.0107437	NaN	NaN	NaN	NaN	0.579608	0	NaN	0
O43567	0.0529709	0.0464554	0	0.150691	0.139704	0.0973964	0.333028	0.190624	0.193795	0.348661
O43570	0	NaN	0.0939778	0.0971465	NaN	0.254295	0.0560568	0.511048	0.108641	0.205351
O43583	NaN	NaN	0.089549	0.102362	NaN	NaN	NaN	NaN	NaN	NaN
O43598	0.130276	NaN	NaN	0.0327644	NaN	0.0420402	0.0374948	NaN	NaN	0.446441
O43633	0.0699369	0.0599098	0.124536	0.0441425	0.0580634	0.100434	0.111917	0.234829	0.0712866	0.195443
O43639	0.0125496	0.0528954	NaN	0.0195909	0.187272	0.383957	0.156762	0.488523	0.537381	0.10445
O43653	0.0339643	0.0925913	0.0287685	0.141978	0.0333827	0.02968	0.0895969	0.118378	0.140446	0.0810794
O43657	0.0364026	0.0689996	0	0.0280347	0.108614	0.0346235	0.163792	0.308774	0.123093	0.081926
O43676	0.200193	0.126033	0.0315596	0.0852427	0.115067	0.167524	0.0584324	0	0.218786	0.443212
O43678	0.262552	0.259878	NaN	0.265295	0.455121	0.538847	0.30009	0.700667	0	1.04866
O43681	0.102677	0.546198	NaN	NaN	1.25321	0.177359	0.161418	0	NaN	0.254461
O43692	0.231133	0.0274702	0.0928018	0.0480104	0.0522459	0.0315342	0.462243	0.206886	0.179359	0.261057
O43707	0.0362993	0.0363176	0.0349498	0.0440841	0.0557464	0.107821	0.0704142	0.114725	0.00825199	0.0622824
O43708	0.500243	NaN	NaN	NaN	NaN	NaN	0	NaN	NaN	NaN
O43747	0.387191	0.179805	0.0446116	0.282866	0.239568	0.143897	0.186286	0.522074	0.222278	0.540967
O43765	0.450319	0.174581	NaN	NaN	0.442603	NaN	0	0	NaN	0
O43768	0.106109	0.203708	0.295939	0.0653357	0.11433	0.145448	0.329251	0.196531	0.321631	0.281692
O43776	0.143008	0.115336	0.526029	0.355507	0.177767	0.357709	0.53143	0.300333	0.198536	0.308667
O43795	0.333589	0.0481625	0	0.354784	0.357083	0.101564	0.0393841	0.314941	0.509357	0.0779264
O43813	0.544709	0.164937	0.0251672	0	0.441978	NaN	0.176207	0.226571	0.166895	0.465551
O43815	0.530772	0.0795131	NaN	NaN	0.52407	NaN	0.0921689	NaN	NaN	0.216771
O43847	NaN	0.102003	NaN	NaN	NaN	NaN	0.692606	NaN	NaN	NaN
O43852	0.123891	0.07411	0.0875955	0.0951211	0.133094	0.0313123	0.0477328	0.271639	0.132488	0.0559661
O43854	0.288218	0.33307	0.171453	0.117129	0.54503	0.228396	0.386093	0.542674	0.086779	0.227527
O43865	0.126762	0.0427526	0.410493	0.150735	0.178805	0	0.156934	0.188111	0.167091	0.0659438
O43866	0.138501	0.0526454	0.0670074	0.0114277	0.0612963	0.114562	0.0721356	0.786963	0.140116	0.132109
O43895	0.0136745	0.0891045	0.0296212	0.0439095	0.0313191	0.0914052	0.0858552	0.0730811	0.122693	0.0821387
O43930;P49137;P51817;Q16644;Q96PN8	NaN	NaN	NaN	0.999747	NaN	NaN	NaN	NaN	NaN	NaN
O60218	0.0926238	0.170284	0.156289	0.0678085	0.152165	0.245276	0.0649253	0.0956181	0.153501	0.560533
O60234	0.100213	0.0740891	NaN	NaN	0.0421509	0.0692949	0.313659	0.211001	0.223369	0.225461
O60235	0.185132	NaN	NaN	NaN	0.395583	0.194069	0.390682	0.661525	NaN	0.135726
O60245	0.0610602	0.204147	0.615465	0.233829	0.172382	NaN	0.80085	0.236127	0.912926	0.247794
O60256	0.447002	0.128293	0.128153	0.115195	0.0775244	0	0.393463	0.438355	0.379406	NaN
O60258	0.133283	0.0587008	0.332482	0.17485	0.0786752	0.217333	0.13592	0.265353	0.125025	0.173541
O60262	0.191836	0.0436645	0.0771217	0.54074	0	0	0.0676562	0.0113235	0.304038	NaN
O60264	0.329413	0.0799724	1.3698	0	0.245133	NaN	0.439443	NaN	0	0.255315
O60271	0.00814324	0.0217453	0.0566136	0.0495404	0.0452561	0.0781564	0.0773255	0.0675377	0.0697017	0.0918143
O60279	0.108071	0.029663	0.24319	0.01957	0.113749	0.0613488	0.037795	0.130251	0.0521505	0.161363
O60308	1.19905	0.154811	0.175181	0.426248	0.451542	0.205209	0.443971	0.186778	0.260807	0.0352803
O60312	NaN	NaN	0.120641	0.151522	NaN	NaN	NaN	NaN	NaN	NaN
O60313	0	0.585875	NaN	NaN	NaN	0	NaN	NaN	NaN	NaN
O60331	NaN	0.029318	NaN	NaN	0.0182683	NaN	0.258139	NaN	NaN	NaN
O60343	0	0.158259	NaN	NaN	NaN	NaN	0.835172	NaN	NaN	0
O60437	0.0278223	0.0298589	0.049117	0.0445611	0.0234967	0.0313461	0.0213214	0.0339793	0.0650352	0.0350845
O60443	NaN	0.418154	NaN	NaN	NaN	NaN	NaN	NaN	NaN	0
O60449	0.660242	0.182568	0	0.105551	0.194256	NaN	0	0.7195	0.577944	0
O60462	NaN	0.505156	NaN	0.999862	NaN	NaN	0.161655	0.201088	NaN	0.259457
O60476	0	0.149652	NaN	0.0749196	NaN	NaN	0.627024	NaN	NaN	0
O60487	NaN	0.130799	0.126355	0.874707	NaN	NaN	NaN	NaN	NaN	NaN
O60488	0.0312664	0.125194	0.299455	0.3288	0.0104245	0.678511	0.44101	NaN	NaN	0.975981
O60493	NaN	0.217736	0.470915	0.497846	NaN	NaN	1.2807	NaN	NaN	NaN
O60494	0.0162791	0.0292526	0.0116331	0.0351479	0.0251388	0.0114636	0.0327611	0.0751725	0.0938065	0.048028
O60500	0.0891373	0.110605	0.111009	0.0797804	0.344757	0.381119	0.275568	0.342733	0.301367	0.544098
O60504	0.0941439	0.0488016	NaN	0.170157	NaN	0.148194	0.133737	0.392215	NaN	0
O60506	0.216541	0.228932	0.106411	0.132615	0.183816	0.278838	0.0573852	0.270186	0.328971	0.0577666
O60507	0	0.17736	NaN	NaN	NaN	NaN	0	NaN	NaN	NaN
O60512	0	0.410388	NaN	0.116845	0.0884735	0	0.121283	NaN	NaN	NaN
O60513	NaN	0.291079	NaN	NaN	NaN	NaN	NaN	NaN	NaN	NaN
O60547	0.0606916	0.100981	0.143907	0.147432	0.207556	0.0676254	0.171207	0.595668	0.564916	0.171157
O60568	0.147697	0.0385031	0.317251	0.191693	0.186539	0.454781	0.0736938	0.14833	0.171024	0.0734262
O60603	0.0798265	0.0499222	NaN	NaN	0.490782	0.322014	0.210746	0.560079	0.925233	1.32428
O60609	0.0949874	0.232319	0.164189	0.0619038	0.071103	0.0484334	0.273375	0.131211	0.162654	0.141869
O60610	0.489589	0.0773035	0.318428	0.0606735	0.150961	0.162668	0.226477	0.17209	0.38031	0.347003
O60613	NaN	0.0776617	NaN	NaN	NaN	NaN	0.659408	0.575525	NaN	0
O60635	0.80167	NaN	1.06353	0	0.566412	NaN	0.164392	0.125366	0.0588456	0.0235366
O60636	0.637224	0.0488115	0.134237	0.121993	0	NaN	0.431259	0.747793	0	0.638606
O60637	0.0240154	0.0321287	0	0.0579281	0.0482881	0.0379094	0.36733	0.0992667	0.210826	0.567086
O60645	0.397338	0.170794	0.172942	0.36368	NaN	NaN	0.000810029	0.698329	NaN	0
O60656;P19224;P22309;P22310;P35503;P35504;Q9HAW7;Q9HAW8;Q9HAW9	0.244516	0.00720812	NaN	0.135984	0.215699	NaN	0.23417	0	NaN	0.21671
O60658	NaN	0.117742	0	0.571658	NaN	NaN	NaN	0	NaN	0
O60664	0.416112	0.0186285	NaN	0.130406	0.20883	0.0851069	0.638508	0.20132	0.229287	0.142571
O60667	0.627664	0.139183	0.0528579	0.114451	0.183569	0.124605	0.16851	0	0.0732046	0.0702189
O60669	NaN	0.0923192	NaN	NaN	NaN	NaN	0	NaN	NaN	NaN
O60684	0.408728	0.393975	NaN	0.302454	0.0494531	NaN	0.155968	0	0	0.401416
O60701	0.0662804	0.0386614	0.103218	0.0348062	0.134849	0.0400776	0.0171383	0.120315	0.295626	0.0597981
O60704	0.111699	0.0755786	0.317252	0.0308851	0.0460182	0.132217	0.248124	0.302335	0.281646	0.108061
O60716	0.239414	0.0519597	0.621157	0	0.194542	0.732262	0.0310549	0.533606	0.647035	0.15484
O60739;P41567	NaN	NaN	NaN	0	NaN	NaN	0.236038	0	NaN	0
O60749	0.132156	0.0598887	0.18795	0.477382	0.225394	0.274908	0.128303	0.171509	0.659703	0.144528
O60763	0.509537	0.0334111	0.0867497	0.0820533	0.280684	0.227067	0.346535	0.330699	0.276186	0.217436
O60784	0.176278	0.0636268	0.131226	0.707894	0.247398	0.247228	0.100598	0.295996	0.44362	0.322792
O60814;P57053;P58876;P62807;Q5QNW6;Q93079;Q99877;Q99879;Q99880	0.0635497	0.100749	0.0359856	0.105803	0.0265524	0.0897047	0.175028	0.0469521	0.0409837	0.0108342
O60825	0	0.00188158	0.0627679	0.0539234	0.326662	NaN	0.0364465	0	NaN	0.0549326
O60826	0	0.108777	NaN	NaN	0	NaN	0.30841	NaN	NaN	0
O60841	NaN	0.720615	NaN	NaN	NaN	NaN	NaN	NaN	NaN	NaN
O60844	0.652639	0.0752124	0.0870288	0.148336	0.138688	0.0672368	0.47873	0.72583	0.109771	0.0600812
O60869	0.324135	0.00849903	0.119072	0.2307	0.129276	0.0499337	0.54744	0.777736	0.148454	0.0621985
O60879	0.209459	0.222979	0.122137	0.262039	0.0741376	0.222727	0.181513	0.606081	0.376697	0.120379
O60883	0	0.127358	0.0936113	0.17094	0.149251	0.0508975	0.156616	0.565286	0.0704335	0.128552
O60884	0.0945568	0.203525	0.731646	0.68597	0.0783384	0.130316	0.688976	0.251464	0.371904	0.0508757
O60888	0.211124	0.00626614	0.0597275	0.419641	0.139335	0.0730269	0.818944	0.303483	0.109692	0.625923
O60896	0.0102462	0.114652	0.0396524	0.0723909	0.0907626	0.0357796	0.0591148	0.148197	0.103493	0.293984
O60911	0.031881	0.0485886	0.875203	0.0382955	0.0766619	0.0774986	0.579908	0.170346	0.102872	0.466891
O60925	0.0276901	0.162424	NaN	NaN	0.191531	0	0.336273	NaN	NaN	0
O60931	0.502314	NaN	NaN	NaN	NaN	NaN	NaN	NaN	NaN	NaN
O60939	NaN	NaN	NaN	NaN	0.403981	NaN	NaN	NaN	NaN	NaN
O75015	NaN	NaN	NaN	NaN	0.09129	NaN	NaN	NaN	NaN	NaN
O75023	0	NaN	NaN	NaN	0	NaN	NaN	0.0276726	0.0798435	0.481298
O75054	0.217496	0.0789008	NaN	NaN	0.0811229	0.189135	0.435394	0.0834779	0	0.402288
O75071	0.0840107	0.0666504	0.0280142	0.045461	0.0406069	0.0253287	0.418142	0.365726	0.0771672	0.0593571
O75074	0.0577027	0.0526135	NaN	NaN	0.174018	0.00981909	0.174158	0.328704	0.139226	0.0957681
O75077	0.399784	0.0661626	NaN	0.0373307	0.0361549	0.154529	0.703963	0.21472	0.0633909	0.198619
O75083	0.0213172	0.0452752	0.0281498	0.0966133	0.0149905	0.03293	0.0588717	0.155267	0.0635332	0.100996
O75084;Q14332	0.163399	0.360488	0.439451	0.0825088	0.0468635	0.330364	0.321868	0.193787	0.125935	0.111687
O75093	0.449762	0.351398	0.147559	0.0851195	0.0101089	0.0496974	0.352499	0.0408036	0.484085	0.150409
O75094	0.111452	0.0718052	0.0947891	0.149635	0.0144008	0.0325482	0.470398	0.150531	0.199512	0.12136
O75095	0	0.202969	NaN	0.0444737	0	0	0.3098	0.54703	NaN	0.201437
O75116	NaN	0.0578473	NaN	NaN	NaN	NaN	0.243562	0	NaN	NaN
O75121	NaN	0.167179	NaN	0.341086	0	NaN	NaN	NaN	0	NaN
O75131	0.0967921	0.0633425	0.0595519	0.0503635	0.03094	0.0805653	0.156841	0.145687	0.286535	0.0373767
O75144	0.265636	0.395904	0.0662664	0.178174	0.056877	0.472127	0.21805	0.423797	0.0878263	0.133765
O75146	0.311888	0.28396	0.154798	0.0838907	0.147292	0.0663481	0.219519	0.34192	0.281942	0.0746699
O75157	0	0.338033	NaN	NaN	NaN	NaN	NaN	NaN	NaN	NaN
O75165	NaN	0.438618	NaN	NaN	0	NaN	0.780925	NaN	NaN	NaN
O75191	0.677257	NaN	NaN	NaN	0	NaN	0.558738	NaN	NaN	0
O75223	0.271135	0.0842104	0.162767	0.27236	0.555773	0.117358	0.43448	0.297729	0.390115	0.222749
O75264	0.213073	0.169416	0.183071	0.634577	0.0662665	NaN	0.262003	0.226618	0.278363	0.0992891
O75306	NaN	NaN	NaN	NaN	NaN	NaN	0.170955	NaN	NaN	NaN
O75309	0.113954	0.0242556	0.0982801	0.0999861	0.0749539	0.0905617	0.0824	0.061282	0.0969021	0.252684
O75312	NaN	0	NaN	NaN	NaN	NaN	0.131937	NaN	NaN	NaN
O75323	0.398783	0.1085	NaN	NaN	0.250806	0	0.494668	0.130466	NaN	NaN
O75326	0.0826955	0.0519593	0.0366935	0.0629015	0.0365003	0.132181	0.0836353	0.18861	0.25719	0.0927415
O75339	0.0139582	0.0438009	0.156615	0.184929	0.0634855	0.0482291	0.117377	0.215658	0.042751	0.0400214
O75340	0.536776	0.727036	0.0132841	0.0426228	0.186945	0.0392356	0.516224	NaN	0.0658844	0.195954
O75342	0.149286	0.219964	0	0	0.0199273	NaN	NaN	NaN	NaN	0.239555
O75347	0.0570749	0.0612543	0.0379118	0.464248	0.0287134	0.0916402	0.0877637	0.317911	0.0725861	0.198337
O75348	0.165908	0.138115	0.220082	0.617172	0.200631	0	0.318835	0.182466	0.0837519	1.31165
O75351	0.0468087	0.0599118	0.028305	0.0123079	0.0602632	0.0856779	0.107237	0.302682	0.106567	0.0216775
O75354	0.0697628	0.0515376	0.441425	0.185996	0.341342	0.708837	0.205297	0.173376	0.127238	0.255122
O75356	NaN	0.300314	NaN	NaN	NaN	NaN	NaN	NaN	NaN	NaN
O75363	0.0828833	0.173363	0.0750701	0.109945	0.114022	0.179535	0.277905	0.0716273	0.129725	0.182994
O75367	0.0428493	0.0389859	1.07428	0.406263	0.0923233	0.16797	0.0670942	0.21606	0.757134	0.0585551
O75368	0.33155	0.0738371	0.23398	0.0124061	0.168694	0.263698	0.322176	NaN	0	0.226188
O75369	0.0682119	0.0589482	0.113727	0.0161566	0.0939005	0.0340818	0.0304393	0.0980243	0.126498	0.0541017
O75390	0.0189139	0.0993113	0.0439868	0.08774	0.194381	0.487534	0.207599	0.088007	0.282708	0.256337
O75396	1.28619	0.375494	0.302585	1.40446	0.186114	0	0.339249	0.262153	0.47119	0.243993
O75436	0.354358	0.0685888	0.0354998	0.184238	0.221107	0.117295	0.207649	0.293155	0	0.27856
O75438	0	0.0570845	NaN	NaN	NaN	NaN	NaN	NaN	NaN	NaN
O75462	NaN	0.135258	NaN	NaN	NaN	NaN	NaN	NaN	NaN	NaN
O75477	NaN	0.355355	NaN	NaN	NaN	0	NaN	NaN	NaN	NaN
O75487	0.0987502	0.0142947	0.0626703	0.205444	0.106119	0.113044	0.0805548	0.31977	0.155649	0.210768
O75489	0.238288	0.767623	0.183417	0.0871872	0.0697922	NaN	0	0.366608	0.177322	0
O75503	0.546295	0.0763243	NaN	NaN	0.0822251	0.186347	0.339343	0.503238	0	0.354533
O75509	0.782134	0.0683166	NaN	0.0482032	0	0.536226	0.706855	0.457808	0.644707	0.285009
O75521	0.722342	0.0759271	NaN	NaN	0	0	0.104705	NaN	NaN	0
O75531	0.244074	0.162013	0.140259	0.0875352	0.2354	0.241606	0.400919	0.264666	0.322439	0.471426
O75533	0	0.23547	NaN	NaN	0.0577462	NaN	1.28313	NaN	NaN	NaN
O75534	0.69435	0.0837671	NaN	NaN	0.848422	0.0683741	0.595979	0.5122	0.44202	0.447185
O75594	0.0353354	0.150199	0.133996	0.0164108	0.0581837	0.119837	0.0950666	0.166435	0.15834	0.228579
O75608	0.0520807	0.0504247	0.174241	0.0893176	0.363724	0.31152	0.173746	0.311246	NaN	0.86647
O75629	0.749085	NaN	NaN	0.103302	NaN	0	0.0644842	0.618257	NaN	0
O75631	0.204205	0.0752975	0.123534	0.046702	0.0176146	0.254504	0.485363	0.359545	0.0471235	0.169977
O75635	NaN	NaN	NaN	NaN	NaN	NaN	NaN	NaN	0	NaN
O75636	NaN	0.00837028	NaN	NaN	NaN	NaN	NaN	0	NaN	NaN
O75663	0	0.439055	NaN	NaN	NaN	0.140328	0.19692	NaN	NaN	0
O75674	0.443441	0.174102	0.0695171	0.150093	0.306847	0.138008	0.0794431	0.0267378	0.0739456	0.162674
O75688	NaN	0.0669251	0.35138	0.102629	0	NaN	0	0.411465	NaN	0
O75695	0.305139	0.101892	0.228986	0.130894	0.484279	0.275239	0.13793	0.360559	0.300763	0.0936841
O75718	0.173669	0.259881	NaN	NaN	0	NaN	0	NaN	NaN	NaN
O75746;Q9UJS0	0	0.307024	NaN	NaN	NaN	0.566985	NaN	0	NaN	NaN
O75751	0.134103	0.0517597	NaN	NaN	0.32324	0.23008	0.280697	0.2211	NaN	NaN
O75781	0.652231	0.0440598	NaN	NaN	0.171449	0.53875	0.254399	0.263439	0.892613	0.374915
O75787	0.0418218	0.0512471	0.0968876	0.164424	0.0300257	0.0259625	0.0428153	0.116957	0.0391845	0.214731
O75821	0.326771	0.00699716	0.0221149	0.0859019	0.370721	0.133186	0.417061	0.244316	0.380121	0.174571
O75822	0.446418	0.193558	0.0557821	0.0459942	0.383369	NaN	0.260147	0.755766	NaN	0.169143
O75828	0.0322741	0.363029	NaN	NaN	NaN	0	NaN	NaN	NaN	0
O75832	0.108788	0.0473307	NaN	0.00672363	NaN	NaN	0	0	NaN	NaN
O75841	0.668379	0.0323858	NaN	0.147341	0.241342	0.0717584	0.236907	0.129439	0.798366	0.345679
O75844	0.0401515	0.260261	0.008448	0.215712	0.0737267	0.0871041	0.116287	0.142152	0.104296	0.0638743
O75874	0.0151722	0.132664	0.0323163	0.0265611	0.00866997	0.0797562	0.0268425	0.050707	0.0238041	0.0226462
O75882	0.0223238	0.0725372	0.0135966	0.0435101	0.0198366	0.0164376	0.0694655	0.0906219	0.0766745	0.0789288
O75884	0.136137	0.0301906	NaN	NaN	0.0528632	0.116307	0.415107	0.244259	0.123679	0.54533
O75886	0.605709	0.0799854	NaN	NaN	0.361745	0.0388593	0.242116	0.732794	0	0.356573
O75888	0	0.248484	NaN	NaN	0.180142	NaN	0.148069	0	NaN	NaN
O75891	0.0461942	0.0171797	0.0838921	0.045607	0.0119432	0.0355965	0.0174724	0.082688	0.0745426	0.0617564
O75935	NaN	NaN	0.554261	0.152247	NaN	NaN	NaN	NaN	NaN	NaN
O75936	0.089882	0.0680602	0.0304142	0.0592386	0.11709	0.084971	0.0561497	0.172495	0.0572845	0.0744376
O75947	0.137853	0.0559185	0.229813	0.226205	0.346094	0.133954	0.0979095	0.1745	0.116736	0.0517456
O75955	0.0230278	0.0340993	0.085882	0.0587544	0.100897	0.300537	0.097695	0.59587	0.186346	0.222845
O75964	0.555232	0.678105	NaN	NaN	0	0.284929	0.312841	0.20775	0	0.184808
O75970	0	0.0919329	NaN	0.201362	0	NaN	0	NaN	NaN	NaN
O75976	0.425604	0.462128	NaN	0.432377	0.129395	0.670923	0.110061	0	0.198423	0.308984
O76003	0.77138	0.144421	0.340041	0.056475	0.413662	0.104786	0.0884878	0.2252	0	0.292028
O76015	0.294092	NaN	NaN	NaN	0.154019	0.720912	NaN	NaN	NaN	0.249688
O76027	0.248088	0.0489436	0.0912984	0.282386	0.291573	0.164784	0.569661	1.29936	0.106633	0.0625202
O76041	NaN	0.752024	0.188457	0.0201579	0.167544	0.465533	0.277634	0.103952	NaN	0.215589
O76054	0.69859	0.0917704	NaN	NaN	0.1427	NaN	1.29541	NaN	NaN	0.251578
O76062	0	0	NaN	NaN	NaN	NaN	NaN	NaN	NaN	NaN
O76070	0.0130093	0.119404	0.0914913	0.0453849	0.0682346	0.0227037	0.181448	0.162456	0.153935	0.0750551
O76071	0.148298	0	NaN	NaN	0	0.521769	0	0	0	0.00784147
O76076	0.0686559	0.182399	0.0267875	0.233212	0.136882	0.0703874	0.188733	0.0918605	0.0440398	0.153491
O76082	0.630224	0.0214055	0	0.228063	0.148276	0	0.188291	NaN	0	0.422788
O76094	NaN	0.247223	NaN	NaN	NaN	NaN	0	0	NaN	0
O94760	0.0999911	0.0495206	0.124101	0.0389172	0.04758	0.115353	0.0411306	0.15512	0.160013	0.0873121
O94766	0.219871	0.227734	NaN	NaN	0.274428	NaN	0.470458	0.573114	0.367067	0.0920982
O94769	0.605807	0.086047	0.105562	0.0811372	0.320538	NaN	0.0525503	NaN	0.317436	0.0922207
O94772	0.0331322	0.0476992	0.0598814	0.104452	0.0495883	0.0814508	0.044365	0.0664169	0.0389267	0.0994714
O94804	0.291232	0.215634	NaN	0.0591035	0.127832	0.0228498	0.306553	0.222292	0.166232	0.0139866
O94805;O96019	NaN	NaN	0.583088	NaN	NaN	NaN	NaN	NaN	NaN	NaN
O94808;Q06210	NaN	NaN	NaN	0.118592	NaN	NaN	NaN	NaN	NaN	NaN
O94811	NaN	NaN	NaN	0	NaN	NaN	0.794503	0.604019	0	0.129257
O94813	0.192997	0.19971	0.245809	0.084365	0.367088	0.10537	0.255757	0.0799856	0.376365	0.258381
O94826	NaN	0.0505486	NaN	NaN	0	NaN	0.421389	0	NaN	0
O94832	0.219183	0.0787747	0.0454347	0.0281867	0.114466	0.184297	0.185765	0.0535323	0.205122	0.10767
O94854	NaN	0.0616224	NaN	NaN	NaN	NaN	NaN	0	NaN	NaN
O94856	0.984418	0.0658488	0.820574	0.0841351	0.425992	0	0.128555	0.6652	0.215637	0.325853
O94874	1.17697	0.121625	NaN	NaN	0.981509	NaN	0.185078	0.87455	NaN	0.826555
O94885	0.126675	0.159199	NaN	NaN	0	NaN	0.417568	0	NaN	0.339919
O94886	0	0.190976	NaN	NaN	0	0.191697	0.773645	NaN	NaN	NaN
O94903	0.0804238	0.013299	0.1217	0.0942778	0.0537159	0.0512648	0.222985	0.228939	0.295834	0.0830164
O94905	0.203236	0.0572887	0.277441	0.102759	0.0782532	0.0595296	0.193301	0.305112	0.523846	0.0472968
O94907	NaN	0	NaN	NaN	NaN	0.268427	NaN	0.465965	NaN	0.0673887
O94910	0.164608	0.213328	0.0230746	0.398226	0.0228177	0.107513	0.1174	0.184748	0.0778272	0.321035
O94919	0.0443405	0.125035	0.0555512	0.0274189	0.0477898	0.0484169	0.0748969	0.11405	0.08528	0.188276
O94925	0.443671	0.890517	NaN	NaN	0	0	0.424955	NaN	NaN	0.249513
O94973	1.03767	0.0800434	NaN	0.281763	0.940065	0	0.129262	0.11525	0.302561	0.0999666
O94979	0.2984	0.149099	NaN	NaN	0.147274	0.152527	0.274607	0.465496	0.322885	0.113098
O94985	0.199961	0.0824629	NaN	NaN	0.166917	0.505057	0.25385	0.172725	0.247997	0.179759
O94991	0	0.223639	NaN	NaN	0.290727	NaN	0	NaN	NaN	NaN
O95084	0.19245	0.0417791	0.150635	0.0704771	0.0794958	0.0548531	0.167642	0.104196	0.269836	0.032807
O95154	0.495848	0.570503	0.0779678	0.0368015	0.102179	0.0935255	NaN	0.855916	0.0392034	0.0834415
O95158	0	0.180559	NaN	0.114536	NaN	NaN	0.235601	0.893765	NaN	NaN
O95159	NaN	NaN	NaN	NaN	0.0449595	NaN	NaN	0	0	NaN
O95163	NaN	0.54217	NaN	NaN	0	0.62994	0.0385573	NaN	NaN	NaN
O95164	0.6262	0.189836	0.292844	0.275713	NaN	NaN	0.591261	0.352611	NaN	NaN
O95169	NaN	0.127001	NaN	NaN	0	0.308811	0.195883	0.508912	NaN	0
O95171	0.0241354	0.014684	0.0204796	0.0417538	0.0116688	0.0970618	0.0265343	0.0370207	0.205611	0.11742
O95182	0.57543	0.0782928	0.624205	0.174203	0.376874	0	0.122471	0.329588	0.121657	0.311491
O95183	NaN	NaN	0.231171	NaN	NaN	NaN	NaN	NaN	NaN	NaN
O95185	0	0.184891	NaN	NaN	0.610552	0	0.517894	NaN	NaN	0
O95196	0.437222	0.0840025	0.0311633	0.0676381	0.0754386	0.00773395	0.0340807	0.0272193	0.0628302	0.023633
O95202	0	0.242037	NaN	NaN	0.136852	NaN	0.0311478	0	NaN	0.204035
O95206	0	0.18816	NaN	NaN	NaN	NaN	0	0.012421	NaN	0.108141
O95219	0	0.0149775	NaN	0.550389	0	NaN	0.219909	0.498927	0.195165	0.38175
O95248	NaN	0.155812	NaN	NaN	NaN	NaN	NaN	NaN	NaN	NaN
O95274	0.173086	0.0677784	0.337384	0.00953166	0.0815347	0.477984	0.167854	0.841446	0.285978	0.45118
O95279	0.239438	0.122603	0.0861184	0.0517128	0.242947	0.0697791	0.058332	0.259401	0.500065	0.277016
O95292	0.487447	0.203475	NaN	NaN	0.061497	0.110237	0	0	NaN	0.0185207
O95294	0.235207	0.0811291	NaN	NaN	0.112365	NaN	0.362126	NaN	NaN	NaN
O95297	0.0484543	0.0586317	NaN	0.0499969	0.214443	0.156267	0.436643	0.0617053	0.190282	0.436624
O95299	0.269583	0.318345	NaN	0.435049	0	0.5982	0.507614	0.760143	0.162113	0.515901
O95336	0.0628064	0.0683893	0.0627832	0.0280962	0.0817227	0.0285626	0.0417329	0.10249	0.0666508	0.0357671
O95340	0.258392	0.279195	0.681658	0.738715	0.864291	0.274343	0.111757	0.0670329	0.77604	0.262498
O95359	0.168732	0.13402	NaN	NaN	0.489479	0.0637128	0.00700397	0	0.0593895	0
O95361	0.324781	0.0372309	0.361998	0.0709429	0.0733916	0.0449621	0.133945	0.675219	0.597318	0.138472
O95372	0.449902	0.35327	0.0486753	0.71205	0.297673	NaN	0.416997	0.683657	0.632351	0.000425675
O95373	NaN	0	0	0	NaN	NaN	0.1958	0.364452	NaN	0
O95379	NaN	0.258159	NaN	NaN	0	NaN	0.49592	NaN	NaN	NaN
O95388	0.0758945	0.0438854	0.338497	0.0156177	0.100989	0.0950452	0.0762593	0.315181	0.162497	0.372034
O95394	0.0507631	0.111821	0	0.197774	0.248554	0.260322	0.122333	0.238234	0.295901	0.263909
O95398	0.720098	0.103603	NaN	NaN	NaN	NaN	0	0	NaN	NaN
O95428	0.398144	0.130569	0.437818	0.103516	0.256778	NaN	0.26935	0.673117	0.272687	0.524791
O95436	NaN	0.220056	NaN	NaN	NaN	NaN	NaN	NaN	NaN	NaN
O95445	0.326725	0.0527244	0.0932037	0.0710769	0.020752	0.0187062	0.109142	0.240092	0.121964	0.293652
O95450	0.107022	NaN	0	0.174183	NaN	NaN	0	0.725676	NaN	NaN
O95460	0.145682	0.0917899	0.0345947	0.0305315	0.247594	0.467988	0.204945	0.0441415	0.189612	0.168338
O95467	0.296086	0.532889	0.452815	0	0.102341	0.15977	0.238271	0.410385	0.133145	0.279255
O95470	NaN	0.259814	NaN	NaN	0.273492	NaN	NaN	NaN	NaN	0
O95490	0.387857	0.316353	NaN	0.231989	0	NaN	0.162082	0.230166	0	0.289979
O95497	0.89938	0.0697596	0.203039	0.0654517	0.21208	0.373637	0.484256	0.181603	0.139523	0.159247
O95502	0	0.0452849	NaN	NaN	0.0925926	NaN	0.313545	NaN	0	NaN
O95528	NaN	0.0342167	NaN	NaN	0.114956	0.0913281	0.0680755	0.138781	NaN	0.66914
O95562	NaN	0.047445	NaN	NaN	NaN	NaN	0	0	NaN	NaN
O95571	0.45442	0.111559	NaN	0	NaN	NaN	NaN	NaN	NaN	NaN
O95573	NaN	0.169723	NaN	NaN	NaN	NaN	NaN	NaN	NaN	NaN
O95630	0.264691	0.0169656	0.369538	0.157243	0.0350598	0.204464	0.701179	0.666524	0.564914	0.113583
O95631	NaN	0.0989013	NaN	NaN	NaN	NaN	0	NaN	NaN	NaN
O95633	0.0594248	0.0445017	0.0982483	0.141222	0.173056	0.102381	0.0501363	0.204676	0.0101026	0.0403422
O95671	NaN	0.227656	NaN	NaN	NaN	0	NaN	0.0824835	NaN	NaN
O95715	0.512678	0.304715	NaN	NaN	0.0440505	0.31604	0.0798329	0.0793572	0.071637	0.787717
O95716;P20336	NaN	NaN	NaN	0.0354457	NaN	NaN	NaN	NaN	NaN	NaN
O95721	0.779554	0.0359526	NaN	NaN	NaN	0	0.0712889	0	0	0
O95747	0.587849	0.260938	0.565623	0.682872	0.11987	0	0.392577	0.0901971	0.00906833	0.259429
O95749	0	0.105955	NaN	NaN	NaN	NaN	NaN	NaN	NaN	0
O95757	0.193927	0.127801	0.177096	0.0968131	0.282134	0.180436	0.195983	0.361161	0.477073	0.23903
O95758	0.37205	0.538131	NaN	NaN	0.317316	0.0842813	0.489859	0.217435	NaN	0.286337
O95782	1.00876	0.121559	NaN	NaN	0.562192	0	0.551508	0.487896	NaN	0.169589
O95793	NaN	0.189382	NaN	NaN	0	NaN	0.122661	NaN	NaN	0.0809963
O95801	NaN	0.204553	NaN	NaN	NaN	NaN	NaN	NaN	NaN	NaN
O95816	0	0	NaN	NaN	NaN	NaN	0.304701	NaN	NaN	0
O95817	0.124379	0.0403102	0.0623943	0.135883	0.0801382	0.702936	0.185475	0.38359	0.242642	0.340039
O95831	0.151214	0.00369108	0.0435655	0.835244	0.163691	0.190738	0.102711	0.197223	0.100483	0.125637
O95833	0.066221	0.0310104	0.139627	0.394809	0.169278	0.125101	0.202136	0.145706	0.199071	0.107216
O95834	0.368983	0.0469696	NaN	0.0544604	0.262024	0.0442025	0.0769335	0.200284	0.132336	0.12965
O95841	0.0791639	0.0715246	0.0296556	0.373525	0.140633	0.0677404	0.222195	0.459745	0.377584	0.155185
O95857	0	0.340703	NaN	NaN	0.2093	0.107399	0	0	NaN	0
O95861	0.377508	0.0448285	0.184306	0.171461	0.175056	0	0.46107	0.54786	0.392767	0.316397
O95865	0.0295939	0.0662275	0.240173	0.0464334	0.0472839	0.0667029	0.176543	0.197293	0.115108	0.053177
O95954	0.0363872	0.0629823	0.063032	0.101363	0.0754164	0.0509982	0.0561295	0.0162297	0.0470163	0.0099998
O95967	0.0473792	0.0773201	0.0320767	0.0453348	0.0717435	0.0405513	0.0945185	0.118163	0.045884	0.0864543
O95968	0.515617	NaN	NaN	NaN	0.172518	NaN	0.741703	0.138469	NaN	NaN
O95971	0.0447383	0.772863	0.0347123	0.0758895	0.0494248	0.0889123	0.158019	0.177101	0.0798201	0.304477
O95980	0.00983134	0.0511328	0.10204	0.0670124	0.060643	0.0315512	0.118445	0.11037	0.206014	0.245737
O95994	0.0499251	0.21416	NaN	NaN	0.0757253	NaN	0.520787	0.137232	NaN	NaN
O95998	0.0177247	0.40143	0.590756	0.573744	0.0286434	0.0246289	0.120457	0.068463	0.0731417	0.596824
O96000	0.212208	0.0922348	NaN	0.0427839	0.437436	0.687355	0.283992	0.26416	0.509398	0.195251
O96009	0.00582578	0.0271143	0.0583983	0.16381	0.123011	0.197391	0.04721	0.0383031	0.103298	0.0782237
O96011	0.7977	0.257447	NaN	NaN	0.296837	0	0.189347	0.316	0.726132	0.424297
O96013	0	0.135558	NaN	NaN	0.100089	NaN	0.510289	0	0.321204	0
O96033	0.0139133	0.0279009	0.204262	0.82103	0.117699	0.328041	0.0550201	0.529283	0.392331	0.794936
P00167	0	0.30746	NaN	0.277282	0.12414	0.0198727	0.535001	0.196093	0.237929	0.173502
P00325;P00326;P07327	NaN	NaN	0	0.113033	NaN	NaN	NaN	NaN	NaN	NaN
P00326	0.0721044	0.144707	NaN	NaN	0.37716	0.0892467	0.0975799	0.164846	0.340331	0.273887
P00338	0.0542543	0.091338	0.0503198	0.0508902	0.0237911	0.0578575	0.0974153	0.126518	0.0380169	0.0339077
P00352	0.0287306	0.0737943	0.0930027	0.161479	0.0557962	0.107392	0.0568753	0.06007	0.0686592	0.0824567
P00367	0.0476061	0.0576013	0.0843807	0.027459	0.262733	0.190376	0.194713	0.0148149	0.0663056	0.155679
P00387	0.919194	0.013408	0.10599	NaN	0.458627	NaN	0.143358	0.370955	0.744293	0.115503
P00390	0.0638227	0.0359744	0.0461605	0.0489745	0.182549	0.0471515	0.191884	0.272171	0.240085	0.103777
P00403	0.276327	0.0549289	0.135041	0.123929	0.320616	0.121144	0.262649	0.0852942	0.20871	0.624678
P00439	0.0307435	0.0479503	0.12122	0.0572101	0.0289769	0.182124	0.637764	0.464235	0.145337	0.097997
P00441	0.0228815	0.0667124	0.0525131	0.100299	0.145436	0.0740799	0.191409	0.119887	0.189304	0.0674259
P00450	0.0390496	0.0861758	0.0395899	0.0228165	0.00670608	0.0516191	0.0224638	0.100622	0.0740442	0.0790947
P00491	0.133624	0.246888	0.0642676	0.399959	0.16986	0.0489801	0.0632062	0.159084	0.0559706	0.0565014
P00492	0.52063	0.171402	NaN	0.170466	0	0.0319394	0.470424	0.338158	0.363439	0.287406
P00505	0.218571	0.0410392	0.201303	0.135813	0.252787	0.720794	0.219431	0.178194	0.0536954	0.133775
P00519	NaN	0.264422	NaN	NaN	NaN	NaN	NaN	NaN	NaN	NaN
P00533	0.426478	0.0843404	0.128803	0.0984783	0.060656	0.549782	1.40769	0.285779	0.13888	0.24101
P00558	0.0298114	0.0553904	0.143788	0.273964	0.0193305	0.0562343	0.035538	0.105681	0.0888554	0.026874
P00568	0.0703201	0.0637112	0.242667	0.180795	0.250022	0.160825	0.115588	0.29882	0.141394	0.192256
P00734	0.0387171	0.0618741	0.0887684	0.0297697	0.0429272	0.0402799	0.0422941	0.0990243	0.142519	0.0608665
P00736	0.199812	0.100946	0.060687	0.0154641	0.0749923	0.0945554	0.0235877	0.164464	0.15009	0.048475
P00738	0.0276075	0.0676518	0.0582036	0.0314826	0.0119717	0.0101182	0.0390922	0.016738	0.0961972	0.0395572
P00740	0.05955	0.217141	0.125068	0.0450583	0.0777262	0.323908	0.141123	0.213859	0.173241	0.0959843
P00742	0.104814	0.289263	0.694395	0.919772	0.08483	0.0890381	0.189303	0.342678	0.033965	0.11762
P00746	0.064375	0.12996	0.208853	0.259499	0.0466205	0.153525	0.0386425	0.0981403	0.135476	0.0693778
P00747	0.0406295	0.0314767	0.0574892	0.0419406	0.0108212	0.0699261	0.0180803	0.0742579	0.0657721	0.0219122
P00748	0.160399	0.0306952	0.0608629	0.643897	0.0302433	0.126533	0.10269	0.328697	0.160515	0.123934
P00749	0.00639727	0.136957	0.00948654	0.00954398	0.0187198	0.0179369	0.0295101	0.0532354	0.082595	0.111903
P00750	0.218959	0.033959	0.140079	0.236741	0.224328	0.313718	0.147222	0.329576	0.347373	0.165461
P00751	0.0191577	0.0424695	0.046324	0.0814696	0.0437593	0.00620551	0.0199652	0.0865727	0.0257056	0.0498172
P00915	0.032723	0.0313308	0.0565792	0.103282	0.114217	0.0168911	0.183228	0.0915935	0.173356	0.0861272
P00918	0.0258463	0.0522604	0.0469532	0.106721	0.0317212	0.038031	0.0212874	0.101775	0.0628067	0.0848245
P00966	0.0403237	0.0686064	0.0287074	0.202769	0.0702351	0.0147347	0.0962588	0.0315233	0.0783579	0.0297801
P00995	0.036252	0.34845	0.0191398	0.13323	0.052188	0.227981	0.0901485	0.118071	0.0182018	0.0850483
P01008	0.0464438	0.024974	0.0308208	0.00626665	0.0195275	0.0600383	0.105345	0.0832887	0.0298909	0.0094845
P01009	0.0206494	0.120538	0.14221	0.0538428	0.00898504	0.0305199	0.0697808	0.101318	0.104687	0.0540355
P01011	0.0628729	0.106968	0.384314	0.00752484	0.0724677	0.0711331	0.100825	0.0966391	0.0831234	0.073527
P01019	0.0847949	0.106012	0.114713	0.0356299	0.00467491	0.0191022	0.0602512	0.111638	0.0298987	0.0275439
P01023	0.0174225	0.0182138	0.094115	0.0777815	0.022445	0.0368833	0.137664	0.0445104	0.166956	0.0670178
P01024	0.0282666	0.0344329	0.00431829	0.0233293	0.0223775	0.0578439	0.0270998	0.0732544	0.0921232	0.0118046
P01031	0.150062	0.0524613	0	0.0246102	0.132559	0.159363	0.231555	0.59078	0.104091	0.125079
P01033	0.170922	0.121407	0.209366	0.344248	0.0913339	0.188751	0.175575	0.313864	0.0378924	0.155724
P01034	0.0338601	0.0606089	0.00935319	0.0774311	0.063664	0.0316373	0.0574569	0.146901	0.107208	0.108006
P01036	0.0482633	0.0944499	0.0809337	0.0674973	0.0772231	0.134538	0.187812	0.519754	0.0753792	0.0704477
P01040	0.0355487	0.128168	0.0105712	0.039147	0.0658637	0.0180218	0.0660615	0.0475762	0.00725749	0.097263
P01042	0.0249655	0.0467186	0.0809804	0.0791023	0.024749	0.128769	0.11037	0.0415139	0.0626806	0.0465238
P01111	0.768018	0.187632	0.0761979	0.0965847	0.211798	NaN	0.23129	0.206056	0.247111	0.159712
P01112	0.33043	0.0856924	NaN	NaN	0.350997	0.452662	0.164128	0.327011	0.172487	0.206436
P01116	0.408765	0.151825	0.178648	0.0420666	0.0299918	0.0458258	0.0949627	0.856824	0.343752	0.11379
P01127	0.0123474	0.0162005	0.0452198	0.020511	0.0327773	0.0717565	0.0780013	0.45087	0.0861887	0.0726697
P01130	0.0794808	0.0739636	0.0494143	0.0549174	0.0657924	0.0856388	0.146501	0.158756	0.160697	0.0747366
P01133	0.0205175	0.0598973	0.0232989	0.0136014	0.0110265	0.0305207	0.0199416	0.0694269	0.0757758	0.0797595
P01135	0.272259	0.156047	0.257306	0.0672109	0	0.0708408	0.0919341	0.0964707	NaN	0.114643
P01137	0	0.078862	NaN	NaN	NaN	NaN	NaN	NaN	NaN	NaN
P01138	0.130704	0.064925	0.187468	0.0813519	0.0926808	0.270167	0.0590361	0.254758	0.11739	0.0755208
P01160	0	0.190472	NaN	NaN	0.0476887	0.0246396	0.00698772	0.519813	NaN	0
P01178	0.275194	0.253876	NaN	NaN	0.302679	NaN	0.568287	0	NaN	0
P01210	0.461469	0.168487	0.13246	0.184136	0.053895	0	0.701727	0	0.120935	NaN
P01215	0.412864	0.144855	0.214367	NaN	0.159728	0.526252	0.131935	0.303258	0.133638	0.594006
P01225	0.613436	0.0933074	NaN	0.571081	0.272734	NaN	NaN	0.341006	NaN	0
P01229	0	NaN	NaN	NaN	0	NaN	0.47409	0	0	NaN
P01236	NaN	0.07266	NaN	NaN	NaN	NaN	NaN	NaN	NaN	NaN
P01258	0.0355523	0.0856507	0.0779464	0.480476	0.0450622	0.118583	0.0744124	0.201183	0.214547	0.0620678
P01303	0.185485	0.222073	NaN	NaN	0.726357	NaN	0.155825	0.608045	0.00241637	NaN
P01344	0.0655676	0.0382176	0.0493173	0.0536006	0.0198345	0.0425349	0.187308	0.291838	0.055065	0.0404343
P01589	0.124129	0.118246	0.0478896	0.107121	0.0526413	0.137681	0.125173	0.156726	0.114998	0.239013
P01591	0.0186759	0.0706152	0.0100454	0.0642232	0.0155455	0.0282414	0.0621137	0.074739	0.0828983	0.0690707
P01593;P01594	0.507828	0	0.102067	0.0342437	0.257772	NaN	0.0366575	0.0612764	0.106774	0.101486
P01619	0.00754773	0.689605	NaN	0.115116	0.0375373	0.208297	0.217875	0.0246638	0.0156987	0.07223
P01624	0.793991	0	0.04201	0.0445965	0.0430215	0.120826	0.230677	0.1225	0.105429	0.0863519
P01700	0.267008	0.0576798	NaN	NaN	0.201054	0.322483	NaN	NaN	0.222771	0.340042
P01701	0.0338746	0.264182	0.00608269	0.137849	0.0323103	0.0394104	0.198444	0.487722	0.171818	0.0519994
P01705	0.208347	0.0528814	NaN	NaN	0.0576917	0.044312	0.0918569	0.171435	0.207883	0.0147977
P01706	0.41576	0.0384941	0.0527021	0.0267479	0.065194	0.108672	0.553585	0.557458	0.264543	0.0711768
P01709	0.353571	0.350131	0.0530469	0.19278	0.0290719	0.0454605	0.510626	0.539875	0.0248281	0.0309183
P01714	0.25207	0.0804423	0.997056	0.0991096	0.0290916	0.451253	0.458787	0.20456	0.0617612	0.107724
P01717	0.268637	0.201856	NaN	NaN	0.090787	0.118689	0.250841	0.0886991	0.207834	0.216185
P01718	0.0322086	0.164112	NaN	NaN	0.482997	NaN	0.083036	0.848019	NaN	0.327257
P01742	0.185536	NaN	NaN	NaN	0.0254902	NaN	0.142094	NaN	0.183635	0.0267578
P01766	0.117466	0.0637619	NaN	NaN	0.0304592	0.0834067	0.259262	0.46438	0.305834	0.420512
P01768;P0DP03	0.0359687	0.0550908	0.0466413	0.0367075	0.0530528	0.0884843	0.264842	0.0277232	0.213392	0.26471
P01780	0.00666736	0.0808821	0.082779	0.0241459	0.0171179	0.0343957	0.0973885	0.0380204	0.0784207	0.093693
P01782;P0DP04	NaN	NaN	0.28502	0.0873406	NaN	NaN	NaN	NaN	NaN	NaN
P01817	0	0.014969	NaN	NaN	0.382006	NaN	0.470062	0	NaN	0.248017
P01833	0.00321062	0.074411	0.0286459	0.161512	0.0104748	0.0637767	0.081336	0.0691622	0.0932974	0.0715576
P01834	0.917779	1.17707	0.0342965	0.0436966	0.291568	NaN	0.326421	0.154597	0.103825	0.209339
P01857;P0DOX5	NaN	NaN	0.0227684	0.0922013	NaN	NaN	NaN	NaN	NaN	NaN
P01859	0.0353167	0.243024	0.0379942	0.227846	0.128859	0.0965306	0.13142	0.0835684	0.067991	0.130788
P01860	0.0215171	0.0667632	0.032867	0.075605	0.143053	0.123056	0.0699382	0.0383985	0.110568	0.14153
P01861	0.0511233	0.490716	0.36782	0.537929	0.0999562	0.122331	0.103626	0.121373	0.0280069	0.118482
P01871	0.026506	0.0680247	0.107629	0.0981133	0.0156945	0.0203913	0.181822	0.0987532	0.0365826	0.0715752
P01876	0.0464557	0.277964	0.126223	0.384925	0.0369346	0.0921064	0.212807	0.0678043	0.0851824	0.0247451
P01880;P0DOX3	0	NaN	NaN	NaN	NaN	NaN	0.1469	0.521335	NaN	NaN
P01889	0.132932	0.0756528	0.0200672	0.146048	0.299555	0.0702922	0.254666	0.177637	0.163364	0.633813
P01903	0.126601	0.333112	0.0537172	0.0479552	0.182183	0.0960332	0.0212063	0.475219	0.0620372	0.134933
P01911	0.0441647	0.0881743	NaN	0.0345774	0.724898	0.551898	0.476201	0.408892	0.43214	0.769466
P01920	NaN	NaN	NaN	0.0505721	0.110006	NaN	0.43885	NaN	0.57065	0.137853
P02042	0.0470928	0.0683983	0.0798527	0.0355391	0.242049	0.105523	0.651294	0.323249	0.0804529	0.53916
P02144	NaN	NaN	NaN	NaN	0.316851	NaN	NaN	NaN	NaN	NaN
P02452	0.0634635	0.0515624	0.195012	0.0429497	0.0666114	0.073421	0.0747378	0.0385912	0.0635068	0.115143
P02458	0.130546	0.154672	0.0162282	0.0758818	0.108461	0.118284	0.0873323	0.219024	0.251508	0.333579
P02461	0.0988239	0.0146405	0.135698	0.0548287	0.0910916	0.138402	0.102416	0.155855	0.0891801	0.457636
P02462	0.0104248	0.0733276	0.143545	0.0145862	0.107695	0.106263	0.184388	0.0357278	0.0577014	0.0307917
P02489	0.379048	0.0856422	0.0721326	0.234754	0.0381325	0.0888561	0.13133	0.186997	0.815672	0.347162
P02511	0.22084	0.251624	0.0447592	0.0185251	0.0686101	0.0912712	0.422366	0.143378	0.0920342	0.122882
P02533	0.0293465	0.0396218	0.106201	0.104972	0.0606441	0.0427476	0.0929898	0.0626625	0.0439104	0.0349587
P02538	0.00492063	0.028904	0.0924326	0.0226026	0.076514	0.157075	0.0619118	0.123647	0.059268	0.0601922
P02545	0.0347481	0.0546102	0.0338796	0.0534156	0.0533405	0.12901	0.0582289	0.0678413	0.0659487	0.104111
P02549	0	0.199873	NaN	NaN	NaN	NaN	NaN	0	NaN	0
P02647	0.0130229	0.0847004	0.0276763	0.143834	0.0406275	0.037636	0.0635663	0.0646599	0.0309981	0.0478842
P02649	0.0227771	0.0840526	0.191919	0.0205949	0.0513571	0.00861453	0.0548874	0.0399396	0.0404614	0.0369965
P02652	0.0706801	0.0389926	0.0168363	0.0422245	0.0417792	0.244533	0.393983	0.0522924	0.0524549	0.127908
P02654	NaN	0.0603865	NaN	NaN	0.231097	NaN	NaN	0	NaN	0.176308
P02655	0.0874661	0.0802099	0.198825	0.0201383	0.0706754	0.163514	0.209788	0.141992	0.0695024	0.141553
P02656	0.00974588	0.0610786	0.0840817	0.0791708	0.0597523	0.0378971	0.102792	0.181524	0.135558	0.0325424
P02671	0.0331868	0.0212722	0.0729889	0.00594395	0.0194462	0.0134387	0.0278971	0.045756	0.0299353	0.015927
P02675	0.0658459	0.0556199	0.0345702	0.0583478	0.0612271	0.0304429	0.0733966	0.0842009	0.00836465	0.0536946
P02679	0.00924483	0.0431053	0.0247247	0.0193064	0.0436792	0.0628674	0.0724147	0.047279	0.0491394	0.0675296
P02730	0.0637079	0.123784	0.189282	0.0977972	0.137418	0.235619	0.143599	0.399255	0.0605037	0.207391
P02741	0.232893	0.0609105	0.0719723	0.0954137	0.600137	0.355948	0.0841972	0.118074	0.220942	0.11198
P02743	0.0482508	0.126387	0.0747613	0.0245845	0.0291517	0.0555422	0.104758	0.0374913	0.119248	0.0346778
P02745	0.235397	0.186032	0.147945	0.352404	0.0438704	0.115238	0.496686	0.265275	NaN	0.415084
P02746	0.102174	0.221704	NaN	0.103369	0.233469	0.552977	0.341744	0.545884	1.18041	0.434127
P02747	0.578918	0.0154786	0.342446	0.13106	0.0147829	0	0.179704	0.259509	0.19735	0.115812
P02748	0.0539377	0.0377999	0.24851	0.309541	0.069155	0.0192161	0.23905	0.0931143	0.0412108	0.0263337
P02749	0.0743132	0.155825	0.041064	0.0413329	0.0439069	0.0777406	0.0316839	0.110555	0.040834	0.0481047
P02750	0.0453656	0.0598336	0.105559	0.259797	0.0239776	0.00294661	0.114436	0.0674424	0.0279295	0.0764994
P02751	0.0266435	0.0267455	0.0503147	0.030333	0.0171325	0.0374402	0.0471042	0.0677291	0.0437688	0.0612438
P02753	0.066823	0.243291	0.0280968	0.018897	0.0298469	0.0251469	0.204011	0.0363822	0.0943141	0.044472
P02760	0.0250878	0.0764652	0.0407626	0.0942211	0.0352384	0.0272996	0.0683373	0.0904079	0.117692	0.0434712
P02763	0.110558	0.0172976	0.675473	0.602701	0.0222482	0.0970282	0.454185	0.556007	0.224685	0.0367554
P02765	0.0292032	0.202788	0.0812846	0.0786852	0.0481448	0.101311	0.178298	0.0348616	0.0371473	0.0770516
P02766	0.0110785	0.0611413	0.676035	0.0309203	0.0333196	0.0541791	0.0766534	0.114865	0.153167	0.0488483
P02768	0.0136336	0.0377549	0.0451381	0.0607047	0.0234405	0.051766	0.0357352	0.0230201	0.050977	0.0452242
P02774	0.0308859	0.0970414	0.0476407	0.14406	0.0259865	0.0723894	0.037378	0.0208368	0.109143	0.0306781
P02775	0.133871	0.111531	0	0	0.198793	0.0668547	0.171418	0.482894	0.135674	0.148722
P02776;P10720	0.0243948	NaN	NaN	NaN	NaN	0	NaN	0	NaN	NaN
P02786	NaN	0.0731827	0.219407	0.713092	NaN	0	0.535463	0.462569	0	0.144079
P02787	0.00301684	0.0405563	0.0156071	0.0237589	0.0285626	0.058324	0.0437552	0.0707795	0.0519327	0.0712507
P02788	0.0065146	0.0451398	0.00840045	0.0164651	0.0466358	0.065493	0.0563264	0.0404531	0.0922961	0.0675106
P02790	0.0257923	0.0622805	0.149343	0.0556403	0.0289429	0.022021	0.0656016	0.0823396	0.110103	0.0412279
P02792	0.0905705	0.134906	0.3803	0.489861	0.100356	0.0720469	0.158377	0.264557	0.0911775	0.213048
P02794	0.0428337	0.516394	0.500338	0.217771	0.264235	0.174477	0.265882	0.281557	0.289572	0.241364
P02810	0.705386	0.0489315	NaN	0.0899946	0.0279352	NaN	0.30578	0.0619674	0.391808	0.466526
P02812	NaN	NaN	NaN	NaN	0	NaN	0.536888	0.284578	NaN	NaN
P03950	0.059295	0.0227379	0.0518975	0.0182335	0.0512285	0.0462949	0.0529699	0.15291	0.167268	0.101479
P03951	0.138174	0.12931	0.0737656	0.0441483	0.0502582	0.0639377	0.0477971	0.120915	0.0263885	0.0365755
P03952	0.328006	0.0477965	0.41124	0.0634466	0.263061	0.190011	0.0966164	0.0804416	0.331097	0.385701
P03956	0	0.125223	NaN	NaN	NaN	NaN	0	NaN	NaN	NaN
P03973	0.0546144	0.0257841	0.0262531	0.0639949	0.0198673	0.223388	0.0752456	0.163092	0.0583476	0.0862998
P04003	0.130182	0.0964343	1.01171	0.550051	0.213195	0.129428	0.0751055	0.22611	0.309003	0.133021
P04004	0.072549	0.0480629	0.0656187	0.177413	0.0290916	0.0517859	0.069087	0.0430804	0.0294418	0.0458311
P04040	0.0957263	0.0378372	0.0138038	0.0222484	0.133728	0.153123	0.128098	0.102564	0.179215	0.164856
P04062	0.161132	0.254038	0.211482	0.0613367	0.379427	0.193874	0.0619814	0.216311	0.298273	0.436895
P04066	0.15454	0.210048	0.368845	0	0.0938911	0.0942752	0.35786	0.10872	0.0801985	0.112012
P04070	0.446132	0.461159	0.0682024	0.109683	0.561918	0.0413532	0.24272	0.370565	0.391863	0.293918
P04075	0.0281743	0.0303654	0.0834786	0.0759086	0.028084	0.0238664	0.145423	0.0252968	0.0183968	0.063786
P04080	0.069952	0.212477	0.0263277	0.118432	0.0691861	0.14293	0.0905859	0.0454467	0.171746	0.234424
P04083	0.0354471	0.260813	0.0481331	0.165776	0.0354824	0.0678325	0.107242	0.0482288	0.0632264	0.0702506
P04085	0.619387	0.292238	0	0.0205208	0.172952	0.0823173	0.115574	0.469825	0.136903	0.222386
P04114	0.118099	0.0276335	0	0.700595	0.172855	0.133324	0.0863631	0.458458	0.552889	0.252654
P04118	0.158961	0.028879	0.0454416	0.081883	0.0321764	0.0850666	0.423914	0.25616	0.330354	0.103724
P04155	0.0168244	0.0166149	0.0362757	0.0952182	0.230742	0.10658	0.181663	0.120914	0.0891602	0.0204038
P04156	0.0391478	0.149094	0.135549	0.0319823	0.170023	0.057129	0.0932617	0.132916	0.133699	0.0207409
P04179	0	0.114114	NaN	0	0.166667	NaN	0.0748798	0.295197	0.116597	0.27765
P04180	0.120013	0.0452608	0.0958571	0.130235	0.0455916	0.0693418	0.569086	0.501448	0.29338	0.112241
P04196	0.0588737	0.128351	0.195578	0.540275	0.0380757	0.0192782	0.137324	0.0101868	0.0352753	0.1829
P04211	0.212531	0.0359538	0.013622	0.0176146	0.164176	0.0191816	0.314501	0.11228	0.272953	0.233603
P04216	0.0545031	0.236457	0.301847	0.560124	0.0368175	0.153767	0.403167	0.054255	0.0909446	0.170306
P04217	0.0407123	0.0435244	0.0517029	0.0922322	0.0368556	0.0695243	0.103789	0.198433	0.0953639	0.111761
P04233	0.0685221	0.130076	0.115134	0.0829918	0.352735	0.0714391	0.303874	0.894416	0.399789	0.126526
P04259	0.0311262	0.133764	0.0362034	0.0352807	0.0458897	0.0784627	0.0588171	0.0961833	0.00844955	0.0822111
P04264	0.0207519	0.00220048	0.0415476	0.0407853	0.0317608	0.0404951	0.0228705	0.0432966	0.05422	0.0199547
P04275	0.136822	0.061968	0.113312	0.0385228	0.0165752	0.0338315	0.16212	0.121961	0.153227	0.0309089
P04278	0.522462	0.11733	NaN	0.261827	0.108827	0.0841139	0.467929	0.618998	0.0493109	0.128362
P04279	0.0749245	0.0429412	0.0698912	0.0586624	0.0226343	0.0394796	0.0998184	0.102456	0.0203828	0.0187251
P04280	1.03608	0.449454	NaN	0.273812	0.153872	NaN	0.049317	0.0676524	0.0449811	0.214872
P04406	0.0509854	0.141374	0.144022	0.190446	0.0310623	0.0262372	0.0395435	0.0881246	0.100281	0.0257213
P04424	0.0736134	0.0173016	0.175417	0.0625004	0.060536	0.0833076	0.11464	0.0909069	0.0098329	0.0543905
P04439	0.0871016	0.0425238	NaN	0.0638896	0.260317	0.119067	0.135579	0.402203	0.10187	0.158235
P04626	0	0.468476	NaN	NaN	0.116665	NaN	0	0.127796	NaN	0.0339731
P04632	0.129442	0.0978132	0.0867801	0.0805876	0.194699	0.270161	0.229595	0.19496	0.173134	0.0908163
P04733	0.226614	0.15735	0.614727	0.0730147	0.0599402	0	0.377258	0.6433	0.206245	0.416454
P04746	0.0759399	0.00647528	0.127649	0.893841	0.127208	0	0.871075	0.191508	0.0519899	0.0414472
P04792	0.109496	0.21902	0.0919938	0.0270377	0.0112012	0.0667117	0.149391	0.135717	0.0616408	0.0817262
P04839	NaN	0.268557	NaN	NaN	NaN	NaN	NaN	NaN	NaN	NaN
P04843	0.220103	0.111097	0.729503	0.557667	0.218419	0.248213	0.206478	0.504078	0.856758	0.205919
P04844	NaN	0.544451	0.641269	0.0199157	0.184575	NaN	0	0.72625	NaN	0.273766
P04899	0.105024	0.102559	0.0453894	0.0433907	0.151532	0.146264	0.166007	0.127703	0.048817	0.0144747
P04908;P0C0S8;P20671;Q7L7L0;Q93077;Q96KK5;Q99878;Q9BTM1	0.0232605	0.107998	NaN	NaN	0.093874	0.0672879	0.325595	0.193734	0.108427	0.212069
P05019	0.599495	0.0414697	0.099587	0.154916	0.248204	0.281861	0.111708	0.135875	0.248012	0.474326
P05023	0.0173375	0.0555158	0.0348679	0.0302194	0.0479039	0.0272029	0.0220207	0.0738405	0.0955634	0.0351799
P05026	0.103939	0.103738	0.111013	0.141409	0.070397	0.0790939	0.244279	0.0640863	0.0595388	0.104765
P05060	0.0183189	0.0755998	0.111854	0.0486411	0.0403828	0.0818618	0.126505	0.131084	0.180711	0.0529021
P05062	0.031109	0.0405314	0.0425666	0.0279102	0.0160785	0.0413352	0.020978	0.0120814	0.0927136	0.029321
P05067	0.106855	0.0589678	0.0211715	0.0191101	0.0529584	0.096121	0.0861724	0.029904	0.201513	0.0563458
P05089	0.0385881	0.00662125	0.124862	0.0988106	0.0754849	0.874873	0.145367	0.259996	0.156654	0.274704
P05090	0.0282681	0.0308356	0.0335136	0.0261209	0.028029	0.0557869	0.0699308	0.0270814	0.073184	0.027695
P05091	0.0565267	0.0769236	0.471506	0.105128	0.502079	0.0785714	0.206651	0.302902	0.096003	0.433248
P05106	0.60716	0.144826	0.171185	0.24519	0.37602	NaN	0.0727251	0	0.467203	0.341056
P05107	0.277879	0.0943816	0.321619	0.0392683	0.590717	0.0855213	0.109657	0.356319	0.160307	0.284211
P05109	0.0155036	0.124679	0.0295559	0.0574814	0.0544323	0.0147986	0.0774144	0.155707	0.0928637	0.0882041
P05120	0.624476	0.375105	0.0706217	0.0386682	0.187302	NaN	0.174196	0.203864	0.258137	0.374836
P05141	0.0555028	0.0651908	0.0876969	0.0200244	0.0157796	0.0599265	0.0528864	0.114375	0.0589046	0.12899
P05154	0.0406562	0.0907393	0.0888003	0.124429	0.0105922	0.0425599	0.0516729	0.071922	0.0563736	0.0577206
P05155	0.0339835	0.106455	0.0191014	0.0509799	0.0528267	0.122867	0.0704341	0.0848354	0.0861254	0.0885892
P05156	0.0138301	0.0443231	0.0117026	0.0293368	0.0787302	0.0861946	0.0393209	0.0319611	0.0412975	0.0696226
P05160	0.143144	0.0559458	0.239467	0.247488	0.121424	0.179886	0.162876	0.505146	0.207019	0.270621
P05164	0.0545555	0.0598603	0.0690718	0.155692	0.0481006	0.157608	0.291405	0.279222	0.24669	0.125771
P05165	0.366297	0.274666	0.0315686	0.253	0.486117	0	0.320702	1.03312	0.083057	0.214664
P05166	0.378634	0.0571292	0.54523	0.374342	0.182825	0.0107646	0.470664	0.577636	0	0.602891
P05186	0.114571	0.0282595	0.207855	0.237942	0.142815	0.0204965	0.107023	0.106648	0.111761	0.133675
P05187;P09923;P10696	NaN	NaN	0.177769	0.248132	NaN	NaN	NaN	NaN	NaN	NaN
P05198	0.287024	0.192228	NaN	NaN	0.155408	0.425715	0.121528	0.127894	NaN	0.720607
P05204;Q15651	0.237695	NaN	NaN	NaN	0.247345	NaN	0.627751	NaN	0.101131	0
P05362	0.0736484	0.235746	0.0866379	0.166633	0.0147095	0.377102	0.0839657	0.211439	0.30938	0.0703583
P05387	0.308563	0.208922	0.0571979	0.0232466	0.0444636	0.0695136	0.0885453	0.0588163	0.0428288	0.118042
P05388	0.111107	0.147649	0.602635	0.52953	0.114018	0.035821	0.410473	0.0722881	0.361845	0.111986
P05413	0.048534	0.111213	0.249835	0.981295	0.0433879	0.0897031	0.287972	0.261025	0.249385	0.130093
P05451	0.0967988	0.226588	0.0474458	0.0354194	0.271913	0.0518188	0.250415	0.0589499	0.113756	0.17536
P05452	0.0417431	0.0576231	0.186466	0.0336071	0.0299647	0.052486	0.0849167	0.042404	0.0381923	0.0328958
P05455	0.836735	0.543481	0.497514	0.113282	NaN	NaN	0.99706	0	NaN	0.0742983
P05496;P48201;Q06055	0.0402552	NaN	NaN	NaN	NaN	NaN	0.0376255	0.116816	NaN	0.227937
P05543	0.106794	0.250617	0.0937368	0.0128244	0.0236545	0.0632381	0.0985581	0.106428	0.0357495	0.0702387
P05546	0.0171957	0.00855827	0.0744987	0.0520069	0.0446235	0.0486418	0.0593617	0.17274	0.222061	0.0333883
P05556	0.0688938	0.0169843	0.139623	0.080581	0.0853511	0.0745311	0.0651718	0.167527	0.0982495	0.0350629
P05783	0.0117351	0.0238766	0.0248827	0.0330029	0.0491554	0.0410353	0.0813016	0.0859801	0.0291678	0.0295246
P05787	0.00581377	0.131444	0.0134612	0.063276	0.0228488	0.0135798	0.0565662	0.0506078	0.033081	0.0196897
P05937	0.10527	0.0569287	0.139034	0.140961	0.0368805	0.19774	0.164475	0.14208	0.180676	0.0359711
P05976	0	0	0.0965059	0	0	NaN	0.346664	0.938553	0	0.656871
P05981	0.102765	0.375044	0.0799299	0.213296	0.0813805	0.0564294	0.125493	0.0620524	0.150984	0.123282
P05997	0.0855397	0.43584	0.058766	0.177439	0.0541735	0.130158	0.0967841	0.152618	0.588117	0.126672
P06132	NaN	0.0593753	NaN	NaN	NaN	NaN	NaN	NaN	NaN	0
P06213	0.667278	0.0512923	1.1144	0.00545677	0.070751	0.0289007	0.26518	0	0.203853	0.0671942
P06280	0.060741	0.0544139	0.0695132	0.0969792	0.0231633	0.272392	0.128208	0.0951976	0.236746	0.0232771
P06307	NaN	NaN	NaN	NaN	0.083107	NaN	NaN	NaN	NaN	NaN
P06310	0.303947	NaN	NaN	NaN	0.587156	0.215682	0.0693512	0.186552	NaN	0.151431
P06312	0.0339581	0.885333	0	0.0645471	0.185835	0.042114	1.03834	0.372312	0.158097	0.025444
P06396	0.0227197	0.0676107	0.101031	0.140936	0.0136728	0.00319212	0.0783219	0.09393	0.0674104	0.0425126
P06454	NaN	NaN	NaN	NaN	0.0262597	NaN	NaN	NaN	NaN	NaN
P06576	0.0373306	0.11488	0.0798571	0.0367931	0.0557764	0.0369122	0.0870731	0.0278558	0.104508	0.0990429
P06681	0.534489	0.0704889	0.356055	0.51003	0.440117	0.35126	0.234841	1.23356	0.863217	0.414552
P06702	0.0464029	0.0253786	0.0142611	0.0119494	0.0558646	0.0199255	0.0796817	0.0401704	0.0928572	0.0948887
P06703	0.18047	0.0988818	0.0773309	0.469742	0.0487408	0.127763	0.0418636	0.356385	0.0963578	0.116666
P06727	0.0237231	0.0261401	0.0577956	0.0804468	0.0127191	0.0375633	0.0669541	0.0291903	0.0196548	0.061394
P06730	0.884844	0.37597	0.216261	0.258044	0.776341	0.287625	0.10482	0.367511	NaN	0.128597
P06731	0.144643	0.0585513	0.0553424	0.0208243	0.0834747	0.196125	0.138719	0.230514	0.0593537	0.0451367
P06732	0.628177	0.242321	NaN	NaN	0.0893383	0.112958	0.150529	0.48354	0.164019	0.894754
P06733	0.011435	0.0994894	0.0790189	0.0868155	0.0320393	0.0284258	0.0985999	0.0353291	0.126813	0.0592008
P06734	0.0388362	0.0295778	0.0625713	0.0398715	0.0886957	0.0432875	0.0999352	0.0317927	0.153976	0.05143
P06737	0.0775455	0.151334	NaN	NaN	0.517641	0.231844	0.520874	0.617062	0.640655	0.116245
P06744	0.0552791	0.025138	0.0892739	0.0812958	0.0442882	0.0582615	0.0391576	0.0938161	0.106189	0.0757272
P06748	0.123111	0.345233	1.41184	0.0867335	0.0346341	0.194998	0.119656	0.329373	0.432204	0.110667
P06753	0	0.0236081	0.039586	0.0366085	0.170705	0.164606	0.0493685	0.00556777	0.10612	0.397275
P06756	0.133512	0.0777784	0.0620217	0.103811	0.0290017	0.0428814	0.0628509	0.113556	0.13826	0.242126
P06858	0.0453769	0.310513	0.104229	0.0403834	0.050319	0.0834754	0.138447	0.112009	0.12524	0.0839666
P06865	0.0239009	0.0184761	0.0789975	0.201938	0.0273842	0.099186	0.126076	0.0336093	0.0984185	0.0419234
P06870	0.0947109	0.105491	0.0515095	0.0848427	0.0386559	0.106341	0.347395	0.0936663	0.19425	0.0935075
P06899;P23527;P33778;Q16778	0.531656	NaN	0.232728	0.0177277	0.0528411	0.0820467	NaN	0.168905	0.287266	0.144106
P07099	0.152793	0.28869	NaN	0.0847226	0.407513	0.172883	0.0544965	0.145375	0.431088	0.123438
P07108	0.120974	0.453932	0.0189223	0.0416941	0.0854605	0.127984	0.117052	0.257571	0.179244	0.304217
P07148	0.0702819	0.0375805	0.0531993	0.120847	0.0549142	0.25198	0.356236	0.206564	0.122467	0.0461162
P07195	0.0332414	0.0460928	0.0384947	0.00891962	0.0455155	0.0527091	0.0700283	0.0911628	0.0973931	0.0345634
P07203	NaN	0.209347	NaN	0.05919	0.382212	0.361704	0.169097	0	NaN	0.352388
P07204	0.0611199	0.207596	0.00932543	0.0723758	0.0548049	0.113198	0.595277	0.155088	0.224614	0.0704955
P07225	0.0991831	0.0959558	0.420203	0.122045	0.423343	0.0742737	0.122931	0.277508	0.27528	0.18639
P07237	0.0334813	0.046535	0.0215767	0.0886723	0.00423174	0.0263478	0.0324726	0.128346	0.0512096	0.0344682
P07288	0.107039	0.0131335	0.023044	0.0400328	0.0353063	0.0578714	0.0975173	0.0980024	0.164311	0.116723
P07305	0.387425	0.226478	0.00910366	0.0297424	0.148975	0.247703	0.344107	0.172579	0.193875	0.189305
P07306	0.0171833	0.0149416	0.104981	0.0195054	0.0677567	0.0603258	0.214982	0.154161	0.174068	0.0435301
P07307	0.281824	0.143129	0.198349	0.200017	0.030868	0.193632	0.432255	0.654337	NaN	0.736403
P07311	NaN	NaN	NaN	NaN	0	NaN	0.210053	NaN	NaN	0.0877683
P07320	0.765825	0.0550565	NaN	NaN	NaN	0.1505	0	0.168279	NaN	0.080551
P07333	0	0.0417736	NaN	NaN	0.126062	NaN	0.90907	NaN	NaN	NaN
P07339	0.0253718	0.106406	0.0445434	0.0725364	0.0342663	0.0599501	0.0825593	0.185847	0.0622408	0.102783
P07355	0.038949	0.088765	0.0930676	0.0335828	0.04658	0.0262536	0.0213693	0.0387723	0.054861	0.0383757
P07357	0.0379384	0.283819	0.127208	0.0414378	0.16685	0.0509169	0.0720303	0.151414	0.102122	0.178756
P07358	0.208395	0.030251	0.0159041	0.31732	0.0258118	0.250152	0.0902747	0.268493	0.408157	0.116782
P07359	0.19514	0.336288	NaN	NaN	0.69312	0	0.159506	0.263066	NaN	0.403019
P07360	0.74096	0.0610664	NaN	0.1069	0.65871	NaN	0.149553	0.0013241	0.380191	NaN
P07384	0.186782	0.0708357	0.0191593	0.0606141	0.052588	0.196444	0.0810359	0.107306	0.0655641	0.0478423
P07437	0.0454116	0.13218	0.0907642	0.148394	0.132357	0.0849061	0.0545206	0.172929	0.142171	0.432726
P07476	0.0504728	0.0529035	0.0232696	0.0304954	0.0518977	0.0397872	0.0484559	0.0456722	0.036571	0.125275
P07478	0.707647	0.22149	0.0666861	0.439185	0.553275	0.376456	0.393371	NaN	0.274067	1.05865
P07585	0.0942353	0.0154873	0.0778031	0.0187476	0.0720392	0.0514918	0.0871632	0.179735	0.0505053	0.0353845
P07602	0.0205513	0.0773161	0.061287	0.107253	0.0155309	0.0242962	0.0295531	0.102225	0.0906023	0.0684864
P07686	0.0841449	0.0521398	0.124012	0.115119	0.070692	0.112665	0.18363	0.0448615	0.114899	0.0913239
P07711	0.0269233	0.116499	0.114854	0.154062	0.0965287	0.0449563	0.0780485	0.0916279	0.075863	0.0331756
P07737	0.0631393	0.0117037	0.295109	0.309885	0.0805368	0.0619608	0.090564	0.262401	0.0974309	0.15732
P07738	0.105201	0.371963	NaN	NaN	NaN	0.188511	0.510972	0.418674	NaN	0.671042
P07741	0.305811	0.0695488	NaN	NaN	0.0973335	0.193642	0.0265332	0.165785	0.238677	0.0554083
P07814	0.268838	0.160106	0.0765223	1.02612	0.258863	0.419983	0.276182	0.207911	0.307705	0.140518
P07858	0.0471531	0.0165891	0.024526	0.036912	0.0289413	0.0226378	0.00807102	0.121692	0.103544	0.0533664
P07900	0.0659981	0.0127032	0.17576	0.0505297	0.0802387	0.021402	0.0801174	0.179596	0.0757819	0.0238657
P07902	NaN	0.133619	NaN	0.632114	0.370576	0.311335	0.653638	0.786542	0.369231	0
P07910	0.0979314	0.0914342	NaN	NaN	0.211896	0.110296	0.509341	0.242782	0.439193	0.216522
P07911	0.0599067	0.0495701	0.103984	0.0339808	0.0293859	0.0778209	0.0347433	0.069073	0.115037	0.0459437
P07919	0.204636	0.103005	0.16167	0.203743	0.070837	0.0829361	0.478152	0.0923711	0	0.431601
P07942	0.174646	0.179991	0.0125872	0.163247	0.059289	0.0638866	0.0731171	0.280119	0.0532433	0.114916
P07947	0.170255	0.124355	NaN	NaN	0.0944374	0.321987	0.0957077	0.341775	NaN	0.350837
P07948	0	0.494004	NaN	NaN	0	0.350691	0.208171	0.758103	NaN	0.190151
P07954	0.105011	0.136656	0.0850211	0.223749	0.133675	0.151377	0.208654	0.29357	0.185987	0.0916287
P07996	0.0152906	0.0588211	0.0479465	0.065127	0.0342059	0.0368418	0.0371773	0.106555	0.0522175	0.042433
P07998	0.0596114	0.182486	0.0400184	0.00437964	0.0279726	0.0738061	0.0726155	0.0720169	0.0937524	0.033588
P08034	0	0.0640619	NaN	0.139387	NaN	NaN	0	NaN	NaN	NaN
P08118	0.643673	0.145671	0.00188954	1.37531	0.201167	0	NaN	0.134892	0	0.0469912
P08123	0.026805	0.0245531	0.155451	0.0396742	0.0597978	0.0577873	0.0239773	0.0762554	0.0547165	0.0349839
P08133	0.126528	0.0467906	0.0609215	0.0299886	0.0418541	0.073788	0.0424632	0.190716	0.0354135	0.0325881
P08134	0.135639	0.104875	NaN	NaN	0.0260862	0.0291967	0.0447408	0.177146	0.0910745	0.0550436
P08138	0.0109864	0.0341744	0.0483497	0.0462362	0.0404883	0.0531361	0.152234	0.0362703	0.0203784	0.0339131
P08174	0.0954833	0.189771	0.0724554	0.0176139	0.0545839	0.0296773	0.179352	0.155378	0.0358612	0.0659904
P08183	0.025914	0.0567416	0.0443925	0.0295923	0.027216	0.0591472	0.08675	0.115445	0.108888	0.013116
P08185	0.0579955	0.0360048	1.29083	0.945357	0.0774186	0.140467	0.297311	0.0785534	0.271719	0.0579008
P08195	0.0507104	0.142201	0.145915	0.266449	0.11253	0.170853	0.0444588	0.310259	0.160031	0.168294
P08236	0.164097	0.223861	0.014357	0.205739	0.0287219	0.17345	0.142583	0.168735	0.0247013	0.164856
P08237	0.235801	0.0705506	0.0214616	0.0491936	0.401266	0.183509	0.236126	0.631661	0.174757	0.268853
P08238	0.0182637	0.0912473	0.0334292	0.0462206	0.021814	0.0238623	0.0936507	0.0589973	0.131524	0.0195641
P08246	0.0523777	0.101573	0.0935797	0.12202	0.224927	0.092119	0.183106	0.0927391	0.222846	0.119483
P08253	0.130634	0.117267	0.269271	0.223607	0.749645	0.176649	0.320015	0	0.966213	1.07217
P08254	0	0.351334	NaN	NaN	0	NaN	0.510977	NaN	NaN	0
P08263	0.0143275	0.0312314	0.0893256	0.169749	0.0597589	0.142909	0.114827	0.131486	0.0976681	0.0906238
P08294	0.0363784	0.0846524	0.0302799	0.026132	0.0210609	0.266689	0.332667	0.259546	0.14444	0.120182
P08311	0.104545	0.0391778	0.210014	0.148926	0.0255753	0.229667	0.263476	0.0265959	0.0589544	0.134216
P08473	0.0109372	0.0649169	0.0432434	0.00851371	0.0200959	0.0314641	0.0361282	0.0601426	0.0349313	0.0413612
P08476	0.0976832	0.0386734	0.0384356	0.181762	0.101696	0.0929626	0.0398406	0.196469	0.127937	0.513209
P08493	0.0707999	0.0280559	0.328375	0.0697494	0.31468	0.0912122	0.154142	0.201998	0.159583	0.178636
P08519	0.0219448	0.0986728	0.0473423	0.0384989	0.0221579	0.0762205	0.171046	0.121605	0.0605554	0.0579613
P08559	0.353465	0.0141676	0.153456	0.0617761	0.30972	0.320676	0.170561	0.170152	0	0.497068
P08571	0.0394394	0.182082	0.0452687	0.214124	0.0940567	0.0401429	0.12163	0.226851	0.0808156	0.0677011
P08572	0.00797279	0.0453354	0.0199706	0.0787054	0.077656	0.0422949	0.0600945	0.0413063	0.0671927	0.0228743
P08574	0.310454	0.19598	NaN	NaN	0.429504	0.0998968	0.600975	0.057526	0	0.164877
P08575	0.19732	0.0774375	0.129017	0.155042	0.270748	0.0717682	0.417877	0.215764	0.103294	0.109203
P08581	0.536717	0.216672	0	0.0438451	0.805295	0.124045	0.477071	0.596942	NaN	0.465246
P08582	0.0326848	0.0608473	0.0605358	0.103118	0.046633	0.0270234	0.0220222	0.0275322	0.0721051	0.016826
P08603	0.0171286	0.0635882	0.0386173	0.0537275	0.0353518	0.0103775	0.0833081	0.0840616	0.080488	0.0818063
P08637	0.137411	0.0569329	0.0375842	0.0598205	0.016081	0.0950617	0.0970482	0.145404	0.127617	0.0620857
P08670	0.0970957	0.0676447	0.0304652	0.0844401	0.145828	0.0270328	0.105332	0.0611858	0.146144	0.141015
P08697	0.0884019	0.145755	0.0717499	0.0478759	0.0281385	0.0390897	0.140208	0.0357975	0.0312625	0.0824365
P08708	0.424077	0.103331	NaN	0.0208757	0.0693255	NaN	0.35617	0.136811	0	0.118878
P08709	0.281495	0.578512	0.111189	0	0.169936	0.0388835	0.545312	0	0.0759435	0
P08727	0.0340547	0.0347943	0.0852178	0.0470075	0.0644087	0.0375593	0.101493	0.0299936	0.0382727	0.185982
P08729	0.0452788	0.0622966	0.132462	0.072381	0.073524	0.0593159	0.135392	0.102787	0.0430018	0.00734929
P08754	0.149483	0.690751	0.0800478	0.0456802	NaN	0.157522	0.125418	0.163488	0.104831	0.140302
P08758	0.0671103	0.0336393	0.0338885	0.039768	0.0168662	0.0143666	0.236071	0.0998913	0.149056	0.0437601
P08779	0.0516618	0.104444	0.0283634	0.0303544	0.125095	0.242398	0.00728089	0.0769035	0.0598781	0.0213651
P08833	0.0480854	0.0263	0.0845989	0.114251	0.110368	0.167402	0.0848898	0.163208	0.0958314	0.406727
P08865	0.0303123	0.0519247	0.111692	0.132514	0.105441	0.157212	0.253525	0.205361	0.206022	0.412346
P08887	0.206387	0.536809	0.371952	0.739733	0.118861	0.202996	0.165101	0.481578	0.132401	0.632804
P08962	0.263817	0.0588456	0.348256	0.0407361	0.282646	0.18144	0.419288	0.11036	0.216576	0.112912
P09104;P13929	0.029821	0.618434	NaN	NaN	0.154965	NaN	0.306552	0.0851176	0.152896	0.134272
P09110	0.144545	0.298067	0.0977713	0.208216	0.0401651	0.220062	0.144315	0.435143	0	0.34432
P09131	0.144471	0.0945312	0.155664	0.036844	0.0882181	0.0387816	0.144365	0.145795	0.106411	0.216591
P09210	0.0269471	0.297368	0.126948	0.038738	0.0673233	0.0304227	0.0846656	0.168827	0.151938	0.659558
P09211	0.12252	0.0924025	0.0212366	0.0447415	0.0584902	0.0765641	0.0780673	0.14269	0.139791	0.17411
P09228	NaN	NaN	NaN	NaN	1.0322	0	0	0	NaN	NaN
P09237	0.048521	0.0262019	0.0586246	0.101704	0.106627	0.15867	0.0204173	0.202372	0.0975884	0.0714751
P09326	0	0.129525	NaN	NaN	0.39914	0.119255	0.176659	0.293563	NaN	0.149101
P09327	0.0253737	0.0358471	0.0385724	0.117865	0.00351354	0.0790285	0.0135585	0.0605491	0.0258031	0.156387
P09382	0.188237	0.0662447	0.146214	0.406806	0.166362	0.132927	0.0880729	0.398645	0.00700675	0.5041
P09417	0.0542152	0.0584358	0.0542333	0.0720156	0.0862501	0.0314736	0.0773432	0.135989	0.0779289	0.0979709
P09467	0.0278977	0.113959	0.227725	0.15688	0.0960101	0.0713819	0.0310218	0.113986	0.0847669	0.0742896
P09486	0.251077	0.281737	NaN	NaN	0.145931	0.0180473	0.870584	0.387308	0.434533	0.409038
P09493	0.0736283	0.316474	0.350917	0.283378	0.058294	0.0569496	0.167082	0.330073	0.313041	0.392134
P09496	0.279821	0.236406	NaN	NaN	0.152161	0.0961353	0.256165	0.233487	0.0297264	0.33816
P09497	0.110344	0.140317	0.477981	0.229472	0.233681	0.401775	0.325844	0.663396	0.217225	0.0708564
P09525	0.0596513	0.0936144	0.178513	0.0146004	0.0577544	0.0650907	0.0768043	0.136076	0.0547285	0.0393688
P09529	0.0648213	0.14541	NaN	NaN	0.0373764	0.0712914	0.073676	0.20153	NaN	0.164232
P09543	0.0901086	0.0737022	0.0167431	0.0487451	0.0379559	0.112118	0.174739	0.146491	0.0456143	0.0403316
P09564	0.575102	NaN	0.154754	0.0549682	0.0785252	0.586997	0.069386	0.102492	0.0488122	0.125441
P09601	0.843586	0.271429	NaN	NaN	NaN	0.57933	0.659766	0.531342	0	0
P09603	0.122552	0.176796	0.00830363	0.0126763	0.0107873	0.0124717	0.0649214	0.0255004	0.0317239	0.0680199
P09619	0.0359503	0.120386	0.154298	0.244341	0.0992081	0.0707711	0.0877792	0.210797	0.172027	0.0443695
P09622	0.375018	0.200533	0.221471	0.0896711	0.0606401	0.219809	0.124259	0.241009	0.342465	0.115933
P09651	0.189372	0.0841566	0.447893	0.645088	0.245947	0.583219	0.0422071	0.147744	0.131184	0.232699
P09668	0.0485883	0.0807753	0.0418673	0.0362283	0.0214576	0.0694452	0.095392	0.141751	0.0614452	0.187845
P09669	0.0487332	0.219823	0	0.0290084	0.111316	0.239311	0.157398	0.099857	0.0402447	0.243581
P09681	0.9138	NaN	NaN	NaN	NaN	0	1.07847	NaN	NaN	0.116102
P09758	0.0640666	0.0406251	0.100205	0.0372332	0.0520144	0.10187	0.282853	0.0727093	0.106735	0.121238
P09871	0.0421489	0.0678232	0.0561116	0.021015	0.0732626	0.0864524	0.192728	0.174324	0.245998	0.0817778
P09923	0.155929	0.275398	NaN	NaN	0.0539296	0.182855	0.0261514	0.696127	0.101605	0.189634
P09936	0.0420059	0.0659861	0.0532892	0.0516714	0.0770157	0.0643633	0.067832	0.129276	0.0514087	0.0441158
P09958	0.0814776	0.25088	0.0398725	0.0198055	0.109176	0.187353	0.123625	0.0693377	0.171435	0.0378199
P09960	0.0269873	0.0402104	0.0442128	0.136803	0.0430259	0.0357366	0.099633	0.12174	0.0805665	0.0552577
P09972	0.0944033	0.0176736	0.031775	0.119858	0.0487205	0.023878	0.128177	0.155407	0.0701242	0.0325129
P0C0L4	0.0222699	0.0583108	NaN	NaN	0.0900845	0.0297649	0.146486	0.0915305	0.248272	0.85502
P0C0L5	0.033155	0.0248363	0.0316361	0.0323042	0.0154986	0.0232834	0.0391866	0.0675638	0.118248	0.0651456
P0C0S5;Q71UI9	NaN	0	NaN	NaN	NaN	NaN	NaN	0.426126	NaN	NaN
P0C7P4;P47985	0.287286	0.109743	0.276488	0.157836	0.237591	0.0954528	0.205403	0.263711	0.455482	0.172931
P0C7U0	0.196322	0.139661	0.0946413	0.0755754	0.249844	NaN	0.511672	0.0873858	0.562981	0.415047
P0C8F1	0	0.283443	NaN	NaN	0	NaN	0.165459	0.0496975	0.0158677	0.373228
P0CG22;Q9BTZ2	0	0.179175	NaN	NaN	NaN	0	0.0763793	NaN	NaN	NaN
P0CG38	0.0811827	NaN	NaN	NaN	NaN	NaN	0.440315	NaN	NaN	0.395428
P0CG47;P0CG48;P62979;P62987	0.0495768	0.0464502	NaN	NaN	0.0317696	0.101481	0.194369	0.0754431	0.0603818	0.0761347
P0DJD7;P0DJD8;P0DJD9	0.0615976	0.154562	0.180107	0.0343007	0.401382	0.185112	0.0957941	0.0183712	0.38224	0.079468
P0DJI8	0.424688	0.0773255	NaN	0.104067	0.0169048	0.0494441	0.563257	0.119862	0.234463	0.250457
P0DMM9;P0DMN0;P50225	0.224462	0.109056	NaN	0.955691	0.0781388	0.0444465	0.285675	0.326089	0	0.24395
P0DMQ5	0.0512723	0.187282	0.0849906	0.0539463	0.0102572	0.148254	0.0620937	0.318476	0.0766376	0.167315
P0DMV8;P0DMV9	0.046387	0.0454314	0.0660312	0.0271135	0.03713	0.0429777	0.0595432	0.0660393	0.0498882	0.00809944
P0DOX2	0.016374	0.102864	0.0527729	0.108527	0.0330236	0.0145428	0.122824	0.110498	0.0595135	0.0468656
P0DOX4	NaN	0.205268	NaN	NaN	NaN	NaN	NaN	NaN	0.244596	0.469314
P0DOX5	0.0782052	0.13066	NaN	NaN	0.0205287	0.0656972	0.0188862	0.127844	0.16099	0.0882064
P0DOX6	NaN	NaN	0.0231511	0.132382	NaN	NaN	NaN	NaN	NaN	NaN
P0DOX7	0.0722556	0.079136	0.0528334	0.149671	0.103511	0.111799	0.0966308	0.131561	0.125399	0.0827306
P0DOX8	0.107412	0.109488	NaN	NaN	0.0440926	0.334503	0.239504	0.0710454	0.0587549	0.0829641
P0DOY2;P0DOY3	0.077821	0.0485906	NaN	NaN	0.0627503	0.19819	0.326026	0.0540533	0.0605589	0.0406459
P0DOY3	NaN	NaN	0.20805	0.180179	NaN	NaN	NaN	NaN	NaN	NaN
P0DP04	0.125838	0.137325	NaN	NaN	0.107541	0.0963677	0.0428482	0.149636	0.169319	0.388972
P0DP23;P0DP24;P0DP25	0.0201085	0.140464	0.0202643	0.0171858	0.050261	0.274308	0.587628	0.0782578	0.123125	0.0305486
P0DP57	0.0401341	0.138127	0.58214	0.100937	0.0139499	0.098498	0.149321	0.126691	0.112525	0.0679793
P0DP58	0.747967	0.403575	NaN	NaN	0.32631	NaN	0	0.529147	0	0.418517
P0DTE7;P0DTE8;P0DUB6	0.0102992	0.257306	NaN	NaN	0.0359816	0.0254526	0.0238654	0.0237168	0.0104649	0.0458483
P10109	0.0285283	0.045325	0.0219769	0.0185577	0.0180394	0.0999373	0.1496	0.0726233	0.202298	0.0440146
P10114;P61225;Q9Y3L5	0.0995162	0.0323375	NaN	NaN	0.227308	0.210259	0.197485	0.139971	0.410333	0.174441
P10124	0.100038	0.390333	0.213218	0.175582	0.237189	NaN	0.442039	0.0384956	0.236702	0.357601
P10153	0.0568807	0.114368	0.0656239	0.0419129	0.0154407	0.0172557	0.299684	0.148399	0.177699	0.210958
P10253	0.0240212	0.118993	0.0720331	0.0600552	0.0137397	0.0324506	0.0547275	0.0664383	0.0654116	0.0230008
P10266;P63133;P63135;Q9UQG0	0.166939	0.149913	NaN	NaN	0	0	0.0485758	NaN	NaN	0
P10301	0	0.540777	0	0.0129081	0.716753	NaN	0.460621	0.86611	NaN	0.246042
P10321	0.376881	0.0982869	0.0708675	0.50502	0.156975	0.610507	0.282721	0.22414	0.233267	0.0401356
P10398	0	0.135459	NaN	NaN	0	0.346276	0.501106	0	NaN	0.158172
P10412	0.488875	0.020688	0.0444144	0.0759321	0.306009	0	0	0	NaN	0.74279
P10451	0.0341705	0.162552	0.121463	0.235037	0.0648339	0.039039	0.0618343	0.058797	0.0831291	0.0792008
P10515	0.553459	0.0724972	NaN	NaN	0.367017	0.0852594	0.331542	0.0227623	0.15323	0.69708
P10586	0.181255	0.0598574	0.0442775	0.246162	0.0771851	0.259098	0.179416	0.119249	0.281051	0.410627
P10599	0.115611	0.826608	0.489411	0.0281804	0.0969059	0.121932	0.0709965	0.0463466	0.10166	0.114394
P10606	0.0245164	0.0631982	0.0608831	0.120986	0.085414	0.0805961	0.158796	0.0860493	0.198578	0.148517
P10619	0.0164712	0.0439066	0.110543	0.0382549	0.0597481	0.204431	0.265264	0.15664	0.0669638	0.0593741
P10620	0.0511706	0.200021	0.216073	0.248809	0.348071	NaN	0.779891	0.140746	0.301324	0.204462
P10636	0.196653	0.0392289	0.194016	0.112639	0.132229	0.252309	0.0948244	0.233222	0.174558	0.129712
P10643	0.063392	0.178027	0.0202777	0.126694	0.062731	0.0443949	0.113591	0.0132794	0.102755	0.0953066
P10644	0.335945	0.0335155	NaN	0.116904	0.0560163	0.321214	0.139098	0.219377	0.285632	0.226964
P10645	0.0852223	0.310212	0.021583	0.073257	0.0304801	0.408823	0.474191	0.08157	0.0572348	0.117244
P10646	0.282779	0.219422	0.274938	0.143383	0.168923	0.031099	0.184148	0.0893012	0.132624	0.315135
P10721	0.09682	0.174368	0.102352	0.0844098	0.174979	0.136509	0.196675	0.998027	0.329094	0.394414
P10768	0.0516062	0.0650413	0.241327	0.0793328	0.0316482	0.40647	0.216879	0.219336	0.0568761	0.29379
P10809	0.045271	0.0197861	0.0170166	0.0244189	0.0404439	0.0757271	0.0598611	0.0255986	0.136472	0.0389185
P10909	0.0199156	0.044283	0.0283707	0.104716	0.0403499	0.0718558	0.0841613	0.0291725	0.0576125	0.105336
P10912	0.377225	0.0914128	NaN	NaN	0.104118	NaN	0	NaN	0	0.209188
P11021	0.0259562	0.0809676	0.019934	0.0839377	0.056009	0.031985	0.0686002	0.0824699	0.0375603	0.106175
P11047	0.0476969	0.0694346	0.0285538	0.0709457	0.0502791	0.0188103	0.0621091	0.0379338	0.0994473	0.00476603
P11117	0.1069	0.0212746	0.017641	0.0345882	0.0473035	0.114673	0.00974431	0.0926517	0.0162089	0.102344
P11142	0.0167871	0.0608879	0.0205622	0.0257375	0.0266309	0.0205301	0.0612614	0.0978233	0.0657198	0.00397193
P11166	0.471203	0.307964	0.175836	0.137325	NaN	0.196071	0.301621	NaN	0	0
P11168	0.306259	0.0653797	NaN	NaN	0.349404	NaN	0.4519	0.575358	NaN	NaN
P11171	NaN	0.102368	NaN	1.41055	NaN	NaN	0.355209	NaN	NaN	0
P11172	0.126658	0.201089	NaN	NaN	0.448372	0.0143473	0.261555	0.323983	NaN	0.15912
P11177	0.332301	0.144822	NaN	NaN	0.474214	0	0.258965	0.503549	0.16678	0.367552
P11182	0.271908	0.135483	NaN	NaN	0.618177	NaN	0.276145	0.169232	0	0.756934
P11215	NaN	0.108042	NaN	NaN	NaN	NaN	0	NaN	NaN	NaN
P11216	0.106156	0.0452502	0.124193	0.146174	0.322695	0.205726	0.119442	0.0498249	0.223527	0.222794
P11226	NaN	0	NaN	NaN	NaN	NaN	NaN	NaN	NaN	NaN
P11233	0.137687	0.537804	0.455129	0.872318	0.0541483	0.504656	0.0443147	0.120792	0.103595	0.140757
P11234	0.113437	0.0483765	0.987095	0.1248	0.0858793	0.0935821	0.236643	0.0148352	0.125195	0.0269204
P11274	NaN	0.269009	NaN	0.0971378	0.372661	NaN	0.148701	NaN	NaN	NaN
P11277	NaN	0.343072	NaN	NaN	NaN	0	NaN	NaN	NaN	NaN
P11279	0.0309423	0.0155622	0.352509	0.399747	0.0498132	0.0484464	0.15769	0.0613843	0.109406	0.0604417
P11310	0.0352946	0.0792073	0.165566	0.0142807	0.142152	0.178316	0.0596148	0.219554	0.300056	0.0760841
P11362	0.108976	0.353262	0.14988	0.0324242	0.0474763	0.361503	0.0865616	0.304173	0.16976	0.187907
P11413	0.554743	0.0393093	0.0264543	0.0810964	0.355185	0.341247	0.144453	0.41961	0.215193	0.0768826
P11498	0.239757	0.0554113	NaN	0.255453	0.441115	NaN	0.350838	0.347228	0	0.168143
P11586	0.0263008	0.0337537	0.0139127	0.0285683	0.0180957	0.0152472	0.0781409	0.00648412	0.0238982	0.0625986
P11597	0.295807	0.107995	0.127106	0.0604493	0.0348646	0.134838	0.326247	0.19815	0.450515	0.17317
P11684	0.138488	0.0742313	0.0113659	0.104512	0.105222	0.097896	0.764595	0.169751	0.0740455	0.188471
P11717	0.0568799	0.0574495	0.0513711	0.0470701	0.0550773	0.092732	0.0860865	0.0899647	0.0461127	0.157495
P11766	0.0282939	0.0401606	0.0686701	0.0520528	0.0294274	0.0133174	0.122684	0.0266283	0.129876	0.0511201
P11908	NaN	NaN	0.0892373	0.0287836	NaN	NaN	NaN	NaN	NaN	NaN
P11940	0.0488062	0.140988	0.123381	0.098143	0.476464	0.0834401	0.245307	0.252028	0.367985	0.239395
P12004	0	0.435221	NaN	NaN	0.123924	NaN	0	0.493943	NaN	0.471458
P12081	0.0838928	0.148989	0.233982	0.0428633	0.268295	0.492708	0.153602	0.287088	0	0.260044
P12107	NaN	0.154605	NaN	NaN	NaN	NaN	0.379852	0.0418062	NaN	NaN
P12109	0.0455653	0.180638	0.00497688	0.061452	0.011784	0.057718	0.0478449	0.0749135	0.017578	0.0296792
P12110	0.507687	0.312288	0.227346	0.10345	0.12442	0	0.423082	0.0777977	0.165616	0.258781
P12111	0.0162085	0.0363459	0.0728697	0.0489066	0.0682963	0.0591422	0.113194	0.0778072	0.0623613	0.0620287
P12235	0	0.547142	0.0275195	0.106138	0.301856	0.237305	0.0974482	0.33141	NaN	0.693543
P12236	NaN	0.278326	NaN	NaN	0	0.291698	0.373622	0.121756	0.180439	0.433772
P12259	0.00588622	0.0919453	0.0307886	0.026903	0.0591675	0.133777	0.0549421	0.0326429	0.112168	0.0633474
P12268	0.0901162	0.0588119	0	0.187191	0.0435112	0.518866	0.219384	0.913576	0.249385	0.21307
P12273	0.0962256	0.369044	0.0531415	0.509318	0.142456	0.267398	0.198973	0.145522	0.222561	0.0867615
P12277	0.020083	0.0268364	0.0973797	0.0814485	0.0649652	0.303182	0.0490632	0.366726	0.10495	0.220733
P12318;P31995	0.0994265	0.1482	NaN	0.0723098	0.121785	0.145785	0.0314144	0.195312	0.310289	0.323767
P12319	0.30394	0.0659387	NaN	NaN	0.101083	0	0.239824	0.203029	0	0.242026
P12429	0.0849029	0.108858	0.11765	0.131837	0.084998	0.155006	0.0951552	0.265002	0.158588	0.0320594
P12532	0	0.110073	NaN	NaN	0.730467	0.0970314	0.3865	0	NaN	0
P12645	NaN	0.0733066	NaN	NaN	NaN	NaN	NaN	0	NaN	0.320665
P12724	NaN	0.104702	0.205251	0.416257	NaN	NaN	0	0	0.172962	0.00122469
P12814	0.0941071	0.146593	0.203667	0.0281178	0.0405617	0.0355775	0.106792	0.0362514	0.16341	0.0876763
P12821	0.0240463	0.0206272	0.0208581	0.0568017	0.00918527	0.0234696	0.077425	0.120469	0.0820444	0.0343662
P12830	0.0169155	0.133618	0.115405	0.1179	0.0868791	0.0668591	0.0139345	0.104838	0.0481077	0.0315238
P12872	0.295745	0.0849627	0.113561	0.0442418	0.145772	0.0514211	0.0732587	0.285066	NaN	0.258772
P12882;P12883;P13533;P13535;Q9UKX2;Q9UKX3;Q9Y623	NaN	NaN	0.509743	0.0527752	NaN	NaN	NaN	NaN	NaN	NaN
P12931	0.09798	0.00654894	0.148454	0.196532	0.0535075	0.137672	0.0647105	0.19242	0.118409	0.0793446
P12955	0.0225622	0.0219736	0.0595455	0.0181058	0.0545707	0.0225334	0.130561	0.102811	0.0157549	0.0795623
P12956	0.108241	0.110585	0.854085	0.390856	0.300226	0.0531007	0.1434	0.209798	0.0251506	0.56774
P13010	0.129766	0.157011	NaN	NaN	0	0.407798	NaN	0.171256	0	0.0150754
P13073	0.114123	0.0614576	0.0608231	0.0614013	0.0649987	0.192948	0.300188	0.112719	0.392724	0.454213
P13164;Q01628;Q01629	0.21016	0.0181757	0.0403193	0.120771	0.374321	0.0531511	0.772198	0.237829	0.179912	0.26542
P13224	NaN	NaN	0.22786	0	NaN	NaN	NaN	NaN	NaN	NaN
P13284	0.0870946	0.28402	0.0202255	0.0703031	0.0394491	0.256966	0.493921	0.479731	0.0590409	0.184291
P13385;P51864	NaN	NaN	0	0.11138	0.340828	NaN	0	0	NaN	0.312463
P13473	0.0315996	0.136251	0.0381933	0.0196098	0.0100169	0.0200647	0.115331	0.0624296	0.0695487	0.398691
P13489	0.023481	0.024199	0.0559023	0.0333392	0.0410851	0.100682	0.189693	0.062608	0.0582247	0.128619
P13498	NaN	0.0614662	NaN	NaN	NaN	NaN	NaN	NaN	NaN	NaN
P13500	0.230146	0.079888	0.0576523	0.128673	0.201592	0.119463	0	0.158341	0.836398	0
P13521	0.0854946	NaN	0	NaN	0.256845	NaN	0.207758	0.099268	0.0758231	0.531065
P13535	NaN	0.255395	NaN	NaN	0	NaN	NaN	NaN	NaN	0.195785
P13591	0.0508176	0.0963823	0.0947961	0.0350526	0.102763	0.0976293	0.0595048	0.0246527	0.126691	0.0687389
P13598	0.0774156	0.071459	0.0380516	0.0447413	0.024044	0.0364323	0.0470879	0.0389892	0.203488	0.0392966
P13611	0.0644829	0.0423465	0.0494225	0.25884	0.0803776	0.131434	0.145509	0.122207	0.13561	0.107477
P13639	0.0163171	0.0283676	0.101011	0.0461324	0.0349739	0.0488748	0.0186018	0.0752702	0.0736011	0.0213362
P13640	0.313161	0.0728943	0.241147	0.80414	0.0239082	0.233762	0.237296	0.180392	0.245797	0.0516425
P13645	0.0155725	0.045389	0.0133499	0.0694866	0.0255139	0.0420088	0.0205134	0.11221	0.0360668	0.0355521
P13646	0.018882	0.0244779	0.0387559	0.0247492	0.0305599	0.0588009	0.0586668	0.0570597	0.0207136	0.057522
P13647	0.0226501	0.0334887	0.0229219	0.0643463	0.0129413	0.0634486	0.0317022	0.10477	0.0420574	0.0378222
P13667	0.155675	0.00602494	0.0322818	0.0247457	0.0576441	0.537115	0.130148	0.112707	0.393673	0.243193
P13671	0.0730003	0.10369	0.131237	0.0440819	0.0643974	0.0325138	0.102384	0.0451504	0.0445552	0.0807494
P13674	NaN	NaN	NaN	0	NaN	NaN	NaN	NaN	NaN	NaN
P13693	0.454081	0.172884	0.0969948	0.565063	0.0901849	0.588092	0.211145	0.158028	0.226576	0.223071
P13716	0.244162	0.1133	0.167631	0.0600609	0.118084	0.217125	0.25688	0.180649	0.0233259	0.116879
P13726	0.0219387	NaN	NaN	NaN	0.2376	NaN	0	0	NaN	0
P13727	0.0952427	0.0161692	0.047423	0.0248089	0.0722997	0.0278857	0.145927	0.171323	0.111303	0.0754876
P13747	NaN	0.0799288	NaN	NaN	NaN	NaN	0.522568	0.564918	NaN	NaN
P13796	0.344528	0.047434	0.304081	0.264423	0.193139	0.0313707	0.686889	0.308489	0.423252	0.503343
P13797	0.0423197	0.0778047	0.0578952	0.0332575	0.0332815	0.031911	0.201601	0.0663908	0.103335	0.0977596
P13798	0.0927907	0.0423092	0.049362	0.0544511	0.138073	0.104391	0.113983	0.0748964	0.190192	0.122512
P13804	0.0440916	0.11952	0.354169	0.497291	0.163258	0.412776	0.120669	0.526273	0.548809	0.194498
P13807	0	0.700684	NaN	0.136561	NaN	NaN	0.406686	NaN	NaN	NaN
P13861	0.344038	0.0466482	0.145954	0.593033	0.137951	0.317444	0.0136266	0.407608	0.542233	0.0868852
P13866	1.16441	0.596544	NaN	NaN	0.437446	NaN	1.14678	0.284059	0.714315	0.181863
P13928	0.87097	0.0632317	0.250646	0.475336	NaN	0.0442058	0	NaN	NaN	0.398405
P13929	NaN	NaN	0.108535	0.232358	NaN	NaN	NaN	NaN	NaN	NaN
P13987	0.0489944	0.37078	0.34759	0.0218478	0.0629188	0.0167057	0.103086	0.0210113	0.0691866	0.0466418
P14136	0.0579817	0.419011	NaN	NaN	NaN	NaN	0	NaN	NaN	NaN
P14138	0.339342	0.382959	0	0.676219	0.455156	NaN	0.0682421	0	0.47887	NaN
P14151	0.183929	NaN	NaN	NaN	0.379172	NaN	0.460235	NaN	NaN	0.227223
P14174	0.16001	0.153602	0.0539506	0.0717782	0.0640826	0.0874473	0.15186	0.0832767	0.173307	0.222897
P14207	0.195541	0.114137	NaN	0.0231605	0.469326	0.0957579	0.590259	0.161366	0.495913	0.57645
P14209	0.0706935	0.0312018	0.32332	0.170875	0.0315949	0.076372	0.25906	0.109207	0.125299	0.397136
P14314	0.0705795	0.0800822	0.0729662	0.094359	0.110096	0.0280702	0.0801797	0.0969373	0.132315	0.0985064
P14324	0.385094	0.747024	0.254558	0.180313	0	0.155195	0.656386	0.107585	0.511796	0.224495
P14384	0.0291751	0.148624	0.101944	0.128712	0.00889934	0.06868	0.0368118	0.0631966	0.0748336	0.0270572
P14406	0.103626	0.274683	NaN	NaN	NaN	0.182744	0	0	NaN	NaN
P14543	0.058222	0.0963572	0.0819735	0.079778	0.0249505	0.0758485	0.157473	0.0557248	0.109954	0.0485363
P14550	0.0421423	0.099395	0.0549473	0.046495	0.0463197	0.100547	0.207837	0.0664377	0.063723	0.067294
P14555	0.248334	0.114518	0.153047	0.0691017	0.0313018	0.0782825	0.150143	0.153806	0.15024	0.148264
P14618	0.0239091	0.105932	0.0252925	0.011128	0.0208155	0.0259862	0.0329644	0.0637015	0.024357	0.0514412
P14625	0.0444444	0.0483237	0.0993756	0.0421931	0.0378548	0.0337822	0.0584273	0.0742183	0.0888164	0.0339239
P14735	0.444555	0.244402	0.214793	0.144742	0.252647	0	0.126739	0.632063	0.664081	0.921548
P14778	0.0188072	0.19021	0	0.180709	0.897153	0	0.176266	0.414578	0.0729289	0.358593
P14780	0.23379	0.0774955	NaN	0.194885	0.0830008	NaN	0.500231	0.298264	0.184635	0.333441
P14854	0	0.198363	0.062428	0.107025	0.268998	NaN	0.208168	0.139778	0	0.0494364
P14866	0.247785	0.393791	0.525527	1.10695	0.130614	0.109932	0.162195	0.273593	0.267052	0.547495
P14868	0.266135	0.0692492	0	0.0930182	0.269405	0.506559	0.594115	0.0926457	0.17229	0.0833537
P14923	0.0381098	0.0148769	0.0106568	0.0250563	0.0471994	0.070313	0.00580987	0.057065	0.0985968	0.0121904
P15090	0.269692	0.137257	NaN	0.452587	0.295348	0.296306	0.228838	0.15663	0.15124	0.237789
P15104	0.00724615	0.0339915	0.105025	0.164538	0.0672137	0.318174	0.122989	0.194206	0.136565	0.494208
P15121	0.00521166	0.038022	0.0840035	0.156276	0.0997489	0.048787	0.0381497	0.0708832	0.120641	0.0506518
P15144	0.0151408	0.0374821	0.0893624	0.0653327	0.0290858	0.0878981	0.0527667	0.0769774	0.055527	0.0687977
P15151	0.0268734	0.178286	0.00792914	0.0510888	0.025689	0.0344982	0.0505257	0.0616466	0.0585481	0.110476
P15153	0.33154	0.0417744	NaN	NaN	NaN	NaN	NaN	0	NaN	0.0741636
P15169	0.468718	0.03504	NaN	NaN	0.361992	0.444333	0.595557	0.23825	0.293224	0.249458
P15170	0.215355	0.137926	0.905592	0.121573	0.246469	0.122557	0.352029	0.13643	0.207077	0.488087
P15260	0.338933	0.193547	NaN	NaN	0.239095	NaN	0.938244	0.0632314	0	0.615417
P15289	0.164187	0.431582	0.03862	0.0507917	0.126228	0.0631204	0.106666	0.151088	0.113984	0.0377996
P15291	0.0713867	0.0169592	0.905943	0.57596	0.0537053	0.0406228	0.318115	0.46832	0.0308297	0.154893
P15309	0.0262193	0.0532376	0.017985	0.00237902	0.0678624	0.0039358	0.0328053	0.0726207	0.097056	0.0322327
P15311	0.0155163	0.0358533	0.031321	0.0520924	0.041543	0.0389047	0.0964185	0.0391471	0.023165	0.0204528
P15313	0.122929	0.0522378	0.166137	0.0325573	0.069382	0.016592	0.0729936	0.197364	0.134588	0.0947458
P15328	0.032569	0.0084363	0.0227276	0.0777915	0.0838062	0.00580571	0.100557	0.0798429	0.101309	0.079513
P15374	0.189341	0.0548434	0.451394	0.299666	0.318511	0.0806291	0.428057	0.534845	0.46272	0.20915
P15428	0.0189784	0.0832956	0.112516	0.0517492	0.122822	0.124626	0.121259	0.181991	0.0853851	0.29956
P15529	0.0673753	0.0441981	0.0576908	0.0690238	0.0771376	0.137836	0.08623	0.0571183	0.0617875	0.298695
P15531	0.622756	0.185733	0.200729	0.0663471	0.343022	0.24834	0.739308	0.184897	0.586924	0.203806
P15559	0.380924	0.105901	0.117642	0.217024	0.287123	0.0383646	0.0725432	0.399045	0.326151	0.0965102
P15586	0.067649	0.200545	0.108758	0.0405043	0.0120229	0.208967	0.0367819	0.216468	0.191378	0.122657
P15692	0.30545	0.117825	NaN	0.0246277	0.454287	0.36736	0.403356	0.530724	0.215944	0.255434
P15814	0.095348	0.135421	0.149012	0.0407103	0.505022	0.117233	0.204526	NaN	0.244833	0
P15848	0.320884	0.16314	0.146441	0.0296257	0.0353052	0.3342	0.206977	0.181418	0.225498	0.117861
P15880	0.346069	0.0341107	0.122708	0.430638	0.126373	0.18437	0.0649604	0.0821923	0.394552	0.161449
P15882	0.187039	NaN	NaN	NaN	0.0513122	0.07324	0.371051	0.151791	0.0554688	0.106762
P15907	0.0832073	0.0221117	0.0719511	0.0928221	0.0986382	0.0634283	0.0935111	0.150503	0.167597	0.0471928
P15924	0.00446185	0.0317073	0.0360274	0.0395394	0.0410747	0.00284204	0.0491031	0.0553307	0.0499478	0.0380541
P15941	0.0634157	0.0896693	0.0250391	0.023377	0.0363772	0.0951926	0.170746	0.12079	0.126965	0.0228496
P15954	0	NaN	NaN	NaN	0.146366	NaN	NaN	NaN	NaN	NaN
P16035	0.0431273	0.0218744	0.0370942	0.564937	0.0479361	0.0283838	0.0537166	0.0450608	0.0535199	0.0981504
P16066	0.491417	0.176732	0.0630422	0	0.39635	0.105375	0.740276	0.487842	NaN	0.00933424
P16070	0.0212508	0.472643	0.0698671	0.0987341	0.0398206	0.0338004	0.0298348	0.0854602	0.0850953	0.0434323
P16083	0.0750792	0.0807602	0.0376581	0.0821148	0.167086	0.0323922	0.0933315	0.165829	0.0203716	0.15613
P16109	0	0.148097	NaN	0.168632	0.0204248	NaN	NaN	NaN	NaN	0.01529
P16112	0.0738959	0.0287696	0.0328605	0.00307269	0.0410037	0.0867034	0.10191	0.129238	0.0512606	0.249965
P16144	NaN	0.168032	0	0.111078	0	0	0.0665678	0.371661	0	0.185122
P16150	0	NaN	NaN	NaN	0.391804	0.210286	0.643432	0.510196	0.209555	0.0745335
P16152	0.0611739	0.0771279	0.120728	0.0679255	0.0231006	0.166657	0.11214	0.0873241	0.1488	0.170324
P16157	0	0.077118	NaN	NaN	0.614836	NaN	1.38534	NaN	NaN	0.0100534
P16219	0.00807392	0.121708	NaN	NaN	NaN	0.142787	0.185642	0.181432	NaN	0.444997
P16234	0.212929	NaN	0.160642	0.214115	0.177173	NaN	0.376447	0	NaN	0.337438
P16278	0.0419389	0.0633992	0.0152023	0.0620588	0.0135185	0.119059	0.0223322	0.300075	0.0503504	0.0698064
P16284	0.0510744	0.0425219	0.0497259	0.171551	0.343817	0.261919	0.354707	0.142003	0.150531	0.055341
P16333	0.308005	0.112049	NaN	NaN	NaN	0.234033	0.487831	NaN	NaN	0
P16401	0.469551	0.0228806	0.707825	0.0574733	0.0186909	0.088554	0.137276	0.61373	0.195044	0.361342
P16402	0.067288	NaN	NaN	NaN	0.321057	NaN	0.318461	NaN	NaN	0
P16403	0.0503379	0.0578626	NaN	NaN	0.0399366	0.123095	0.0293565	0.0169274	0.11488	0.204493
P16422	0.267278	0.04012	0.130238	0.0296894	0.197752	0.0870251	0.331144	0.469268	0.585632	0.119324
P16435	0.460063	0.0460349	NaN	NaN	0.851923	0	0.696792	0.0799951	0.216531	0.145985
P16442	0.104301	0.108867	0.124421	0.276206	0.360546	0.231729	0.339561	0.261317	0.102495	0.477427
P16444	0.0157009	0.104231	0.00797847	0.0275308	0.0704743	0.0350861	0.0539545	0.0486487	0.0895719	0.0589985
P16452	NaN	0.130238	NaN	NaN	NaN	NaN	NaN	NaN	NaN	NaN
P16562	0.49989	0.112836	0.10262	0.0722909	0.190331	0.0154105	0.232605	0.660619	0.119229	0.197783
P16615	0.167803	0.160445	0.181633	0.139013	0.748336	0.252712	0.403061	0.31117	0.549855	0.236038
P16662	0.715523	0.512208	NaN	0.0361396	0.613816	0.510714	0.0824395	0.0241872	0	0.162139
P16671	0.0593976	0.212468	NaN	0.094319	0.362665	0.755876	NaN	0.316906	0.170297	0.541381
P16870	0.074951	0.0609936	0.0788634	0.0739228	0.0404713	0.111523	0.0825312	0.177314	0.0900861	0.0980428
P16885	0.413252	0.0245864	0.0559548	0.279998	0.19306	NaN	0.521411	NaN	NaN	0.350905
P16930	0.0593098	0.05734	0.174151	0.156365	0.122489	0.180041	0.306656	0.257374	0.14991	0.10612
P16949	0.046881	0.172961	0.245943	0.0772189	0.879329	0.17888	NaN	0.462063	0.0987015	0.397562
P16989	0.805928	0.0410368	NaN	0.139523	0.451605	NaN	0	0.237126	0	0.613604
P17050	0.0730832	0.0403562	0.0250779	0.0957264	0.076457	0.0390122	0.35565	0.0888766	0.0902421	0.0425297
P17096	0.164007	0.328644	0.0996743	0.184345	0.437965	0.0702848	0.175405	1.02472	0.0387277	0.385637
P17174	0.0218584	0.0140351	0.0488021	0.0502579	0.0608421	0.0656234	0.137942	0.224154	0.0617416	0.177157
P17181	0.479536	0.206541	0	0.0356493	0.335386	0.35771	0.260285	0	NaN	0.0203464
P17252	0.376407	0.0306297	0.190682	0.0651609	0.118023	0	0.291006	0.155098	0.0144157	0.139547
P17302	0.348943	0.233577	0.539472	1.36304	NaN	0	0.137596	0	0	0
P17342	0.130555	0.0919251	0.263367	0.104477	0.0927288	0.49907	0.338071	0.449603	0.133002	0.410151
P17405	0.102137	0.0457022	0.00353175	0.0869678	0.115238	NaN	0.472011	0.111804	NaN	0
P17643	0.353908	0.458848	NaN	0.0533483	0.195532	0.10792	0.731775	0	0.255172	0.111382
P17655	0.100322	0.0755549	0.160838	0.0630747	0.13885	0.0308074	0.202888	0.164579	0.159612	0.0751468
P17813	0.448789	0.153668	0.0321657	0.060559	0.063797	0.0769255	0.264972	0.0525262	0.0886235	0.100586
P17844	0.359819	0.259257	0.235547	0.130942	0.335205	NaN	0	0.274716	0.640563	0.216112
P17858	0.0518869	0.0420786	0.0562257	0.0194415	0.0769002	0.170719	0.126302	0.134863	0.02829	0.0441552
P17900	0.00783298	0.00656326	0.035473	0.161755	0.00481944	0.0658094	0.134686	0.0513624	0.113209	0.0375945
P17927	0.0885429	0.107766	0.0231128	0.0658688	0.121123	0.0270808	0.0376298	0.0779887	0.135155	0.0500608
P17931	0.0459997	0.0634221	0.128426	0.146472	0.0668231	0.122804	0.142106	0.10154	0.0390958	0.155056
P17936	0.0346393	0.0780455	0.138908	0.103545	0.123368	0.0786402	0.132821	0.101277	0.0590785	0.029748
P17980	0.176651	0.0375903	0.768856	0.635982	0.524541	0.0842559	0.505379	0.0147709	0.242811	0.210999
P17987	0.017344	0.112279	0.145455	0.096596	0.0532288	0.152651	0.120096	0.052857	0.044468	0.0336231
P18054	0.0510445	0.0972005	0.0319927	0.32302	0.0849648	0.0723082	0.334214	0.161056	0.0694277	0.0381728
P18065	0.0218063	0.0104348	0.0516476	0.0250025	0.0295081	0.0814303	0.0635396	0.0322194	0.0231163	0.0624343
P18077	NaN	0.499123	NaN	NaN	0	0.214899	0.28411	0.46525	0	0.0759101
P18084	0.257959	0.210895	0	0.0987142	0.37034	NaN	0.357573	0.728248	NaN	0.495501
P18085	0.324414	0.103008	0.151772	0.158643	0.06934	0.0761995	0.40675	0.16654	0.453816	0.219972
P18124	0.188662	0.112589	0.10338	0.0148742	0.0771029	0.0700516	0.141898	0.103418	0.137477	0.209894
P18206	0.0305416	0.0440945	0.0400382	0.0508646	0.0977254	0.0845152	0.103688	0.141601	0.145919	0.135208
P18428	0.26208	0.272677	NaN	0.0355804	0.175855	0	0	0.127126	0.11662	0.179703
P18510	0.118007	0.0212476	0.0520049	0.0735959	0.0371912	0.0773438	0.220323	0.0734495	0.236989	0.0312496
P18564	NaN	0.649853	NaN	NaN	NaN	NaN	NaN	NaN	NaN	NaN
P18621	0.296335	0.0341718	0.138352	0.349235	0.349601	0.621615	0.236719	1.02786	0.706014	0.393038
P18669	0.0686947	0.0866758	0.0238175	0.0710651	0.011511	0.173795	0.141832	0.0241964	0.0442796	0.106092
P18827	0.405786	0.0753334	0.0477574	0.00422886	0.0988267	0	0.400823	0.189806	0.288605	0.242887
P18850	NaN	NaN	NaN	0.107476	NaN	NaN	NaN	NaN	NaN	NaN
P19012	0.719952	0.354546	NaN	NaN	0.306209	0.603302	0.791966	0.563983	0.47007	0.199796
P19013	0.0190489	0.0499199	0.0638048	0.116452	0.0227045	0.015446	0.0424892	0.0433758	0.0734232	0.0408788
P19021	0.0207245	0.0512801	0.095065	0.00544165	0.0347992	0.0916675	0.199302	0.22915	0.105419	0.0454567
P19022	0.0783388	0.07494	0.11593	0.0891255	0.010631	0.0650932	0.0309151	0.141089	0.150189	0.0745576
P19075	0.0305394	0.609687	0	0.0808426	0.328205	0.115259	0	0.157518	0.102883	0.0876613
P19256	0.18944	0.0790479	NaN	0.129992	0.14305	0.0964938	0.453448	0.260925	0.39191	0.160832
P19320	0.0689078	0.0651563	0.0247049	0.025077	0.0333727	0.0294397	0.093643	0.0883222	0.104997	0.0825992
P19338	0.0837015	0.0948156	0.0897774	0.165725	0.156018	0.0400613	0.037242	0.156886	0.0559485	0.0760919
P19367	0.75696	0.0613083	0.342918	0.070783	0.40441	0.0150932	0.182976	0.475536	0.848201	0.153081
P19404	NaN	0.22567	NaN	NaN	0.292697	0.197401	0.151397	NaN	NaN	0
P19438	0.513353	0.915068	0.0914329	0.469723	0.0777873	NaN	0.268694	0.404591	0.302325	0.251128
P19440	0.037864	0.123791	0.0990829	0.118496	0.101105	0.0570181	0.0410822	0.040775	0.110011	0.0472458
P19652	0.0341897	0.0505181	0.298873	0.298931	0.0615045	0.0983772	0.0789235	0.15756	0.072091	0.0766933
P19801	0.00850151	0.118496	0.0715946	0.0400159	0.0818813	0.0966952	0.0187544	0.0902905	0.0712682	0.0999138
P19823	0.0362805	0.0175913	0.458357	0.0314599	0.0948125	0.0945699	0.137541	0.126813	0.0478085	0.102651
P19827	0.751677	0.055483	0.402163	0.014989	0.168338	0.128012	0.300121	0.308718	0.207239	0.0872153
P19835	0.0106717	0.0301394	0.0178193	0.15295	0.0367708	0.0554984	0.074453	0.123268	0.0783596	0.0279633
P19957	0.0225245	0.0332824	0.0317469	1.30797	0.0910618	0.0308919	0.363864	0.079614	0.129037	0.0730815
P19961	NaN	NaN	0.0243702	0.0411658	NaN	NaN	NaN	NaN	NaN	NaN
P19971	0.0414748	0.0160747	0.0332895	0.0673827	0.0564218	0.0437706	0.201602	0.164275	0.144808	0.0963802
P20042	NaN	NaN	0.17114	0.105192	NaN	NaN	NaN	NaN	NaN	NaN
P20062	0.234637	0.0109372	0.376995	0.0210776	0.0222264	0.129463	0.258947	0.133126	0.133842	0.200509
P20073	0.239423	0.0758801	1.07822	0.81537	0.042624	0.100652	0.183705	0.0812181	0.0963469	0.0747393
P20138	0.0752433	0.184277	0.0951484	0.134128	0.0799693	0.461981	0.0548337	0.0352042	0.0716642	0.431037
P20142	0.732761	0.100119	0.0131238	NaN	0.292273	0	0.0944173	0.250609	0.169848	0.270825
P20151	NaN	0.0954301	NaN	NaN	NaN	NaN	0.277349	NaN	NaN	NaN
P20160	0.117616	NaN	0.0418224	0.341478	0.155676	0	0.0968571	0.10752	NaN	0.338734
P20231;Q15661	0.110038	0.0398247	NaN	0.0637829	0.563336	0.179268	0.108285	0.304228	0.328551	0.239249
P20292	0.189371	0.113505	NaN	NaN	0.140324	0.362962	0.0591588	0	0.182572	NaN
P20333	0.0123954	0.0273407	0.108127	0.141695	0.0760087	0.180972	0.227818	0.241489	0.125055	0.0920978
P20337	0.10729	0.0455692	NaN	NaN	NaN	NaN	0	0.161182	NaN	0.539945
P20338	0	0.123745	NaN	0.233311	0.513073	0	0.618618	NaN	NaN	0.0112836
P20339	0.149843	0.0902291	0.161598	NaN	0.111739	0.0538518	0.0825078	0.426836	0.320691	0.45797
P20340	0.180596	0.0801339	0.0438292	1.32705	0.351939	0.148041	0.0135531	0.223075	0.428272	0.211948
P20472	0.119571	0.0745349	0.0756176	0	0.392717	NaN	0	0.267978	0.345805	0.259287
P20591	NaN	0.127958	NaN	NaN	NaN	NaN	NaN	0	NaN	NaN
P20618	0.0965082	0.0576714	0.997201	0.088745	0.0435059	0.231233	0.349578	0.400454	0.0249503	0.242262
P20645	0.0815101	0.0980109	0.0520814	0.0671521	1.05739	NaN	0.153973	0.675823	NaN	0.128597
P20674	0.596891	0.427378	0.4349	0.302947	0	0.096252	0.768089	0.0944649	0.338841	1.05371
P20700	0.0410708	0.030439	0	0.0952622	0.113306	0.065464	0.184905	0.0648567	0.248273	0.146243
P20711	0.031285	0.0417016	0.139082	0.0638328	0.0494498	0.021067	0.0288063	0.101071	0.10043	0.0368758
P20774	0.059696	0.0625124	0.145414	0.100193	0.0675731	0.0389713	0.466327	0.114797	0.318194	0.144754
P20800	0	0.00657223	0.0290506	0.153515	0.143376	0.021363	0.162729	NaN	NaN	0
P20810	0.0451779	0.109753	0.119668	0.220835	0.0553659	0.105242	0.0689334	0.0236215	0.0571512	0.089028
P20827	0.0519104	0.356161	1.00644	0.0897365	0.00536781	0.226346	0.164218	0.150656	0.27899	0.200056
P20848	0.246238	0.0455278	NaN	NaN	NaN	NaN	0.0677961	NaN	NaN	0.0909974
P20908	0.187807	0.111185	0	0.000495311	0.0584598	0.240189	0.486832	0.128279	0.394934	0.59555
P20916	0.093094	0.0212014	0.703771	0.157482	0.237043	0.122824	0.177135	0.378982	0.248362	0.17949
P20929	NaN	0.314025	NaN	NaN	0.216432	0	0.113611	0	NaN	NaN
P20930	0.104782	0.224403	0.451806	0.144792	0.0448013	0.0873436	0.0576939	0.197156	0.0698126	0.147994
P20933	0.0418765	0.159836	0.309179	0.342069	0.115384	0.241705	0.0737863	0.262442	0.186298	0.164822
P20962	0.599277	NaN	NaN	NaN	0.43865	0.0933045	0.169255	0	0.341709	0.14589
P21108	0.13905	0.0837019	NaN	NaN	NaN	NaN	0.221678	0.112583	NaN	0
P21128	0.230871	0.503697	NaN	NaN	0.0871756	0.186843	0.263045	0.472269	NaN	0.15659
P21266	0.105591	0.153191	0.0896965	0.00830877	0.0407268	0.24515	0.123947	0.0615597	0.0699329	0.0336325
P21281	0.0421975	0.324613	0.301614	0.0551474	0.142682	0.0920655	0.169663	0.109824	0.0532435	0.0950363
P21283	0.047627	0.206414	0.232749	0.143597	0.14497	0.0164947	0.0295681	0.310774	0.109724	0.0834648
P21291	0.135753	0.162839	0.479663	0.122671	0.148494	0.0763406	0.284369	0.0470196	0.213603	0.222216
P21333	0.0624719	0.0182848	0.0389506	0.124626	0.0311148	0.116282	0.197775	0.0605646	0.13177	0.0789217
P21359	NaN	0.0845781	NaN	NaN	NaN	NaN	NaN	NaN	NaN	NaN
P21397	NaN	0.3311	NaN	NaN	0	NaN	0.10438	NaN	0	0.19572
P21399	0.0655265	0.0616308	0.124417	0.146865	0.00745664	0.0531721	0.033554	0.110066	0.185745	0.093206
P21554	0.295929	NaN	NaN	NaN	0.0652903	0.280105	0	NaN	0.171312	0.270809
P21579	NaN	0.619276	NaN	NaN	0	NaN	NaN	NaN	NaN	NaN
P21589	0	0.117754	NaN	NaN	NaN	0	0	NaN	NaN	0
P21695	0.0571605	0.0495957	0.0594729	0.0482125	0.0487124	0.017722	0.0403541	0.0782349	0.00613816	0.0298761
P21709	0.00220401	0.149492	0.112291	0.0322766	0.0698134	0.00492825	0.0383049	0.119645	0.160304	0.0521945
P21741	0.177531	0.0873505	NaN	NaN	0.197971	0.915968	0.485084	0.63119	0	0.171247
P21754	0.851648	0.0588655	0.193134	0.061644	0.214398	0.0793555	0.439983	0.310414	0.171458	0.20088
P21796	0.0202031	0.310328	0.0429469	0.0313848	0.064086	0.0830419	0.0300904	0.0478645	0.172885	0.0801886
P21802	0.0333456	0.0192247	0.0615143	0.0912069	0.045136	0.0547549	0.0865885	0.0998126	0.0447255	0.158685
P21810	0.0532343	0.0594313	0.0166396	0.363468	0.0451297	0.0509631	0.191399	0.338591	0.0529207	0.0140824
P21815	NaN	NaN	NaN	NaN	NaN	NaN	0	NaN	NaN	NaN
P21860	0.452079	0.269646	NaN	NaN	NaN	NaN	0.12841	NaN	NaN	0.405483
P21912	NaN	0.246773	NaN	NaN	0.302563	NaN	0	0	0.287802	0.418789
P21926	0.0763641	0.0530257	0.027087	0.0386475	0.0240191	0.0281511	0.113815	0.0211963	0.216208	0.0862789
P21964	0.0490392	0.134183	0.0465492	0.08627	0.0947836	0.0317111	0.317255	0.107389	0.147048	0.171527
P21980	0.237422	0.060731	0.508472	0.152308	0.0851008	0.0729374	0.204188	0.589604	0.180027	0.200057
P22004	0.670663	0.0442184	0.218503	0.186288	0.421105	0.325096	0.319294	0.455211	0.344009	0.174241
P22033	NaN	0.284317	NaN	NaN	NaN	NaN	NaN	0	NaN	NaN
P22059	0.122541	0.0656598	0.0440389	0.208537	0.2515	0.434564	0.497016	0.230298	0.400578	0.271696
P22061	0.289383	0.00950865	NaN	NaN	0.227447	0.21227	0.379552	0.458515	0.369314	0.505982
P22087	0	0.164836	NaN	NaN	NaN	0.186836	0.186971	0	NaN	NaN
P22102	0.138226	0.0248787	0.360524	0.0689956	0.296917	0.121411	0.602592	0.11388	0.0465569	0.454275
P22105	0.00327088	0.0495952	0.0557006	0.0339434	0.0505689	0.0136507	0.025215	0.00339193	0.0282883	0.0412198
P22223	0.288574	0.126773	0.119606	0.0925165	0.0827391	0.249338	0.204725	0.276287	0.257447	0.284224
P22234	0.211567	0.158504	0.045974	0.335092	0.0370216	0.855089	0.279968	0.377716	0.232104	0.148728
P22304	0	0.0749092	NaN	NaN	0.062664	NaN	0.187931	NaN	0	0.154126
P22307	0.295566	0.058124	0.208615	0.0862769	0.0555222	0.503141	0.456951	0.313628	0.30367	0.236638
P22314	0.0188867	0.0513462	0.0405785	0.0530673	0.142796	0.0711169	0.106397	0.128418	0.101808	0.0831302
P22352	0.0986133	0.0720915	0.0715788	0.0554979	0.056848	0.0793136	0.0637446	0.249283	0.0995723	0.0588851
P22392	0.0754769	0.0415971	0.0344782	0.0410944	0.084014	0.0859937	0.119425	0.116101	0.0401505	0.126195
P22528	0.0497692	0.093479	0.148857	0.999056	0.0848555	0.356009	0.0526299	0.0646737	0.138058	0.18731
P22532	0.040786	0.0313541	0.0392482	0.252625	0.0747663	0.0334661	0.0989803	0.10044	0.149844	0.130144
P22607	0.044681	0.071079	0.0719011	0.0228587	0.174406	0.0927821	0.106459	0.0960077	0.152357	0.0305465
P22626	0.0710224	0.0506784	0.0752767	0.0227183	0.110925	0.136643	0.103748	0.134452	0.0337733	0.0913784
P22692	0.0550774	0.104486	0.117617	0.0453845	0.0580351	0.183796	0.152201	0.0802224	0.135195	0.310704
P22694	0.422321	0.238742	NaN	NaN	0.170092	0.137515	0.239658	0.172727	NaN	0.189153
P22695	0.437775	0.0662111	0.0696747	0.203866	0.118018	0.0783095	0.516827	0.356538	0.343131	0.679978
P22732	0.059184	0.0931175	0.875857	0.0316503	0.0375052	0.120637	0.245215	0.171896	0.0942871	0.304483
P22735	0.0581888	0.160991	0.030523	0.0451767	0.108215	0.0666761	0.50412	0.128381	0.0673141	0.147801
P22748	0.0115293	0.0342818	0.0790764	0.061107	0.0506246	0.0463805	0.208407	0.182252	0.235198	0.11324
P22792	0.0825683	0.0298395	0.0261398	0.286211	0.0257183	0.00399084	0.14997	0.0409336	0.209067	0.0438079
P22794	0.642428	0.743408	0.1592	0.0372348	0.0653886	0.289498	1.0089	0.260847	0.454033	0.235144
P22891	0.0637523	0.041461	0.0708278	0.0712216	0.0234991	0.0268108	0.0560106	0.174914	0.0830884	0.070588
P22897	NaN	0.197594	NaN	NaN	0.674627	NaN	NaN	0.55059	NaN	NaN
P23083	0.0887428	0.0471965	0.0377958	0.706598	0.160866	0.0468932	1.0329	0.122414	0.045529	0.14207
P23142	0.0296144	0.0354356	0.0192679	0.0313347	0.0294443	0.0500527	0.120441	0.0472957	0.0504783	0.0837456
P23219	NaN	0.235979	NaN	NaN	NaN	NaN	NaN	NaN	NaN	0.332941
P23229	NaN	0.0819543	NaN	NaN	0	NaN	NaN	NaN	NaN	0.196064
P23246	0.269811	0.233429	0.0636745	0.333557	0.392121	0.400478	0.619994	0.606973	0.136933	0.307905
P23284	0.0588417	0.0248166	0.0314602	0.362613	0.026124	0.123213	0.10435	0.217421	0.0263423	0.0530935
P23327	0.516455	NaN	NaN	0.0223922	0.692654	0.0149392	0.092279	0.217519	NaN	0.0652248
P23381	0.769437	0.510922	NaN	0.0831424	0.108517	0.0594728	0.223798	0.155093	0.0178537	0.270225
P23396	0.094265	0.0874218	0.0499951	0.00590885	0.0105474	0.491914	0.102305	0.133867	0.238403	0.0148753
P23434	0.258918	0.0904792	0.090466	0.0330169	NaN	0.315653	0.123135	0.115136	NaN	0.263637
P23468	0.0868295	0.117243	0	0.576269	0.287302	0.221828	0.860213	0.130649	NaN	0.282182
P23470	0.0643837	0.0327333	0.296565	0.209333	0.0265146	0.0406657	0.0982471	0.559382	0.110573	0.121965
P23471	0.141196	0.177974	0.172804	0.0542708	0.0629959	0.134159	0.251814	0.136095	0.166849	0.0585173
P23490	0.471646	0.0989178	NaN	NaN	0.235601	0	0.542628	0.496941	0.271116	0.337019
P23515	0.033575	0.171791	0.0365989	0.00616109	0.101149	0.18536	0.0746766	0.221616	0.109232	0.123537
P23526	0.0575928	0.0219187	0.0472757	0.132635	0.021881	0.0474827	0.0480421	0.0836425	0.0963358	0.0543177
P23528	0.00552016	0.0627817	0.00475734	0.0336249	0.0340252	0.0713088	0.0612156	0.067856	0.0906511	0.0721617
P23588	0.148947	0.39436	0.26386	0.0816418	0.139794	0.197509	0.206987	0.127743	0.29181	0.130016
P23634	NaN	0.132076	NaN	NaN	0	0.0187211	0	NaN	NaN	NaN
P23786	NaN	0.030301	NaN	NaN	NaN	NaN	0.666658	NaN	NaN	NaN
P23919	NaN	NaN	NaN	NaN	0.503999	NaN	0	NaN	NaN	0.267385
P23921	NaN	NaN	0.713481	NaN	NaN	NaN	NaN	NaN	NaN	NaN
P24043	0.231207	0.145703	0.396673	0.319298	0.138711	0.140793	0.304383	0.301158	0.492818	0.132592
P24298	0.113909	0.0623615	0.339966	0.0249094	0.0957308	0.163545	0.290182	0.169098	0.170285	0.218626
P24347	NaN	NaN	0.147446	0.139669	NaN	NaN	NaN	NaN	NaN	NaN
P24387	0.345545	0.064631	NaN	0.0891006	0.316239	0.31941	0.665832	0.541815	0.229759	0.203688
P24530	0.0279047	0.0205598	0.230369	1.29979	0.0532466	0.127157	0.0437125	0.168298	0.0762315	0.124218
P24534	0.157034	0.0632078	0.100996	0.0947473	0.0991756	0.122993	0.157497	0.449682	0.28097	0.235627
P24539	0.03812	0.11696	0.378804	0.120189	0.214837	0.102608	0.179003	0.13418	0.471763	0.0657347
P24592	0.197766	0.0566523	0.0944022	0.0605891	0.0121752	0.0724466	0.130969	0.139814	0.161634	0.0606279
P24593	0.00754605	0.0799041	0.0749564	0.068708	0.0381797	0.00954245	0.0576777	0.217564	0.0752037	0.0678735
P24666	0.192999	0.0912302	0.0118784	0.0320897	0.183986	0.266283	0.181512	0.180067	0.366917	0.160634
P24752	0.0409099	0.0371279	0.0259648	0.0968551	0.0878696	0.141752	0.151208	0.101671	0.168009	0.14829
P24821	0.00689198	0.0518128	0.0470199	0.021162	0.0290294	0.0509971	0.166889	0.0218226	0.0883022	0.0590734
P24855	0.0596944	0.0730522	0.0431611	0.0406839	0.00864652	0.283953	0.016664	0.0396889	0.125495	0.0845348
P25116	0.334261	0.438288	0.0554182	0.0100666	0.0692322	0	0.173869	0.218797	0.295119	0.622877
P25189	NaN	0.173941	NaN	NaN	NaN	NaN	0.399677	NaN	NaN	0
P25311	0.0323108	0.0478751	0.117427	0.199043	0.017592	0.0272928	0.0538506	0.0771695	0.132597	0.00971345
P25325	0.0345472	0.0353119	0.219435	0.0500846	0.0693808	0.0466858	0.218608	0.104676	0.128378	0.256249
P25391	0.13731	0.0485102	1.08479	0.13501	0.181639	0.501944	0.171453	0.0840745	0.0722608	0.444155
P25398	0.191538	0.110646	0.846624	0.524672	0.283505	0.0769555	0.269235	0.505323	0.51688	0.270513
P25445	0	0.653038	NaN	NaN	0.596366	NaN	0.316635	0.0251169	0.0931635	0.164013
P25685	0.119721	0.152246	0.0460807	1.38956	0.284195	0.221111	0.332326	0.584827	0.463054	0.444838
P25686	NaN	0.274703	NaN	NaN	NaN	0	NaN	NaN	NaN	NaN
P25705	0.0875373	0.0179625	0.185408	0.0230345	0.0709756	0.0414292	0.160898	0.151259	0.0893015	0.0428174
P25774	0.103894	0.0163321	0.25807	0.107839	0.0762083	0.204949	0.182801	0.0374245	0.210754	0.131662
P25786	0.145378	0.116725	0.111797	0.056602	0.101801	0.120429	0.261037	0.248887	0.155034	0.141662
P25787	0.211387	0.121643	0.112656	0.0676954	0.10638	0.140161	0.379032	0.0394198	0.269495	0.0256441
P25788	0.0355658	0.0715524	0.0354251	0.0839837	0.210372	0.247843	0.0953748	0.194873	0.0727817	0.0993136
P25789	0.130806	0.0374726	0.027485	0.215745	0.0648617	0.0456885	0.121098	0.120903	0.232445	0.0729563
P25815	0.082423	0.316091	0.0768807	0.342885	0.132413	0.0522445	0.0931022	0.211986	0.0778182	0.144713
P25940	0.14228	NaN	0.0367071	0.196517	0.235638	NaN	0.520393	0.0133091	0.128095	0.54517
P25942	0.186114	0.303802	0.356923	0.0954118	0.106975	0.0954584	0.417363	0.234671	0.0676942	0.0925594
P26006	0.44517	0.0513644	0.254808	0.0584481	0.0345256	0.69233	0.189138	0.47819	0.150021	0.0536846
P26012	0.158438	0.0572901	NaN	0.0452733	0.18096	0.0940798	0.242098	0.385868	0.350533	0.217273
P26038	0.0362663	0.0728342	0.139396	0.0579068	0.0331379	0.022087	0.0859821	0.0467399	0.0837722	0.0453084
P26196	NaN	0.0864276	NaN	NaN	NaN	NaN	0	NaN	NaN	NaN
P26368	NaN	0	0.0903914	0	0	0.0396987	NaN	0.131069	NaN	0
P26373	0.155971	0.24613	0.480361	0.0513971	0.205498	0.13495	0.295415	0.105846	0.303747	0.141487
P26440	0.374807	0.0759933	NaN	NaN	0.209236	0.290368	0.183423	0.483746	0.458778	0.259534
P26447	0.0364034	0.0646338	0.247125	0.147334	0.188895	0.139481	0.0634956	0.121985	0.427899	0.180521
P26572	0.123859	0.041519	0.00923635	0.401011	0.026507	0.0585615	0.0636298	0.340652	0.0840109	0.113528
P26583	0.0709325	0.0609488	NaN	0.39519	0.417627	0.103054	0.0241632	0.374161	0.203015	0.575006
P26599	0.289217	0.0787854	1.03365	0	0.669737	0.0899982	0.975555	0	NaN	0.424842
P26639	0.20978	0.199977	0.197984	0.176423	0.0747319	0.182034	0.703097	0.483661	0.471031	0.635436
P26640	0.261677	0.227159	NaN	0.45528	0.423482	NaN	0.130692	0	NaN	0.166203
P26641	0.0846678	0.0705077	0.0844584	0.559178	0.208545	0.185302	0.101394	0.151931	0.110749	0.19748
P26718	0.121714	0.130532	0.352525	0.296986	0.0726265	0.557466	0.373903	0.0452764	0.13584	0.214149
P26842	0.0317841	0.457286	0.0240866	0.0559811	0.0707948	0.0206896	0.117732	0.0498286	0.137897	0.175102
P26885	0.17818	0.118264	0.0949796	0.261754	NaN	0.0525463	0.483929	0.631211	0.579329	0.087003
P26927	0.0604713	0.0407809	0.0740882	0.152703	0.0199906	0.0962126	0.413688	0.0477659	0.156767	0.197865
P26992	0.0388798	0.0159249	0.989117	1.14849	0.0430558	0.0612887	0.117932	0.0402272	0.0878227	0.16768
P27105	0.0289839	0.0244072	0.0821635	0.0636141	0.0394324	0.0981963	0.0577828	0.0707653	0.121688	0.100511
P27144	0.0917362	0.0614873	0.259231	0.127715	0.348318	0.410412	0.11884	0.286092	0.205603	0.589005
P27169	0.210599	0.230971	0.0999677	0.0118961	0.209447	0	0.172269	0.425849	0.16942	0.431313
P27216	0.110145	0.170065	NaN	0.126999	0.0922615	0.216508	0.0816636	0.327144	0.568646	0.33919
P27338	0.267232	0.575904	0.120075	0.0532679	0.157277	0.0912731	0.154484	0.220046	0.213123	0.4644
P27348	0.096337	0.101892	0.0413034	0.0546	0.347698	0.0246912	0.125389	0.128981	0.192397	0.0797457
P27361	0.358219	0.0493898	NaN	0.274917	0.729922	0.349404	0.433732	0.73801	0.319907	0.237852
P27448;Q7KZI7	NaN	NaN	0.0335367	0.131638	NaN	NaN	NaN	NaN	NaN	NaN
P27482	0.0249143	0.0883638	0.0514595	0.233817	0.0283339	0.0558921	0.161632	0.00660466	0.0407911	0.0142199
P27487	0.0316541	0.0308033	0.0173583	0.0825267	0.0191449	0.0226314	0.0446041	0.0374588	0.0811025	0.0182606
P27635	0.344611	0.115718	NaN	NaN	0.562276	0.714418	0.26062	0.231861	0	0.445197
P27658	0.0948989	0.000866309	0.0516495	0.0550724	0.0217992	0.0442796	0.618225	0.125994	0.104612	0.384409
P27695	0.158695	0.10098	0	0.0845863	0	0.0818334	0.356025	0.52544	0.514112	0
P27701	0	0.208471	NaN	NaN	0.638986	NaN	0.198764	0.368292	0.0728531	0
P27708	NaN	0.014799	NaN	NaN	NaN	NaN	NaN	0.163074	NaN	NaN
P27797	0.139044	0.0657533	0.051498	0.0187137	0.067653	0.104849	0.0507627	0.0958403	0.120439	0.0900902
P27816	0.0420009	0.0215448	0.0425236	0.0224938	0.0392613	0.246399	0.110129	0.198058	0.302703	0.0833517
P27824	0.0696705	0.169228	0.150019	0.170772	0.177015	0.219198	0.242245	0.21458	0.0602909	0.208578
P27918	0.393985	0.163038	0.0974643	0.142299	0.116652	0.161856	0.235148	0.378274	0	NaN
P27930	0.164793	0.16476	NaN	NaN	0.152403	0.220456	0.559012	0.854571	0.131773	0
P27986	NaN	0.0431994	NaN	NaN	NaN	NaN	0	NaN	NaN	0
P28062	NaN	0.172504	NaN	NaN	NaN	NaN	NaN	NaN	NaN	NaN
P28066	0.0367861	0.0944864	0.132333	0.118798	0.0631703	0.37559	0.224415	0.167012	0.114013	0.0994821
P28068	NaN	0.0590608	NaN	0.108409	0.0390665	NaN	0.518845	NaN	NaN	NaN
P28070	0.0953447	0.226257	0.0409295	0.0240808	0.107719	0.0625479	0.11842	0.215386	0.110577	0.195712
P28072	0.0948149	0.0406017	0.0958066	0.110325	0.0803898	0.0991818	0.0283701	0.122818	0.177361	0.0731484
P28074	0.299419	0.114097	0	0.913809	0.158079	0.350195	0.250263	0.201824	0	0.336598
P28161	0.0545459	0.0147461	NaN	0.868896	0.126305	0.0520596	0.217671	0.0502898	0.0511325	0.116272
P28300	0.0746468	0.0956478	NaN	0.0296441	0.143005	0.0943938	0.137313	0.272338	0.321262	0.115636
P28325	0.282616	0.154834	0.132358	0.0561831	0.0399103	0.488737	0.423391	0	0.26895	0.183957
P28331	0.415255	0.347353	0	0.0563189	0.741551	0.11947	0.284847	0.536313	0.266141	0.372974
P28332	0.176045	0.0915071	0.0287173	0.06672	0.0325364	0.0852642	0.279154	0.212112	0.125767	0.211327
P28482	0.0392063	0.0258657	0.159364	0.707565	0.0479416	0.105733	0.312051	0.249403	0.337755	0.132818
P28799	0.0168829	0.0865474	0.0662449	0.0506023	0.0158285	0.0557366	0.138315	0.00808357	0.072324	0.0550768
P28827	0.232548	0.175009	0.036344	0.102466	0.120793	0.123322	0.240587	0.44685	0.213048	0.2108
P28838	0.0532384	0.0279377	0.0773171	0.0134095	0.134851	0.0517989	0.00942684	0.0501191	0.0254762	0.0779164
P28906	0.143169	NaN	0.639206	0	0.064228	0.0862301	0.0379837	0.185385	0.318975	0.0378847
P28908	0.180974	0.488712	0.173046	0.140376	0.0889274	0.0870774	0.108021	0	0.248228	0.382705
P29034	0.266266	0.0822933	0.186246	0.144388	0.0520594	0.0543748	0.495862	0.129856	0.199492	0.141408
P29144	0.132408	0.0447129	NaN	0	0.373339	0.184834	0.784588	0	0.293563	0.286033
P29218	1.33051	0.379391	0.0535685	0.601472	0.510095	0.183466	0.293082	0.650802	NaN	0.470939
P29279	0.0832651	0.0353566	0.152316	0.681313	0.00554587	0.0820592	0.0424924	0.076095	0.0734842	0.0962468
P29317	0.50777	0.301836	0.170762	0.206743	0.449197	0.222714	0.616866	0	0.0175513	0.228988
P29323	0.0044785	0.174102	0.300697	0.0562398	0.077492	0.0388992	0.0995304	0.0686065	0.211116	0.0845749
P29350	0.738906	0.060766	NaN	NaN	0.130131	NaN	0.0911067	0	0	0.801661
P29353	0	0.128268	NaN	NaN	0.311498	NaN	0	0.390319	NaN	NaN
P29373	0.096434	0.34884	0.16016	0.0747467	0.136888	0.0890194	0.098819	0.226825	0.166309	0.0930415
P29376	NaN	0.0440699	NaN	NaN	NaN	NaN	NaN	NaN	NaN	NaN
P29400	0.0884927	0.0465319	0.149642	0.0306217	0.0583046	0.10277	0.2956	0.0771163	0.689974	0.307114
P29401	0.0352504	0.0301592	0.0572239	0.0556828	0.0807345	0.194821	0.107853	0.0905043	0.0998858	0.0445188
P29508	0.0339508	0.0639598	0.0706941	0.0685496	0.0211607	0.0317706	0.0456066	0.0460427	0.035507	0.0951903
P29622	0.0182056	0.0701459	0.101364	0.0680031	0.0339442	0.0136738	0.0610931	0.0910042	0.129896	0.0466022
P29692	0.669352	0.193761	0.366378	0.0416423	0.452581	0	0.363806	0.430575	0.168699	0.295422
P29762	NaN	0.145579	NaN	NaN	NaN	0	0.380137	NaN	NaN	NaN
P29966	0.0680249	0.0457345	0.152735	0.109981	0.226409	0.140206	0.170555	0.273102	0.12815	0.235714
P29972	0.362738	0.0106231	0.151446	0.627093	0.0315179	0.294634	0.0747827	0.394573	0.77341	0.268623
P29992	0.0485161	0.0526356	0.251999	0.163766	0.0834796	0.0767894	0.0484718	0.180224	0.0462518	0.100548
P30038	0.0906461	0.0390001	0.0570132	0.0781567	0.0916116	0.143438	0.399765	0.12771	0.0867875	0.130607
P30039	0.0849331	0.116833	0.02561	0.0398427	0.0273191	0.0539293	0.0771787	0.157845	0.143267	0.0721478
P30040	0.61312	0.928537	NaN	0.231782	0.147899	0	0.154833	0.270027	0	0.615758
P30041	0.0465748	0.0197847	0.014928	0.100923	0.0153644	0.0822164	0.152465	0.0827113	0.134672	0.157849
P30043	0.028524	0.0509395	0.134832	0.103046	0.026289	0.0504295	0.520261	0.681826	0.142618	0.0816919
P30044	0.0970112	0.303468	0.0900441	0.102724	0.034011	0.142137	0.27879	0.292968	0.18537	0.0325336
P30046	0.332298	0.0916977	NaN	0.0346705	0.117764	0.619926	0.514023	0.157201	0.196808	0.175355
P30047	NaN	NaN	NaN	NaN	0.315075	NaN	NaN	NaN	NaN	NaN
P30048	0.684641	0.137084	NaN	NaN	0.103637	0.403296	NaN	0.522205	0.231802	0.153122
P30049	0.534002	0.106819	NaN	NaN	NaN	0	0.691483	0.418038	NaN	0
P30050	0.0212401	0.149116	0.563495	0.0477239	0.777129	NaN	0	0.44213	0.39273	0.35031
P30084	0.148267	0.256803	0.0574186	0.0938559	0.0463377	0.0294438	0.196768	0.248275	0.130943	0.104146
P30085	0.340598	0.150413	0.0443476	0.152822	0.0672153	0.29737	0.00796744	0.388942	0.110239	0.246882
P30086	0.0187813	0.12582	0.131667	0.0739686	0.0698661	0.0421582	0.0283397	0.126215	0.0925487	0.0999694
P30101	0.0949445	0.150498	0.0379821	0.0771767	0.142528	0.0503554	0.0247624	0.116502	0.0445407	0.153096
P30153	0.119491	0.0362357	0.026556	0.0353048	0.0286531	0.0554577	0.1719	0.190067	0.120545	0.168629
P30419	NaN	0.452202	NaN	NaN	0	NaN	0	0	NaN	NaN
P30519	NaN	0.222011	NaN	NaN	NaN	NaN	0	0	NaN	0.844341
P30520	0.390136	0.0787937	0.0303034	0.0948676	NaN	0	0.164761	0.330642	0.331815	0.0824969
P30530	0.0779143	0.233198	0.0321209	0.0330239	0.0464689	0.630366	0.21769	0.169706	0.118236	0.102198
P30531	0.341362	0.0814093	0.039912	0	0.0213797	0.11218	0.0938897	0.270631	0.0680314	0.26669
P30533	NaN	0	NaN	NaN	NaN	NaN	0	0.470483	NaN	NaN
P30536	0.600617	0.639387	NaN	NaN	NaN	0.303338	0.41125	NaN	NaN	0.424549
P30566	0	0.0190855	0.140942	0.0515274	0	0.126368	0.536863	NaN	NaN	0.462456
P30613	0.0311427	0.0550392	0.159037	0.025427	0.0950942	0.0748702	0.0838511	0.214917	0.1886	0.141558
P30622	0	0.0999528	NaN	NaN	NaN	NaN	0	0	0.842759	0.0839173
P30626	0.282877	0.134815	0.232676	0.54629	0.169437	0.268932	0.526786	0.143842	0.0704497	0.310141
P30679	0.408316	0.143569	NaN	NaN	NaN	NaN	0.46226	NaN	NaN	0
P30740	0.0281465	0.0732843	0.0226734	0.0272641	0.0486491	0.0748192	0.0710124	0.176523	0.1366	0.121088
P30838	0	0.200323	NaN	0.313995	NaN	NaN	0.208889	NaN	NaN	NaN
P31025	0.0100397	0.277833	0.0471762	0.0763099	0.00781232	0.210025	0.104664	0.0753119	0.125912	0.0288729
P31040	0.252872	0.05643	0.114735	0.210648	0.280406	NaN	0.731691	0.212587	0.0952644	0.0403739
P31146	0.0735368	0.0945097	NaN	0.269007	0.119693	0.196177	0.101562	0.535319	0.366572	0.223789
P31150	0.20848	0.0331031	0.0213675	0.0825101	0.10648	0.126442	0.20733	0.353127	0.383088	0.140142
P31151	0.262944	0.041307	0.259991	0.0577277	0.0306313	0.0193091	0.107538	0.229209	0.352495	0.0938376
P31153	0.0667889	0.107493	0.02223	0.174822	0.111521	0.209025	0.091821	0.119918	0.10003	0.187824
P31327	0	0.383399	0.119595	1.2008	NaN	0.0341503	0.151004	0.0646233	NaN	0.119209
P31371	0.91215	0.260607	0.15321	0.169046	0.833176	0	0.0606673	1.40475	0.0878269	0.0142373
P31431	0.0204912	0.207934	0.0888589	0.0126273	0.0243896	0.0377057	0.100997	0.0192264	0.0159138	0.0844324
P31639	0.0565686	0.0593384	NaN	NaN	0.0780598	0.661542	1.23847	0.269053	0.235117	0.27549
P31689	0.47722	0.235838	0.345931	0.477205	0.202144	0.276441	0.321834	0.27648	0.482754	0.0930189
P31751	NaN	0.176149	NaN	NaN	NaN	NaN	NaN	NaN	NaN	NaN
P31785	NaN	NaN	0.339235	NaN	NaN	0	0	NaN	0.104348	0.0847406
P31930	0.249114	0.211069	0.0629133	0.0490111	0.296704	0.0914074	0.0490601	0.061559	0.266843	0.327276
P31937	0.656379	0.739151	NaN	0.358581	0	0	0.0600349	0.14896	0	0.302945
P31939	0.0677338	0.123667	0.212377	0.112257	0.0723888	0.091678	0.185729	0.226349	0.104962	0.0661733
P31942	0	0.38326	NaN	NaN	0.169187	NaN	0.121761	0.55298	0	0.282898
P31943	0.066985	0.706009	0.197743	0.256129	0.226433	NaN	0.416577	0.521093	0	0.376123
P31944	0.0848194	0.036682	0.0237766	0.315848	0.0288447	0.140867	0.246678	0.282674	0.329872	0.261161
P31946	0.0548516	0.144577	0.161046	0.142708	0.0822546	0.0281691	0.109004	0.12513	0.0791535	0.128014
P31947	0.0509039	0.147427	0.144767	0.142246	0.036895	0.0659206	0.18896	0.117312	0.06865	0.0293614
P31948	0.107319	0.0864796	0.0788104	0.101263	0.0740313	0.0585432	0.127182	0.0860651	0.16956	0.110681
P31949	0.227402	0.145358	0.403157	0.59776	0.030975	0.0859666	0.0237723	0.0784563	0.277618	0.173902
P31997	0.683705	0	0.073212	0.0925324	0.275401	0.0158765	0.177111	0.0245009	0.123439	0.287507
P32004	0.0600664	0.0526014	0.0637295	0.0477477	0.113232	0.0402107	0.128111	0.166328	0.0819012	0.0835021
P32119	0.0789109	0.078477	0.0411591	0.0623668	0.0235813	0.0713593	0.0854718	0.0586433	0.0944772	0.085285
P32189	0.241689	0.11167	0.127632	0.064334	0.015375	0.12506	0.337773	0.186668	0.16553	0.114567
P32241	0.469817	0.0877937	NaN	0.00786869	0.363775	NaN	0.239992	0.232114	0.280178	0.151595
P32321	0.754942	0.384296	NaN	NaN	0.79767	0	0.895918	NaN	NaN	0
P32455	1.35601	0.0691391	NaN	NaN	NaN	0.621438	1.34345	NaN	0	0
P32456	0	0.254414	NaN	NaN	0.0932527	NaN	0.29611	0	NaN	0
P32754	0.0179858	0.0511427	0.0193118	0.0675903	0.0257084	0.0389707	0.173271	0.119681	0.184183	0.0665685
P32926	0.104387	0.0484056	0.049554	0.0420307	0.0348289	0.193368	0.142557	0.235496	0.140888	0.168146
P32929	0.375005	0.28759	0.483769	0.0897696	0.231064	0.0907991	0.139431	0.599742	NaN	0.13057
P32942	0.0764852	0.0714284	0.103166	0.0360093	0.189441	0.0494504	0.19351	0.402665	0.268573	0.412147
P32969	0.237452	0.340945	0.19087	0.226709	0.0613954	0.0169557	0.0155388	0.150699	0.13912	0.050071
P33121	0.0458907	0.150103	0.751216	0.0384663	0.250364	0.503433	0.847411	0.552988	0.199214	0.510147
P33151	0.428409	0.0828538	0.119555	0.0165672	0.104943	0.113442	0.607595	0.309039	0.567345	0.576734
P33176	0.026882	0.161648	0.160182	0.079532	0.124157	0.0544346	0.169773	0.146918	0.189159	0.13203
P33241	NaN	0.173304	0	0.145781	NaN	NaN	NaN	NaN	NaN	NaN
P33908	0.0754182	0.030358	0.0240057	0.0633968	0.0289687	0.0421209	0.0484026	0.0224132	0.0629218	0.138826
P33947	0.203733	NaN	NaN	NaN	0.140901	NaN	NaN	NaN	NaN	0.146519
P33991	NaN	NaN	NaN	NaN	NaN	NaN	NaN	0.294289	NaN	NaN
P33993	NaN	NaN	0.0590075	NaN	NaN	NaN	NaN	NaN	NaN	0.353035
P34059	0.161415	0.147792	0.0774311	0.0786799	0.0665514	0.157654	0.18288	0.158168	0.024375	0.0642236
P34096	0.0416363	0.136111	0.0473906	0.00189396	0.0543686	0.157458	0.263271	0.148633	0.0477695	0.100143
P34741	0.115239	0.397314	0.458245	0.0362632	0.0524052	0.192134	0.22291	0.0723653	0.0650345	0.219454
P34896	0.0705166	0.059308	0.0826608	0.0307888	0.0427306	0.00287986	0.154364	0.136628	0.0348862	0.101184
P34897	NaN	0.521729	NaN	NaN	NaN	NaN	0.0371048	0.287696	NaN	0.397287
P34913	0.112474	0.0449457	0.0123344	0.104382	0.0444446	0.0853577	0.124925	0.10041	0.137044	0.0483231
P34932	0.102491	0.114125	0.0348448	0.106947	0.0643919	0.0320084	0.0981817	0.141799	0.0327932	0.171137
P34949	0.101257	0.396951	NaN	NaN	0.641909	0	0.754617	0.343928	NaN	NaN
P34969	0.182031	0.196305	0.0821006	0.0748889	0.147858	0.00259187	0.127249	0.211699	0.186682	0.28122
P35030	NaN	NaN	NaN	NaN	0.0923079	NaN	0	NaN	NaN	0.355229
P35052	0.0415777	0.0941079	0.0548229	0.0216104	0.0790181	0.02916	0.15868	0.140297	0.0292139	0.0508599
P35080	0.310264	0.0617745	0.167476	0.125652	0.0521259	0.0849916	0.0236146	0.496252	0.456259	0.289929
P35221	0.0485441	0.0446019	0.315739	0.163366	0.0242052	0.218069	0.112138	0.363501	0.0968439	0.0495055
P35222	0.350838	0.15303	NaN	NaN	0.963339	0.147096	0.310421	0.373329	0.187966	0.132299
P35232	0.0778412	0.129111	0.252173	0.16478	0.360002	0.524248	0.397767	0.354044	0.396339	0.0740701
P35237	0.147108	0.169717	0.124158	0.151342	0.0610766	0.0900231	0.300788	0.440601	0.796682	0.248485
P35240	0	NaN	NaN	NaN	0.433892	0.169071	0.131269	NaN	NaN	NaN
P35241	0.0358594	0.0892958	0.0344095	0.133004	0.0359609	0.130789	0.039611	0.0623201	0.0558972	0.027657
P35247	0.307795	0.0480247	0.175635	0.370221	0.251465	0.116822	0.134405	0.156516	0.653288	0.0626105
P35249	NaN	NaN	NaN	NaN	NaN	NaN	NaN	0	NaN	NaN
P35268	0.162284	0.229647	0.0577212	0.0301418	0.226573	0.456165	0.360466	0.305636	0.265955	0.203608
P35270	0.279332	0.208319	0.0354196	0.135789	0.0871129	0.0424587	0.719001	0.313625	0.131917	0.290295
P35318	0.0689015	0.133196	0.039738	0.107863	0.0581793	0.134276	0.032694	0.186282	0.110269	0.144343
P35321	0.105519	0.164524	0.235068	0.0193904	0.028095	0.0829422	0.0312578	0.0854815	0.016808	0.109112
P35326	0.130587	0.096079	0.0459371	0.0659613	0.028013	NaN	0.0557957	0.203596	0.523905	NaN
P35408	NaN	0.120915	NaN	NaN	0	NaN	NaN	NaN	NaN	NaN
P35442	0.1093	0.0791239	0.362009	0.102761	0.460709	0.146394	0.0873813	0.205527	0.142207	0.11744
P35443	0.0336825	0.205495	0.715871	0.465492	0.101655	0.0949971	0.152744	0.0703048	0.0372401	0.146918
P35475	0.198052	0.457083	NaN	NaN	0.274989	0	0.441557	0.298543	0	0.610782
P35499	0.312569	0.477171	NaN	NaN	0.0823505	0.0835611	0.247548	0.445414	0.0435906	1.21011
P35527	0.0128586	0.0196825	0.0923181	0.132947	0.00366917	0.023623	0.0424387	0.0663024	0.0867395	0.025378
P35542	0.317449	0.153873	0.221353	0.936396	NaN	0.111374	0.647563	0.745161	0.248217	0
P35555	0.0249264	0.0222693	0.0295458	0.0232437	0.0311005	0.027985	0.0377477	0.0690698	0.0571942	0.00609149
P35556	0.0794696	0.0414696	0	0.101034	0.127734	0.184369	0.162179	0.413644	0.0929154	0.112276
P35558	0.0107718	0.103357	0.106579	0.0961055	0.00140318	0.114128	0.088207	0.174878	0.119457	0.0369403
P35573	0	0.17374	NaN	NaN	0.700387	NaN	0.249707	NaN	0.0825786	0.190343
P35579	0.0170001	0.0545585	0.0724959	0.105262	0.0311627	0.0198679	0.00571095	0.00116381	0.0400782	0.0245401
P35580	0.272353	0.0749398	0.239842	0.179195	0.157903	0.0904713	0.190038	0.441559	0.111767	0.288648
P35606	0.00738631	0.0724078	0.0783168	0.0732852	0.0602146	0.0653073	0.0779302	0.117281	0.0526738	0.134637
P35609	NaN	NaN	NaN	NaN	NaN	0	0.977667	NaN	NaN	0.0655394
P35611	0.500127	0.370169	NaN	0.298407	1.38952	NaN	0.103448	0	NaN	0.436214
P35613	0.130656	0.0277092	0.0632372	0.231284	0.116133	0.0420194	0.0561206	0.282792	0.135562	0.0777969
P35637	0.0249533	0.0376659	0.0697526	0.313336	0.0960524	0.28424	0.0665734	0.634128	0.388853	0.11868
P35754	0.10174	0.178231	NaN	0.0898396	0.260862	0	0.067865	0.235915	0.380312	0.0967111
P35813	0.0639012	0.170482	0.408361	0.237927	0.268603	0.30443	0.124025	0.0682301	0.485542	0.774683
P35858	0.187868	0.0450373	0.0471319	0.155691	0.213251	0.112907	0.0983464	0.143186	0.192325	0.309445
P35900	0.181245	0.0171064	0.419695	0.0285806	0.0566829	0.200257	0.231161	0.151021	0.45782	0.422412
P35908	0.0247107	0.0488233	0.111465	0.0454424	0.00588829	0.0318113	0.0365904	0.0417379	0.0656466	0.0468057
P35914	0.726739	0.158916	NaN	NaN	0.451024	NaN	0.0431232	0	NaN	NaN
P35998	0.168919	0.0419158	0.513957	0.670974	0.0744158	0.214515	0.127789	0.313784	0.108944	0.0796481
P36222	NaN	NaN	NaN	0.33946	NaN	NaN	NaN	NaN	NaN	NaN
P36269	0.0191567	0.0693475	NaN	NaN	NaN	NaN	0.75223	0	0.155334	0.327639
P36405	0.48559	0.27336	0.0952613	0.069969	0.251239	0	0.394404	0.692351	0.187065	0.147072
P36507	NaN	0.172245	NaN	NaN	NaN	NaN	NaN	NaN	NaN	0.0737655
P36542	0.310318	0.0913128	0.0728988	0.0705384	0.225582	0.282927	0.668032	0.834274	0.214018	0.0852017
P36543	0.128575	0.127528	0.157636	1.35705	0.0758087	0.117256	0.35339	0.0416472	0.121345	0.041157
P36578	0.0246315	0.036271	0.150446	0.0661834	0.220727	0.0471599	0.14169	0.262324	0.286832	0.128611
P36639	NaN	0	NaN	NaN	0.342786	NaN	0.923029	0.329616	NaN	0
P36776	NaN	0	NaN	NaN	NaN	NaN	0	0.09248	NaN	NaN
P36871	0.099846	0.0497974	0.0758624	0.0525973	0.0264895	0.0416071	0.11614	0.165809	0.0942284	0.190612
P36873	0	0.0592692	NaN	NaN	NaN	NaN	0	NaN	NaN	NaN
P36896	0.0539276	0.273752	0.0290021	0.0465786	0.0637231	0.0552512	0.0382493	0.308464	0.0306164	0.154275
P36897	0.153102	0.123922	0.0861248	0.057927	0.0629749	0.18754	0.89155	0.504901	0.209957	0.676361
P36915	NaN	0.222846	NaN	NaN	NaN	NaN	0.834375	NaN	NaN	NaN
P36941	0.708512	0.291096	0.616129	0.246506	0.305007	0.132537	0.204176	0.688514	0.448646	0.605422
P36952	0.0697789	0.100262	0.105372	0.177185	0.028186	0.025077	0.164331	0.0937724	0.158409	0.10468
P36955	0.0491423	0.0361116	0.0208215	0.0354688	0.0202968	0.0795964	0.0493731	0.105065	0.0286154	0.021049
P36957	0.0635025	0.0405601	0.131465	0.0358303	0.109107	0.0673624	0.278865	0.0623988	0.0852214	0.0111397
P36969	0.308414	0.0984013	0.142846	0.0462711	0.130293	0.116417	0.261076	0.236041	0.141304	0.295102
P36980	0.0515023	0.0467997	0.048395	0.0906943	0.0775648	0.179623	0.0078354	0.248457	0.081871	0.034927
P37108	NaN	0.456127	0	0.571835	0.071122	NaN	0.262292	0.677307	0.0396414	0.138357
P37173	0.1527	0	0.522006	NaN	0.158907	0.0590697	0.0730407	0.859623	0.523067	0.0849716
P37235;P84074	0	0.0763544	NaN	NaN	0.421101	NaN	0	0.314062	0.417559	0.0163655
P37802	0.139982	0.0267713	0.109967	0.0431307	0.0669482	0.0470503	0.115641	0.139397	0.0404461	0.100691
P37837	0.142755	0.159192	0.184417	0.0627428	0.116255	0.279768	0.0129739	0.107876	0.0781645	0.143662
P38117	0.144149	0.0643206	0.121563	0.00682171	0.140861	0.154542	0.149033	0.197843	0.34172	0.0635059
P38159;Q96E39	0.0849545	0.0371716	0.0567316	0.407208	NaN	0	0.506527	0.161263	0.268295	0.181834
P38571	NaN	0.220021	NaN	NaN	NaN	NaN	0.0667095	0.335545	NaN	0.0935053
P38606	0.0289562	0.0699888	0.0391898	0.0615941	0.0485643	0.0919532	0.0563803	0.0490731	0.0093453	0.0696366
P38646	0.0529154	0.125287	0.0393354	0.154938	0.0870859	0.0386674	0.170989	0.155706	0.0715967	0.135241
P38919	NaN	0.261239	NaN	0.140387	NaN	0	0.499977	NaN	NaN	0.212908
P39019	0.162341	0.0116761	0.0951431	0.0681172	0.130389	0.0716474	0.0860952	0.380266	0.113698	0.210231
P39023	0.285371	0.057274	0.202463	0.0552664	0.245417	0.265818	0.246732	0.293369	0.288058	0.163367
P39059	0.106492	0.334219	0.0189217	0.0796822	0.412712	0.129027	0.181254	0.0898583	0.0580628	0.188195
P39060	0.0294625	0.0988794	0.119368	0.0978392	0.0119677	0.051426	0.133139	0.064228	0.0644643	0.0150764
P39656	0.183262	0.0382832	0.2253	0.0595303	0.599676	0.262205	0.128544	0.458966	NaN	0.249687
P39687	0	NaN	NaN	NaN	0.391523	NaN	0.550086	0.13848	NaN	0.705945
P40121	0.0244358	0.106502	0.0346875	0.0255344	0.0421992	0.133877	0.0711865	0.0441216	0.0104593	0.0801255
P40123	NaN	0.266163	NaN	NaN	NaN	NaN	0	NaN	NaN	NaN
P40189	0.306782	0.0698559	0.522624	1.37084	0.139615	0.199764	0.149597	0.0652931	0.198606	0.245606
P40197	0.203884	0.487752	NaN	NaN	0.551728	NaN	0.636837	NaN	0.530847	NaN
P40199	0.493247	NaN	NaN	NaN	0.456982	NaN	0.390223	NaN	NaN	0
P40227	0.0647246	0.0626786	0.0573467	0.0580434	0.109263	0.0602942	0.0655557	0.0901034	0.0790345	0.0821735
P40429	0.0494291	0.169822	NaN	NaN	0.049897	0.0671414	0.246843	0.199039	0.139515	0.0768637
P40763	0	0.0610586	0.691139	0.10006	NaN	NaN	NaN	0.231682	0	0
P40818	0.39476	0.153815	0.417819	0.409901	NaN	0.0214948	0.480998	0.00257094	NaN	0
P40855	0.326443	0.0628338	NaN	0.0648886	NaN	0.614377	0.530607	NaN	0.398046	NaN
P40925	0.0487936	0.0604498	0.08492	0.0426396	0.072862	0.0301543	0.0088547	0.0221088	0.094137	0.0994847
P40926	0.0358607	0.209686	0.241787	0.0988308	0.0235859	0.0855882	0.0476696	0.170422	0.0353934	0.183161
P40939	0.150691	0.0993706	0.123802	0.100564	0.122984	0.385208	0.634947	0.20911	0.119134	0.00945946
P41091	0.081625	0.127117	0.186162	0.229233	0.345783	0.608991	0.344504	0.143528	0.0124948	0.299917
P41159	NaN	0.107646	NaN	NaN	NaN	NaN	0.519226	NaN	NaN	0
P41181	0.0215967	0.498988	0.112603	0.576795	0.0715737	0.423799	0.212799	0.185666	0.301419	0.153258
P41217	0.2415	0.0893586	NaN	NaN	0.0380505	0	0.213317	0.521005	0.0479892	0.2073
P41218	0.0927944	0.30174	0.109402	0.00990667	NaN	0.161027	0.833655	0.0844347	0.645916	0.173389
P41222	0.0761204	0.11362	0.0609064	0.086403	0.0417664	0.0448592	0.128624	0.145406	0.0571533	0.0173692
P41236	0.785307	0.149277	0.0307991	0.130232	0.270842	0.324883	0.130648	0.169343	0	0.266147
P41240	0.872999	0.131227	NaN	NaN	0.906745	0.381666	0.787565	0.0688189	0.654612	0.120455
P41250	0.518172	0.476075	0	0.537697	0.14929	0.363147	0.02499	0.46255	0.296019	0.114161
P41252	NaN	NaN	0.467982	0.190995	NaN	NaN	NaN	NaN	NaN	NaN
P41271	0.0489092	0.27242	0.185725	1.38704	0.255578	0.0959554	0.0501892	0.350796	0.0663438	0.110413
P41439	0.361149	NaN	NaN	NaN	0	0	0.310057	NaN	NaN	0
P41586	0.769802	0.0324872	0.07154	0.040958	0.128808	0.114762	6.99281e-07	0.665093	0.141317	0.0605828
P42025;P61163	0.501216	0.27395	0	0.0983166	0.308262	0.0402203	0.308267	0.262376	0.0915642	0.078433
P42126	0.306486	0.367743	NaN	NaN	0.208806	NaN	0.280681	0.157135	0.231905	0.0437309
P42166;P42167	0.427115	0.0743551	NaN	NaN	0.478202	NaN	0.183341	0	NaN	0
P42224	0.579127	0.545848	0.233665	NaN	0.395017	0.243802	0.466198	0.731842	0	0.0287273
P42226	NaN	0.106091	NaN	NaN	NaN	NaN	NaN	0	NaN	0.231821
P42330	0.113928	0.0205361	0.155003	0.12113	0.0185685	0.0363787	0.211302	0.367983	0.165052	0.0906691
P42566	NaN	0.41336	NaN	NaN	NaN	0	0	0	NaN	NaN
P42574	NaN	0.0751332	NaN	0.0605	0.0835281	NaN	0.483634	0.318648	NaN	0
P42677;Q71UM5	0.440302	0.0470389	NaN	NaN	0.0896228	0	0.264452	0.440869	0.0828796	0.139482
P42685	0.0604968	0.0212382	0.490384	0.0755854	0.0138935	0.192411	0.35323	0.194749	0.310167	0.68365
P42702	0.177343	0.258779	0.141869	0.243109	0.181226	0.0862106	0.0912124	0.17524	0.312241	0.432939
P42704	0	0.129229	NaN	NaN	0.956521	0.111281	0.285835	0.382828	NaN	0.298448
P42765	0.104153	0.147871	0.393552	0.116489	0.0892923	0.129914	0.302531	0.193129	0.135243	0.236814
P42766	0.0289137	0.0966485	0	0.255349	0.35896	0.265033	0.0989899	0.26531	0.171302	0.369597
P42785	0.0653034	0.121487	0.0650974	0.120459	0.0198153	0.0233349	0.0588001	0.107651	0.0539151	0.11848
P42858	NaN	0.138216	NaN	NaN	NaN	NaN	NaN	NaN	NaN	NaN
P42892	NaN	0.556611	NaN	NaN	0.925286	0.225753	0.13341	0.206032	NaN	NaN
P43034	0.0955285	0.0854155	0.12031	0.0807067	0.260397	0.179215	0.623129	0.425814	0.241163	0.0804273
P43115	0.0931648	0.0143887	0.124817	0.0512011	0.0147249	0.154806	0.119934	0.0320299	0.224615	0.101189
P43121	0.219483	0.107461	0.110214	0.059313	0.190721	0.145549	0.0300344	0.0825282	0.0927757	0.163676
P43155	NaN	0.235028	NaN	NaN	0	0	0	NaN	NaN	NaN
P43234	0	0.0781794	NaN	NaN	0.0707779	0.228712	0.369555	0.029615	0.0321542	0.852591
P43251	0.0358366	0.129202	0.109511	1.3938	0.0463695	0.219361	0.107996	0.0513054	0.0857739	0.150408
P43304	NaN	0.0540427	0	0.664515	NaN	NaN	NaN	NaN	NaN	NaN
P43307	0.337079	0.0616056	NaN	NaN	0.679545	0.219155	0.15752	0.543824	0.92561	0.364941
P43353	0.380992	0.115282	0.0714277	0.405869	0.242274	NaN	0.430081	0.230945	NaN	0.328881
P43487	0.697598	0.143272	0.0486303	0.357073	0.211101	0.232548	0.36724	0.295769	0	0.450843
P43489	0	0	NaN	NaN	0.999607	NaN	0.191699	NaN	0	NaN
P43490	0.0897713	0.101198	0.0534804	0.133105	0.191591	0.0668905	0.097966	0.191583	0.287915	0.305333
P43626	0.322998	0.216353	0.0514694	0.0208455	0.0545301	0.0194373	1.30754	0.121025	0.156901	0.205416
P43652	0.119067	0.183779	0.544084	0.711807	0.0857043	0.34784	0.0895961	0.260107	0.0216226	0.0840764
P43686	NaN	0.464188	0.30039	1.27585	0.023438	0	0.689008	0	NaN	0
P45381	0.030687	0.0734598	0.0651653	0.906609	0.0610125	0.0416687	0.460187	0.233018	0.0666608	0.20681
P45877	0.287483	NaN	0.0335562	0.370539	0.356718	NaN	0.357774	0.23391	0.662813	0.0806377
P45880	0.0351265	0.0694818	0.0186595	0.0990147	0.0323683	0.069806	0.0994391	0.0770847	0.179228	0.0229219
P45954	0.301998	0.100218	NaN	NaN	NaN	0.179359	0.242669	0.0417051	NaN	0.297754
P45974	0.0833138	0.11784	0.057409	0.132347	0.0647543	0.176331	0.124465	0.112538	0.140171	0.0957863
P45985;P46734;P52564	0.0874389	0.189015	NaN	NaN	0.987841	0	0.365379	0.315914	NaN	NaN
P46060	NaN	0.125927	NaN	NaN	NaN	NaN	NaN	NaN	NaN	NaN
P46108	0.948006	0.364109	NaN	0.359797	0.0376531	0.127198	0.267944	0.39967	0.548401	0
P46109	0.0470714	0	0.251122	0.303212	0.512838	0.129029	0.295448	0.270891	NaN	0.189199
P46379	1.14623	0.0933722	0.103601	0.261367	0.187685	0	0.32389	0.565472	NaN	0.0412221
P46459	0.097297	0.0749042	0.0120452	0.199068	0.083502	0.043437	0.218023	0.135887	0.130365	0.0211664
P46531	0.186723	0.0534752	0.0728388	0.207307	0.0355469	0.229074	0.15522	0.142454	0.116395	0.121317
P46736	NaN	0.178518	NaN	NaN	NaN	NaN	NaN	NaN	NaN	NaN
P46776	0.0425723	0.035212	0.101281	0.444391	0.243847	0.399952	0.255273	0.273969	0.194854	0.337094
P46777	0.11213	0.20804	1.31569	0.874577	0.22851	0.0768604	0.125637	0.177493	0.543298	0.0874313
P46778	0.325171	0.102398	NaN	NaN	0.176924	NaN	0.0940792	0.741546	0.432107	0.370348
P46779	0.35833	0.275914	0.356492	0.500953	0.620031	0.027007	0	0.382468	0.363085	0.268699
P46781	0.146256	0.115016	0.196367	0.308804	0.0692941	0.0946496	0.339615	0.0754849	0.153353	0.127677
P46782	0.00268324	0.131749	0	0.116228	0.218628	0.363758	0.162457	0.152728	0.239811	0.233882
P46783	0.346973	0.384958	0.496849	0.744578	0.192467	NaN	0	0.284916	NaN	0.1442
P46926	0.0552668	0.0222848	0.0398684	0.189427	0.0549238	0.200494	0.0754536	0.0766354	0.18267	0.162674
P46937	0.156558	0.106509	NaN	NaN	NaN	0.523614	0.198717	0	NaN	0.277238
P46940	0.0514107	0.000840337	0.092329	0.0196947	0.105759	0.0420541	0.0427762	0.188329	0.111815	0.0356644
P46952	0.61308	0.29676	0.159739	0.0231178	0	0.067539	0.307598	0.129731	NaN	0.105033
P46977	NaN	0.171346	NaN	NaN	NaN	NaN	NaN	NaN	NaN	NaN
P47736	NaN	0.29274	NaN	0.288617	0.828106	NaN	0.192105	0.591737	NaN	0
P47755	0.227428	0.0749644	0.150347	NaN	0.0603203	0.195307	0.183535	0.0781789	0.454627	0.0801058
P47756	0.0365681	0.0568386	0.14539	0.160187	0.0387639	0.0860056	0.121732	0.0744845	0.158696	0.120832
P47813	0.551657	0.105373	NaN	0.158597	0.232841	0	0.371917	NaN	0.254925	0.187698
P47895	0	0.118598	NaN	NaN	0.197895	NaN	0.328866	NaN	NaN	0.555587
P47897	0.0858402	0.0823613	NaN	0.527643	0.135051	0.577045	0.517514	0.664479	0	0.42193
P47914	0.146375	0.0442897	NaN	0.20273	0.102735	0.234183	0.213751	0.144248	0.0224887	0.214128
P47929	0.0273737	0.181345	0.0408556	0.0646492	0.0738414	0.11839	0.17297	0.184293	0.0711983	0.120446
P47992;Q9UBD3	NaN	0.13324	NaN	NaN	0	NaN	NaN	0.998725	NaN	NaN
P48047	0	0.14158	0.108254	0.191837	0.157078	0	0.336164	0.876121	0	0.975725
P48059	0.339302	0.0886873	NaN	NaN	0.109284	NaN	NaN	NaN	NaN	0.376828
P48061	0.0366456	0.247889	0.0690114	0.0219208	0.0730369	0.0392013	0.163722	0.0158358	0.0679112	0.0551248
P48067	NaN	0.0452511	NaN	0.130769	0	NaN	0.147969	0	NaN	0
P48147	0.196051	0.657228	NaN	0	0.202461	0	0.403404	1.30613	0.383233	0.535729
P48163	0.0450673	0.223942	0.0357037	0.133838	0.0752177	0.30832	0.154222	0.312231	0.276619	0.329478
P48357	0.481898	0.103999	NaN	NaN	NaN	0	0.445594	NaN	0.150658	0.0456619
P48426;P78356	0.0793389	0.205587	NaN	0.175263	0.117593	0	0.281643	NaN	NaN	0.047252
P48444	0.216983	0.0906756	0.257828	0.190173	0.158937	0.130472	0.0749642	0.254041	0.221347	0.447658
P48506	0.284008	0.2269	0.102804	0.389811	0.484519	0.575474	0.275293	0.0981919	0.396991	0.446498
P48507	0.0124752	0.0450037	0.167246	0.516063	NaN	NaN	0.287944	0	0.117281	0.438377
P48509	0.0290048	0.0692503	0.138424	0.996638	0.0584307	0.0731975	0.0511002	0.170076	0.185031	0.37418
P48551	NaN	NaN	NaN	NaN	0.611462	NaN	0.11289	NaN	NaN	0.145733
P48594	0.104242	0.1941	0.0865194	0	0.0384623	0.069753	0.0788173	0.144083	0.0645144	0.137571
P48637	0.0787048	0.0783256	0.120129	0.451712	0.142607	0.124985	0.266667	0.442024	0.271308	0.122461
P48643	0.0554004	0.0178682	0.0796311	0.0118904	0.0560307	0.0762004	0.118951	0.108643	0.0469794	0.0457635
P48668	0.0187289	0.0256849	0.0502692	0.104017	0.0200941	0.026335	0.0151567	0.0728789	0.0809709	0.0394567
P48723	NaN	NaN	0.124999	0.10999	NaN	NaN	NaN	NaN	NaN	NaN
P48729	0	0.487096	NaN	NaN	NaN	NaN	0.557018	0.0017376	NaN	0.0292849
P48735	0.0588764	0.0964145	0.0722355	0.140667	0.150979	0.022051	0.154779	0.115475	0.24922	0.168304
P48740	1.23675	0.0846826	0.363801	0.0849123	0.252858	0.915338	0.248071	0.557071	0.380649	0.154118
P48745	0.00434169	0.0259724	0.11806	0.0256107	0.0803018	0.120002	0.0277738	0.108793	0.0649691	0.145371
P48764	0.109358	0.470509	NaN	NaN	NaN	0	0	0	NaN	NaN
P48960	0.446298	0.0681363	0.187278	0.160242	0.155491	0.0525034	0.113142	0.145756	0.276326	0.371907
P49006	0.651994	0.426738	0.271048	0.0745418	0.40923	0	0	0.447158	0.55003	0.130284
P49137	0	0.148888	NaN	NaN	0	0.350844	0.412844	NaN	0	0.30986
P49184	0.736954	0.130949	0.258202	0.151082	0.150221	NaN	0.554127	0.848197	0.260466	0.4153
P49189	0.0407672	0.0486131	0.0522234	0.0339332	0.0728215	0.0646483	0.0125536	0.0226307	0.00749674	0.0169608
P49207	0.259011	0.112569	0.121946	0.106511	0.344409	0.0397265	0.0672981	0.528896	NaN	0.142841
P49257	0.448398	0.14542	0.47222	0.143715	0.100902	0.113149	0.337067	0.604482	0.981821	0.299415
P49281	NaN	0.171218	NaN	NaN	0.0589836	NaN	NaN	NaN	NaN	0
P49327	0.103573	0.0456927	0.0751091	0.0299628	0.0488774	0.0799058	0.0347404	0.0154418	0.0478935	0.0694305
P49354	NaN	0.647516	NaN	NaN	NaN	NaN	0	NaN	NaN	NaN
P49368	0.0667001	0.0304922	0.142976	0.10007	0.0288611	0.0583551	0.0687574	0.193296	0.141543	0.222475
P49411	0.185951	0.132025	0.0758423	0.0905208	0.226776	0.118903	0.244052	0.4056	0.069032	0.175389
P49418	0.308433	0.156657	NaN	NaN	0.475721	0.061733	0.448354	0.305641	NaN	0.0227091
P49419	0.237999	0.0281482	0.0453627	0.100634	0.108502	0.168982	0.146487	0.103391	0.307215	0.0683398
P49441	0.976832	0.125285	NaN	NaN	0.576366	NaN	0.115208	0.165002	0.0849649	0.243764
P49588	0.157669	0.0474754	0.613833	0.642545	0.103873	0.251699	0.0631275	0.221564	0.130562	0.0573908
P49589	NaN	NaN	NaN	0.314147	NaN	NaN	NaN	NaN	NaN	NaN
P49591	0.268509	0.20076	0.0751372	0.0840062	0.135925	0.0577975	0.188102	0.461865	0.0620913	0.263277
P49593	0.228554	0.307602	NaN	NaN	0.311726	NaN	0	0.387332	0	0.128155
P49641	0.0332945	0.0913496	0.997754	0.609145	0.196595	0.0796837	0.172805	0.318224	0.566849	0.375072
P49662	NaN	NaN	NaN	0.231461	NaN	NaN	NaN	NaN	NaN	NaN
P49720	0.47387	0.127121	NaN	NaN	0.104839	0.0373829	0.402235	0	0.0113255	0.225203
P49721	0.106707	0.109082	0.095455	0.0433913	0.202992	0.0720114	0.141068	0.123298	0.112062	0.370534
P49746	1.00353	0.268043	NaN	NaN	0.110205	0	0.34689	0.192949	0.145226	0.378285
P49747	0.0316994	0.136222	0.0371698	0.0302871	0.0670056	0.182722	0.145187	0.151662	0.116993	0.105188
P49748	0.448199	0.0574939	0.117981	0.175572	0.127287	0.0414767	0.264168	0.343874	0.0993572	0.189019
P49753;Q86TX2	NaN	NaN	0.372579	0.207641	NaN	NaN	NaN	NaN	NaN	NaN
P49755	0.525521	0.0791906	0.175626	0.412774	0.250952	0.179475	0.403284	0.083171	0.157934	0.122985
P49757	NaN	0.43647	NaN	NaN	NaN	NaN	0.465822	NaN	NaN	0
P49773	0.0598326	0.0423692	0.00607571	0.050688	0.201415	0.0681554	0.23249	0.096621	0.0328905	0.0778692
P49788	0.0830316	0.135984	0.0382058	0.00558805	0.516653	0.794051	0.139876	0.118117	0.0486309	0.145845
P49789	NaN	0.0492415	NaN	0.198221	NaN	NaN	NaN	0	0	0.380443
P49792	0	NaN	NaN	NaN	0	NaN	0.397815	0	NaN	0.206457
P49815	NaN	0.197938	NaN	NaN	NaN	NaN	NaN	NaN	NaN	NaN
P49821	NaN	0.465967	NaN	0.123998	0.359326	NaN	0.440448	NaN	NaN	NaN
P49840	0	0.0713174	NaN	0.103009	NaN	NaN	0.40366	NaN	NaN	0
P49841	0.899202	0.217667	NaN	0.300859	0.630425	NaN	0	0	1.26037	0.434235
P49862	0	0.0644083	NaN	NaN	NaN	NaN	0.592202	0	NaN	0.465639
P49902	0.726259	0.121365	0	0.868346	0.630665	0.343173	0.132518	0.445492	0.169344	0.807709
P49908	0.0410819	0.202745	0.063405	0.0581584	0.0792277	0.288745	0.166929	0.0677719	0.246943	0.0315982
P49913	0.0578106	0.0378285	0.0891738	0.0844089	0.053272	0.123411	0.0470912	0.211632	0.0467286	0.0880456
P49914	NaN	0	NaN	NaN	NaN	NaN	NaN	NaN	NaN	NaN
P50053	0.0635701	0.0448145	0.0154031	0.136175	0.085806	0.128064	0.102953	0.152098	0.0773029	0.13462
P50120	NaN	NaN	NaN	NaN	0.0713246	0.512853	0.248537	NaN	0.587056	0.109886
P50135	0.0115781	0.165095	0.345857	0.0691709	0.112573	0.0769453	0.113449	0.171814	0.201289	0.111659
P50148	0.121117	0.0609265	0.167129	0.091113	0.125218	0.235949	0.125211	0.0147004	0.681397	0.230899
P50213	0.765948	0.207438	NaN	NaN	0	0	0.850828	NaN	NaN	0.666463
P50238	0.021093	0.0372641	0.0466592	0.0413752	NaN	0.203985	0.0548128	0.0565353	0.110837	0.398581
P50395	0.0256855	0.056345	0.110647	0.0614252	0.056552	0.0166999	0.0444303	0.0958215	0.12221	0.0512367
P50402	0.0451703	0.0775943	NaN	NaN	0	NaN	0.440108	NaN	0	NaN
P50440	0.0573768	0.0188043	0.018595	0.0881571	0.0123025	0.186321	0.0787686	0.299288	0.230736	0.152294
P50452	NaN	0.0589947	NaN	0.126033	NaN	NaN	NaN	0	NaN	NaN
P50453	NaN	0.336503	NaN	NaN	NaN	NaN	0	0	NaN	NaN
P50454	NaN	0.122756	0.983789	NaN	NaN	NaN	NaN	NaN	NaN	NaN
P50502	0.0504624	0.062991	0.0291565	0.0789719	0.0204562	0.0605309	0.0424261	0.194017	0.0933937	0.0171633
P50552	0	0.0946136	0	0.415324	0.292945	NaN	0.560268	0.512557	0	0
P50570	0.0589861	0.154369	0.109285	0.0197196	0.291049	0.07626	0.20248	0.330355	0.0933255	0.0455642
P50591	0.349924	0.820881	NaN	NaN	0.220425	NaN	0.698576	0	0	0.179348
P50851	NaN	0.402657	NaN	0.184774	0.788766	NaN	0.937001	0.0431803	NaN	0.830923
P50895	0.0132098	0.066196	0.0374753	0.0425914	0.00220175	0.064617	0.104116	0.19442	0.0411269	0.0532403
P50897	0.137741	0.100143	0.0227225	0.0439815	0.0896884	0.426849	0.170971	0.106155	0.197124	0.152632
P50914	0.0459913	0.0713587	0.115663	0.0707445	0.0289687	0.300342	0.645077	0.233991	0.110969	0.473954
P50990	0.0144556	0.0729482	0.0117649	0.0446578	0.0431445	0.0899131	0.0782707	0.0672559	0.112869	0.111022
P50991	0.0659735	0.107196	0.0581987	0.20323	0.0396856	0.0528615	0.122396	0.130448	0.171733	0.119428
P50995	0.0221642	0.228809	0.0674064	0.0283412	0.0482643	0.028686	0.142139	0.0991481	0.0542642	0.075537
P51148	0.0552142	0.15542	0.0475905	0.0999969	0.098627	0.0354454	0.29452	0.0682865	0.0381085	0.580829
P51149	0.0882234	0.0811549	0.425407	0.0620274	0.0191919	0.0696019	0.100676	0.279701	0.122595	0.0924202
P51151	0.495978	0.130738	NaN	NaN	NaN	NaN	0.321185	0.0605122	0.55359	0.312245
P51153	0.124131	0.0578823	0.183078	0.0468441	0.191702	0.0188975	0.193031	0.332618	0.174737	0.0989179
P51159	0.263409	0.482611	0.585886	0.413298	0.310788	NaN	0.160273	0.426732	0.133893	0.0459785
P51170	0.447587	0.0432549	0.0690272	0.0233607	0.0384646	0.575966	0.194807	0.134161	0.0922966	0.207386
P51178	0.292049	0.388737	NaN	0.0667695	0.339323	0.401739	0.231614	0.357398	0.0548347	0.773624
P51397	0.117656	NaN	NaN	NaN	0.203928	NaN	0.400603	0.174712	0	0.0124626
P51452	0.12907	0.0136962	0.500996	0.235664	0.197039	0.384601	0.152152	0.08496	0.302681	0.260536
P51570	0.299188	0.034549	0.63573	0.746914	0.123902	0.231022	0.0184718	0.0566966	0.0843232	0.197444
P51571	NaN	0.360542	NaN	NaN	NaN	NaN	0	0.536759	NaN	0
P51572	0.197456	0.0285082	0.399433	0.415242	0.0912902	0.148467	0.214379	0.39086	0.40294	0.333182
P51580	0.102592	0.0367393	0.172814	0.205303	0.14418	0.439296	0.255214	0.369691	0.166423	0.0449109
P51606	0.205426	0.110023	0.0352475	0.0363431	0.0753067	0.0742039	0.186816	0.107362	0.142843	0.131556
P51608	0.733991	0.328665	NaN	NaN	0	NaN	NaN	0	0	0.90003
P51648	0.539848	0.257196	NaN	1.1318	0.386294	0	0.92662	0.248859	NaN	0.0636797
P51654	0.0481793	0.0503749	0.0538245	0.0366912	0.0174362	0.0138479	0.0421215	0.141659	0.0525726	0.253409
P51659	0.0421866	0.1448	0	0.428441	0.732154	NaN	0.221179	0.392965	NaN	0.0905819
P51665	0.156709	0.132841	0.36026	0.365825	0.125749	0.116669	0.114036	0.100629	0.0856032	0.141754
P51674	NaN	NaN	NaN	NaN	0.354322	NaN	0.123374	NaN	NaN	NaN
P51688	0.0586445	0.0228484	0.091089	0.024446	0.0183075	0.126731	0.119135	0.0897301	0.0609684	0.129131
P51690	0.379138	0.118961	0.131062	0.145009	0.738163	0.419185	0.256882	0.447295	NaN	0.150329
P51692	NaN	0.23752	NaN	NaN	0.0614477	0	0.143734	0.410324	0.0977403	0.685173
P51693	0.0496412	0.136896	NaN	0.746122	0.224866	0.16167	0.16284	0.458324	0.671138	0.236765
P51795	NaN	NaN	NaN	NaN	0.758485	NaN	NaN	NaN	NaN	NaN
P51812	0.635411	0.2813	NaN	0.139167	0.22708	0.0601682	0.09728	0	0.00860258	0.660506
P51858	0.134766	0.195652	0.132153	0.120476	0.436668	0.140297	0.37557	0.0969254	0.369668	0.2827
P51884	0.0121915	0.149695	0.024961	0.00825609	0.0750147	0.0677087	0.206819	0.00648529	0.228857	0.0657956
P51888	0.0699199	0.0177586	0.152452	0.0953061	0.0209968	0.0341228	0.075815	0.021237	0.143646	0.113912
P51970	NaN	NaN	NaN	NaN	NaN	0.302908	NaN	NaN	NaN	NaN
P51991	0.443457	0.501496	0.132076	0.103755	0.354188	0.139906	0.747358	0.111404	0.750796	0.343825
P52209	0.0748923	0.0270732	0.0278473	0.0150303	0.109887	0.0255231	0.180492	0.130706	0.110183	0.0884289
P52272	0.122182	0.0728437	0.0223874	0.0474188	0.263507	0.420104	0.051337	0.0620746	0.112463	0.323482
P52294	NaN	0.107578	NaN	0.293146	NaN	NaN	0	0	NaN	NaN
P52306	0	0.162572	0	0.651256	0.366207	NaN	0	0	NaN	0
P52565	0.46253	0.372102	0.272658	0.0477377	0.164524	0.0718078	0.287093	0.201624	0.604435	0.278179
P52566	0.241249	0.0271581	0	0.0952232	0.309607	0.103976	0.668992	0.0709541	0.330327	0.0259006
P52569	0.0621961	0.0598718	0.0446313	0.0530573	0.0337169	0.185375	0.104233	0.103152	0.3622	0.0482464
P52594	NaN	0.163014	NaN	NaN	NaN	0	NaN	0	NaN	NaN
P52735	NaN	0.171684	NaN	NaN	NaN	NaN	NaN	NaN	NaN	NaN
P52758	0.0560521	0.204896	0.0287255	0.06759	0.00832454	0.0493092	0.0997821	0.0615924	0.130968	0.0169922
P52788	0.184248	0.517786	NaN	0.593741	0.245314	0	0.3078	0.563985	0.153934	0.200663
P52789	1.10108	0.494458	NaN	NaN	NaN	NaN	NaN	0	NaN	0.121214
P52798	0	0.141264	NaN	NaN	0	0.515261	NaN	NaN	NaN	NaN
P52799	0	0	NaN	NaN	0.231761	NaN	NaN	NaN	0.176534	0.00187355
P52803	0.0111567	NaN	NaN	NaN	0.0283179	NaN	0.452069	NaN	NaN	0.106211
P52815	NaN	0.0261727	NaN	NaN	NaN	NaN	NaN	NaN	0	NaN
P52823	0.121976	0.216977	0.0727673	0.0815289	0.0910199	0.162359	0.0430921	0.0259605	0.180231	0.132096
P52907	NaN	0.166762	NaN	0.15578	0.113588	NaN	0	0	0	0.361369
P52943	0.0281625	0.45567	0.378138	0.0684472	0.184809	0.0582373	0.284282	0.113122	0.0466591	0.39085
P52961	NaN	0.144178	NaN	NaN	NaN	NaN	0.998984	NaN	NaN	NaN
P53004	0.2783	0.137153	0.0862133	0.184688	0.0585484	0.277466	0.40536	0.321344	0.039055	0.101176
P53007	0.646695	0.128122	NaN	NaN	NaN	NaN	0.352609	0	0	0.104925
P53041	0.3088	0.244126	0.226255	0.0163975	0.54153	0	0.415857	NaN	0.347915	0.232139
P53367	0.49409	0.484868	NaN	0.205428	NaN	0.391254	0.489867	NaN	NaN	NaN
P53384	0	0.0533459	0.11107	0	0.586291	0	0.117235	NaN	0	NaN
P53396	0.163691	0.043971	0.0601701	0.425125	0.159901	0.25339	0.0470507	0.191525	0.0102725	0.165154
P53597	0.232141	0.0371458	0.103724	0.244459	0.30681	0	0.994928	0.425865	0.0949401	0.39655
P53602	0.425326	0.632905	0.248038	0.194074	0.254912	0.446544	0.969028	0.403655	0.475582	0
P53609	NaN	0.135111	NaN	NaN	NaN	NaN	NaN	NaN	NaN	NaN
P53618	0.457075	0.143098	0.150849	0.162778	0.0933461	0.432132	0.179628	0.599326	0.34059	0.241808
P53621	0.151693	0.0435737	0.180247	0.0555528	0.193627	0.548208	0.085366	0.203905	0.976751	0.179753
P53634	0.213504	0.161588	0.0531762	0.194312	0.0581146	0.0596825	0.103282	0.0805856	0.0373085	0.0988163
P53801	0.044414	0.337564	0.189241	1.04411	0.0597293	0.187665	0.0981686	0.141778	0.0608126	0.0724699
P53990	0.0306095	0.123862	0.108824	0.0572351	0.058366	0.099247	0.0480153	0.0168673	0.0151786	0.0489477
P53992	NaN	0.142923	0	0.0751063	NaN	NaN	NaN	NaN	0	0.134065
P53999	0.691294	0.0794985	NaN	NaN	0.0904528	NaN	0.327719	0	NaN	0.154849
P54107	0.164173	0.113934	0.179909	0.132301	0.148617	0.0677862	0.172515	0.308945	0.693419	0.177792
P54108	0.199634	0.0584872	0.316619	0.0141853	0.202729	0.0733993	0.310966	0.0437267	0.14012	0.167398
P54136	0.147797	0.0293372	0.0502528	0.209306	0.132334	0.569285	0.165465	0.620289	0.320804	0.134969
P54289	0.0294534	0.0183283	0.0262615	0.00122388	0.0362608	0.0450533	0.0341766	0.265181	0.0679215	0.124244
P54577	0.253577	0.21274	NaN	NaN	0.480839	NaN	0.468003	0.738505	0	0.929441
P54578	0.361355	0.0846347	NaN	NaN	0	NaN	0.137318	0.240397	0.145973	0.290449
P54619	0.162384	0.119654	0.0987788	0.186322	0.0774034	0.406889	0.264558	0.603013	0	0.120962
P54646	NaN	NaN	NaN	0.312175	NaN	NaN	NaN	NaN	NaN	NaN
P54652	0.0329714	0.114738	0.0409068	0.0816825	0.121396	0.129267	0.107911	0.166487	0.106304	0.0363883
P54707	0.396222	0.0729279	NaN	0.319869	0.309332	0.138284	0.107034	0.242635	0.291907	0.170962
P54710	0.0552355	0.110744	0.0349694	0.0503767	0.148331	0.148918	0.0471171	0.103952	0.0900828	0.144819
P54725	0.662198	0.115414	NaN	NaN	NaN	NaN	NaN	NaN	NaN	0
P54727	0.534226	0.0480363	0.00703836	0.0296167	0.23655	0.138494	0.189031	0.671822	0.135939	0.280804
P54753	0.0204418	0.0407211	0.0253214	0.202712	0.0988976	0.0632456	0.110562	0.0375011	0.0646713	0.0873183
P54760	0.0330831	0.0361498	0.0596391	0.0498719	0.106542	0.0593534	0.0654762	0.166011	0.0373663	0.123995
P54764	0.183757	0.132971	NaN	0.0850818	0.288622	0.749535	0.194908	0.0403311	0	0.442899
P54793	0.0335491	0.0604072	0.0861161	0.157632	0.0681268	0.0381492	0.053444	0.0719818	0.0976915	0.096062
P54802	0.0358795	0.170272	0.219439	0.0708877	0.0477548	0.22795	0.135348	0.113859	0.175392	0.0300789
P54803	0.663702	0.0632318	0	0.115925	0.121989	0.239473	0.506126	0.714063	0.288326	0.341631
P54819	0.0303866	0.0424184	0.0843591	0.759568	0.447903	0.200539	0.729487	0.428066	0.031881	0.160263
P54826	0.0227145	0.0340584	0.0883298	0.0534441	0.0441689	0.0448179	0.135295	0.0354718	0.0628456	0.0520141
P54840	NaN	0.201424	NaN	NaN	NaN	NaN	NaN	NaN	NaN	NaN
P54868	0.120526	0.060373	0	0.0828529	0.190583	0.274154	0.101826	0.16509	0.831644	0.126133
P54920	0.647715	0.385988	0.112079	0.581055	0.351578	0.139051	0.119546	0.267306	0.6871	0.0646484
P55000	0.0315011	0.249597	0.348081	0.114875	0.0333486	0.216318	0.159994	0.0491935	0.192227	0.280758
P55001	0	NaN	NaN	0.0603874	0	NaN	0	NaN	NaN	NaN
P55010	0.322576	0.536271	NaN	0.12635	0.224804	0.721485	0.185032	0.89112	NaN	0.323016
P55011	0	0.525328	NaN	0.179375	NaN	NaN	0	NaN	0.482888	NaN
P55017	0.149818	0.11969	0.106034	0.328498	0.0401448	0.142063	0.0904252	0.211268	0.0140846	0.117767
P55036	0.158739	0.26627	0.0992352	0.181234	0.195893	0.091711	0.237758	0.163166	0.429889	0.247613
P55039	0.165754	NaN	NaN	NaN	0	NaN	0.166623	NaN	NaN	NaN
P55060	0.294303	0.240328	0.106865	0.290977	0.348417	0.42086	0.231825	0.454791	0	0.30768
P55072	0.0840466	0.129133	0.017076	0.0312518	0.0736302	0.0207973	0.0642527	0.090898	0.033147	0.0861882
P55084	0.280243	0.105415	0.15395	0.0668188	0.0513738	0.137518	0.15972	0.190803	0.0551833	0.260583
P55103	0.129745	NaN	NaN	NaN	0.305286	NaN	0.0535472	0.000727606	NaN	0.179955
P55107	NaN	NaN	NaN	NaN	0.137745	NaN	NaN	NaN	NaN	NaN
P55145	0.340796	0.0749243	0.0578272	0.0718265	0.564879	0.0774748	0.491336	0.289051	0	0.121719
P55196	0.426221	0.102542	1.25986	0.628214	0.689403	0.269286	0.253042	0.275145	0.682236	0.312994
P55259	0.059074	0.0728863	0.0750071	0.0372851	0.27235	0.141375	0.0536643	0.320112	0.16237	0.180361
P55268	0.0428359	0.0450764	0.0283322	0.123028	0.239767	0.239835	0.0882966	0.376254	0.262372	0.0901776
P55283	0	0.100652	NaN	NaN	0.557432	0.513796	0	0	NaN	0
P55285	0.0633036	0.0743373	0.0315322	0.0499204	0.0274204	0.0898433	0.0434416	0.138632	0.0687252	0.0586777
P55286	0.216887	0.366865	0.0722159	0.0343446	0.264635	0.109018	0.181706	0.145981	0.339422	0.244798
P55287	0.0300093	0.109743	0.0184633	0.0392241	0.0284106	0.058741	0.0790956	0.0223011	0.0705748	0.0852275
P55290	0.0937437	0.185141	0.0412188	0.0293886	0.0422815	0.11399	0.125695	0.156058	0.129351	0.0427382
P55291	0.08425	0.0517299	0.0147903	0.0478357	0.130554	0.0503715	0.0720822	0.106667	0.0303383	0.155246
P55327	NaN	0.122025	NaN	NaN	0.116428	NaN	NaN	0.100797	NaN	NaN
P55735	0.432841	0.504752	NaN	NaN	0.319759	0.034273	0.375227	0.151924	NaN	0.166099
P55769	NaN	0.171667	NaN	NaN	NaN	NaN	0	NaN	NaN	NaN
P55786	0.0959669	0.0125514	0.0503372	0.0740909	0.0310701	0.0610263	0.0935669	0.134125	0.0837998	0.0847227
P55795	0	0.233208	NaN	NaN	0.350886	0.23171	0.237027	0.669933	0.147976	0.0805423
P55809	0	0.0730363	NaN	NaN	0.456963	0	0.501228	0.231695	NaN	0
P55854	0.239222	0.0835766	NaN	NaN	0.178431	0.0978176	0.626917	0.301511	0.208702	0.134052
P55884	0.194698	0.388458	0.0440122	0.304805	0.518391	0.289461	0.085278	0.476962	0.100192	0.318216
P55957	0.384984	0.0466321	0.133251	0.107212	0.249338	NaN	0.240105	0.232824	0.640831	0.220952
P56159	NaN	0.521024	NaN	NaN	0.0999247	NaN	0.339994	NaN	0	NaN
P56192	0.451561	0.038701	NaN	NaN	NaN	0	0.72634	0	NaN	0
P56199	0.260641	0.114284	NaN	NaN	0.223826	0	0.328018	0.179745	NaN	0.123068
P56211	0	0.387028	NaN	NaN	0.459219	0	0.620205	0.319072	NaN	0
P56385	0	0.167842	0.284231	0.457918	0.117858	NaN	0.25201	0	0	0.35647
P56537	0.0594382	0.0375657	0.035003	0.0447101	0.0609097	0.17607	0.220311	0.0874384	0.101484	0.165743
P56975	0.0859374	0.175445	0.0727612	0.0636539	0.196661	0.0488642	0.0932796	0.22213	0.03764	0.470349
P57086	NaN	0.00711337	NaN	0.0545583	NaN	NaN	NaN	NaN	NaN	NaN
P57735	0.0869372	0.0625897	0.146931	0.0773268	0.102753	0.0297719	0.215305	0.303048	0.309346	0.0449452
P57737	NaN	0.343435	0.076542	0.40797	NaN	NaN	0	0	NaN	0
P57739	NaN	0.334085	NaN	0.866307	NaN	NaN	NaN	NaN	NaN	NaN
P57764	0	0.203175	NaN	NaN	NaN	NaN	0.0678014	0	NaN	NaN
P57772	0	0.140508	NaN	NaN	NaN	0	0	0.644501	0	0.36757
P58062	0.59562	0.555043	0.119606	0.0378159	0.0262798	0.125609	0.0329826	0.0956137	0	0.334911
P58107	0.360486	0.111761	NaN	NaN	0.259869	0.0165326	0.10118	0.13753	NaN	0.113933
P58166	0.204093	0.292509	NaN	NaN	0.0288386	0.17813	0.203228	0.602831	0.108864	0.59263
P58400;Q9ULB1	0	0.0655889	NaN	NaN	0.0324081	NaN	0.0773718	NaN	0.0532269	NaN
P58499	0.0256913	0.160644	0.0524058	0.505624	0.0950163	0.0698776	0.0981258	0.169101	0.104634	0.167746
P58546	0.0885814	0.14328	0.360635	0.0599738	0.0531151	0.241427	0.128314	0.0487301	0.0329443	0.0486726
P59646	0.106379	NaN	NaN	0.0266324	0.172156	NaN	0.00532229	0.234625	NaN	0.0462155
P59665	0.0778086	0.0378286	NaN	NaN	0.0539675	0.0574004	0.463176	0.396812	0.0949472	0.0468339
P59666	0	0.149503	0.0225402	0.0474504	NaN	NaN	0.0279459	0	NaN	0.342722
P59780	NaN	0.279272	NaN	NaN	NaN	NaN	0	0	NaN	0.241707
P59998	0.11189	0.013571	0.0115797	0.0145841	0.159042	0.0217481	0.149163	0.103849	0.143975	0.0973007
P60022	0.0419745	0.395359	0.235637	0.0493723	0.192718	0.807852	0.0526378	0.201201	0.103241	0.246005
P60033	NaN	0.143457	NaN	NaN	0.615272	0	0.120592	0	0.701392	0.0643073
P60174	0.112259	0.0652626	0.166687	0.0623168	0.0187406	0.0921675	0.0806695	0.0632517	0.0452829	0.101319
P60228	0.131765	0.0825946	NaN	NaN	0.535072	0	0.606015	0.469708	0.118479	0
P60371;P60409	NaN	0.175571	NaN	NaN	NaN	NaN	NaN	NaN	NaN	NaN
P60468	0	0.0839083	NaN	0	NaN	NaN	0.564561	NaN	NaN	NaN
P60510	0	0.069789	NaN	NaN	NaN	NaN	0	NaN	NaN	NaN
P60660	0.0267278	0.043678	0.0175535	0.01327	0.105011	0.0280854	0.0653664	0.109868	0.110274	0.0379358
P60709;P63261	0.0314386	0.0825651	0.0302866	0.0519204	0.0077636	0.056119	0.0603707	0.0659768	0.0769985	0.0342108
P60763;P63000	NaN	NaN	0.0697972	0.0627805	NaN	NaN	NaN	NaN	NaN	NaN
P60842	0.0294254	0.132061	0.0477687	0.171896	0.0469892	0.353955	0.0433794	0.0215935	0.11873	0.130364
P60866	0.072207	0.0613209	0.226867	0.701117	0.0794415	0.0883305	0.0427763	0.0926174	0.0962618	0.172096
P60891	0.0640685	0.0315951	NaN	NaN	0.20706	0.109694	0.233881	0.180391	0.102547	0.121431
P60900	0.123291	0.156547	0.0214636	0.0339124	0.0328625	0.0786004	0.268507	0.143862	0.0844672	0.0694855
P60903	0.0526236	0.108887	0.137565	0.032466	0.0856829	0.0541905	0.16397	0.167286	0.0842543	0.349526
P60953	0.122921	0.0782217	0.205555	0.0521912	0.0118734	0.111358	0.0850775	0.142458	0.175613	0.103166
P60981	0.0407671	0.0297087	0.0517622	0.00939515	0.0680538	0.0783102	0.0808693	0.0506491	0.0230711	0.362061
P60983	0.232943	0.040971	0.108009	0.0898244	0.252102	0.162264	0.165116	0.156246	0.175005	0.361237
P61006	0.160237	0.534075	0.394979	0.51268	0.061147	0.208443	0.116423	0.160293	0.427902	0.26486
P61011	0.457687	0.156097	NaN	NaN	NaN	NaN	0	NaN	NaN	0
P61018	NaN	NaN	NaN	0.378647	NaN	NaN	NaN	NaN	NaN	NaN
P61019	0.103493	0.0349784	0.170064	0.250286	0.0950901	0.164043	0.0797187	0.173473	0.172783	0.0708063
P61020	0.063846	0.531318	0.41873	0.0412137	NaN	0.0207167	0.227043	0.373026	NaN	0.322014
P61026	0.0677205	0.120019	0.0586606	0.0186073	0.0701625	0.0497682	0.0267681	0.279566	0.208843	0.0207788
P61077;P62837	NaN	0.0857007	NaN	NaN	0.234528	0	NaN	NaN	0	0
P61081	0.231918	0.0461143	0.0327144	0	0.396916	0.253941	0.0863172	0.26977	0.506527	0.303528
P61088	0.292583	0.010025	0.176737	0.0410236	0.103985	0.0723127	0.0968613	0.138062	0.209597	0.0386245
P61106	0.259707	0.213246	0.0643431	0.0739283	0.024813	0.173774	0.275454	0.2404	0.0992707	0.142861
P61129	NaN	NaN	0.0357108	0	NaN	NaN	NaN	NaN	NaN	NaN
P61158	0.0187847	0.0211769	0.0530483	0.0247387	0.0905604	0.0171415	0.216813	0.151808	0.105684	0.0554934
P61160	0.0322813	0.0205932	0.109979	0.0258778	0.0638379	0.0522259	0.0267213	0.0390104	0.17493	0.0566162
P61204;P84077	0.606436	0.129017	0.0320955	0.0389336	0.15251	0.0455016	0.34798	0.14329	0.297464	0.633504
P61221	0.290461	0.308627	0.0614417	0.0235564	0.16006	0	0.108167	1.37588	0.149057	0.363203
P61224	0.0453623	0.0567927	0.0538232	0.0688664	0.0481199	0.0286511	0.198597	0.0608854	0.0629423	0.0505197
P61225	NaN	NaN	0.409456	0.379586	NaN	NaN	NaN	NaN	NaN	NaN
P61247	0.0439472	0.01567	0.105377	0.0568318	0.0652102	0.0870952	0.0793643	0.215707	0.20585	0.151177
P61254	0.0522282	0.145422	0.241955	0.0234863	0.246818	0.0450696	0.312336	0.129787	0.080473	0.236191
P61278	0.223058	0.190917	0.0397718	0.0617788	0.100384	0.029558	1.07639	0.465476	0.0172797	0.187607
P61289	NaN	NaN	NaN	NaN	NaN	NaN	NaN	0.463009	NaN	NaN
P61313	0.184607	0.0946843	0.0950577	0.0875427	0.0520467	0.17941	0.251403	0.136113	0.15214	0.503115
P61326;Q96A72	0	0.103462	NaN	NaN	NaN	NaN	NaN	NaN	NaN	NaN
P61353	0.377943	0.0330267	NaN	NaN	0.0263776	0.209537	0.163424	0.143203	0	0.142435
P61366	NaN	0.159661	NaN	NaN	NaN	NaN	0	0	NaN	0.334725
P61421	0.346622	0.20211	0.138113	0.0640711	0.305151	0.245529	0.158768	0.208195	0.373483	0.267331
P61457	0.0196162	0.122679	0.0443843	0.0154664	0.249238	0.14053	0.0716254	0.485271	0.247652	0.121618
P61586	0.138547	0.0963648	0.0198189	0.748021	0.054233	0.0520053	0.228863	0.341626	0.116588	0.0964009
P61587	0.556499	0.507843	NaN	NaN	0.0266569	NaN	0.999563	NaN	NaN	0.642665
P61604	0.0182459	0.0290649	0.07717	0.0464411	0.00498954	0.0901744	0.0391564	0.145128	0.130752	0.135542
P61619	0.792603	0.0623419	NaN	NaN	0	NaN	0.416156	NaN	NaN	0.21269
P61626	0.07562	0.144671	0.150605	0.0612579	0.0265872	0.072573	0.0770429	0.0679687	0.0535385	0.103891
P61758	NaN	NaN	NaN	NaN	NaN	NaN	NaN	0.294829	NaN	NaN
P61764	0	0.122241	NaN	NaN	0	NaN	NaN	0	NaN	NaN
P61769	0.09383	0.294396	0.0347679	0.0589157	0.0889262	0.0460197	0.111804	0.215253	0.0493839	0.0424868
P61916	0.00934049	0.0175374	0.0851075	0.0393888	0.0375311	0.0660115	0.021731	0.0497347	0.0662416	0.104717
P61923	0.0282414	0.171406	0	0.108543	0	0.302509	0.212815	0.119684	0.099027	0
P61956	0.0469481	0.0529332	0.98334	0.36593	0.508474	0	0.0622909	NaN	NaN	NaN
P61966	0.393971	0.220882	NaN	NaN	0	NaN	0.240088	0	0.342784	0
P61970	0.0509087	0.16531	0.0241968	0.452623	0.110144	0.0552784	0.0642155	0.305621	0.147312	0.220173
P61978	0.0841156	0.0980092	0.35372	0.504813	0.0820041	0.150627	0.152121	0.230262	0.132626	0.0962772
P61981	0.0520039	0.294897	0.116226	0.0603132	0.0359836	0.567561	0.192813	0.156689	0.0820972	0.086988
P62070	0.0381532	0.119126	0.131917	0.0233767	0.075096	0.121402	0.0463734	0.0841653	0.0266583	0.0482978
P62072	NaN	0.085912	NaN	NaN	NaN	NaN	0	NaN	NaN	NaN
P62081	0.236249	0.0843578	NaN	NaN	0.306344	0.748042	0.532125	0.0993537	0.287938	0.0920436
P62136	0.867891	0.0754019	0.386568	0.0871575	0.267854	0.0513365	0.112436	0.488708	0.232024	0.533953
P62140	0.0646467	0.0749567	0.150106	0.0865167	0.129382	0.237973	0.227076	0.338879	NaN	0.235512
[truncated: 2,154 more rows]

## Sheet: Figure 4e
Figure 4e	The number of proteins identified (with 1% FDR) from the 10 platforms with LC-SOP. Three technical replicates were collected in each platform.
	LC-MS platforms	Replicate1	Replicate2	Repetition3	Average identified proteins
	U01-QEHF	3371	3418	3415	3401.33
	U02-Lumos	3335	3343	3360	3346
	U03-Lumos	3533	3524	3438	3498.33
	U04-E480	3629	3609	3696	3644.67
	U05-E480	3415	3400	3448	3421
	U06-E480	3631	3655	3661	3649
	U07-E240	3393	3362	3359	3371.33
	U08-timspro2	3767	3752	3736	3751.67
	U09-timspro2	3515	3523	3539	3525.67
	U10-Zeno7600	3453	3520	3517	3496.67

## Sheet: Figure 4g
Figure 4c	The coefficients of variation (CV) obtained on the quantified protein intensity across the three replicates for 10 platforms with LC-SOP.
PG.ProteinGroups	U01-QEHF	U02-Lumos	U03-Lumos	U04-E480	U05-E480	U06-E480	U07-E240	U08-timspro2	U09-timspro2	U10-Zeno7600
A0A075B6H7	0.118349	0.269696	0.556122	0.387252	0.334923	0.271755	0.364157	0.325458	0.0885407	0.0283456
A0A075B6H9	0.663059	0.468699	0.468155	0.339786	0.598168	0.243506	0.129656	0	0.808172	0.138075
A0A075B6I0	0.145178	0.101305	0.0925861	0.249063	0.0838665	0.041336	0.15233	0.0481148	0.0591835	0.0528682
A0A075B6I1	NaN	NaN	0	0.0633684	0.242698	0.224835	NaN	NaN	NaN	0.453483
A0A075B6I4	0.165358	0.244293	0.389532	0.136752	0.115482	0.178668	0.687033	NaN	0.22106	0.481136
A0A075B6I9	0.0521286	0.269942	0.828722	0.167475	0.152527	0.0256444	0.121791	0.12498	0.0784402	0.575587
A0A075B6J9	NaN	0.0250296	0.101131	0.00984615	0.391353	0.275183	0	0.121978	0.016997	0.0497176
A0A075B6K4	0.414524	0.0934759	0.0994785	0.0785501	0.190097	0.00827055	0.20864	0.0169125	0.106914	0.45302
A0A075B6K5	0.409375	1.30649	0.183125	0.231178	0.165457	0.985721	0.336139	0.00915714	0.0493334	0.278283
A0A075B6R2	0.0344003	0.0650612	0.0350032	0.109951	0.104056	0.611441	0.237135	0.0574972	0.103121	0.191773
A0A075B6R9;A0A0C4DH68	0.196056	0.190374	0.878213	0.327117	0.259946	0.175332	0.431334	0.131337	0.0355601	0.272088
A0A075B6S2;A2NJV5	NaN	0.0332998	0.269627	0.190395	0	0.107665	0.0626414	0.0525281	0.133577	NaN
A0A087WSX0	NaN	NaN	0	NaN	NaN	0	NaN	0.195077	0	NaN
A0A087WW87;P01614	0.0745832	0.0552408	0.0629297	0.171335	0.101053	0.13199	0.117961	0.275466	0.078359	0.414535
A0A0A0MRZ8;P04433	0.0120024	0.226554	0.155125	0.0148759	0.069794	0.0207623	0.0377365	0.048924	0.0126873	0.201186
A0A0A0MRZ9	NaN	NaN	NaN	NaN	0	NaN	NaN	0.0248354	0	NaN
A0A0A0MS14	NaN	0.0308835	NaN	0.376901	0.0274655	NaN	0.517848	0.0956047	0	NaN
A0A0A0MS15	0.400579	0.165689	0.514261	0.622554	0.0561453	0.287863	0.155514	0.132195	0.15423	0.875891
A0A0A0MT36;A0A0C4DH26	0.0978608	0.198777	0.869424	0.079793	0.181144	0.056542	0.292071	0.0838813	0.0861071	0
A0A0B4J1U7	0.15641	0.027461	0.0836593	0.0379472	0.0784577	0.0377091	0.0398678	0.152373	0.155349	0.44976
A0A0B4J1V0	0.139826	0.100755	0.268523	0.125939	0.0857642	0.0473139	0.0680453	0.0127917	0.157384	0.154604
A0A0B4J1V6	0.103218	0.0425363	0.252756	0.265065	0.254277	0.071897	0.0896719	0.0367846	0.0679817	0.398622
A0A0B4J1X5	0.203143	0.433087	0.0747757	0.087111	0.338726	0.240766	0.378172	0.162609	0.0765029	0.379985
A0A0B4J1X8	0	0.200177	0.172737	0.159484	0.458191	0	0	0.501865	0.104965	0.534104
A0A0B4J1Y8	NaN	0	0.540713	0	0.420526	NaN	0.405113	0.105719	NaN	0.12718
A0A0B4J1Y9	0.0444857	0.0517379	0.282243	0.0465617	0.061853	0.0717415	0.0765459	0.00960788	0.0215353	0.268874
A0A0B4J2D5;P0DPI2	0.387024	0.395682	0.436453	0.15848	0.203052	0.894962	0.116246	0.101129	0.0938216	0.0544021
A0A0B4J2D9;P0DP09	0	0.323473	0.327583	0.76285	0.525549	0.177572	0.0783053	0.00628898	0.162518	0.419618
A0A0C4DH25	0.046476	0.126883	0.143705	0.0938004	0.0822723	0.023521	0.0828804	0.0734012	0.0973401	0.0286387
A0A0C4DH29	0.105265	0.0286906	0.076639	0.0769403	0.230412	0.0198839	0.0602168	0.484874	0.208284	0.329778
A0A0C4DH31	0.219566	0.0597495	0.212801	0.0784683	0.101341	0.527436	0.792578	0.0934542	0.200091	0.0822153
A0A0C4DH34	0.553423	0.119601	0.168472	0.132376	0.1162	0.542304	1.00921	0.0810265	0.162616	0.444767
A0A0C4DH35	0.142584	0.287877	0.209728	0.161695	0.158928	0.148759	0.174439	0.0466603	0.0299278	0.107048
A0A0C4DH36	0	0.028547	0.401614	0.113045	0.133935	0.124077	0.403901	0.0209492	0.15797	NaN
A0A0C4DH41;P01824;P01825;P06331;P0DP06;P0DP08	0.154146	0.0768776	0.299037	0.429178	0.199744	0.314847	0.38012	0.0664237	0.102561	0.116848
A0A0C4DH72;P01599	0.0755136	0.208192	0.0293313	0.117703	0.122253	0.227614	0.178004	0.101725	NaN	0.0148083
A0A0G2JS06	NaN	0	0	0.167996	NaN	NaN	0.04973	NaN	NaN	0
A0A0J9YX35	0	0.0544219	0.215981	0.0904328	0	0.333777	0.19058	0.0199748	0	0.382692
A0A0J9YXX1	0.623248	0.176268	0.133487	0.133055	0.151773	0.100664	0.0239159	0.0601419	0.21995	0.151474
A0A1B0GUA5	NaN	NaN	0.193118	0.513849	0.08689	0.0875793	0.71695	0.0141054	0.0691632	0.271939
A0A1B0GUS4;P68036	0.518569	0.19921	0.255283	0.290916	0.381141	0	0	0.0118252	0.127709	NaN
A0AV96	0.161852	0.145123	0.406175	0.18238	0.413267	0.271259	0.216288	0.0758297	0.160195	0.118642
A0AVT1	0.139989	0.101591	0.222038	0.204489	0.416001	0.185041	0.357909	0.0652184	0.20513	0.113784
A0M8Q6	0.425494	0.0640097	0.0503944	0.128142	0.131794	0.133178	0.272983	1.30795	0.01685	0.08187
A0MZ66	0.525078	0.741541	0.561044	0.203676	0.599512	0.688229	0.682012	0.0874315	0.341893	0.153358
A0PJK1	0.1674	0.095314	0.145957	0.217002	0.318891	0.200415	0.309068	0.0904616	0.0811049	0.127854
A0PJX4	NaN	0.562357	0.719322	0.366121	0.272436	0.727357	0	0	0.0755799	0.41352
A1A4S6	NaN	NaN	0	0.818878	0	NaN	0	0.0785633	0.407447	0.664025
A1A5C7	0.512584	0.0553307	0.240089	0.0291984	0.242054	0.172592	0.730394	0.0308218	0.134017	0.382056
A1A5D9	0.0180168	0.636688	0.190119	0.247833	0.027787	0.46734	0.562713	0.268936	0.343274	0.10693
A1KZ92	NaN	0	NaN	NaN	NaN	0	NaN	0.553398	0.171008	NaN
A1L4H1	0.0727565	0.246326	0.109944	0.10708	0.0673364	0.0816528	0.0748928	0.0243495	0.129602	0.159803
A1X283	0.211959	0.170532	0	0.101241	0.114598	0.387069	0.142439	0.14329	NaN	0.180213
A4D1P6	0	0.00838271	0.267403	0.193486	0.0590162	0	0.230758	0.0632843	0.227021	0.644252
A5A3E0	NaN	NaN	0.306027	0.121315	0.102572	1.00913	0.346086	NaN	NaN	0.0486958
A5D8V6	0.357513	0.836023	0.255956	0.318578	0	0.45931	0.289096	0.244509	0.292961	0
A5YKK6	NaN	NaN	NaN	0.527826	0	0	NaN	0.0944374	0.0949504	0.0527563
A6ND91	0.0609043	0.209775	0.144254	0.17034	0.181678	0.0790412	0.156411	0.145895	0.0402471	0.249854
A6NDG6	0.176295	0.292647	0.153186	0.510074	0.0716136	0.227694	0	NaN	0.110364	0.0510977
A6NFA1	NaN	NaN	0.305298	0	0	NaN	NaN	0.193723	0.195993	0.0925293
A6NFQ2	NaN	NaN	NaN	NaN	NaN	NaN	NaN	0.179873	NaN	NaN
A6NGN9	0	0.0425136	0.209342	0.184881	0.403122	0.120805	1.13678	0.0353832	0.0471125	0.154137
A6NGS2	NaN	0.109653	0.375537	NaN	0	NaN	NaN	0.0353175	0.229472	0.694143
A6NH11	NaN	NaN	0	0.139721	NaN	0	NaN	0.174276	NaN	0.286994
A6NI73	0.0275829	0.113898	0.031703	0.112983	0.107132	0.0324764	0.0625631	0.0463048	0.053946	0.0811696
A6NIH7	NaN	0.124114	0.166796	0.265332	0.483563	0.599064	0.2416	0.243279	0.14878	0.642954
A6NKH3;P61513	NaN	NaN	NaN	0.221492	0.373736	0.323429	NaN	0.0624891	0.423379	NaN
A6NL88	0.0530075	0.0889061	0.205017	0.201549	0.185746	0.127804	0.313706	0.00771396	0.0551139	0.0903646
A8K2U0	0.0328382	0.0836887	0.0311039	0.100887	0.0447265	0.0182536	0.0599219	0.0262861	0.0124509	0.0801253
A8MQ03	0.710567	0.283446	0.127922	0.0697297	0.254164	NaN	0.039148	0.0569178	0.130217	0.155992
B0YJ81	0	0.0985571	0.084729	0.765717	0.230948	0.170431	0.0183117	NaN	NaN	0.105256
B1AK53	0.422065	0.921628	0.436935	0.194369	0.485033	0.213128	0	0.136851	0.111599	0
B3EWG3;B3EWG5;B3EWG6	0.998475	0.115728	0.358323	0.0214354	0.154353	0.0525756	0.163292	0.0424723	0.195075	0.277861
B5ME19;Q99613	0.374463	0.0689838	0.275594	0.0379516	0.209428	0.166329	0.458905	0.0533156	0.0278057	0.0372219
C4AMC7;Q6VEQ5	NaN	0.84319	0.225118	0.451968	0.558168	0.0795298	0.524892	0.123386	NaN	0
C9J7I0	NaN	0	0.336892	0.208032	0	0.165632	NaN	0.148132	0.135465	0
C9JH25	0.435398	0.215537	0.17796	0.218087	0.0535767	0.48163	0.0442094	0.0467893	0.0625689	0.47517
E2RYF7	0.213766	0.0645808	0.230525	0.141696	0.123095	0.273148	0.14167	0.0245453	0.102256	0.60863
E9PAV3;Q13765	0.0384138	0.250276	0.221867	NaN	0.106254	0.0223574	0	0.0720876	0.101259	0.367977
E9PQ53;O95298	NaN	NaN	NaN	NaN	NaN	NaN	NaN	NaN	0	NaN
G2XKQ0;P63165	NaN	0	0	NaN	NaN	0	NaN	0.04729	0.031669	NaN
iRT-Kit_WR_fusion	0.0853044	0.12771	0.110816	0.0590713	0.0616834	0.141592	0.0334634	0.174469	0.0323753	0.306653
K7EJ46	0.846312	0.0687468	NaN	0.0804043	0.526503	0.133695	NaN	NaN	NaN	0.0414599
L0R819	0.1648	NaN	NaN	0	NaN	NaN	NaN	NaN	NaN	NaN
O00115	0.0618286	0.0504248	0.0615259	0.0339895	0.0772589	0.0249359	0.113047	0.0213765	0.0129891	0.114631
O00142	0.406061	0.283777	0.027264	0.062001	0.233889	0.0602546	0.128993	0.123888	0.0729822	0.00253233
O00144	0.082181	0.0987809	0.157823	0.154624	0.243588	0	0.63391	0.00595856	0.161089	0.176047
O00151	0.195377	0.0528075	0.146443	0.105386	0.29125	0.195373	0.0791964	0.0528907	0.0682689	0.229371
O00159	0.018634	0.0664237	0.0955801	0.0797252	0.123974	0.092055	0.133499	0.0325894	0.0491782	0.127777
O00161	0.0885589	0.120043	0.1463	0.125102	0.0399207	0.107983	0.214436	0.0585773	0.0293214	0.232415
O00170	0.523839	0.354207	0.505838	0.580882	0.338733	NaN	0.367015	0.0954411	0.415939	0.20631
O00182	0.15984	0.0575052	0.278802	0.041416	0.0647284	0.0606219	0.117994	0.0467881	0.266965	0.22944
O00186	0.0166141	NaN	0.164307	0	0	0.6326	NaN	0.0737557	0.150776	0.0909288
O00187	0.0478647	0.081488	0.106431	0.0834648	0.0554701	0.0241516	0.0225541	0.0403761	0.0375445	0.0490733
O00194	NaN	NaN	0.307132	0.0577555	0	0.320121	0.300962	0.0848266	0.0464568	0.409742
O00203	0	0.207991	0.939663	0.0572529	0.174672	0.457884	0.0674886	0.207297	0.292335	0.160432
O00204	0.215769	0.0834607	0.0242861	0.0471131	0.109466	0.190087	0.0425936	0.0620385	0.0111435	0.068383
O00214	NaN	0	0.00523034	0.10684	NaN	0	0.58334	NaN	NaN	0.115017
O00217	NaN	0	0.641533	0.300814	0	0.0749744	0	NaN	NaN	0.0329198
O00231	0.327776	0.105626	0.208781	0.349346	0.219397	0.220617	0.291319	0.158134	0.0930905	0.29828
O00232	0.199378	0.156897	0.138422	0.0348421	0.168785	0.276006	0.0891771	0.0531222	0.0939676	0.0637561
O00233	0.103579	0.0954234	0.268276	0.165062	0.37018	0.405436	0.199048	0.228237	0.033244	0.321284
O00241	0.0371757	0.0591969	0.0990878	0.114127	0.0398016	0.168033	0.10051	0.0491448	0.0656716	0.120238
O00244	0.14379	0.0417025	0.231811	0.055974	0.107734	0.0482065	0.0361475	0.047835	0.0773982	0.0782275
O00253	0.340374	0.211278	0	0.340269	0.664823	NaN	0	0.198467	0.188221	0.977876
O00264	0.319639	0.302932	0.17585	0.134138	0.35786	0.102709	0.44164	0.116768	0.0971142	0.26265
O00273	NaN	NaN	NaN	NaN	NaN	NaN	NaN	0.0801106	NaN	NaN
O00299	0.0503047	0.0238049	0.25438	0.194506	0.149524	0.00802729	0.0655657	0.0387392	0.047995	0.15386
O00303	NaN	0.470256	0.849036	NaN	0.442798	0.0435734	0	0	0	0.152098
O00322	0.12786	0.0410966	0.0517577	0.209042	0.150244	0.0589756	0.206655	0.0519469	0.106094	0.0307435
O00330	NaN	NaN	NaN	NaN	NaN	0.112894	NaN	NaN	NaN	NaN
O00337	0.369604	0.1722	0.161962	0.0523072	0.219294	0.244426	0.187864	0.0104006	0.308907	0.183538
O00338	0.664076	0.118166	0.376306	0.231508	0.106485	0.167032	0.126689	0.0148285	0.0527855	0.758724
O00339	0.117179	0.0884006	0.0671412	0.112383	0.180344	0.0984444	0.148056	0.0457293	0.161432	0.135065
O00391	0.0750607	0.0128	0.0669886	0.0390789	0.119213	0.0560234	0.065574	0.0990376	0.0383329	0.0201708
O00401	0.0744672	0.0628077	0.0443839	0.0671072	0.0756493	0.0411297	0.1551	0.0939269	0.07635	0.0521436
O00410	0.562498	0.500573	0.452873	1.2968	0.269879	0.684981	0	0.0150722	0.111266	0.259954
O00429	NaN	NaN	NaN	0	NaN	0.907464	NaN	0.761203	0.0334391	NaN
O00442	0.985745	0.178393	0.0926339	0.304203	0	0	0.0291936	0.0400987	0.00995098	0.101878
O00451	0	0.211129	0.188996	0.0466795	0.387984	0.435648	0.773924	0.143922	0.020278	0.481863
O00461	0.0860139	0.0430354	0.204154	0.0819714	0.0858646	0.0763935	0.0678163	0.0319218	0.0348913	0.0733894
O00462	0.0274381	0.0563508	0.0662919	0.0447637	0.0848363	0.0437912	0.114265	0.0217098	0.0294304	0.0317895
O00468	0.037298	0.0504318	0.0395973	0.0153356	0.0205111	0.0151243	0.0800585	0.0134977	0.0452695	0.0562183
O00469	0	0.4385	0	0.468447	NaN	0.410307	NaN	0.181996	0.135988	0.364398
O00476	0.131896	0.333119	0.285087	0.204371	0.241013	0.0889859	0.161501	0.0835836	0.087309	0.239461
O00479	NaN	NaN	NaN	0.129856	NaN	0	NaN	0.0817041	0.0607641	NaN
O00483	NaN	0.818036	0.256227	0.235204	0.140232	0.136599	0.413863	0.320009	0.11603	0
O00487	0.166217	0.155721	0.200318	0.434907	0.0454012	0.425328	0.522994	0.109702	0.0791487	0.246939
O00499	0.0867793	0.120155	0.204792	0.161775	0.143104	0.0989664	0.154003	0.0426491	0.0966471	0.223561
O00506	0	NaN	0	NaN	NaN	NaN	0	0.040125	NaN	NaN
O00515	0.17028	0.27766	0.506038	0.140258	0.118146	0.290981	0.0846635	0.166466	0.0567556	0.201378
O00526	0.0285719	0.281173	0.135421	0.0540994	0.250544	0.127243	0.288087	0.0308412	0.0864996	0.0706943
O00533	0.00973368	0.0484468	0.0155245	0.039753	0.0463742	0.0364255	0.0157932	0.0185377	0.0218895	0.0610664
O00548	0.365923	0.168202	0.288238	0.0937774	0.167231	0.313184	0.447603	0.0621685	0.066413	0.221481
O00560	0.128353	0.0379396	0.0987157	0.0709793	0.0861651	0.316976	0.270566	0.157734	0.0901632	0.034664
O00571	0.473244	0.178068	0.321774	0.0764745	0.211343	0.142748	0.25594	0.159363	0.154547	0.188899
O00584	0.0261732	0.105748	0.132217	0.070149	0.00623434	0.0791063	0.127859	0.38196	0.0324495	0.128761
O00592	0.06495	0.135645	0.100938	0.0397541	0.0954966	0.0485077	0.117988	0.0380668	0.0226804	0.157198
O00622	0.618797	0.00667187	0.349324	0.0471327	0.065299	0.050239	0.0761337	0.00736157	0.0231441	0.287396
O00629	0.292524	0.416014	0.216461	0.0904747	0.258184	0.279395	0.0592798	0.16664	0.0164999	0.530341
O00743	NaN	NaN	NaN	NaN	NaN	NaN	NaN	0.067366	NaN	NaN
O00748	NaN	NaN	0	NaN	NaN	0.188259	NaN	NaN	NaN	0.940985
O00754	0.175461	0.135183	0.0703222	0.0720283	0.037588	0.102641	0.205763	0.0206848	0.0701669	0.0428069
O00757	0.0335842	0.199569	0.0491894	0.0609057	0.0321343	0.035405	0.0913355	0.0563249	0.0160384	0.10672
O00764	0.20107	0.0774286	0.0967442	0.232181	0.149211	0.305203	0.113113	0.0658019	0.131262	0.113497
O14494	0.13468	0.120223	0.296656	0.092692	0.249058	0.219775	0.0537821	0.0289815	0.0245711	0.199738
O14495	NaN	0.0211672	0	NaN	NaN	0.15975	NaN	0.0984186	0.228718	0.240787
O14498	0.0781883	0.0468306	0.0584729	0.0848099	0.130298	0.103629	0.116845	0.0327955	0.0137958	0.0575782
O14548	NaN	0	0.584233	0.294161	NaN	0.216689	0.740938	0.463009	0.669178	0
O14558	0.392146	0	0.577777	0.199058	NaN	0.281462	0.633882	0.500231	0.165534	NaN
O14561	NaN	NaN	NaN	NaN	0	0.336463	NaN	NaN	NaN	NaN
O14562	0.41255	0.560019	0.671125	0.482544	0.338345	0.313584	NaN	0.0810346	0.181344	NaN
O14579	0	0.565929	0.234979	0.0757605	0.503739	0.267732	0.407983	0.0443958	0.216176	0.431312
O14594	0.212764	0.0352506	0.149288	0.0956293	0.134507	0.198972	0.10431	0.130115	0.0402076	0.0481722
O14618	0.206519	0.0791674	0.0665971	0.109703	0.158642	0.0710642	0.0139165	0.117753	0.106806	0.242975
O14638	0.0886494	0.365618	0.119349	0.0887557	0.207356	0.232487	0.146894	0.0386352	0.112199	0.044223
O14639	0.167645	0.241146	0.244072	0.408349	0.246951	0.0917341	0.451391	0.205001	0.0919707	0.176706
O14672	0.111367	0.0963233	0.119237	0.0673653	0.0589106	0.0522247	0.200645	0.0378987	0.0983902	0.181746
O14713	0	0.588035	0.336858	0.628934	0.138445	0.127348	0.17888	0.10722	0.21019	0.276428
O14732	0.264604	0.126534	0.793281	0.128182	0.170737	0.0173238	0.0888391	0.0428212	0.0922628	0.256321
O14737	0.178821	0.326542	0.108281	0.135382	0	0.00132112	0	0.227893	0.14585	0.134967
O14744	NaN	NaN	NaN	NaN	NaN	NaN	NaN	0.0798456	NaN	NaN
O14745	0.0310644	0.011243	0.0338887	0.034888	0.0232689	0.0454278	0.052183	0.0148353	0.0190629	0.0952361
O14773	0.15315	0.0712363	0.152552	0.0389287	0.0348093	0.126307	0.041666	0.0414231	0.154978	0.196477
O14786	0.261783	0.102482	0.143031	0.0461158	0.0751418	0.0593178	0.200356	0.176142	0.0294337	0.159193
O14791	0.302824	0.0587114	NaN	0.189899	0.443054	0.098909	NaN	0.0203871	0.131453	0.0391665
O14798	0.0644195	0.0936044	0.368725	0.0415683	0.108404	0.118291	0.288885	0.153414	0.126199	0.46764
O14818	0.191147	0.0925344	0.0382311	0.148347	0.0611734	0.0514499	0.0779477	0.189114	0.0392717	0.066368
O14828	0.776546	0.403728	0.0730497	0.768845	0.722398	0.696852	NaN	0.287804	0.413299	0
O14841	0.159084	0.0620883	0.122288	0.130118	0.302834	0.266778	0.314572	0.159374	0.0460047	0.0667846
O14907	0	NaN	0.164924	0.0942815	0	0.0509342	0.229828	0.0442491	0.10662	0.160384
O14908	0.359228	0.258896	0.234908	0.196114	0.0709503	0.0301265	0.7533	0.0167583	0.114812	0.0241731
O14917	0.408493	0.310841	0.056713	0.107991	0.279549	0.129904	0.162996	0.0642905	0.403914	0.194225
O14944	0.428363	0.610658	0.482986	0.105159	0.17859	0.0883776	0.603277	0.0525077	0.150119	0.51309
O14950;P19105	0.759436	0.146079	0.150916	0.0531945	0.270462	0.520623	0.477485	0.0491265	0.184999	0.0816859
O14958	NaN	NaN	NaN	NaN	NaN	0.0251349	NaN	NaN	NaN	NaN
O14960	0.025394	0.134258	0.237922	0.16274	0.0598195	0.168017	0.377009	0.118466	0.168448	0.3442
O14964	0.175462	0.0808188	0.0453459	0.232409	0.211233	0.210855	0.323067	0.185613	0.0353265	0.121747
O14966	0.237911	0.0984307	0.0859004	0.128035	0.0707838	0.105311	0.0808679	0.0888603	0.0994348	0.0713868
O14974	0.204333	0.443964	0.303268	0.228265	0.154059	0.377275	0	0.352957	0.295098	0.331862
O14975	0.527665	0.923546	0.112866	0.377321	NaN	0	0	0.356505	0.0679996	0.290331
O14976	0	0.430578	0.963336	0.610682	0.785087	0.176337	NaN	0.102851	0.0816312	0
O14979	0.935835	0	0.34277	0.0111518	0.699625	0.0905684	0.885548	0.196954	0.0355111	0.162091
O14980	NaN	0	0.677854	NaN	NaN	0.19302	NaN	0.072492	0.150636	0.098881
O14983	NaN	NaN	NaN	0	0	0.999112	0	0.177517	NaN	0
O15020	0.254402	0.126047	0.457199	0.229891	0.208682	0.118181	0.365238	0.27276	0.0835073	0.284421
O15027	NaN	0	NaN	NaN	NaN	NaN	NaN	NaN	NaN	NaN
O15031	0.143719	0.164532	0.122279	0.129517	0.0848229	0.0619955	0.136003	0.0333899	0.128669	0.125304
O15066	0.157809	0.0857414	0.236359	0.133382	0.0662215	0.00637643	0.117368	0.044516	0.153114	0.189775
O15067	0.973121	0.176809	0.357603	0.446938	0.773765	0.308909	0.20798	0.0261847	0.13585	0.236645
O15072	NaN	0	0.574906	0.0940172	0.129357	0	NaN	0.152343	0.105142	0.102319
O15126	0.513442	NaN	NaN	0.909527	0.10428	0.0696694	0.836154	0.0049754	0.269177	0.925353
O15127	0	0.724333	0.172831	0.310018	0.429927	0.187016	0.145427	0.0314798	0.173228	0.114295
O15143	0.159783	0.182846	0.125131	0.0200714	0.093431	0.111463	0.0623922	0.0423148	0.0330844	0.144858
O15144	0.0792618	0.110453	0.0783756	0.0200731	0.0688468	0.0548219	0.0496584	0.0709056	0.0450339	0.115827
O15145	0.0258706	0.0996529	0.0908658	0.0413012	0.0963853	0.0683128	0.0605064	0.132796	0.0619889	0.491452
O15162	0.541636	0	NaN	0.573314	0.240695	0.17594	0	0.0772737	0	0.204498
O15173	0.411742	0.253274	0.16501	0.833578	0.546943	0.456795	0.924811	0.0593722	0.052223	0.0718167
O15194	NaN	NaN	0.57009	0.43438	0	NaN	NaN	0	NaN	0.262705
O15197	0.0282339	0.0727795	0.122906	0.0374005	0.0443438	0.0529945	0.0208165	0.0663807	0.104994	0.056611
O15198;P84022;Q15796	0	NaN	0	NaN	0	NaN	NaN	0.0893341	NaN	NaN
O15204	0.0846932	0.166479	0.132481	0.162041	0.0331543	0.177078	0.0433459	0.0530386	0.0850438	0.284893
O15212	0	NaN	NaN	NaN	0	0	NaN	0.0449814	0.209357	0.115325
O15229	0.112028	0.0599029	0.0115197	0.142172	0.203112	0.142336	0.257858	0.137904	0.0091057	0.0969218
O15230	0.0595702	0.0526381	0.0112844	0.0773362	0.0833111	0.0526259	0.0578878	0.0393927	0.0138738	0.109781
O15231	0.0646285	0.0293809	0.15815	0.0829701	0.0424099	0.0414292	0.122082	0.0049577	0.0374346	0.111006
O15232	0	0.175977	0	NaN	NaN	0.151205	NaN	0	NaN	NaN
O15240	0.0701246	0.0304485	0.031924	0.0853689	0.0895829	0.0168252	0.0391593	0.00351872	0.057189	0.193151
O15244	0.121638	0.120302	0.150675	0.030679	0.112026	0.0927645	0.326941	0.0840728	0.0504315	0.21682
O15258	NaN	NaN	0.773725	NaN	NaN	0.677928	0.239665	NaN	NaN	0.00635098
O15260	0	NaN	0	NaN	NaN	0.0601983	NaN	NaN	0	NaN
O15296	0	0.327233	0.183281	0.596112	NaN	0	NaN	0.10636	0.116119	0.0799045
O15305	0.187504	0.393018	0.0778709	0.315514	0.0192379	0.222976	0.107582	0.0620812	0.140157	0.0864999
O15347	NaN	0	0.0548237	0.227224	0	NaN	NaN	NaN	NaN	0.209393
O15354	0	0.599698	0	0.170834	NaN	0.330307	NaN	0.0789051	0.0129171	0
O15357	NaN	0	0.370319	0	0.467715	0	0.39231	0.117035	0.0950573	0.635368
O15371	0.424493	0.136325	0.294071	0.290668	0.509595	0.686963	0.240012	0.157474	0.402605	0.261378
O15372	NaN	0.534444	0.180365	0.747555	0.462926	0.120965	0.885886	0.178679	0.624371	0.102903
O15393	0.0339454	0.120848	0.0937473	0.0565614	0.0470817	0.0352406	0.0318634	0.0446473	0.0596622	0.073775
O15394	0.342705	0.195811	0.274561	0.32595	0.0213952	0.4212	0.572122	0.126611	0.0810452	0.306893
O15400	0.287483	0.134732	0.209996	0.084273	0.193361	0.13509	0.443723	0.0323295	0.0268565	0.739332
O15431	0.1108	NaN	0	0.365683	0.67336	NaN	NaN	0.0342222	0.235632	NaN
O15444	0.340858	0.200911	0	NaN	0	0.352739	0.128969	0	NaN	NaN
O15455	NaN	0.505952	0.144072	0.554209	0.392525	0.0268048	NaN	0.0340221	1.02177	0
O15484	0.118304	0.0797147	0.364094	0.109216	0.274905	0.134071	0.405153	0.0281578	0.0876286	0.0414463
O15498	0.172926	0.368496	0.0491045	0.103599	0.0928229	0.240603	0.53226	0.151712	0.199624	0.151214
O15511	0.0781093	0.476347	0.496674	0.14415	0.210392	0.172584	0.105078	0.0764859	0.11364	0.10414
O15530;Q6A1A2	0	NaN	0.129552	0.0922776	NaN	0.276682	NaN	0.0980078	0	0.0215808
O15551	NaN	0	0.284005	0.370418	0.497467	NaN	0	0.114694	0.0914833	NaN
O43155	0.0619497	0.312948	0.0253491	0.128547	0.0709196	0.0562346	0.150882	0.0295209	0.0252085	0.224069
O43157	0.0421947	0.0814318	0.100556	0.220577	0.232956	0.246182	0.167999	0.0626276	0.152719	0.199785
O43169	NaN	0.173568	0.081413	0.671143	0	0.267484	0.465869	0.216982	0.218307	0.347704
O43173	NaN	0.602694	0.0964978	NaN	0.100606	0.123438	0	0.030687	0.197399	0.214882
O43175	0.0341062	0.0281394	0.0161151	0.0247296	0.0311487	0.0452512	0.133954	0.0415668	0.0176904	0.0372513
O43237	0.43097	0.529212	0.330407	0.0458806	0.0790278	0.0820913	0.648428	0.121399	0.0815519	0.18376
O43240	0.342481	0.257063	0.138533	0.14028	0.222646	0.189908	0.228161	0.170154	0.110245	0.199426
O43242	0.191702	0.177057	0.120379	0.0471149	0.19783	0.0271318	0.163056	0.00775369	0.0739892	0.0406534
O43278	0.0392301	0.0711346	0.0175175	0.0145379	0.0266375	0.0470609	0.0982678	0.025997	0.0566115	0.0919506
O43280	0.332346	0.289341	0.359802	0.409126	0.0528615	0.659522	0.538605	0.0742267	0	0.896384
O43286	0	NaN	0.179007	0.106252	0	NaN	NaN	0	NaN	0.0425075
O43291	0.112884	0.0654074	0.105239	0.122854	0.0917276	0.0895742	0.120685	0.028757	0.167823	0.0323441
O43301	0.150737	0.277438	0.0478316	0.0486738	0.018247	0.0919603	0.373485	0.290243	0.0991202	0.0447782
O43374	0.420112	0.201158	0.414581	0.382217	0	0.29152	NaN	0.0333452	0	0.0776972
O43390	0.270178	0	0.203218	0.300634	0.487777	0.649718	0.726283	0.0413706	0.0958934	0.164959
O43396	0.114526	0.223642	0.15101	0.241795	0.291566	0.169488	0.23164	0.162524	0.0211624	0.120624
O43399	0.361598	0.294355	0.129708	0.126161	0.0512193	0.148665	0.221147	0.0366098	0.0731793	0.480358
O43405	0.392907	NaN	0.158906	0.0534009	0.182725	0.0932515	0.0279584	0.0342457	0.266132	0
O43451	0.0292082	0.0117835	0.0379205	0.0222444	0.0220564	0.0185074	0.0303558	0.0882589	0.0563271	0.0359789
O43488	0.0722792	0.162806	0.0847946	0.0341584	0.137876	0.128791	0.231574	0.0742787	0.106137	0.364189
O43490	0.0254563	0.0381475	0.0589323	0.0361316	0.0170913	0.0342107	0.0348078	0.0412322	0.022645	0.0931239
O43491	0	0.605186	0.167861	0.0557838	0.0398589	0.102862	0.0323974	0.48382	0	0.85963
O43493	0.102098	0.109673	0.252395	0.0448116	0.142724	0.0616819	0.135552	0.0350915	0.111838	0.148382
O43504	0.158106	NaN	0.302325	0.534013	0.232763	NaN	0	0	0.671004	0.519683
O43505	0.0369343	0.096125	0.0621412	0.00898031	0.0410678	0.0878585	0.113116	0.0275367	0.0238298	0.136489
O43508	0.0743076	0	0.120982	0	0	0	NaN	NaN	0	0
O43511	0.0690238	0.146593	0.337932	0.128901	0.258871	0.147164	0.364621	0.0806523	0.0199741	0.305385
O43516	0.653232	0.0848297	0.232603	0.247247	0.178583	0.86088	0.226309	0.0466036	0.770218	0.160454
O43567	0.0977603	0.182977	0.026208	0.180611	0.0940131	0.0668626	0.559518	0.0573209	0.0348086	0.182083
O43570	0.262472	0.259873	0.450984	0.0859538	0.272857	0.100106	0.243756	0.0532619	0.0868869	0.0483878
O43583	0.382368	0.161034	0.135652	0.0840735	0.171115	0.11279	0.261265	0.405443	0.157722	0
O43598	0.885742	0.117433	0.317509	0.521909	0.195165	0.0470851	0.327826	0.0741257	NaN	0.0823167
O43617	0	0	0.0986088	0.245372	0	0.162149	0	NaN	0	0
O43633	0.192644	0.0173196	0.183102	0.0741774	0.0322641	0.0584062	0.0409252	0.0339611	0.00531311	0.222153
O43639	0.313845	0.051461	0.254311	0.345592	0.0669659	0.146469	0.306508	0.118581	0.136503	0.192126
O43653	0.0613249	0.0820321	0.16602	0.139947	0.426477	0.0529447	0.112202	0.0661061	0.123591	0.0438844
O43657	0.306044	0.072715	0.605317	0.205509	0.134412	0.187665	0.253656	0.699103	0.158667	0.404019
O43676	0.447284	0.236011	0.113897	0.151043	0.138704	0.0951602	0	0.169918	0.0405146	0.287223
O43678	0.855904	0.425791	0.112532	0.162669	0.228095	0.465253	0.0619772	0.457358	0.169072	0.160266
O43681	0.322971	0.276826	0.341718	0.199818	0.0133895	0.202127	0.472238	0.0646016	0.0118333	0.805353
O43687;Q9P0M2	NaN	NaN	0	NaN	NaN	NaN	NaN	0.0284922	0	NaN
O43692	0.233829	0.400685	0.10908	0.0481774	0.0312151	0.166637	0.0234583	0.0330578	0.418305	0.0622096
O43707	0.0444968	0.0278638	0.0155866	0.0563843	0.0534838	0.0419796	0.104389	0.0346616	0.0564025	0.0662606
O43708	0.409509	0.0326497	0.115132	0.581985	0.641593	0.0392581	NaN	NaN	NaN	0.270844
O43747	NaN	0.195216	0	0.57721	0.626127	0.178064	0.334468	0.183692	0.270428	0.0433658
O43765	0.0258608	0	0.429624	0.343828	0.240885	0.175762	0	0.14985	0.0814275	0.25735
O43768	0.152073	0.0672126	0.0205665	0.0262209	0.202274	0.225414	0.307537	0.0848746	0.0438387	0.283558
O43772	NaN	NaN	NaN	NaN	NaN	0.71039	NaN	NaN	NaN	NaN
O43776	0.0670059	0.167764	0.208861	0.0476459	0.260228	0.275188	0.253281	0.0734332	0.130557	0.119181
O43795	0.198214	0.174177	0.0847759	0.22116	0.149336	0.149581	0.459892	0.0109144	0.0723424	0.203021
O43813	NaN	0	0.478584	0.217932	0.1821	0.290603	0.451786	0.171939	NaN	0.114012
O43815	NaN	NaN	0.135571	0.358812	0.139898	NaN	0	0.0517648	0.140836	0.501213
O43837	NaN	NaN	NaN	NaN	NaN	0.611927	NaN	NaN	0	NaN
O43852	0.018541	0.125251	0.0781403	0.0358324	0.1261	0.0415071	0.018004	0.0344248	0.0535243	0.0741809
O43854	0.532796	0.152457	0.0888269	0.0584378	0.310164	0.0812648	0.195512	0.110664	0.0626941	0.189361
O43865	0.174921	0.222188	0.0984152	0.144837	0.116636	0.104458	0.337842	0.0472935	0.0924289	0.139975
O43866	0.202237	0.0948344	0.0874287	0.132675	0.180754	0.0368136	0.122861	0.0415453	0.0920453	0.365661
O43895	0.0943842	0.0443983	0.100787	0.0805846	0.0627593	0.0421624	0.0743579	0.0386454	0.043382	0.0333982
O60218	0.189261	0.345885	0.0858359	0.108828	0.133885	0.0790186	0.173398	0.0935794	0.132946	0.282826
O60229	0	NaN	0	NaN	NaN	0	NaN	0.113257	NaN	0.0804326
O60235	0.0642261	0.238398	0.026944	0.268916	0.445027	0.43468	0.333429	0.0356774	0.0757128	0.0932348
O60245	0.344076	0.247539	0.274047	0.175478	0.396313	0.0300876	0.34636	0.175697	0.207589	0.2086
O60256	0.340967	0.294863	0.583655	0.256408	0.33444	0.254242	0.760786	0.0656096	0.242243	0.164016
O60258;P55075	0.265385	0.111644	0.089758	0.191144	0.105244	0.148363	0.213676	0.0253826	0.134787	0.181497
O60262	0	0.555417	0.0699298	0.115382	0	0.135063	0.339901	0.106695	0.273274	0.272116
O60264	0.486302	0.364806	NaN	NaN	NaN	NaN	0	0	0.211625	0
O60271	0.0820941	0.0833223	0.132014	0.0219278	0.0102811	0.025594	0.0472238	0.0639249	0.0526956	0.099229
O60279	0.125358	0.167737	0.11985	0.0427285	0.0885794	0.0251237	0.0873993	0.134735	0.0714961	0.0646301
O60291	0	NaN	NaN	NaN	NaN	NaN	NaN	0.0571964	0.222998	NaN
O60308	0.438286	0.0675775	0.0527709	0.232076	0.00718525	0.174072	0.370715	0.18267	0.0953289	0.136152
O60331	0.704869	NaN	NaN	NaN	NaN	0	NaN	NaN	NaN	0.0212393
O60437	0.0467789	0.0314602	0.00942497	0.0141584	0.0202006	0.0259753	0.0531407	0.0138041	0.0341435	0.0216065
O60449	0.744704	0.29061	0.435198	0.0610915	0.229659	0.688465	0.311475	0.536763	0.121078	0.487104
O60462	0.302689	0.629265	0.52408	0.0934824	0.531574	0.465578	0.812024	0.327656	0.171969	NaN
O60476	NaN	0.142361	0.170124	0	NaN	NaN	NaN	0.116668	NaN	0
O60486	0.231531	NaN	0	0.481983	0.079437	0	0	0.101737	0.0667863	0.113602
O60488	0	0.710866	0.332673	0.295974	NaN	0.481119	0.162918	0.0320668	0.172676	0.159168
O60493	0.292573	0.11016	0.525059	0.165687	0.38709	0.19692	0.286562	0.0217684	0.196362	0.160477
O60494	0.0230718	0.0134417	0.0282703	0.0246291	0.0341386	0.0294107	0.0535927	0.0148029	0.0211309	0.0104054
O60500	0.148842	0.061551	0.10961	0.0332992	0.0899278	0.181227	0.162701	0.0382905	0.0687392	0.131837
O60504	0	0.162477	0.67018	0.157032	0	0.130198	0.177083	0.134708	0.136814	0.0230546
O60506	0.456834	0.174348	0.141545	0.382441	0.613686	0.187409	0.0456833	0.023517	0.114851	0.0630648
O60507	0	0	0.743362	0.312379	0.30098	0.302702	0.309897	0.14721	0.17541	0.0817762
O60512	0.752278	0.268181	0.116817	0.438344	0.809315	0.394279	0.448413	0.0959414	0.11409	0.446902
O60513	0.720886	0.626308	0.419631	0.513744	0.554944	0	0.378755	0.251438	0.04468	0.0285215
O60547	0.557318	0.428419	0.164709	0.172933	0.271817	0.3287	0.672169	0.12275	0.225015	0.0783173
O60568	0.166976	0.137771	0.0909677	0.098614	0.193594	0.0877989	0.111106	0.0515405	0.0349895	0.196291
O60603	0.0980634	0.180825	0.132438	0.16378	0.16967	0.0411303	0.207504	0.0744319	0.0871732	0.193241
O60609	0.411361	0.163187	0.222243	0.487309	0.089028	0.0579744	0.193098	0.035302	0.179453	0.452976
O60610	0.187393	0.125301	0.122954	0.0976116	0.161255	0.175451	0.290531	0.199677	0.0962893	0.139836
O60613	0.0465692	0.637529	0.322993	0.539821	0	0.738038	0.40413	0.0598544	0.0792368	0.419139
O60635	0.316588	0.173899	0.293291	0.0528227	1.16594	0.252315	0.0220985	0.0760964	0.0530493	0.0671368
O60636	NaN	0.227077	0	0.0512025	0	0.413185	0.106591	0.168316	0.15633	0
O60637	0.58379	0.130585	0.0411487	0.0247686	0.0197805	0.0563627	0.0463435	0.0185768	0.0588863	0.386523
O60645	NaN	NaN	NaN	NaN	NaN	0.357297	0.277321	NaN	NaN	0
O60658	0	0.406379	0	0.619978	0.194848	0.123151	0	0.151914	0.188361	0.66798
O60664	0.202489	0.331539	0.194212	0.0549823	0.143315	0.12174	0.11979	0.0361281	0.146145	0.209304
O60667	0.21743	0.119184	0.196357	0.25988	0.287243	0.0686256	0.103313	0.231728	0.18988	0.215853
O60684	0.522951	0.132052	0.37896	0.219876	0.507488	0.479119	0.110329	0.0544785	0.0911355	0.469489
O60701	0.0666528	0.0363057	0.065331	0.169875	0.0635091	0.0606559	0.121686	0.0553724	0.0659748	0.0946466
O60704	0.131755	0.0816236	0.0503128	0.0886644	0.200979	0.137849	0.135737	0.0914627	0.0663171	0.340922
O60716	0.162003	0.0820397	0.079025	0.0598389	0.13838	0.0438404	0.0825133	0.0274625	0.0605842	0.112365
O60739;P41567	0	0.121676	0.894394	0.116984	0.136201	0	0	0.0863772	0.17383	0.314462
O60749	0.217401	0.0825018	0.16311	0.170109	0.0955863	0.158986	0.103758	0.0670423	0.0821073	0.175899
O60763	0.0286952	0.115541	0.0501847	0.286606	0.0338283	0.118073	0.0816508	0.10159	0.157176	0.0470656
O60784	0.459883	0.0409077	0.105959	0.148147	0.15834	0.230277	0.234179	0.0146419	0.147849	0.0965317
O60814;P57053;P58876;P62807;Q5QNW6;Q93079;Q99877;Q99879;Q99880	0.0319878	0.0960366	0.114181	0.190477	0.188269	0.028435	0.237829	0.0835361	0.174879	0.193036
O60825	0.0688394	0.819868	0.0911731	0.242758	0.427845	0.0796944	0.253799	0.101198	0.0798188	0.28384
O60841	0.199524	0.435877	0.989234	0	NaN	NaN	1.00095	0.205129	0.0243795	0.413951
O60844	0.634078	0	0.398268	0.441236	0.125084	0.0810157	0.636932	NaN	NaN	0.0927822
O60869	0.936028	0.650636	0.32845	0.116661	0.669988	0.060449	0.0619581	0.186265	0.198265	0.270426
O60879	0.347569	0.153353	0.0937615	0.061844	0.177492	0.26279	0.281791	0.02247	0.0670114	0.272383
O60883	NaN	0.16475	0.391859	0.182242	0.137929	0.208594	NaN	NaN	0	NaN
O60884	0.177775	0.223851	0.0923364	0.113176	0.0423177	0.164571	0.0976503	0.0650308	0.0205751	0.283782
O60888	0	NaN	0.459301	0.071796	0	0.695266	0.465665	0.310342	0.324814	0.296078
O60896	0.16244	0.269613	0.331849	0.0901167	0.0556109	0.0316646	0.014862	0.202774	0.0502113	0.0646621
O60911	0.0522765	0.200724	0.164762	0.0935642	0.0932797	0.0602124	0.215604	0.0131811	0.109427	0.13064
O60925	NaN	NaN	0.0817325	0.531161	0.269294	0.169979	0.435596	0.116222	0.0787464	0.265698
O75023	0	0	0.321256	NaN	0	0.792478	0.468226	0	0	0.197715
O75037	NaN	NaN	NaN	NaN	NaN	0	0.0977269	0.061105	0.137185	0.0268792
O75054	0.10612	0.0767682	0.0965903	0.418405	0.0940785	0.131432	0.270376	0.0865511	0.203925	0.165527
O75071	0.0524367	0.037585	0.108276	0.229811	0.0112605	0.0236916	0.0914643	0.00295622	0.109179	0.0446037
O75074	0.802859	0.131147	0.0115782	0.30491	0.0764806	0.106021	0.275723	0.0154694	0.105604	0
O75077	0.545613	0.157075	0.245391	0.0626913	0.0406575	0.429662	0.587902	0	0.0179816	0.157979
O75083	0.0677134	0.00731934	0.0706186	0.0246898	0.0968014	0.017202	0.0568454	0.0284142	0.0209128	0.146399
O75084;Q14332	0.025337	0.179831	0.248612	0.269965	0.03336	0.268491	0.346171	0.0387969	0.077331	0.0979562
O75093	0.129269	0.100409	0.0919052	0.0812956	0.337584	0.044128	0.521834	0.0321833	0.136164	0.13568
O75094	0.121726	0.131001	0.0127875	0.0532683	0.103023	0.0841701	0.0910836	0.0119829	0.0715555	0.105788
O75095	0.0240417	0.160578	0.53609	0.288849	0.0900664	0.199717	NaN	0.0553447	0.165121	0
O75112	NaN	0.000216033	0.145496	NaN	NaN	1.0587	NaN	0.085829	0	0.88785
O75116	NaN	NaN	NaN	NaN	NaN	0	NaN	0.00239077	NaN	NaN
O75131	0.0612511	0.0410575	0.0436113	0.106446	0.0513795	0.107292	0.180518	0.032635	0.0599595	0.0450769
O75144	0.204147	0.0481644	0.115737	0.334123	0.0360844	0.1262	0.0764994	0.00977395	0.113347	0.205344
O75146	0.214609	0.804028	0.214352	0.25449	0.244513	0.0985789	1.00684	0.0503239	0.120556	0.390594
O75165	0.630792	NaN	0.615713	NaN	0.0932673	0.118664	0.166672	NaN	NaN	NaN
O75170	NaN	0	0.164046	0.487929	0.635607	0.58587	0	NaN	0	0
O75191	0.305647	0.172038	0.228879	0.335147	0.264146	0	0.0943329	0.0241474	NaN	0.146385
O75208	NaN	NaN	0	0	NaN	0.397491	NaN	0.178923	NaN	0.237553
O75223	0.27774	0.613941	0.144455	0.245184	1.31593	0.467988	0.196822	0.0559982	0.0575771	0.339205
O75251	0.106436	0.62986	0.863364	0.134892	0.125434	0.520919	NaN	0.286585	0.0985856	0
O75264	0.130883	0.50369	0.0314489	0.0173863	0.202038	0.0376555	0.139779	0.0770593	0.0472983	0.085634
O75306	NaN	0.869417	0.21156	0	1.20135	0.17617	0.130353	0.105855	0	0.0566254
O75309	0.19665	0.126655	0.0218715	0.119253	0.134239	0.0321749	0.328399	0.0603455	0.0925205	0.0856569
O75323	0.230267	0	0.00387446	0.235923	0.121502	0.148886	0.445109	0.242273	0.125331	0.549612
O75326	0.183999	0.169824	0.0518793	0.114015	0.0732945	0.0202241	0.132609	0.020661	0.0759715	0.159808
O75339	0.0406296	0.0784002	0.0511646	0.0989555	0.0325679	0.0623651	0.0891912	0.0400122	0.0393583	0.129258
O75340	0.318084	0.0861534	0.0882333	0.253636	0.383268	0.141425	0.419655	0.53095	0.316959	0.0365486
O75342	NaN	0	0	0	NaN	NaN	0	0.311885	0	0
O75347	0.0663189	0.0638878	0.0298438	0.0718064	0.0841475	0.111402	0.289428	0.0658889	0.0845212	0.0513806
O75348	NaN	0.260308	0.456657	0.264569	0.178173	0.0554965	0.199814	0.589296	0.559018	0.296786
O75351	0.108106	0.0193298	0.051904	0.0178729	0.0303601	0.0257746	0.0522157	0.013114	0.058204	0.0345234
O75354	0.25462	0.0674202	0.0814578	0.0496681	0.0718095	0.731502	0.0902489	0.151937	0.142728	0.1053
O75356	0	NaN	0.723393	0	0.400174	NaN	0	0.114932	0	0.155884
O75363	0.0640435	0.0798985	0.162532	0.0640588	0.0825591	0.0376015	0.149861	0.0090907	0.0222963	0.322321
O75367	0.141347	0.0544867	0.112764	0.0279085	0.0822919	0.0659695	0.0172951	0.0778233	0.02496	0.216029
O75368	0.387875	0.397728	0.191288	0.496164	0	0.368912	0.109204	0.102582	0.105004	0.596507
O75369	0.0931812	0.0902958	0.011352	0.0474842	0.0204165	0.0471653	0.0935578	0.0623916	0.0217594	0.0215322
O75390	0.195502	0.33539	0.0588406	0.152375	0.0973958	0.0650477	0.141415	0.057196	0.139731	0.192278
O75396	0	0.766838	0.117567	0.36043	0	0.130626	0.288443	0.0827709	0.173372	0.137795
O75410	NaN	NaN	NaN	NaN	NaN	NaN	NaN	0.171208	0	NaN
O75436	0.192051	0.490913	0.247585	0.0381609	0.0897669	0.0711608	0.745523	0.319739	0.501044	0.133112
O75477	0.191649	0.0584342	0.275265	0.155295	0.330677	0.0325829	0.231141	0.082058	0.0330417	0.936901
O75487	0.0848259	0.22241	0.0658105	0.0578734	0.0667359	0.0190974	0.133693	0.022141	0.0795043	0.0993347
O75489	0.48938	0.3136	0.29725	0.142387	0.155494	0.534079	0.253426	0.164617	0.306914	0.772554
O75503	0.866408	0	0.25341	0.0510099	0.617795	0.449489	0.0043614	0.251833	0.136559	0.782565
O75509	0.504807	NaN	0.439456	0.0779527	0.174785	0.0643931	0.309137	0.0813508	0.0533023	0.763374
O75531	0.130431	0.09967	0.372947	0.186819	0.248056	0.137351	0.111526	0.0843504	0.00532647	0.129067
O75534	0.0484792	0.172988	0.0948872	0.253363	0.321822	0.0270738	0.533071	0.224685	0.262323	0.0851998
O75556	0	0.645176	0.00381181	0.176006	0.067021	0.431594	0	0.0619736	0.253485	0.0973753
O75581	NaN	0	0	0.646604	NaN	0	0.382021	NaN	NaN	0.113893
O75594	0.0322769	0.0421874	0.0697156	0.0749746	0.0669541	0.0966783	0.00848026	0.0545421	0.0436169	0.237619
O75608	0.218437	0.16225	0.182134	0.0807048	0.0827069	0.0750899	0.0938804	0.0554462	0.071819	0.0831531
O75629	0.0635103	0.929325	0.259104	0.314086	0.132915	1.25541	0.340394	0.538768	0.117739	0.460947
O75631	0.0965097	0.200249	0.676134	0.209653	0.104564	0.151765	0.104854	0.0515004	0.0627347	0
O75643	NaN	NaN	NaN	NaN	NaN	0.229225	NaN	NaN	NaN	NaN
O75663	0.302989	0.153443	0	0.749818	NaN	0.329371	0	0.185585	0.0141377	NaN
O75674	0.110339	0.308266	0.187594	0.120551	0.150372	0.153849	0.462499	0.0553013	0.139848	0.174241
O75688	0	0.898733	0.619435	0.926057	0.289551	0.186775	NaN	0.189069	0.380233	0.611145
O75695	0.0731699	0.208699	0.0678675	0.106769	0.247517	0.138011	0.404276	0.138927	0.325664	0.132858
O75718	0.198372	0.109018	0.246297	0.15095	0.0430224	0.270244	0.148632	0.169255	0.125162	0.511807
O75746	0.321213	0	0.718408	0.0216575	NaN	0.107152	0.0217729	0.142157	0.0692589	0.153634
O75751	NaN	0.226572	0.28655	0.0106022	0.138897	0.088137	0	0.250582	0.182514	0.503418
O75752	NaN	NaN	0.191759	NaN	NaN	NaN	NaN	0.0474776	0.231714	0.474925
O75781	0.180241	0.437626	0.436457	0.158581	0.190345	0.0954407	0.326388	0.0439469	0.103857	0
O75787	0.0463447	0.101881	0.0893046	0.0599956	0.0424789	0.0744672	0.131282	0.0556113	0.0268431	0.0243929
O75821	0.0853267	0.302181	0.136673	0.457489	0.0639127	0.0718918	0.158452	0.0574101	0.60836	0.12087
O75822	0.264202	0.22551	0.0784301	0.117635	0.254283	0.0825703	0.669652	0.223961	0.0105486	0.100081
O75832	0	0.433921	NaN	0.54616	0.0672747	0.709265	0.267445	0.422628	0.36819	0
O75841	0.164977	0.179433	0.183592	0.112829	0.0823171	0.0751525	0.184677	0.00797124	0.104094	0.138307
O75844	0.0810965	0.127946	0.177001	0.0987886	0.181235	0.0940875	0.134752	0.0829086	0.0902922	0.0650618
O75874	0.0232548	0.0181591	0.0464791	0.00789723	0.0578247	0.0304735	0.0290503	0.013613	0.0239414	0.0847357
O75882	0.0449189	0.0278987	0.0689301	0.0508977	0.0606193	0.0187027	0.0408411	0.0228286	0.0195146	0.114123
O75884	0.70627	0.191238	0.0683864	0.0620796	0.404483	0.269533	0.401615	0.0852385	0.0233888	0.311461
O75886	0.22448	0.0867053	0.14155	0.159991	0.164446	0.237087	0.33258	0.0864078	0.237586	0.187823
O75888	NaN	0.188133	0	0	0	0	NaN	0	0	NaN
O75891	0.0203629	0.00684638	0.0471258	0.0515348	0.0438734	0.0225187	0.0359162	0.0237153	0.0284284	0.033345
O75900	NaN	NaN	0.520712	NaN	NaN	0.273181	NaN	NaN	NaN	NaN
O75936	0.0155164	0.0348887	0.105977	0.0561281	0.0182972	0.0451753	0.0759267	0.016084	0.0456394	0.128436
O75947	0.122296	0.0344672	0.233451	0.0345473	0.0315434	0.109894	0.39851	0.0567638	0.198488	0.0798945
O75954	0	0.423183	0.149842	0.320999	NaN	NaN	0.352196	0.0721347	0.231424	0.272923
O75955	0.0989188	0.0608835	0.0933485	0.0280867	0.115284	0.136743	0.228082	0.0345283	0.12488	0.0885799
O75964	0.146084	0.442471	0.236787	0.309792	0	0.389067	0.717679	0.0473268	0.0188824	0.0661592
O75976	0	0.481559	0.102553	0.48813	0.11303	0.390971	0.162519	0.058586	0.290639	0.117104
O76003	0.311322	0.222603	0.429034	0.155931	0.269324	0.21887	0.275694	0.0945152	0.167337	0.420369
O76027	0.241224	0.232958	0.0841206	0.154181	0.172256	0.112815	0.162254	0.35432	0.111926	0.0255607
O76041	0.563522	0.0752547	0.168399	0.0394254	0.220498	0.233562	0.922808	0.0235964	0.260887	0.155454
O76054	NaN	0	0.328059	0.592603	0.781951	0.621724	0.854984	0.0591992	0.266596	0.221519
O76070	0.180042	0.022823	0.0913422	0.0558872	0.0822127	0.002738	0.147089	0.0491283	0.151073	0.219046
O76071	0.0771334	0	NaN	0.355342	0	NaN	0	0.483105	0.292688	0
O76076	0.119924	0.0664868	0.103833	0.107536	0.0542433	0.113236	0.0860374	0.0592572	0.187555	0.144102
O76082	0.457499	0.369188	0.155734	0.256747	0.434138	0.703765	0.22405	0.0261754	0.165655	0.110287
O76095	0	0.639653	0.316959	0	0.178308	0.273266	NaN	0.133828	0.168823	0
O94760	0.132089	0.0733467	0.0680946	0.0825549	0.110953	0.0950605	0.128527	0.0192801	0.0882213	0.156057
O94766	0.0856603	NaN	0.439076	0.0970139	0.147213	0.172659	0	0.0815173	0.0433166	0.15882
O94769	0.236223	0.146554	0.283587	0.708207	0.266455	0.569247	1.03765	0.194009	0.180266	0.435155
O94772	0.0632262	0.0247976	0.0970039	0.018445	0.0765578	0.0518124	0.0357498	0.0424808	0.0818457	0.19751
O94804	0	0.0490767	NaN	NaN	NaN	0	NaN	0.0419121	0.452193	0
O94811	NaN	0.053429	0.429036	0	0	NaN	0.966119	0.159929	0	0.0388156
O94813	0.281551	0.0990588	0.0103468	0.0680726	0.147775	0.102234	0.29621	0.0420546	0.0361226	0.0237991
O94826	0.0779463	0	0.347234	0.204617	0.657583	0.0710901	0.448164	0.0726946	0.263661	0.117833
O94832	0.188781	0.103396	0.0198035	0.0319797	0.181729	0.0326251	0.148092	0.00855285	0.0551599	0.0529743
O94856	0.226893	0.181822	0.129411	0.232153	0.0867734	0.19476	0.0355853	0.0940686	0.327041	0.0404624
O94874	0.222763	NaN	0.28788	0.299249	0.0521012	0.192464	0.0899265	0.104494	0.0236007	0.488707
O94875;Q9BX66	NaN	NaN	0.0559304	NaN	NaN	0.528959	NaN	NaN	NaN	NaN
O94885	0.58141	0.608158	0.72909	0.498012	0.254414	0.130075	0	0.0999949	0.283341	0.244007
O94886	0.62612	NaN	0	0.953798	0.570739	0.115603	0.00211354	0.340209	0.0572974	0.566815
O94903	0.286147	0.141888	0.0795626	0.144321	0.101306	0.154395	0.0968434	0.0481302	0.0123345	0.210062
O94905	0.390213	0.329944	0.151194	0.130202	0.154088	0.090913	0.439062	0.0733964	0.138098	0.0959957
O94907	NaN	0.804847	0.921324	0.209581	0	0	NaN	NaN	NaN	0.602925
O94910	0.163758	0.109381	0.106526	0.062915	0.248857	0.0791831	0.0486126	0.0261335	0.0705966	0.0643849
O94919	0.140005	0.122967	0.0488804	0.117781	0.0704248	0.0488838	0.121833	0.0986924	0.0627843	0.0952767
O94925	0.519718	0.187106	0.0647143	0.148977	0.302264	0.0902631	0.382777	0.190462	0.0460585	0.103222
O94933	NaN	NaN	NaN	NaN	NaN	NaN	NaN	0.127898	0.0721665	0
O94973	0.626751	0.0928087	0.287058	0.0876449	0.252562	0.508853	0.203454	0.13031	0.226611	0.134723
O94979	0.231103	0.321402	0.716631	0.421457	0.642152	0.337192	0.42548	0.239451	0.500975	0.103871
O94985	0.218696	0.0584556	0.100935	0.215379	0.054833	0.155341	0.0768129	0.00531343	0.139932	0.0459354
O94991	NaN	0	0	0.772265	NaN	NaN	0	0.0656906	0.108854	0.203705
O95084	0.115848	0.0605868	0.100509	0.176197	0.135511	0.157708	0.140452	0.0372468	0.0831496	0.113549
O95154	0.383151	0.281785	0.169835	0	0.11413	0.0793007	0.33189	0.0784453	0.0345129	0.366876
O95164	0.479443	0.405235	0.294568	0.139725	0.700763	0.115613	0.0211311	0.0372072	0.100242	0.101922
O95167	NaN	NaN	NaN	NaN	NaN	0.0916703	NaN	NaN	NaN	NaN
O95168	0.402037	0.864465	0.735581	0.455409	0.157804	NaN	NaN	0.173848	0.122048	0.0423466
O95169	0.591368	0.159196	0.337253	0.191566	0.500675	0.138131	0.0714378	0.0531608	0.155803	0.361988
O95171	0.015049	0.0826535	0.0183864	0.0344342	0.114582	0.0298994	0.0392645	0.0310626	0.020853	0.0721027
O95182	0.374041	0.498309	0.067366	0.248676	0.570415	0.331417	0.394263	0.194265	0.102447	0.519731
O95183	0.235757	0.198152	0.296463	0.108918	0	0.730224	0.00186701	0.0655681	0.171513	0.194844
O95185	NaN	0.656433	0.217757	0.678768	0.653768	0.153756	0.335206	0.112147	0.419343	0.482949
O95196	0.018846	0.0877029	0.175858	0.278704	0.0930213	0.132855	0.0994244	0.0648842	0.012308	0.169882
O95197	0.760352	NaN	0.256785	0	0	0.457407	0.237234	0.00651137	0.109471	0.268911
O95202	0.204004	0	0.26355	0.224237	0.451787	0.666422	0.417539	0.0310378	0.0777668	0.116781
O95219	0.278783	0.140468	0.325727	0.442113	0.554269	0.0578056	0.384338	0.242894	0.0602511	0.180306
O95260	NaN	NaN	NaN	NaN	NaN	0.421908	NaN	0.165207	0.511303	NaN
O95274	0.146032	0.0485951	0.177776	0.177668	0.166545	0.11469	0.504856	0.0747602	0.0307663	0.299841
O95279	0.10739	0.054523	0.173239	0.198434	0.0956012	0.0430845	0.183241	0.0293154	0.0281153	0.0983445
O95292	0.876277	0.927892	0.00107001	0.0539383	0	0.0747046	0.988395	0.0519634	0.314863	0.655222
O95294	NaN	0.667919	0.218262	NaN	NaN	0	0	NaN	NaN	0
O95297	0	0.141902	0.334874	0.394575	0.0707076	0.255558	0.372723	0.468883	0.544485	0.207779
O95299	0.823987	0	0.429718	0.390903	0.712519	0.363884	0.110601	0.0618526	0.254855	0.464216
O95302	NaN	0	0.140838	0.159984	0.563135	NaN	NaN	NaN	0	NaN
O95336	0.0685088	0.0301057	0.110779	0.0610987	0.0485947	0.12926	0.0833795	0.0277836	0.0542136	0.0363106
O95340	0.0437598	0.206093	0.115533	0.0930082	0.0290185	0.132686	0.219972	0.122798	0.0844648	0.0785786
O95352	NaN	NaN	NaN	0	NaN	NaN	NaN	0.212275	0.144733	NaN
O95359	0.315231	0.685571	0.0719193	0.231648	0.241079	0.0731833	0.182005	0.0747203	0	0.283066
O95361	0.275252	0.180259	0.229065	0.0268927	0.215489	0.402991	0.612244	0.102838	0.0928165	0.406873
O95372	0.882677	0.482173	0.400873	0.220632	0.120246	0.0616239	0.386255	0.0108659	0.0978149	0.0711576
O95373	0.679227	0.0617387	0.255298	0.232142	0.74984	0.395011	0.242264	0.207353	0.0637616	0.489059
O95379	NaN	0	0	0.440669	0.261228	0.456067	NaN	NaN	0.255129	0.317191
O95388	0.0742601	0.0403216	0.0537767	0.122585	0.0985055	0.300356	0.109252	0.0322122	0.283784	0.0767819
O95394	0.503514	0.237431	0.32701	0.0887976	0.238229	0.33518	0.308395	0.0625139	0.069205	0.404517
O95398	0.369864	NaN	NaN	0.310185	NaN	NaN	NaN	0.119978	NaN	NaN
O95399	0.205738	0.196159	0.546898	0.137524	0.197104	0.0542019	0.0136904	0.100006	0.174341	0.789473
O95428	0.237891	0.189893	0.200592	0.252524	0.282315	0.367522	0.411282	0.239182	0.28117	0.0495693
O95433	0.689066	NaN	NaN	0	NaN	NaN	NaN	NaN	NaN	0
O95436	0.36586	0.204938	NaN	NaN	NaN	NaN	NaN	0.0377854	0.0211502	NaN
O95445	0.255103	0.0349775	0.0680582	0.195296	0.0639336	0.0772969	0.0923186	0.0753381	0.122019	0.0417933
O95450	0.165092	0.190892	0.147206	0.45718	0.361732	0.21667	0.147323	0.100202	0.0442426	0.139996
O95456	NaN	0.414993	0	NaN	0.77479	0	NaN	0.148344	0.271155	0
O95460	0.111474	0.1374	0.0576903	0.0850865	0.183535	0.131466	0.0969562	0.00895971	0.230252	0.101413
O95467	0.189883	0.0648766	0.262703	0.168149	0.111168	0.0620981	0.24563	0.0879306	0.119824	0.745982
O95470	NaN	NaN	0.16199	NaN	0	0.262647	NaN	0.0886787	0.112153	0
O95490	0.278258	0.104307	0.194055	0.271866	0.411434	0.0641362	0.243549	0.0817593	0.0930814	0.0779326
O95497	0.0706254	0.0431505	0.232676	0.462898	0.157225	0.168286	0.164387	0.0453235	0.0506392	0.27233
O95528	0.440231	0.012016	0.427276	0.0137426	0.645015	0.262378	0.108873	0	0.115957	0
O95571	0.928936	0	0.310852	0.125063	0	0.150971	0.936244	0.0636474	0.363153	0.328008
O95630	0.124513	0.130552	0.0480858	0.335126	0.159135	0.17532	0.159168	0.123888	0.0905038	0.299361
O95633	0.0898729	0.0691507	0.095365	0.0754687	0.046116	0.016206	0.0457664	0.023871	0.0649264	0.0884858
O95671	NaN	0.272218	0.0605158	0.438928	0.409891	0.348583	0	0.159734	0.139664	0.215116
O95715	0.116262	0.114846	0.211959	0.0442146	0.24177	0.0655571	0.248884	0.834405	0.269043	0.211592
O95716;P20336	0.201827	0	0.232138	0.29445	0.0465886	0.0850801	0.149736	0.16401	0.126205	0.0540885
O95721	0.77238	0.0267347	0.667899	0.0649622	0.372448	0.66414	0	0.0736334	0.093201	0.552079
O95747	0.251766	0.168717	0.796701	0.318723	0.00924989	0.154172	0.804652	0.124438	0.0270732	0.182892
O95749	NaN	NaN	0.00637669	NaN	0.625153	0	NaN	0.0815881	0.287918	0.110871
O95757	0.366927	0.149471	0.17215	0.29556	0.112872	0.49479	0.566897	0.157887	0.0428541	0.0912319
O95758	0	1.08515	0	0.347342	0.115062	0.395241	0.0435223	0.621503	0.136886	0
O95760	NaN	NaN	0	NaN	NaN	0.254969	NaN	NaN	NaN	NaN
O95782	0.684928	0.22667	0.503582	0.199779	0.466825	0.141496	0.431673	0.0987487	0.0815066	0.151381
O95793	0.215424	0.0267069	0.10873	0.343031	0	NaN	0	0.0773691	0	0.281402
O95816	NaN	NaN	NaN	NaN	NaN	0	NaN	NaN	NaN	NaN
O95817	0.64958	0.19286	0.155813	0.114625	0.117847	0.107734	0.525494	0.0250678	0.150601	0.300861
O95831	0.0422941	0.107051	0.340548	0.045954	0.197488	0.0610287	0.514768	0.118637	0.0717438	0.030797
O95833	0.126217	0.00907657	0.159566	0.0735776	0.153772	0.0483209	0.109237	0.0361026	0.0715302	0.1991
O95834	0.224078	0.0715678	0.0567696	0.139261	0.148555	0.0492069	0.0905835	0.118314	0.0896706	0.215704
O95841	0.176784	0.112513	0.294044	0.0538599	0.181242	0.0430409	0.67397	0.0262317	0.0413149	0.0243254
O95848	NaN	0	NaN	NaN	NaN	NaN	NaN	0.036957	0	NaN
O95857	0.0515211	0.205205	0.0322085	0.0647166	NaN	0.124883	0.206337	0.0446674	0.0674381	0
O95861	0.230269	0.65639	0.198307	0.41894	0.326598	0.412936	0.338217	0.106042	0.185535	0.0426071
O95865	0.0415822	0.0780252	0.128329	0.116023	0.017398	0.056194	0.066018	0.0227815	0.0419957	0.0586267
O95867	0.351506	NaN	0.530673	0.266252	NaN	NaN	NaN	0	0	NaN
O95954	0.0526848	0.0867871	0.020195	0.0239069	0.00621267	0.0118255	0.0523554	0.0379626	0.0226025	0.0569119
O95967	0.0206652	0.107859	0.11088	0.0459848	0.0613996	0.0317858	0.0419303	0.0178258	0.0209212	0.110274
O95968	NaN	0.51399	0.308864	0.0972047	0.133804	0.473637	0.164643	NaN	0.0168993	0
O95971	0.0560129	0.0680191	0.036877	0.115716	0.171282	0.0677994	0.208149	0.126688	0.0682255	0.160902
O95980	0.046169	0.0889581	0.0442503	0.0718608	0.0379212	0.0322431	0.133837	0.018253	0.0272604	0.0494625
O95994	0.618778	0.564466	0.581805	0.599934	0.268038	0.480293	0.362776	0.0652978	0	0.302882
O95998	0.0467121	0.12444	0.0593218	0.0138691	0.0809486	0.0857473	0.0317438	0.116338	0.0838733	0.04276
O96000	0.613634	0.301552	0.759352	0.102877	0.0604794	0.153622	0.547103	0.0174502	0.0468641	0.295797
O96009	0.0235834	0.0743771	0.0540081	0.0203877	0.0459571	0.0725754	0.0119303	0.066156	0.0207155	0.0349669
O96011	0.82544	0.325561	0.300526	0.106445	0.495545	0.132224	0.327482	0.0800423	0.0348041	0.663289
O96013	0.285887	0.32834	0.488581	0.222236	0.100601	0.353593	0.478026	0.111492	0.0861994	0.22384
O96033	0.349074	0.0527162	1.13949	0.14244	0.13457	0.360581	0.457528	0.101278	0.103397	0.461052
P00167	0.135243	0.0777513	0.094967	0.0392163	0.0179669	0.201992	0.10571	0.179543	0.0226938	0.0436605
P00326	0.26866	0.589036	0.0794178	0.0474055	0.109811	0.0194249	0.208589	0.0395329	0.0994674	0.142476
P00338	0.00794928	0.0685546	0.0630874	0.117627	0.00415386	0.0430587	0.0738542	0.0449684	0.0475987	0.0554771
P00352	0.049132	0.0799703	0.0556506	0.0420029	0.0442351	0.0293966	0.0992565	0.0354972	0.0478383	0.0825238
P00367	0.102167	0.0573815	0.0325002	0.0877774	0.11206	0.0170559	0.169788	0.0318478	0.0757828	0.231623
P00387	0.801835	0	0.421128	0.455403	0.546108	0.301825	0.279071	0.464204	0.358892	0.145547
P00390	0.0995151	0.213554	0.0157609	0.0472188	0.097609	0.0208478	0.0321697	0.0214393	0.0500825	0.154954
P00403	0.0753908	0.364348	0.120406	0.104303	0.35676	0.132691	0.149458	0.0639255	0.132961	0.181386
P00414	NaN	NaN	NaN	NaN	NaN	NaN	NaN	0.0545312	NaN	NaN
P00439	0.0687247	0.233154	0.0383252	0.0566197	0.167474	0.0836235	0.266497	0.0265729	0.0562712	0.0207374
P00441	0.0289102	0.0818232	0.197979	0.10733	0.196217	0.0851057	0.0209232	0.442522	0.0398962	0.0745143
P00450	0.0373039	0.0263648	0.0590202	0.0428806	0.0494249	0.0203254	0.0498064	0.0464725	0.0195259	0.0615835
P00451	0	0.0550429	0.0959997	0.274015	0.197561	0.179476	0	0.00205422	0.0445792	0
P00491	0.168438	0.0783168	0.0245361	0.047586	0.0494403	0.0887222	0.0909293	0.0106979	0.0283148	0.187751
P00492	0.37294	0.0623495	0.0690043	0.0673492	0.105388	0.0725404	0.168363	0.114064	0.0381637	0.238121
P00505	0.147152	0.407724	0.310889	0.261117	0.637509	0.0487938	0.594032	0.136876	0.0275867	0.0862541
P00533	0.44856	0.326536	0.52917	0.707726	0.115282	0.114132	0.509866	0.177613	0.27836	0.382924
P00558	0.0203771	0.0386891	0.0581465	0.0426837	0.0267488	0.0354681	0.087309	0.0593178	0.0256439	0.0579386
P00568	0.0614944	0.07314	0.333337	0.112227	0.102573	0.0734804	0.187086	0.112647	0.0846054	0.236795
P00734	0.0525319	0.0615346	0.0708486	0.0342511	0.0569675	0.0301694	0.0591266	0.0272781	0.0885704	0.0159196
P00736	0.0936526	0.0857227	0.0847996	0.0985931	0.0946569	0.0750299	0.106441	0.0450695	0.132663	0.0813804
P00738	0.00669858	0.0557708	0.0820139	0.0395585	0.0190827	0.0272055	0.0229432	0.030644	0.0301738	0.0357561
P00740	0.0582358	0.141743	0.0840458	0.028961	0.0301631	0.0925675	0.0351766	0.0517168	0.00661523	0.089411
P00742	0.233315	0.0642633	0.229594	0.153307	0.0995884	0.268848	0.0645243	0.0291164	0.139167	0.178862
P00746	0.0122392	0.0767666	0.0785366	0.127673	0.0270353	0.0200484	0.00563397	0.147029	0.129783	0.0565226
P00747	0.0679538	0.00621576	0.0273167	0.0401942	0.0122898	0.033006	0.00874856	0.0156229	0.0185612	0.0328649
P00748	0.149177	0.0962031	0.217534	0.152294	0.0192255	0.28809	0.0950921	0.091392	0.0410152	0.269287
P00749	0.0224378	0.063542	0.0352594	0.0278057	0.0456807	0.0445714	0.0458514	0.0447425	0.0283107	0.039865
P00750	0.247887	0.2879	0.428991	0.335153	0.05894	0.131703	0.378929	0.0293421	0.209583	0.276812
P00751	0.0403447	0.00149428	0.0445087	0.0140162	0.035628	0.0829962	0.0144322	0.0579859	0.0239643	0.0260557
P00915	0.0972113	0.117463	0.0275459	0.123257	0.0370934	0.024405	0.0431454	0.0452475	0.0913003	0.213406
P00918	0.034792	0.0126548	0.0499772	0.024103	0.0297622	0.0276189	0.0271924	0.0727718	0.0048539	0.0281081
P00966	0.0173065	0.0525437	0.0947267	0.0667157	0.0627782	0.0247003	0.0650924	0.0240049	0.00667984	0.035218
P00995	0.0548285	0.0816856	0.0543948	0.0431294	0.0732589	0.051231	0.0189482	0.0309308	0.198772	0.0783741
P01008	0.0975855	0.0903537	0.047422	0.0337431	0.0194984	0.0851405	0.0746617	0.00764458	0.0368907	0.0594255
P01009	0.0434424	0.0465616	0.0398949	0.0258904	0.0273323	0.0297267	0.0270136	0.128897	0.0378711	0.0243339
P01011	0.0407604	0.0633655	0.0302626	0.0691554	0.0821802	0.0171875	0.0111726	0.176699	0.0342773	0.0551899
P01019	0.0300213	0.00667088	0.0287947	0.0693835	0.0539282	0.0156253	0.00915563	0.0679908	0.0433583	0.0398284
P01023	0.0168801	0.0787338	0.046686	0.0254107	0.0248917	0.0210409	0.0122472	0.0338872	0.0415793	0.0502413
P01024	0.0173058	0.0187484	0.0166703	0.0140455	0.0595404	0.0224376	0.0576318	0.0120266	0.00457399	0.0121387
P01031	0.151502	0.10359	0.011881	0.122309	0.055983	0.0840257	0.124155	0.177906	0.0825619	0.0959952
P01033	0.0620402	0.07735	0.0301168	0.0599842	0.0956541	0.0344749	0.0311063	0.0737872	0.104289	0.0264256
P01034	0.0726688	0.0488888	0.0411577	0.0552541	0.0519394	0.00744954	0.0400614	0.017714	0.0885836	0.141929
P01036	0.0564344	0.0614627	0.0659867	0.204558	0.0594015	0.102436	0.0891566	0.0562484	0.0332876	0.11916
P01040	0.0232599	0.080423	0.00966651	0.0288362	0.0534504	0.0388007	0.0625328	0.0353655	0.0910866	0.0757751
P01042	0.0398978	0.0503227	0.0777356	0.0432311	0.0892405	0.0446641	0.0461672	0.0535059	0.0435556	0.0400324
P01111	0.406557	NaN	0.125834	0.146897	0.595322	0.172528	0.0835379	0.422133	0.0564133	0.0194835
P01112	0.0767801	0.170012	0.185105	0.12985	0.0891444	0.136296	0.10444	0.0535508	0.135435	0.0729847
P01116	0.159794	0.0310405	0.469875	0.110664	0.10562	0.071724	0.593755	0.0342709	0.0180629	0.162387
P01127	0.228772	0.0443555	0.489986	0.0614098	0.0177797	0.0814086	0.0468116	0.179109	0.0883692	0.134472
P01130	0.0353314	0.044785	0.170865	0.0566598	0.0567579	0.102323	0.357609	0.355641	0.0994984	0.0753749
P01133	0.0313747	0.0199978	0.0539184	0.0160708	0.0178895	0.0286699	0.0235976	0.0418763	0.0311881	0.0214131
P01135	0.327457	0.138361	0.368106	0.177226	0.405551	0.119341	0.113371	0.12374	0.195248	0.327629
P01137	NaN	NaN	0.264747	0.278356	0	0.00313192	NaN	0.120047	0.21167	0.41144
P01138	0.327821	0.0171081	0.191976	0.435783	0.0697131	0.22778	0.135127	0.039141	0.0996562	0.202139
P01160	0	1.11931	0.29682	0.0350002	0.749053	0.370591	0	NaN	0	NaN
P01178	0.536191	0.343642	0.626715	0.413211	0.31861	0	0.0375801	0.0844042	0.0546975	0
P01210	NaN	NaN	0	0.238919	NaN	0.0505085	NaN	NaN	0	NaN
P01215	0.0641392	0.131283	0.203716	0.0167761	0.150604	0.209258	0.0548938	0.111511	0.342105	0.145769
P01225	0.141853	0.0633477	0.219748	0.877961	0.673211	0.210925	0.367868	0.0176419	0.114964	0.338801
P01229	0.00257905	0.0943348	0.262871	0.291735	NaN	0.426768	0.323835	0.11399	NaN	0.155483
P01236	NaN	0.645077	0	NaN	NaN	NaN	NaN	NaN	NaN	NaN
P01241	0.614587	0	NaN	NaN	NaN	NaN	NaN	NaN	NaN	NaN
P01258	0.188135	0.019889	0.0946102	0.100839	0.092211	0.0487187	0.162322	0.10749	0.28293	0.626402
P01266	0.710821	NaN	NaN	NaN	NaN	0.685703	NaN	NaN	NaN	NaN
P01303	0.221158	0.185462	0.0448371	0.180776	0.132665	0.0511111	0.362205	0.0476648	NaN	0.164316
P01344	0.0855287	0.0574095	0.150932	0.0593203	0.109893	0.0642713	0.0454775	0.0397992	0.0217825	0.014102
P01589	0.0870962	0.0998971	0.154523	0.0877375	0.0716567	0.0446916	0.572204	0.411895	0.0712649	0.0733594
P01591	0.0214136	0.162819	0.0362538	0.0712498	0.0433797	0.0815279	0.0141396	0.106123	0.0917859	0.0327721
P01593;P01594	0.141158	0.0662643	0.101819	0.179459	0.358191	0.216475	0.130226	0.0621462	0.0386663	0.0283434
P01619	0.022161	0.0429174	0.0895402	0.0896443	0.0902533	0.227978	0.0458888	0.0379834	0.0250856	0.0526027
P01700	0.350911	0.158497	0.142352	0.0407394	0.0272057	0.0592253	0.2789	0.211079	NaN	0.252914
P01701	0.0972931	0.0670498	0.413585	0.0336565	0.135244	0.044795	0.0521945	0.0292267	0.0388643	0.0919501
P01705	0	0.763101	0.0836534	NaN	0.355231	0.0832956	NaN	0.119644	0.05949	0.505207
P01706	0.575817	0.554994	0.316455	0.17162	0.228658	0.0685734	0.258411	0.0803497	0.0712415	0.180155
P01709	0.0705534	0.0982816	0.204088	0.180511	0.0885163	0.709736	0.41933	0.068779	0.200841	0.0290493
P01714	0.589753	0.338947	0.277407	0.0837918	0.0409611	0.0533336	0.0193291	0.00831111	0.0445794	0.231641
P01717	0.0169811	0.123187	0.0338885	0.0678927	0.0989742	0.0805273	0.0926682	0.16825	0.167633	0.23687
P01718	NaN	0.0257046	NaN	0.0162868	0.446748	NaN	0.14182	0.0656576	0.0406523	0
P01742	1.18357	0.589553	0	0.0589731	0.180944	0.0595525	0.792743	0	0.164661	0
P01766	0.224091	0.10845	0.18192	0.194835	0.32643	0.108371	0.182767	0.0242462	0.0585549	0.0756125
P01768;P0DP03	0.08562	0.0937007	0.489848	0.138356	0.0274137	0.10082	0.277184	0.180474	0.0459909	0.354121
P01780	0.0339419	0.112813	0.111982	0.0314205	0.0793903	0.075787	0.215089	0.0881881	0.0500608	0.0239697
P01782;P0DP04	0.755286	0.144121	0.197795	0.159493	0.292727	0.13548	0.0332271	0.118195	0.00773769	0.430144
P01817	0	NaN	0.0241923	0	0.414225	0.1658	0	NaN	NaN	NaN
P01833	0.0514961	0.0442172	0.0368769	0.0411435	0.0319165	0.0676253	0.0168971	0.05114	0.0398408	0.046908
P01834	0.280506	0.326861	0.383236	0.457568	0.247034	0.300318	0.213967	0.0485541	0.599887	0.453997
P01859	0.0720112	0.0520508	0.127604	0.198721	0.0307879	0.0555159	0.0481671	0.107253	0.131554	0.0772089
P01860	0.0655199	0.0719232	0.157356	0.0366047	0.0291821	0.0744535	0.00036149	0.0178158	0.423543	0.065505
P01861	0.0871829	0.0965837	0.154465	0.0539394	0.141519	0.0551088	0.0279917	0.14058	0.108913	0.0115766
P01871	0.139032	0.0801499	0.082097	0.0748578	0.114552	0.091007	0.0793514	0.151972	0.0983155	0.261115
P01876	0.0237181	0.0513979	0.0608721	0.0982488	0.0325189	0.0385051	0.0519389	0.0636105	0.0639588	0.0349648
P01889	0.186048	0.0711221	0.162649	0.117336	0.0524365	0.642737	0.132905	0.185276	0.1006	0.0468355
P01893	0	0.518231	0.0978783	0	0.142127	0.336735	0.373935	NaN	NaN	0.0743248
P01903	0.256545	0.18928	0.0997927	0.00572527	0.0725458	0.138204	0.343596	0.336869	0.0403213	0.0373853
P01911	0.104315	0.311053	0.125474	0.152508	0.132785	0.21636	0.785278	0.202927	0.0483109	0.0486439
P01920	0.106559	0.331007	0.0673254	0.847513	0.179045	0.332118	0.269919	0.0569165	0.108785	0.197416
P02042	0.127782	0.0905409	0.245604	0.0545759	0.111728	0.0705606	0.195824	0.0385209	0.0937347	0.0543495
P02452	0.0478124	0.028154	0.049668	0.0290903	0.0171609	0.0201899	0.0487278	0.0304828	0.0151487	0.200074
P02458	0.394281	0.132057	0.31566	0.15053	0.380998	0.16548	0.322813	0.0306005	0.217438	0.25323
P02461	0.106792	0.189087	0.226019	0.0413124	0.11597	0.0711623	0.0982408	0.0427017	0.0120177	0.2406
P02462	0.0516974	0.172096	0.144574	0.0585235	0.0864125	0.0312581	0.0483684	0.00773546	0.0649667	0.353307
P02489	0.085592	0.192536	0.189111	0.125689	0.143305	0.107007	0.165081	0.166721	0.0491095	0.449115
P02511	0.0547076	0.158755	0.0409357	0.0596703	0.0666368	0.0654762	0.0855166	0.164037	0.061373	0.111616
P02533	0.0331034	0.0644346	0.0123685	0.0394963	0.0438172	0.0704274	0.0300265	0.0456903	0.0187709	0.0445643
P02538	0.0842591	0.0572606	0.069231	0.0429606	0.0564608	0.0306464	0.0214193	0.0634249	0.0264067	0.0653066
P02545	0.0902937	0.0992845	0.0541507	0.0632286	0.0495916	0.0191958	0.0644925	0.0749826	0.0436635	0.148211
P02549	0.254785	0.781374	0.287862	0.905692	0	0.0683864	0.649577	0.209546	0	0.0486985
P02647	0.0259265	0.0504193	0.0105641	0.0216981	0.00566246	0.0511198	0.0107181	0.0408157	0.0488103	0.0285502
P02649	0.0365712	0.029145	0.13496	0.030742	0.0226585	0.0221024	0.0310918	0.0453346	0.0303037	0.065729
P02652	0.252534	0.10265	0.250603	0.149305	0.189964	0.163843	0.292865	0.0827376	0.0331451	0.0745292
P02654	0	0	0	0.444913	0	0.125825	NaN	NaN	NaN	NaN
P02655	0.24236	0.111413	0.103931	0.0702258	0.107272	0.172523	0.116527	0.1064	0.0186818	0.256463
P02656	0.176799	0.017449	0.274804	0.0560443	0.126759	0.138758	0.311864	0.690417	0.105073	0.226927
P02671	0.0174993	0.040236	0.0989875	0.00954173	0.00932374	0.0158264	0.0487547	0.0235901	0.0507345	0.0184509
P02675	0.018401	0.016977	0.0314767	0.0502218	0.0680461	0.0597612	0.00989575	0.0462038	0.037421	0.13033
P02679	0.0239307	0.0737382	0.0499297	0.047721	0.0659253	0.0157331	0.016456	0.0241822	0.0231753	0.0217622
P02686	0.0638327	0.453235	0.443514	0.507048	0.579023	0.215539	0.438549	NaN	NaN	NaN
P02730	0.423737	0.416387	0.139235	0.180389	0.143267	0.115365	0.211096	0.0345113	0.135572	0.502707
P02741	0.323785	0.156582	0.048261	0.12675	0.225796	0.0655753	0.223356	0.0502456	0.0824551	0.0924528
P02743	0.0757286	0.0493397	0.0342139	0.0215791	0.0398376	0.0423415	0.0377186	0.114684	0.0851181	0.164553
P02745	0.0535369	0.00307822	0.326011	0.112253	0.116873	0.0232758	0.22033	0.110052	0.289535	0.114415
P02746	0.442079	0.520699	0.302827	0.202248	0.0406678	0.240092	0.194251	0.113563	0.0464537	0.555885
P02747	0.482283	0.0833426	0.205272	0.0644753	0.129815	0.167839	0.156434	0.0640525	0.17736	0.0988027
P02748	0.0560526	0.056823	0.0885794	0.0112853	0.0800785	0.0136257	0.0867004	0.0235027	0.0519537	0.0638719
P02749	0.0798048	0.0877056	0.0886051	0.0463196	0.0270674	0.140027	0.106657	0.0689522	0.011578	0.0161858
P02750	0.0309549	0.0765293	0.122932	0.0185345	0.151738	0.0319311	0.0473032	0.0620344	0.00963616	0.104452
P02751	0.0346367	0.0497883	0.0368391	0.0337815	0.0161395	0.0439086	0.0298056	0.0420198	0.0113553	0.0138902
P02753	0.0307021	0.0359603	0.0183336	0.0126132	0.0277946	0.0419691	0.0419018	0.0798395	0.0311823	0.158061
P02760	0.0349559	0.0503132	0.0494035	0.0535662	0.0455421	0.0264016	0.0503671	0.0626841	0.0482748	0.0609624
P02763	0.0888112	0.0384858	0.0927796	0.0409374	0.0316374	0.0627619	0.126973	0.0331955	0.0410183	0.0103643
P02765	0.0192828	0.0425753	0.0838616	0.0643999	0.026496	0.0407986	0.177642	0.0737208	0.0842312	0.0738709
P02766	0.0250197	0.0801582	0.266733	0.0786914	0.0902166	0.164834	0.0296181	0.1682	0.0923309	0.107208
P02768	0.0177635	0.038718	0.0816381	0.0104706	0.0172096	0.0125682	0.00691216	0.0398666	0.0453365	0.0221438
P02774	0.0334126	0.0680895	0.0406663	0.0364197	0.038608	0.035737	0.033606	0.0773455	0.00844822	0.0879027
P02775	0.285775	0.212487	0.185938	0.0651992	0.0540188	0.125804	0.774322	0.0854743	0.0554077	0.0939692
P02776;P10720	0.0390702	0.515166	0.211615	0.070528	0.163816	0.140086	0	0.0658968	0.135809	0.606121
P02786	0.126655	0.566059	0.314933	0.311595	0.350948	0.225	0.648027	0.398923	0.18504	0.9174
P02787	0.0114495	0.00912727	0.0231993	0.0207077	0.0198228	0.0263722	0.0100891	0.0543906	0.015653	0.0497452
P02788	0.060059	0.0679361	0.0987226	0.0460887	0.0281719	0.0269943	0.0180868	0.0233347	0.0123268	0.0590404
P02790	0.0516003	0.0631696	0.00541451	0.0304685	0.0271288	0.0916984	0.051216	0.0576107	0.045307	0.0834305
P02792	0.370034	0.131327	0.242503	0.040084	0.273645	0.215455	0.13859	0.020375	0.0291295	0.0435616
P02794	0.24373	0.0742144	0.211804	0.281291	0.0796794	0.0305248	0.0867909	0.0203249	0.323123	0.331303
P02810	0.44442	0.727192	0.517957	0.335795	0.00991501	0.186208	0.215371	0.592212	NaN	NaN
P03928	0.56529	NaN	NaN	0	NaN	NaN	NaN	0.0836842	NaN	NaN
P03950	0.0893287	0.0456287	0.131346	0.0556089	0.103887	0.0547564	0.0824569	0.0956154	0.00796478	0.0880817
P03951	0.0360758	0.101695	0.0901048	0.0403565	0.077161	0.0721499	0.0417278	0.0177958	0.038786	0.04979
P03952	0.0967872	0.1763	0.203714	0.0618535	0.125918	0.048423	0.415445	0.0206037	0.0514134	0.200499
P03956	NaN	0	NaN	NaN	NaN	NaN	NaN	0.025103	0.137565	NaN
P03973	0.0656761	0.0543319	0.0115767	0.0262745	0.0454575	0.0371502	0.0376779	0.0957944	0.0687464	0.11746
P04003	0.0274348	0.112471	0.0506186	0.0376282	0.135814	0.0736314	0.137732	0.05515	0.0233226	0.0869028
P04004	0.016832	0.0154161	0.0339746	0.0206917	0.0484278	0.0199813	0.0495077	0.00814907	0.0396351	0.0593922
P04040	0.163547	0.132964	0.0841797	0.0621275	0.12574	0.0348526	0.130125	0.0152802	0.0427227	0.126947
P04054	NaN	NaN	NaN	NaN	NaN	NaN	NaN	0.0685957	NaN	NaN
P04062	0.37347	0.077289	0.355443	0.100657	0.136163	0.0133666	0.0746864	0.0463152	0.14649	0.28408
P04066	0.0974561	0.211979	0.132165	0.10658	0.230437	0.285816	0.138629	0.16771	0.334345	0.143112
P04070	NaN	0.0553416	0.23705	0.588222	0.578972	0.198879	0.429557	0.242559	0.202166	0.107111
P04075	0.0568046	0.0796926	0.0521368	0.00359202	0.0934258	0.0179463	0.0154703	0.0341873	0.0887655	0.0808993
P04080	0.085643	0.0832043	0.139618	0.111557	0.0625122	0.0791883	0.0242367	0.114958	0.231467	0.0472212
P04083	0.00691286	0.0193449	0.0514771	0.0268317	0.00614832	0.0429055	0.0739939	0.0458125	0.055208	0.0456324
P04085	0.587403	0.0911098	0.169393	0.295032	0.274052	0.0710721	0.361168	0.109036	0.0536466	0.0360485
P04114	0.161088	0.0617441	0.152545	0.129818	0.283106	0.260261	0.362897	0.0971006	0.100793	0.0406911
P04118	0.0427974	0.245386	0.04416	0.070902	0.148252	0.073955	0.175805	0.00889629	0.0412312	0.464048
P04155	0.219289	0.0522832	0.102141	0.026899	0.0385773	0.0436943	0.0157025	0.0364294	0.0566594	0.691015
P04156	0.075953	0.0467556	0.185093	0.124857	0.161161	0.0433351	0.0469297	0.0248896	0.0318027	0.0473473
P04179	0.621759	0.300188	0.318457	0.116986	0.206496	0.132867	0.317675	0.295757	0.460495	0.312676
P04180	0.098869	0.0910482	0.092932	0.0325157	0.105894	0.0600158	0.0594324	0.0247864	0.062964	0.0915439
P04181	NaN	NaN	NaN	NaN	NaN	NaN	NaN	0.144915	NaN	NaN
P04196	0.0201435	0.112969	0.151362	0.0882464	0.0691234	0.0542915	0.0563692	0.160078	0.0537617	0.148464
P04211	0.113225	0.0996667	0.360467	0.120488	0.0665727	0.0554259	0.0530506	0.0333151	0.115941	0.075891
P04216	0.485679	0.0170858	0.0458828	0.154266	0.297564	0.314817	0.062868	0.0520625	0.0679875	0.156124
P04217	0.110061	0.0649764	0.124564	0.0419465	0.0762677	0.0814452	0.0868359	0.0115996	0.0185134	0.060943
P04233	0.0650344	0.124213	0.0788045	0.137097	0.128989	0.0527285	0.217308	0.112318	0.116024	0.132267
P04259	0.0551507	0.110559	0.0666417	0.00856481	0.0869913	0.0279022	0.0939354	0.094786	0.0342091	0.0523203
P04264	0.0241649	0.0422298	0.047946	0.0108004	0.0329406	0.0405025	0.100526	0.0319079	0.0167657	0.0180929
P04275	0.160286	0.0215695	0.041285	0.0878044	0.159215	0.0532706	0.0779726	0.039298	0.0467473	0.173599
P04278	0.111617	0.810569	0.126215	0.0450237	0.112377	0.209038	0.306306	0.271545	0.0836048	0.573679
P04279	0.0357392	0.0737096	0.0105804	0.0229304	0.0258982	0.0112297	0.0270173	0.0571555	0.0131465	0.0576586
P04406	0.0512605	0.0368884	0.105716	0.118846	0.0308212	0.0437648	0.0663614	0.041766	0.0597515	0.0120749
P04424	0.0262523	0.0589736	0.00956148	0.0271837	0.146354	0.0291901	0.171215	0.0269441	0.12718	0.0478293
P04439	0.169853	0.0864001	0.112607	0.12897	0.187225	0.180547	0.338946	0.185479	0.0821929	0.0827033
P04626	0.181429	0.566819	0	0.127517	0.0989492	0.389305	0.438517	0.162211	0	0.113601
P04632	0.24923	0.23305	0.0998295	0.239111	0.0173045	0.0617284	0.201897	0.00939153	0.0475738	0.250519
P04733	0.0579489	0.0461765	0.0340536	0.17399	0.0516375	0.209176	0.207527	0.0165725	0.2296	0.109498
P04746	0.101732	0.183067	0.274594	0.261915	0.119213	0.271016	0.0290694	0.117001	0.0135918	0.0417792
P04792	0.0725062	0.00640013	0.112211	0.00547008	0.0717527	0.0554822	0.109952	0.0171049	0.0365863	0.0656308
P04839	NaN	NaN	NaN	NaN	NaN	NaN	NaN	NaN	NaN	NaN
P04843	0.235993	0.0845705	0.116792	0.322565	0.169149	0.134431	0.281381	0.0834581	0.208829	0.191208
P04844	0	0.372739	0.64095	0.298526	0.204459	0.264185	0	0.125024	0.209111	0.157953
P04899	0.0160243	0.0498743	0.0221157	0.078165	0.0601334	0.0346595	0.0596135	0.00960258	0.0664395	0.0780289
P04908;P0C0S8;P16104;P20671;Q7L7L0;Q93077;Q96KK5;Q99878;Q9BTM1	0.385366	0.120244	0.359597	0.194488	0.220445	0.320376	0.192498	0.095343	0.313093	0.038259
P05019	0.635139	0.086874	0.190608	0.151711	0.170025	0.486383	0.443806	1.39248	0.551095	0.388687
P05023	0.0323189	0.0529277	0.0276763	0.0605519	0.0326992	0.024141	0.0428942	0.0245416	0.0100909	0.0303796
P05026	0.0671219	0.0749912	0.164452	0.0215236	0.100617	0.0726439	0.0361062	0.0489315	0.0727759	0.0134429
P05060	0.0555679	0.0991433	0.0690024	0.0603141	0.199455	0.215236	0.151745	0.0338676	0.0709428	0.198032
P05062	0.0300948	0.0531195	0.0399443	0.0329169	0.0333054	0.0100017	0.0377666	0.0226046	0.029558	0.0766199
P05067	0.0394502	0.0657367	0.0357867	0.123557	0.0495697	0.0414893	0.0978699	0.0351838	0.030086	0.135851
P05089	0.229954	0.379197	0.0625312	0.0881466	0.0872429	0.0276303	0.257811	0.00634519	0.0644346	0.0983818
P05090	0.0209913	0.0432254	0.00586109	0.0658883	0.0497853	0.0302755	0.0486191	0.0593128	0.0569002	0.00861062
P05091	0.111315	0.0297803	0.0499115	0.0591704	0.0735638	0.0764706	0.169813	0.0440762	0.0268533	0.0928837
P05106	0.24821	0.244654	0.06502	0.0434285	0.280481	0.296317	0.370177	0.0805217	0.0408902	0.267079
P05107	0.571461	0.230406	0.119269	0.11089	0.0774802	0.116829	0.0166952	0.0626316	0.246513	0.19951
P05109	0.0922355	0.0624308	0.0754075	0.118712	0.0183829	0.0501157	0.04867	0.248583	0.0547613	0.0473681
P05120	0.0497937	0.178754	0.0315184	0.0821579	0.0465321	0.49249	0.0668185	0.0158011	0.443936	0.133368
P05141	0.598976	0.161176	0.249985	0.167079	0.00392418	0.301522	0.224222	0.10925	0.0672009	0.151774
P05154	0.0340479	0.0252299	0.00675789	0.00258109	0.0486495	0.0165312	0.00290733	0.054196	0.0226262	0.0322935
P05155	0.0283241	0.0358238	0.0629998	0.0206836	0.0721977	0.0135517	0.0287883	0.0366209	0.0653858	0.0149786
P05156	0.0455096	0.0872515	0.0421539	0.0326742	0.0462891	0.0343432	0.0440791	0.0298038	0.018903	0.0315986
P05160	0.393624	0.0727163	0.134843	0.122574	0.0461532	0.122746	0.536873	0.00509179	0.121915	0.0888525
P05161	NaN	NaN	NaN	0	NaN	NaN	NaN	0.106601	0	NaN
P05164	0.190758	0.0589924	0.0428442	0.0950918	0.00525132	0.0937858	0.156564	0.0452016	0.0723123	0.048565
P05165	0.34539	0.0798656	0.308819	0.0265858	0.146988	0.0906221	1.13412	0.0156646	0.144016	0.620584
P05166	0.228869	0.118334	0.0634857	0.145641	0.218868	0.147583	0.382435	0.0683245	0.0306503	0.200133
P05186	0.116055	0.129307	0.242662	0.059349	0.113801	0.238057	0.0325326	0.0805651	0.0469243	0.642889
P05198	0.188086	0.0780913	0.143969	0.105649	0.161188	0.00412643	0.0478696	0.0666397	0.0730655	0.123566
P05204;Q15651	0	0.747434	NaN	0.175586	0.307785	0	0	0.0122169	0.241288	0.875845
P05305	0.0790532	0	NaN	NaN	NaN	NaN	0	NaN	NaN	0
P05362	0.0160372	0.0650508	0.0391111	0.0873818	0.104684	0.00958932	0.141016	0.094259	0.089667	0.128175
P05387	0.0996541	0.257298	0.0216204	0.1292	0.155183	0.122279	0.0760743	0.164165	0.0697108	0.103209
P05388	0.116628	0.0675496	0.0577514	0.191401	0.224851	0.075933	0.216864	0.0858838	0.0492495	0.125909
P05413	0.089786	0.0365225	0.0679747	0.0226782	0.0888239	0.0692285	0.16117	0.142936	0.02423	0.0702004
P05451	0.099081	0.034563	0.0552758	0.0621047	0.132614	0.0185848	0.0691899	0.0130042	0.147709	0.0897161
P05452	0.0199967	0.101816	0.0200219	0.107676	0.0696698	0.0466756	0.0115621	0.0267788	0.00631094	0.0238813
P05455	0.547156	0	0.742636	0.980322	0.758747	0.180342	0.778841	0.981623	0.401222	0.19795
P05543	0.0429876	0.0309195	0.0795031	0.0388232	0.0609312	0.0468387	0.145514	0.071954	0.0415714	0.080541
P05546	0.069849	0.0876378	0.107864	0.0711433	0.0811109	0.0395756	0.0989456	0.0410715	0.0277426	0.083795
P05556	0.0179222	0.0554591	0.0641622	0.030437	0.0204364	0.0417203	0.0844272	0.0504383	0.043036	0.0741456
P05783	0.0338143	0.00845517	0.071516	0.0552342	0.00822931	0.0328675	0.028576	0.0654024	0.0547889	0.0918627
P05787	0.0230158	0.0157571	0.0274069	0.0226075	0.0333845	0.0331139	0.0319693	0.0391507	0.0297199	0.0265497
P05937	0.0658354	0.132559	0.0500305	0.0229781	0.0676007	0.0649793	0.0576431	0.0637788	0.0734431	0.0809379
P05976	0.0149795	NaN	0.570817	0.229003	NaN	0.302344	0.108641	0.0946748	0.200276	0.269567
P05981	0.0673299	0.030649	0.074975	0.0747891	0.0843973	0.0534089	0.190718	0.0412803	0.0618765	0.0728426
P05997	0.0860185	0.0802815	0.493676	0.342779	0.263064	0.116787	0.327555	0.787744	0.564277	0.345144
P06132	NaN	0	0.893265	NaN	0	0.920893	NaN	0.0537749	0.189266	0.491965
P06213	0.136096	0.0884744	0.108277	0.0907205	0.117466	0.0317932	0.0440306	0.089167	0.133256	0.0644682
P06280	0.13775	0.0931841	0.015131	0.1032	0.032581	0.0568373	0.203875	0.0179086	0.115109	0.0642205
P06310	0.850979	0.340018	0.5938	0.128413	0.353096	0.0564546	0.277317	0.0198915	NaN	0.240183
P06312	0.345802	0.0722611	0.254425	0.155079	0.202099	0.0423929	0.0925677	0.030763	0.0283315	0.375171
P06396	0.023337	0.0469931	0.0223986	0.0377505	0.0161754	0.0278261	0.0421612	0.0315746	0.0469029	0.0253009
P06576	0.0402194	0.0800672	0.0861513	0.00334876	0.04338	0.0622772	0.10585	0.0646679	0.0511247	0.0574994
P06681	0.177316	0.144203	0.14381	0.0467658	0.127329	0.0563247	0.0855001	0.0227181	0.0269753	0.258634
P06702	0.00767697	0.0790464	0.0749681	0.246788	0.0488347	0.0779408	0.110197	0.0341388	0.0410043	0.0482929
P06703	0.0423067	0.0952097	0.172584	0.0492621	0.0331757	0.0104453	0.0426386	0.0482118	0.0252613	0.0451187
P06727	0.0239426	0.0193247	0.0289657	0.0130857	0.00750832	0.0475875	0.0588055	0.013001	0.0189862	0.0172155
P06730	NaN	0	1.10343	0.0267023	0.183318	0.17422	0	0.0127583	0.104944	0.422506
P06731	0.0623276	0.113304	0.131574	0.097671	0.10284	0.0909117	0.10922	0.0824124	0.0199092	0.0912211
P06732	0.529965	0.519825	0.276325	0.152357	0.886642	0.291438	0	0.235325	0.184847	0.337409
P06733	0.0151405	0.0163675	0.0369444	0.0434517	0.0581438	0.0287965	0.0499186	0.0257253	0.071912	0.0299542
P06734	0.0191883	0.116017	0.0291875	0.0894865	0.0107768	0.126842	0.0285691	0.0154271	0.047656	0.0712574
P06737	0.727869	0.105109	0.153152	0.23698	0.327121	0.129407	0.435771	0.101526	0.0304107	0.273075
P06744	0.0898568	0.0545269	0.145358	0.014771	0.0632165	0.018583	0.00994948	0.0835413	0.0564862	0.045777
P06748	0.0885905	0.168013	0.435996	0.064555	0.0853874	0.0878154	0.220432	0.491338	0.0247211	0.277686
P06753	0.0694558	0.0506305	0.45047	0.0602633	0.146116	0.0704498	0.061609	0.333831	0.147778	0.0468589
P06756	0.247233	0.149644	0.102652	0.0516634	0.101989	0.14288	0.24217	0.0335362	0.0540339	0.116638
P06858	0.0816127	0.115239	0.0632443	0.0246728	0.0804394	0.0849693	0.0808974	0.0170028	0.0469624	0.0538966
P06865	0.141306	0.102017	0.0677747	0.0106983	0.103519	0.03726	0.0336756	0.0821831	0.00690779	0.0671649
P06870	0.0535156	0.0384231	0.133786	0.0793903	0.0404384	0.0784698	0.022739	0.0555986	0.012098	0.0298753
P06899;P23527;P33778;Q16778	0.109744	0.151591	0.0629527	0.199982	0.272193	0.192567	NaN	NaN	NaN	1.27206
P07099	0.195545	0.278452	0.259516	0.075716	0.0327939	0.074814	0.193557	0.076858	0.436556	0.46947
P07108	0.0758301	0.0466461	0.0660802	0.11102	0.0816422	0.00711308	0.195901	0.050759	0.0685058	0.077095
P07148	0.0764858	0.147969	0.171137	0.117382	0.0349217	0.0568929	0.0716709	0.0887058	0.0532184	0.186678
P07195	0.00721981	0.0659751	0.0769053	0.0456087	0.0449707	0.027627	0.0170948	0.0362662	0.0347345	0.0693773
P07203	0.439277	0.0644266	0.203138	0.27246	0.286064	0.0925766	0.856982	0.0870996	0	0.403933
P07204	0.0706675	0.0724401	0.141568	0.154202	0.0845026	0.0919535	0.111586	0.0822053	0.150345	0.322944
P07225	0.136711	0.112998	0.0666026	0.152311	0.087386	0.201914	0.169876	0.0065284	0.200089	0.162322
P07237	0.0321353	0.0678878	0.0705857	0.0186626	0.0824434	0.0398474	0.0190224	0.0119432	0.0351867	0.088814
P07288	0.018786	0.132057	0.117538	0.0382027	0.0776974	0.0421734	0.0279383	0.119734	0.05362	0.0535424
P07305	0.00999911	0.12477	0.131572	0.0755096	0.144478	0.0405866	0.734196	0.0995569	0.0686113	0.149224
P07306	0.11403	0.591758	0.416521	0.137802	0.506013	0.113339	0.0428836	0.0654407	0.0762233	NaN
P07307	0.559533	0.117985	0.126123	0.247521	0.140699	0.236493	0.908197	0.0248312	0	0.414793
P07311	NaN	0.399496	0.0436662	0.89231	0	NaN	NaN	0.119894	0.0177673	0.0736338
P07320	0.530554	0.0309918	0	0.284432	0.747513	0.356402	0.0127067	0.0388041	0.147165	0.819952
P07339	0.0536267	0.14977	0.119284	0.0696349	0.0382233	0.0306847	0.0746009	0.0360025	0.0292213	0.0689228
P07355	0.0509845	0.0786946	0.0140494	0.0203504	0.0432946	0.0617972	0.0303746	0.0892287	0.0497165	0.0649926
P07357	0.0546102	0.0874507	0.118775	0.0377942	0.022822	0.0690306	0.106861	0.0254693	0.0252823	0.256568
P07358	0.142347	0.0884029	0.133202	0.0523673	0.0233837	0.0738373	0.197846	0.251769	0.102277	0.227671
P07359	0.139074	0.731429	0.18554	0.0921209	0.188086	0.301477	0	0.15404	0.434647	0.0613788
P07360	0.317203	0.689087	0.0968437	0.0964218	0.484266	0.104407	0.349451	0.0545488	0.0841875	0.0480795
P07384	0.0437687	0.231626	0.0250235	0.050116	0.0264019	0.0737337	0.123331	0.0202184	0.0389483	0.0983789
P07437	0.275034	0.0555961	0.474388	0.261601	0.283614	0.654705	0.202565	0.0975593	0.0273734	0.0643042
P07451	0	0	0.120452	0.208288	0.24005	0.203791	0	0.147669	0.271872	0.229298
P07476	0.00431582	0.0840001	0.0451152	0.029255	0.00732593	0.0479779	0.0595632	0.0989391	0.0299107	0.0808032
P07477	1.19254	0.0846895	0.9437	1.37888	NaN	0.125995	0.0685602	0.23101	0	0.489726
P07478	NaN	NaN	0.152749	0.122437	NaN	NaN	0.385319	0.0412228	0.224207	0.231179
P07585	0.0401748	0.198855	0.20694	0.0232627	0.262813	0.243346	0.182065	0.0620268	0.105482	0.0986387
P07602	0.0173097	0.0320912	0.0553332	0.0367042	0.03935	0.0190103	0.0544055	0.0445422	0.0380774	0.0181762
P07686	0.18743	0.092594	0.0825491	0.0563479	0.0773238	0.0474274	0.0255186	0.0402737	0.0601219	0.0853544
P07711	0.0921062	0.173303	0.0994636	0.0987729	0.135029	0.094477	0.120562	0.0461301	0.0594098	0.0962576
P07737	0.0805402	0.0303932	0.105361	0.0449118	0.0154091	0.0565301	0.134937	0.0406213	0.0222431	0.122855
P07738	0.112126	0.217241	0.0903297	0.120294	0.568112	0.158799	0.45701	0.0133253	0.225478	0.313061
P07741	0.459774	0.278455	0.234002	0.194071	0.131815	0.13926	0.403154	0.328391	0.130444	0.262484
P07814	0.122411	0.155936	0.371109	0.112782	0.143331	0.0852377	0.287372	0.0469937	0.0268641	0.0728562
P07858	0.00243401	0.0502115	0.0254315	0.0193091	0.0372946	0.0305066	0.0390558	0.0321007	0.00857874	0.0984921
P07900	0.0684255	0.0223185	0.184259	0.0531183	0.0370932	0.0194387	0.0894926	0.00788048	0.0379345	0.0852656
P07902	0.306471	0.0284213	0.171797	0.257017	0.129452	0.984543	0.519499	0.0359724	0.781659	0.605973
P07910	0.108967	0.12576	0.0535399	0.11031	0.113496	0.0259265	0.309774	0.171364	0.249144	0.101621
P07911	0.0334417	0.0380559	0.0212363	0.0509092	0.0377719	0.0731595	0.0691994	0.0507773	0.0934993	0.10902
P07919	0.714649	0.0902865	0.373203	0.13203	0.109648	0.163854	0	NaN	0.0664266	0
P07942	0.109019	0.0496117	0.0381323	0.0908772	0.131391	0.0719434	0.108166	0.167513	0.13076	0.0563011
P07947	0.0433109	0.247276	0.102779	0.328617	0.115737	0.12253	0.278782	0.0639956	0.1632	0.103071
P07948	0.324516	0.499761	0.0937461	0.240097	0.330019	0.446984	0.363174	0.0373269	0.141737	0.116651
P07954	0.110932	0.0180104	0.081191	0.118066	0.0853344	0.105014	0.37783	0.0400349	0.0255166	0.0415123
P07988	0	0.0116638	0.481099	0.47341	0.43594	0.0799097	0.329055	0.122142	0.325987	0.133517
P07996	0.0291849	0.020457	0.087107	0.0263385	0.0308929	0.008885	0.0450218	0.0601217	0.017645	0.0556871
P07998	0.0776873	0.129989	0.1135	0.0223375	0.0318033	0.015514	0.0215638	0.120772	0.104073	0.152186
P08034	NaN	0.656556	0	0.808259	NaN	0.606062	NaN	0	NaN	0
P08069	NaN	NaN	NaN	NaN	NaN	NaN	NaN	0.178717	NaN	0
P08118	0.117821	0.679313	0.500056	0.318321	0.421261	0.245957	0.361387	0.0741094	0.0289076	0.569434
P08123	0.0833659	0.0271475	0.114153	0.0861129	0.113869	0.0525765	0.0894884	0.0835595	0.0316032	0.0600302
P08133	0.119919	0.0607209	0.04469	0.0525088	0.0110549	0.0513611	0.0785282	0.0544369	0.0580087	0.0492308
P08134	0.367031	0.319441	NaN	0.156936	0.109034	0.270498	0.31248	0.217733	0.358764	NaN
P08138	0.0413108	0.0132393	0.0233813	0.0107947	0.0841757	0.0279571	0.0595913	0.0137738	0.0532373	0.104231
P08174	0.0466648	0.0483472	0.0788501	0.0375011	0.0898691	0.0252716	0.124093	0.0432098	0.0491717	0.0548023
P08183	0.00683097	0.0133119	0.0321299	0.0426568	0.012292	0.015047	0.0373995	0.0522934	0.0598564	0.050848
P08185	0.0833586	0.283059	0.114774	0.0350185	0.036719	0.135864	0.166654	0.0387537	0.0774958	0.239574
P08195	0.0436136	0.13087	0.0687657	0.0956829	0.045966	0.102121	0.0320132	0.0591071	0.0700411	0.0399878
P08236	0.0518271	0.0614539	0.0939854	0.0896433	0.107843	0.085544	0.0887961	0.251185	0.0666018	0.0750709
P08237	0.276803	0.211402	0.110382	0.116748	0.114215	0.265701	0.418577	0.0709014	0.0990614	0.154176
P08238	0.0304648	0.0320046	0.070577	0.0429246	0.0457486	0.0695673	0.0330288	0.0784686	0.0177672	0.0238821
P08246	0.0687944	0.0563784	0.19926	0.157912	0.194531	0.0796077	0.124841	0.0970717	0.0824192	0.322729
P08253	0.0638966	0.320171	0.0444491	0.191304	0.208862	0.0721654	0.12737	0.130583	0.109573	0.026014
P08254	0.714339	NaN	0.289724	0	0	0.116827	NaN	0	NaN	0
P08263	0.0438503	0.032468	0.0909839	0.0648111	0.0755884	0.00281017	0.0831394	0.0707655	0.0257413	0.0892393
P08294	0.0274761	0.0847117	0.100304	0.045461	0.0912795	0.157255	0.0106184	0.103828	0.0907095	0.0526984
P08311	0.334898	0.0441454	0.220374	0.212641	0.147597	0.135304	0.0746678	0.0478884	0.0242	0.0149493
P08397	NaN	NaN	NaN	NaN	NaN	NaN	NaN	0.227579	0.140482	NaN
P08473	0.0344239	0.0493676	0.033235	0.0155882	0.0567635	0.0184787	0.0480214	0.057572	0.0294167	0.0487239
P08476	0.586408	0	0	0.199718	0.0746343	0.0446535	0.236691	0.0355957	0.0536653	0.0641456
P08493	0.545415	0.308685	0.214884	0.0580854	0.0322098	0.165736	0.0380027	0.0365519	0.0361939	0.116033
P08519	0.0712264	0.131769	0.0544919	0.0362352	0.057233	0.229058	0.037677	0.147657	0.087343	0.107383
P08559	0.403225	0.157484	0.397941	0.0991181	0.686776	0.164177	0.0540368	0.108893	0.311246	0.255547
P08571	0.0319478	0.0385461	0.118216	0.0967881	0.201325	0.0231163	0.0185921	0.115269	0.0604543	0.101317
P08572	0.0638437	0.0310439	0.0988944	0.0352014	0.105259	0.0299869	0.0559777	0.0636235	0.0763218	0.0708968
P08574	0.0685645	0.289454	0.0288729	0.604855	0.032522	0.491613	0.489532	0.307951	0.358922	0.372319
P08575	0.0638071	0.184433	0.106955	0.0891529	0.0988402	0.196146	0.130211	0.00813547	0.107239	0.0848388
P08581	0.250536	0.124866	0.475686	0.171322	0.118244	0.283812	0.329676	0.0346966	0.256504	0.148616
P08582	0.0357903	0.0458511	0.0808905	0.0385076	0.0188951	0.0342616	0.0504105	0.0794477	0.0436288	0.0209873
P08590	0.942681	0.286783	0	0.253667	0.227519	0.198324	0.401754	0.137218	0.0125387	0
P08603	0.0334018	0.0091355	0.0228141	0.0222193	0.0116275	0.0196793	0.0387094	0.0163443	0.0546831	0.0307384
P08621	NaN	NaN	0.096664	0	NaN	0	NaN	0.0665835	NaN	0.477842
P08637	0.0778247	0.0992655	0.0574519	0.0397196	0.0475722	0.0458299	0.134658	0.0233585	0.109639	0.60553
P08670	0.206147	0.125411	0.0434313	0.11705	0.0479691	0.065625	0.140858	0.104013	0.036768	0.0130812
P08697	0.0458104	0.0279949	0.0220996	0.0688194	0.0881174	0.0588305	0.0180156	0.0167038	0.0375733	0.0602357
P08708	0.109498	0.162476	0.0971977	0.164744	0.236886	0.0954836	0.151304	0.0318341	0.0548959	0.163252
P08709	NaN	0.574865	NaN	0.106138	0.218704	0.202416	0.14321	0.0681605	0.108642	0
P08727	0.0588249	0.0490757	0.0560126	0.0493223	0.0565469	0.0623474	0.043822	0.134105	0.0322444	0.10106
P08729	0.0657564	0.069224	0.0659723	0.0214308	0.069317	0.0148139	0.0757901	0.0832902	0.019618	0.0772063
P08754	0.199798	0.459751	0.613469	0.0156494	0.0627467	0.574244	0.131637	0.231833	0.00421705	0.500889
P08758	0.0649277	0.0716036	0.0923277	0.11122	0.01077	0.0774533	0.0742782	0.0215888	0.0827309	0.0489422
P08779	0.0478794	0.0317493	0.138223	0.0342027	0.0575292	0.111066	0.0459891	0.0989432	0.0266215	0.0889705
P08833	0.138669	0.15084	0.108972	0.0468666	0.138306	0.305126	0.553947	0.0155819	0.0618891	0.305694
P08865	0.115373	0.06104	0.0512398	0.145533	0.352198	0.051624	0.18979	0.0649587	0.106235	0.0473243
P08887	0.645736	0.407861	0.0837168	0.0785828	0.411811	0.241597	0.146067	0.234345	0.0930266	0
P08962	0.151807	0.133474	0.0808138	0.0209745	0.0834724	0.0226108	0.161085	0.0589083	0.0287565	0.272797
P08F94	NaN	0.279786	0.136959	NaN	NaN	NaN	NaN	0.0490017	0.279345	0.544815
P09104	0.155792	0.379824	0.151953	0.145613	0.140098	0.310407	0.0797138	0.411653	0.41797	0.0585467
P09110	0.280312	0.257287	0.0773727	0.147444	0.339672	0.113278	0.235787	0.331041	0.164855	0.0285011
P09131	0.0467312	0.29354	0.266914	0.44326	0.0551185	0.0728356	0.183419	0.078293	0.0213775	0.0998521
P09210	0.151335	0.106967	0.0438753	0.0564155	0.121365	0.00505281	0.0275689	0.045586	0.0716063	0.0209648
P09211	0.187803	0.127736	0.0534111	0.0398574	0.0725778	0.296165	0.0655355	0.0738064	0.0143883	0.0469689
P09228	0.220876	NaN	NaN	NaN	NaN	NaN	0.546627	0.354055	0.0381518	NaN
P09237	0.183923	0.116034	0.0605791	0.0698328	0.0919321	0.180037	0.0782358	0.0702315	0.120735	0.119321
P09326	0.0896031	0.134519	0	0.161926	0.571326	0.130833	0.0621653	0.0861814	0.101525	0.800075
P09327	0.081237	0.0342403	0.0778842	0.0571377	0.0738236	0.0303685	0.0302306	0.01385	0.0232919	0.0676055
P09382	0.165546	0.200214	0.193039	0.25569	0.125251	0.208237	0.321773	0.590091	0.117611	0.393238
P09417	0.0784312	0.185084	0.0528259	0.125737	0.137905	0.12482	0.102711	0.071017	0.168732	0.109206
P09429	0.124338	0.411499	0.375576	0.0401995	0.089499	0.0929533	0.0356099	0.0322684	0.132811	0.0376191
P09467	0.021588	0.00211368	0.0712557	0.0632922	0.068455	0.0342344	0.0754443	0.0131879	0.0242347	0.0957761
P09486	0.226081	0.175887	0.125812	0.0651271	0.493676	0.150623	0.498718	0.109585	0.320133	0.440409
P09493	0.462205	0.0533161	0.269766	0.0745683	0.998163	0.0310391	0	0.678449	0.0358416	0.840174
P09496	0.615521	0.478712	0.215978	0.153197	0.0319807	0.0754974	0.15619	0.0739896	0.164113	0.256115
P09497	1.1136	0.180999	1.2215	0.0796374	NaN	0.130067	0	0.191916	0.413609	0.0546177
P09525	0.0977371	0.0830455	0.0677446	0.0461203	0.0730468	0.0805341	0.109034	0.105481	0.0394149	0.0831908
P09529	0	0	0.130049	0.208507	0	0.0221231	0.272272	0.1245	0.120746	0.100297
P09543	0.0961522	0.0223502	0.057013	0.0664226	0.0710973	0.0225585	0.0404619	0.0406071	0.0202525	0.0633213
P09564	0.193897	0.293615	0.129543	0.186624	0.131698	0.181833	0.0290307	0.0749165	0.255424	0.205193
P09601	0.762729	0.311021	0.21287	0.351281	0.134539	0.0398898	0.718484	0.0422389	0.196988	0.237375
P09603	0.0932719	0.0629	0.0455523	0.062623	0.0651853	0.0049722	0.0464812	0.0438807	0.029413	0.0590227
P09619	0.0595276	0.0995138	0.156911	0.100084	0.0787362	0.0737522	0.0376929	0.00933267	0.0637435	0.191931
P09622	0.255816	0.206231	0.0628756	0.163208	0.143827	0.0774021	0.314624	0.0262382	0.126858	0.395408
P09651	0.160072	0.131887	0.140294	0.104567	0.170878	0.100685	0.191784	0.0600585	0.0661949	0.0772278
P09661	0.423286	0.688843	0	0.730274	0	0.374485	0	0	NaN	0.491927
P09668	0.108926	0.0397358	0.107373	0.0253008	0.0336492	0.0993814	0.0115466	0.00618109	0.115137	0.0249475
P09669	0.184143	0.361841	0.0902647	0.128455	0.0832431	0.203576	0.102369	0.0687042	0.222393	0.353519
P09681	0.568298	0.148631	0.493907	0.071187	0.0928861	0.0739952	0.543297	NaN	NaN	0.0564229
P09758	0.0829395	0.11684	0.163883	0.0844569	0.0922014	0.0328213	0.258106	0.0271105	0.115082	0.150165
P09871	0.137415	0.0570658	0.0655628	0.0605219	0.0811532	0.0647393	0.0969613	0.0169213	0.0304112	0.174992
P09923	0.101432	0.214253	0.226182	0.0470716	0.197529	0.228616	0.283417	0.049686	0.00715997	0.156183
P09936	0.119391	0.115878	0.129531	0.0435071	0.0288972	0.0497939	0.0649997	0.0934467	0.0230941	0.0630724
P09958	0.149233	0.168188	0.0550242	0.0785647	0.120778	0.0895292	0.114661	0.0484903	0.0285619	0.115138
P09960	0.0915723	0.102543	0.0342568	0.0645706	0.101993	0.0869312	0.116519	0.0951456	0.0552817	0.0897208
P09972	0.186948	0.273782	0.0762213	0.16621	0.109879	0.110611	0.132868	0.290284	0.132219	0.0576552
P0C0L4	0.824679	0.283984	0.0547366	0.0595771	0.048345	0.0972777	0.0143014	0.0170382	0.0571139	NaN
P0C0L5	0.00593588	0.064766	0.0235091	0.027288	0.0627158	0.0319018	0.0245128	0.0495596	0.0250363	0.0284791
P0C0S5;Q71UI9	NaN	NaN	NaN	0.386372	NaN	0	NaN	NaN	NaN	NaN
P0C7P4;P47985	0.251828	0.232637	0.153065	0.182676	0.246657	0.190164	0.410047	0.0110068	0.0836479	0.0915387
P0C7U0	0.279932	0.0836647	0.105832	0.151213	0.264216	0.0320489	0.36703	0.056914	0.267824	0.637719
P0C8F1	0	NaN	0.546889	0.464825	0.286823	0.0800816	NaN	0.0286016	0.0691815	0.303014
P0CG22	0	NaN	0.0587056	0	0.473571	0.496555	0	0.297112	0.188723	0.142022
P0DJD8	0.214544	0.125222	0.0171517	0.125369	0.0538771	0.089867	0.0438604	0.0548429	0.357541	0.0103759
P0DJI8	0.593011	0.160052	0.156955	0.102882	0.143357	0.152309	0.334273	NaN	0.437734	0.193072
P0DJI9	0.208392	0.0765628	0.13523	0.0639132	0.0269406	0.0374051	0.271686	1.08987	0.135257	0.143678
P0DKB5	0	NaN	0.393434	NaN	0	NaN	0	NaN	0	NaN
P0DME0;Q01105	0.305569	0.126342	0.288888	0.226004	0.141899	0.623269	0	0.255214	0.119404	0.316622
P0DMQ5	0.355507	0.0904117	0.0876267	0.0242827	0.0808407	0.0660733	0.0396556	0.0228416	0.0956984	0.140141
P0DMV8;P0DMV9	0.0267201	0.0426981	0.0685776	0.0617622	0.0185808	0.0479893	0.0236964	0.0560695	0.034515	0.0354895
P0DOX2	0.0800599	0.0938074	0.0763885	0.0299226	0.0381055	0.0672633	0.0284635	0.0322266	0.0573522	0.0406193
P0DOX3	0.287367	0.224358	0.0181125	0.267572	0.197948	0.133917	1.00412	0.184717	0.109243	0.153643
P0DOX5	0.058425	0.0152888	0.0690304	0.0560217	0.0570741	0.0614793	0.0442664	0.123411	0.0366327	0.0271362
P0DOX6	0.136252	0.0358743	0.1464	0.0492452	0.0701161	0.0644003	0.0884684	0.0655281	0.094563	0.0336438
P0DOX7	0.0378126	0.0709966	0.0456926	0.0978581	0.100066	0.0112539	0.0635386	0.170226	0.0290404	0.0734847
P0DOX8	0.122069	0.0560043	0.153084	0.047896	0.0792219	0.0205647	0.0203142	0.30118	0.12105	0.157425
P0DOY2;P0DOY3	0.0773216	0.0575418	0.363706	0.0467016	0.0823188	0.0126558	0.0599033	0.0370833	1.18718	0.165156
P0DP23;P0DP24;P0DP25	0.0643819	0.0391561	0.0883798	0.0315742	0.133795	0.144687	0.156249	0.0517199	0.166172	0.176025
P0DP57	0.113721	0.066708	0.266936	0.0514835	0.0970686	0.157011	0.15671	0.51245	0.161593	0.0881027
P0DP58	0.0184344	0.315743	0.388621	0	0.0220339	0.178066	0	0.283925	0	0.21431
P0DTE7;P0DTE8;P0DUB6	0.131355	0.0242107	0.107162	0.0998098	0.0952635	0.0579259	0.0920029	0.045256	0.0360744	0.168244
P0DTU4	0.659694	0.392255	0.549907	0.639619	0.0801648	0.123364	0.347758	0.0902201	NaN	0.116059
P10082	0.532037	NaN	NaN	0.331716	0.100407	NaN	0.0379547	NaN	0	0.682288
P10109	0.121241	0.0236304	0.108789	0.032018	0.0977822	0.0451693	0.0788764	0.0631128	0.127138	0.384765
P10124	0.158519	0.0483409	0.126353	0.0663886	0.231604	0.139818	0.414791	0.0873928	0.0263998	0.125883
P10153	0.094085	0.0609102	0.1117	0.14735	0.0944069	0.140845	0.0539461	0.0584977	0.13806	0.0213411
P10155	0.0497909	NaN	0.235913	0.819253	NaN	NaN	0	0.036304	0.3564	0.28273
P10253	0.0375191	0.0389258	0.135296	0.0121406	0.0168797	0.0406705	0.0293499	0.0194247	0.0282134	0.0278131
P10301	0.199882	0.316825	0.0688439	0.0746172	0.365621	0.095646	0.135718	0.246897	0.031203	0.270259
P10321	0.0437944	0.0722321	0.150313	0.125462	0.182694	0.00920291	0.0889301	0.152661	0.0774351	0.0795367
P10398	0.459267	0	0.177358	0	0	0.1838	NaN	0.0212927	0.165025	0.163258
P10412	0	0.0452048	0.532379	0.536851	NaN	0.321698	0.207669	0.0708392	0.041766	0.0158687
P10451	0.0142719	0.0291342	0.0109038	0.0765542	0.0338534	0.0449028	0.0467867	0.0625316	0.0800782	0.23796
P10515	0.0432752	NaN	0.308414	0.534873	0.263363	0.144986	0.0289987	0.0421414	0.210361	0.42115
P10586	0.102241	0.0683068	0.0612713	0.0465481	0.080492	0.275508	0.299639	0.00252347	0.101448	0.313218
P10599	0.0285401	0.0819187	0.146876	0.049386	0.0233147	0.0638295	0.0616842	0.0334707	0.0831357	0.0482004
P10606	0.0149046	0.1468	0.00975672	0.00995126	0.0460762	0.0278206	0.0916286	0.0521975	0.0132842	0.0424638
P10619	0.0840643	0.0477484	0.0481576	0.0489294	0.0101095	0.0382179	0.0246468	0.0422756	0.0451139	0.090048
P10620	0.16067	0.0555552	0.130411	0.0457917	0.121045	0.0577533	0.171361	0.0491297	0.0566278	0.260846
P10636	0.0959782	0.125581	0.144356	0.148066	0.0823024	0.165938	0.146856	0.046129	0.112491	0.0933936
P10643	0.124616	0.12686	0.0594189	0.0812529	0.0712681	0.00435463	0.104975	0.0467663	0.0562476	0.0175815
P10644	0.159141	0.294083	0.0503541	0.554979	0.128806	0.207982	1.17613	0.078243	0.158039	0.301106
P10645	0.163404	0.190861	0.199555	0.0660884	0.0377255	0.0605643	0.0437343	0.0384769	0.0292755	0.317655
P10646	0.0462267	0.0853137	0.089813	0.139068	0.203682	0.0538192	0.18698	0.128231	0.18338	0.0653702
P10721	0.219808	0.160703	0.203672	0.193119	0.143844	0.0623998	0.0903756	0.208677	0.118656	0.183178
P10768	0.075749	0.145091	0.111172	0.215787	0.0315748	0.0561927	0.0573849	0.101321	0.0361382	0.383364
P10809	0.0348748	0.0671787	0.0499282	0.0306493	0.0276034	0.015828	0.062041	0.0292948	0.046114	0.0310785
P10909	0.0337298	0.0504213	0.0381666	0.0109039	0.0203435	0.043984	0.0801496	0.0550954	0.116744	0.0753442
P10912	0.291852	0.308686	0.759608	0.661822	0.449675	0.452884	0.648365	0.479351	NaN	0.763482
P10916	0.953895	NaN	NaN	0	0	0.12853	NaN	0.462084	NaN	0.875181
P11021	0.0733515	0.0367568	0.0179582	0.012307	0.0466359	0.0391026	0.0303111	0.00941815	0.03881	0.0528469
P11047	0.0368847	0.0335237	0.0498226	0.0375016	0.0838202	0.0173343	0.0628376	0.0245118	0.0212428	0.0293279
P11117	0.123822	0.0224849	0.101282	0.0264733	0.0591933	0.0787694	0.0736828	0.0299205	0.0540286	0.0331836
P11142	0.041551	0.0619729	0.074016	0.0768829	0.0250257	0.0342638	0.0546288	0.0201206	0.035019	0.021772
P11166	0.205996	0.0163238	0.0955735	0.00614187	0.278827	0.107955	0.417467	0.0377864	0.0702423	0.0449136
P11168	0.777578	0.0776549	0.0585979	0.294024	0.330945	0.248905	0.335421	0.0346229	0.310419	0.233707
P11171	NaN	0.544745	0.437973	0	0.352094	0.322554	0	0.180337	0.163117	0.501788
P11172	0.944366	0.481388	0.0608138	0.162605	0.181312	0.137764	0.424502	0.241533	0.35019	0.0178298
P11177	0.164833	0.317605	0.270688	0.0671212	0.648202	0.197204	0.182653	0.0337075	0.158601	0.126268
P11182	0.622039	0.107834	0.189504	0.183094	0.433982	0.114863	0.263144	0.730347	0.156562	0.474781
P11215	NaN	0.16297	0.0640164	0	NaN	NaN	NaN	0.0769799	0.198423	0.0948059
P11216	0.0468739	0.134407	0.0306383	0.0444227	0.0879975	0.104658	0.123464	0.0680084	0.0187505	0.0215638
P11217	0.293815	0.197499	0.138052	0.224676	0.103462	0.163978	0.264424	0.0249878	0.088417	0.189735
P11233	0.150703	0.115992	0.144879	0.117165	0.128877	0.155813	0.182807	0.0439757	0.156651	0.28227
P11234	0.144838	0.0285581	0.0318261	0.10054	0.0424341	0.0565176	0.0483555	0.0256203	0.0639576	0.150573
P11277	0.506104	0.472878	0.16334	0.182938	0.328543	0.462059	0.199166	0.112377	0.0269051	0.251954
P11279	0.193788	0.114318	0.586345	0.248955	0.138448	0.11169	0.316085	0.267577	0.0822719	0.371228
P11310	0.451713	0.18219	0.0819242	0.109602	0.125699	0.156209	0.155914	0.0904191	0.114985	0.0737048
P11362	0.305699	0.238091	0.373018	0.136084	0.136497	0.118045	0.127284	0.0756154	0.0865608	0.0267358
P11413	0.0974701	0.10434	0.210703	0.111753	0.35332	0.10508	0.290845	0.0695758	0.173266	0.0586791
P11498	0	0	0.126582	0.289068	0.476726	0.171432	0.427481	0.0992405	0.216796	0.316976
P11586	0.0613504	0.0334247	0.0396943	0.0174246	0.0309678	0.0604143	0.0194426	0.0637987	0.0114589	0.0406078
P11597	0.0944557	0.141644	0.215724	0.0649828	0.0385146	0.124037	0.117784	0.102292	0.0262526	0.130289
P11684	0.0779659	0.080632	0.0290404	0.0863125	0.224751	0.0923677	0.092262	0.0124134	0.0653965	0.0848867
P11717	0.062076	0.0142297	0.0105165	0.0404985	0.0429918	0.0357546	0.0203315	0.00614958	0.0567043	0.097079
P11766	0.134906	0.068705	0.0264346	0.00352089	0.0299783	0.0452638	0.0346627	0.038515	0.0503546	0.153614
P11940	0.0566141	0.171033	0.0252714	0.0537891	0.204341	0.0768874	0.241104	0.117643	0.0488821	0.0843075
P12004	0.156281	0	0.655711	0.103797	0.114036	0.0379539	0.553821	0.0815994	0.0343317	0.47908
P12081	0.429468	1.03855	0.111223	0.257373	0.0187025	0.126125	1.39021	0.0865143	0.012411	0.400055
P12107	0	0.137014	NaN	0	NaN	0.925044	1.10571	0.0527323	0.240958	NaN
P12109	0.0335567	0.0154545	0.01156	0.0167589	0.0278902	0.0386708	0.026227	0.079179	0.0455709	0.0779938
P12110	0.19572	0.122595	0.058494	0.269578	0.308665	0.089251	0.126036	0.0575445	0.133917	0.193904
P12111	0.0626749	0.0726933	0.0601221	0.0788468	0.0669325	0.0407519	0.0804967	0.0294128	0.0153722	0.09197
P12235	0.465397	0.854338	0.381943	0.062492	0.156478	0.172218	0.126268	0.0318237	0.102198	0.0223751
P12236	0.161569	0.119995	0.113904	0.106941	0.110415	0.0586561	0.0572769	0.063115	0.0188835	0.0641334
P12259	0.0546864	0.0227674	0.0962993	0.0310341	0.0543142	0.00577351	0.0603754	0.0159626	0.0296674	0.138278
P12268	0.256574	0.218741	0.167264	0.198787	0.182403	0.400722	0.225909	0.29541	0.16086	0.228648
P12273	0.11953	0.0606606	0.027513	0.214665	0.123177	0.133046	0.129922	0.0439548	0.125848	0.185237
P12277	0.0569811	0.133341	0.10487	0.119149	0.143454	0.044399	0.0873288	0.0226983	0.0594922	0.102053
P12318;P31995	0.514356	0.414396	0.29398	0.125102	0.0255227	0.0340734	0.0952281	0.0543519	0	0.353962
P12319	NaN	0.373254	0	0.0871983	0.306653	0.133903	NaN	NaN	NaN	0
P12429	0.163625	0.0613958	0.062952	0.0487116	0.0997713	0.0520724	0.147927	0.0553688	0.0478627	0.0684889
P12532	0.175484	0.648	0.435982	0.192016	0.18905	0.0340684	0.728083	0.0949313	0.159616	0.0580621
P12724	0	0.768015	0.429854	0.247305	0.100314	0.668097	0.307227	0.268123	0.154613	0.164695
P12814	0.0724851	0.0813902	0.0197504	0.0301598	0.0239022	0.00701284	0.0508158	0.066004	0.0259778	0.0103773
P12821	0.0970376	0.0434307	0.0704697	0.0620942	0.0396971	0.0360502	0.134161	0.0843911	0.0229944	0.0206553
P12830	0.0666132	0.0712248	0.0187737	0.0442956	0.018859	0.0698427	0.0299659	0.0339655	0.00953943	0.046673
P12872	0.128839	0.13946	0.0264668	0.124371	0.0580284	0.140044	0.0690543	0.0461415	0.172668	0.16604
P12883	0.370117	0.26826	0.267088	0.557981	0.191723	0.0640888	0.194638	0.0922094	0.11826	0.11965
P12931	0.156397	0.124983	0.130814	0.0542457	0.0138417	0.151985	0.177585	0.0411726	0.0170205	0.0971753
P12955	0.0982536	0.0344096	0.187796	0.0468977	0.0664425	0.21021	0.0936238	0.0467449	0.0587041	0.0172345
P12956	0.122484	0.0459408	0.162629	0.209748	0.371277	0.185992	0.591014	0.0164124	0.0308487	0.124674
P13010	0.570982	0.173296	0.158389	0.0789656	0.420667	0.344893	0.120801	0.0525954	0.193027	0.144666
P13073	0.111237	0.10605	0.0751365	0.0213468	0.0528482	0.0549675	0.102935	0.0480306	0.0635577	0.0986643
P13164;Q01628;Q01629	0.400327	0.24942	0.36204	0.137184	0.639584	0.021627	0.0935015	0.154795	0.057862	0.179659
P13284	0.195156	0.268552	0.228577	0.128295	0.0456653	0.295936	0.630119	0.398241	0.310956	0.31619
P13385	0.410365	0.195556	0.159661	0.347432	0.65696	0.616282	0	0.152931	0.0658073	0.314078
P13473	0.0180935	0.073705	0.163122	0.0191203	0.0903852	0.0388799	0.0567265	0.0153159	0.0359879	0.309363
P13489	0.0391187	0.126529	0.0512128	0.018572	0.0530087	0.0265596	0.106965	0.0316487	0.0416539	0.0240357
P13500	0.151056	0.222319	0.094322	0.163929	0.145043	0.477657	0.141485	0.0480445	0.0471914	0.402486
P13521	NaN	0.301818	0.0517018	1.2163	0.0458923	0.423795	NaN	NaN	NaN	0.403895
P13533	NaN	0	NaN	0.999108	NaN	0.120876	NaN	0.0199342	0.33557	0.46913
P13535	NaN	NaN	0	NaN	NaN	0.32747	NaN	NaN	NaN	0.257981
P13591	0.12238	0.109736	0.0409066	0.0751818	0.0473491	0.0434725	0.074187	0.0387592	0.0155142	0.0767203
P13598	0.0460472	0.0669847	0.187453	0.00525058	0.0345209	0.0603182	0.0180176	0.0545702	0.035131	0.0513684
P13611	0.0928184	0.11941	0.00453637	0.0641104	0.0563196	0.00785067	0.0494041	0.0492946	0.0817409	0.063431
P13639	0.104151	0.0447742	0.0177736	0.018101	0.0146841	0.0278405	0.0402924	0.0606082	0.0490505	0.023416
P13640	0	NaN	NaN	0.209688	0.107023	NaN	0	0.162336	0.397069	0
P13645	0.00810497	0.0472755	0.0616775	0.0219244	0.038709	0.0318575	0.0639445	0.028996	0.0130935	0.0488825
P13646	0.00841374	0.0294249	0.00622669	0.028937	0.00459332	0.0345616	0.027147	0.050043	0.0352483	0.0512581
P13647	0.015437	0.0352106	0.0337033	0.0044109	0.0200289	0.0323485	0.00686492	0.014296	0.021688	0.0478481
P13667	0.0922077	0.216608	0.0782804	0.139929	0.0873792	0.182932	0.177309	0.0344095	0.115933	0.223322
P13671	0.0781366	0.0481351	0.0302895	0.0462626	0.0240019	0.0854799	0.116498	0.0623525	0.0264179	0.133592
P13688	0	NaN	0	0	NaN	NaN	0	0.0553877	0.061501	0.210923
P13693	0.329378	0.240946	0.122509	0.21477	0.229139	0.124088	0.318175	0.581529	0.225719	0.22728
P13716	0.116682	0.333471	0.11779	0.0977784	0.140248	0.0737323	0.137155	0.0208897	0.100872	0.21289
P13726	NaN	NaN	0.136592	NaN	0	0	0.509533	NaN	NaN	0.00794527
P13727	0.0346507	0.0857959	0.0448994	0.0108843	0.0796331	0.0551112	0.0780545	0.0366986	0.0339134	0.053987
P13796	0.306985	0.236654	0.216582	0.0336175	0.0839023	0.167298	0.230119	0.0844461	0.0551478	0.149744
P13797	0.0116284	0.0149971	0.00957364	0.00401174	0.0712413	0.086356	0.0460302	0.0331779	0.0166322	0.0541994
P13798	0.0475483	0.123617	0.0504122	0.0527336	0.0537578	0.065482	0.154968	0.100562	0.057511	0.0637455
P13804	0.469333	0.235462	0.115321	0.0629872	0.108622	0.258563	0.174647	0.0996119	0.0445807	0.192171
P13807	0.34863	0	0.323211	0.204272	NaN	0.242586	0.800831	0.0971847	0.171706	0.216046
P13861	0.117948	0.338947	0.0463995	0.121505	0.302052	0.345012	0.114035	0.199696	0.0385666	0.360533
P13866	0.132576	0.330422	0.072344	0.0781007	0.217064	0.238545	0.177465	0.031881	0.0572756	0.567453
P13928	0.314645	0.165087	0.11275	0.118871	0.198125	0.133666	0.0419863	0.0742095	0.0554063	0.17187
P13929	0.342539	0	0.0469042	0.125317	0.502292	0.10858	0.0842622	0.0612081	0.0113074	0.0898
P13987	0.0523426	0.0867731	0.103801	0.0906711	0.0513411	0.0577695	0.0720189	0.0365298	0.0678187	0.127622
P14136	0.057052	0	0.664301	0.023359	0.398971	0.0670111	0	0.237619	0.807036	0.0751353
P14138	0.227305	NaN	NaN	NaN	NaN	NaN	NaN	NaN	NaN	NaN
P14151	0	0.1418	NaN	0.294594	0.0624659	NaN	0	0.0411974	NaN	0
P14174	0.0207462	0.103309	0.182201	0.107448	0.0492712	0.0355908	0.184774	0.159048	0.0335315	0.138085
P14207	0.505028	0.102941	0.0522008	0.290876	0.263993	0.205437	0.170089	0.0829847	0.129105	0.334484
P14209	0.181161	0.0382181	0.157969	0.110218	0.0815398	0.0870296	0.0733329	0.240413	0.14229	0.0527794
P14314	0.022658	0.0636725	0.0400112	0.0096933	0.0891615	0.0412754	0.0726634	0.0860855	0.0727625	0.108829
P14324	0.163698	0.64273	0.703655	0.419056	0.432169	0.296146	0.81125	0.0722373	0.15444	0.605236
P14384	0.103586	0.0706437	0.064475	0.0493788	0.0346619	0.0561646	0.0256477	0.118178	0.0480695	0.161031
P14406	NaN	0.333713	0.335465	0.0639969	NaN	NaN	0	0.0726183	0	0.249289
P14543	0.0491207	0.00946969	0.0165733	0.0628734	0.0364124	0.0727689	0.027734	0.0390181	0.0561809	0.0917439
P14550	0.0173427	0.0670337	0.0674731	0.0176313	0.0377311	0.0307986	0.135311	0.0845535	0.0124695	0.0869385
P14555	0.601167	0.156287	0.548188	0.225401	0.190096	0.116601	0.670276	0.0121729	0.115463	0.61047
P14618	0.0163687	0.0739549	0.0447718	0.0731858	0.033044	0.0534505	0.0315296	0.0110253	0.0545562	0.0416318
P14625	0.0166364	0.0934818	0.0813843	0.0159138	0.0207729	0.0521624	0.0733435	0.0834164	0.0398722	0.112614
P14735	0.899442	0.232886	0.326299	0.0886541	0.721538	0.0802205	0	0.118278	0.121514	0.242406
P14778	0	0.0875811	0.174157	0.0682883	0	0.270287	0.26202	0.678452	0.061008	0.411868
P14780	0.0827319	0.175529	0.168438	0.298013	0.384781	0.288425	0.649663	0.113986	0.190537	0.0672043
P14854	0.138126	0.599841	0.23543	0.16291	0	0.0790242	0.0979937	0.0961089	0.299893	0.0643085
P14866	0.274001	0.263365	0.111829	0.363064	0.205926	0.0568661	0.366836	0.0708794	0.0582031	0.43709
P14868	0.345956	0.347709	0.23408	0.217872	0.0147906	0.247271	0.412691	0.0864455	0.0372892	0.236541
P14923	0.0565263	0.105071	0.0040771	0.0102047	0.0448901	0.073889	0.0866001	0.0656919	0.00742887	0.0539577
P15090	0.285901	0.308796	0.522989	0.154763	0.119175	0.0307353	0.120758	0.086454	0.0533591	0.295925
P15104	0.323198	0.105957	0.0984535	0.0194592	0.0953607	0.131394	0.151189	0.0145576	0.0329326	0.362674
P15121	0.0763521	0.0153174	0.159865	0.0500453	0.0168626	0.0514738	0.0295931	0.0471094	0.021815	0.10652
P15144	0.0315473	0.0626957	0.0427906	0.0207599	0.0475852	0.0621892	0.0205896	0.0415117	0.0302953	0.0729181
P15151	0.0287731	0.0564989	0.0836742	0.0294185	0.048445	0.0309992	0.106769	0.358069	0.0212009	0.208377
P15153	NaN	0.101253	0.206808	0.604105	0.071336	0.182392	0.25739	0.0794638	0.135313	0.269234
P15169	0.210742	0.276109	0.106252	0.0449303	0.293244	0.275798	0.177271	0.121935	0.0456947	0.439122
P15170	0.0696185	0.304113	0.163073	0.0756066	0.208115	0.308463	0.403392	0.0560967	0.0853232	0.318528
P15260	0.473738	0.533864	0.295952	0.332203	0.472173	0.563828	0.393805	0.163043	0.534516	0.284536
P15289	0.0417665	0.0765239	0.141135	0.0782254	0.137525	0.0811925	0.0117626	0.0395517	0.0589239	0.113851
P15291	0.035169	0.0647864	0.0699498	0.13869	0.128186	0.0424145	0.0934836	0.0630063	0.0624096	0.0841759
P15309	0.0298986	0.114282	0.0205452	0.0331332	0.0126399	0.0408722	0.0633656	0.0173622	0.0702803	0.0158461
P15311	0.00774826	0.0437742	0.116524	0.0360168	0.0780295	0.0258927	0.0195853	0.0656844	0.0181652	0.118069
P15313	0.16861	0.0632292	0.0723836	0.0319857	0.0762066	0.0382109	0.0534973	0.0253576	0.0328179	0.0592628
P15328	0.0708897	0.0355638	0.067609	0.0690674	0.0379263	0.0382163	0.0113091	0.0489031	0.0694516	0.0107966
P15374	0.193596	0.15015	0.0155339	0.181496	0.196383	0.0656831	0.308091	0.191876	0.100614	0.0721493
P15428	0.0754454	0.10058	0.116235	0.159363	0.239981	0.133512	0.08592	0.184248	0.114627	0.119972
P15514	0	NaN	NaN	0.161055	0.259075	0	NaN	NaN	NaN	NaN
P15529	0.109269	0.0482252	0.148162	0.0905091	0.0692574	0.0345535	0.0433811	0.0518581	0.126081	0.347837
P15531	0.89095	0.327195	0.0798554	0.104934	0.418174	0.431188	0.914642	0.0430974	0.0472739	0.198365
P15559	0.19744	0.172214	0.300388	0.271387	0.38288	0.0349812	0.197968	0.101278	0.0398829	0.253435
P15586	0.117529	0.248068	0.155831	0.158063	0.0796685	0.193002	0.146248	0.0549432	0.0744005	0.0618309
P15692	0.30991	0.270235	0.19071	0.110695	0.273221	0.264827	0.155938	0.0463767	0.0795085	0.640379
P15814	0.234629	0.0845447	0.0936784	0.170115	0.272741	0.115955	0.96949	0.159831	0.296016	0.0237495
P15848	0.106628	0.261205	0.287093	0.0156503	0.217054	0.0927104	0.275578	0.0732199	0.0403651	0.285525
P15880	0.239116	0.115914	0.214867	0.120206	0.0843938	0.0354465	0.146238	0.181585	0.109533	0.0225613
P15907	0.0833294	0.0251004	0.0445798	0.0518628	0.0588584	0.041118	0.112651	0.0278878	0.0255702	0.192161
P15924	0.0273584	0.0402319	0.0363776	0.0102263	0.0377845	0.00783513	0.0341791	0.0368188	0.0175769	0.0538525
P15941	0.0324349	0.0986614	0.0425461	0.0125999	0.0434441	0.0458316	0.0241879	0.0781596	0.0507986	0.0582911
P16035	0.0397457	0.0282023	0.134576	0.0535444	0.026899	0.0361827	0.225169	0.0268109	0.00794908	0.0103673
P16066	0.166014	0.00381929	0.232994	0.213192	0.508913	0.118354	0.245101	0.0895936	0.218681	0.112951
P16070	0.0490119	0.067911	0.0715359	0.117918	0.0308337	0.0582172	0.0707434	0.132351	0.0434374	0.0309314
P16083	0.0403774	0.0518444	0.0939069	0.0407997	0.010248	0.0589408	0.190888	0.020718	0.00552649	0.0388329
P16109	0.00396528	0.358175	0.187669	0.277149	NaN	0.590922	0.285874	0.0999942	0.179483	0.59043
P16112	0.196493	0.0194074	0.0768684	0.0420926	0.0249977	0.0813572	0.149273	0.103454	0.0901441	0.145099
P16150	0	0.152788	0.226923	0.0948705	0	0	0	0.0742884	0.0660553	0.224866
P16152	0.0489106	0.120589	0.0690644	0.0793313	0.108977	0.0643118	0.142288	0.125451	0.145743	0.0562068
P16157	0.71638	0	0.107469	0.0273035	0	0.353448	0.536022	0.0664365	0.111557	0.205989
P16219	0.208884	0.314442	0.153077	0.322007	0.454552	0.441813	0.11933	0.0834602	0.0869008	0.0747212
P16234	NaN	0.129031	0.147783	0.276612	0.14035	0.0454258	0.216778	NaN	NaN	0.236424
P16278	0.0753198	0.0593865	0.071762	0.102861	0.117933	0.0660907	0.0316102	0.0393716	0.0664625	0.0240717
P16284	0.158823	0.0625049	0.13299	0.207077	0.100605	0.0982274	0.126527	0.0589564	0.0354158	0.0729664
P16333	0.807902	0.318734	0.033393	1.02525	0.152556	0.314829	0.0457295	0.144676	0.116521	0.660996
P16401	0.146296	0.117696	0.0397934	0.0430031	0.0982554	0.0433736	0.054797	0.0810106	0.0120506	0.178996
P16403	0.0883023	0.0906652	0.0875071	0.052936	0.0762162	0.0340372	0.139592	0.0332192	0.0397103	0.0795158
P16422	0.102835	0.160761	0.247695	0.105199	0.267446	0.16392	0.083565	0.0284327	0.0243576	0.288871
P16435	0.533471	0	0.555592	0.582285	0.130465	0.571285	0	0.0643616	0.860892	0.0624659
P16442	0.292793	0.141303	0.300665	0.0777158	0.264591	0.0985111	0.18144	0.0775261	0.0235694	0.258363
P16444	0.0631456	0.0829266	0.114067	0.0507462	0.0424719	0.049408	0.139312	0.0505295	0.0361581	0.051938
P16452	NaN	0	NaN	0	NaN	0.506882	NaN	0.0791607	0.0670752	NaN
P16562	0.103008	0.27419	0.152385	0.348262	0.240813	0.210099	0.524737	0.024917	0.0744377	0.185325
P16615	0.127695	0.235192	0.0389914	0.315209	0.244391	0.112123	0.39897	0.0443059	0.186927	0.108219
P16662	0.527346	0.0803266	0.0545898	0.509931	0.500506	0.391568	0.414754	0.345463	0.0990406	0.348109
P16671	0.880961	0.101001	0.0253804	0	0	0.123566	0	0.544965	0.119488	0.232864
P16870	0.0410499	0.130446	0.058199	0.0516349	0.0665241	0.0785006	0.0533256	0.0513108	0.0432147	0.182854
P16871	0.193478	0.47414	0.228235	0.655904	0	0	0.0853193	0.243509	0.0846328	0.201436
P16885	0.151326	0.0569403	0.047422	0.381627	0.970853	0.456949	0.847275	0.0906205	0.521676	0.0663454
P16930	0.168074	0.212784	0.0924165	0.0878734	0.387079	0.0806826	0.302242	0.0588905	0.0293787	0.164193
P16949	0.438848	0.643613	0.101938	0.30253	0.368877	0.233271	0.671273	0.0231803	0.134919	0.165621
P16989	0	0.491389	0.65937	0.116898	0.603292	0.20837	0.305476	0.0470407	0.146218	0.246797
P17020	NaN	0.453102	0.85221	NaN	0.764167	NaN	0.0963852	NaN	NaN	0.0217336
P17050	0.132718	0.0758079	0.11632	0.033852	0.0175143	0.0793546	0.0994672	0.0254906	0.0631704	0.0565863
P17096	0.227992	0.166573	0.445054	0.182947	0.0868476	0.0112409	0.0981409	0.120693	0.0762721	0.478019
P17174	0.043037	0.0525744	0.0682806	0.0404719	0.038057	0.0264329	0.0246539	0.076836	0.0318368	0.0947681
P17181	0.466254	0.329229	0.143417	0.221884	0.251248	0.102613	0.671423	0.0258494	0.136315	0.157449
P17252	0.403411	0.198258	0.197986	0.0773182	0.210951	0.0695598	0.250232	0.0845596	0.160328	0.213453
P17302	0.186664	0.26364	0.34407	0.368186	0.39826	0.374486	0.145888	0.155957	0.110782	0.93424
P17342	0.123343	0.225646	0.130828	0.0884589	0.0265643	0.104919	0.142001	0.0711944	0.103432	0.19281
P17405	NaN	0	0.906235	0.0319037	0.53136	0	0.312521	0.0439926	0.187545	NaN
P17540	0.583162	0.990419	1.10245	0.826297	0.94327	0.23113	0.0328945	0.300977	NaN	0
P17568	0	0.290874	0.179661	0.0932054	0	0.371787	0	0.042551	0	0.243256
P17612;P22694	0.719293	0.0477748	0.715785	0.445927	0.379037	NaN	0	0.438302	0.109277	0.274476
P17643	0.446697	0.115303	0.0987018	0.347377	0.381902	0.241281	0.181827	0.0885048	0.0677489	0.186695
P17655	0.0632753	0.245648	0.118385	0.174703	0.0893727	0.0894625	0.278813	0.12425	0.0278375	0.159448
P17661	0	0.397068	0.167757	NaN	0	0.816157	0	0	0.467622	0
P17813	0.229439	0.0712074	0.151497	0.137312	0.0597093	0.0880374	0.210161	0.0162186	0.0732387	0.166409
P17844	0.205652	0.0428028	0.120812	0.12489	0.112149	0.213149	0.278735	0.0522563	0.175951	0.114648
P17858	0.0311283	0.0863835	0.0521193	0.06542	0.079516	0.0265416	0.0619393	0.033339	0.0220559	0.0707
P17900	0.0347984	0.0444816	0.0296909	0.0435267	0.0743047	0.0733317	0.0985035	0.0221859	0.0370858	0.0377323
P17927	0.0146475	0.01885	0.017181	0.0883005	0.094277	0.00968233	0.103941	0.0271919	0.0330429	0.0217979
P17931	0.0221451	0.0447073	0.119622	0.0171499	0.0533264	0.0274353	0.140554	0.0343429	0.0594501	0.0232538
P17936	0.115151	0.127833	0.152808	0.0200307	0.038194	0.144313	0.113219	0.0274797	0.0425407	0.0764723
P17980	0.0445809	0.104349	0.171069	0.242867	0.194826	0.0956369	0.768362	0.189469	0.0574989	0.0474759
P17987	0.0510175	0.0410106	0.0307811	0.0255742	0.0899872	0.0577339	0.0551293	0.117866	0.0103945	0.19779
P18054	0.0735461	0.0779217	0.0417537	0.059576	0.0559485	0.128044	0.222185	0.0277053	0.0287282	0.0188726
P18065	0.0255045	0.0745769	0.00972249	0.0146676	0.0476624	0.0209137	0.0402757	0.0113502	0.0160917	0.0453814
P18077	NaN	0	NaN	0	NaN	0.32036	NaN	0.283485	NaN	0
P18084	0.253809	0.254309	0.205912	0.190882	0.0266565	0.249594	0.333183	0.0565897	0.228018	0.09688
P18085	0.148522	0.309257	0.174218	0.045238	0.111025	0.234258	0.139112	0.0486282	0.145618	0.230216
P18124	0.054795	0.112873	0.09376	0.0565134	0.0429462	0.129345	0.0804595	0.0371952	0.0385975	0.248668
P18206	0.0337218	0.0805092	0.00914397	0.0150977	0.0932165	0.0239711	0.0474571	0.0603039	0.017905	0.119323
P18428	0	0.432966	0.149336	0.19532	0.139248	0.0945278	0.278972	0.105161	0.309612	0.440941
P18510	0.267317	0.118237	0.231461	0.13553	0.0487132	0.116569	0.0664706	0.0705685	0.0205964	0.0586982
P18564	0	0.2283	0.217094	0.358331	0.128125	0.287622	0	0.160986	0.203469	0.472029
P18621	0.279044	0.15873	0.156638	0.252378	0.159639	0.132182	0.281716	0.116625	0.145124	0.419338
P18669	0.0616924	0.0431103	0.0297842	0.0181449	0.118921	0.0284168	0.0856626	0.0540205	0.119359	0.0878557
P18827	0.160661	0.132389	0.0943926	0.0725752	0.435729	0.0830669	0.142388	0.0248325	0.0519806	0.0932264
P18850	NaN	0	0	0.925165	0.440285	0.388077	NaN	0.193868	0.586556	0.0404084
P19012	0.188429	0.143634	0.0990038	0.238257	0.0730177	0.3901	0.153438	0.165956	0.0449864	0.488216
P19013	0.0368595	0.0323815	0.0884029	0.0249133	0.0466286	0.0345354	0.0172226	0.0527187	0.0216821	0.0425912
P19021	0.0591945	0.102938	0.0367436	0.0156447	0.013905	0.0313601	0.144174	0.0354318	0.0361133	0.0454258
P19022	0.0597087	0.0014542	0.104208	0.0531637	0.103004	0.0849046	0.0209762	0.0393424	0.0166965	0.0671771
P19075	0.140385	0.105988	0.752996	0.037077	0.11025	0.108526	0	0.0372884	0.209323	0
P19256	0.0518559	0.020499	0.285561	0.0149357	0.103849	0.0689584	0.2969	0.312245	0.0282131	0.0482272
P19320	0.110356	0.00475983	0.0537627	0.0641984	0.0389584	0.0641402	0.0798525	0.0674071	0.013118	0.0606494
P19338	0.177551	0.24541	0.0474829	0.0864181	0.206818	0.190287	0.259446	0.0649648	0.140867	0.287529
P19367	0.340066	0.820425	0.19146	0.296976	0.154472	0.223329	0.262018	0.122431	0.027042	0.215947
P19404	0.606025	0.0348804	0.168699	0.294648	0	0.0759097	0.48183	0.0780095	0.258266	0.247048
P19429	NaN	NaN	NaN	NaN	NaN	0.798095	NaN	0.0181799	NaN	NaN
P19438	0.722673	0.0821193	0.218313	0.200673	0.2381	0.179934	0.302425	0.354503	0.504602	0.147504
P19440	0.0307169	0.0630584	0.0339046	0.0551651	0.0354475	0.039931	0.0109626	0.0635286	0.0486228	0.0583912
P19652	0.0484674	0.0892517	0.0308709	0.0815915	0.119814	0.0107293	0.110425	0.180781	0.0534186	0.0674389
P19801	0.062133	0.0231842	0.115047	0.0212997	0.0434575	0.0414029	0.0402378	0.0108496	0.0316904	0.0819878
P19823	0.0615024	0.0918543	0.0689484	0.102985	0.0924368	0.0309922	0.243552	0.112579	0.028041	0.119509
P19827	0.133786	0.2422	0.0289405	0.172009	0.0303499	0.129276	0.132382	0.0400368	0.0924124	0.129203
P19835	0.0610872	0.0174212	0.120939	0.0286222	0.0269722	0.0351826	0.0457632	0.0242989	0.0100748	0.0383723
P19838	0	0	0.141449	0.140147	NaN	0.0832685	NaN	NaN	NaN	0
P19957	0.125004	0.0469611	0.159379	0.0376134	0.0803867	0.0402125	0.112065	0.0935115	0.0447484	0.0997122
P19961	0.0592427	0.043053	0.0480577	0.0192367	0.0886318	0.043432	0.0317999	0.0847814	0.0201208	0.0742016
P19971	0.0472342	0.252399	0.0941623	0.248225	0.152571	0.222697	0.0122107	0.0265795	0.0196558	0.198867
P20042	0.298419	0.0904158	1.0412	0.294512	0.860458	0.839685	0.404764	0.0832335	0.129935	0.19176
P20062	0.0289487	0.0347298	0.308203	0.349716	0.449859	0.329068	0.377983	0.0974235	0.475816	0.382978
P20073	0.0977664	0.130609	0.14661	0.0476526	0.102984	0.147113	0.187672	0.0555217	0.0147044	0.121245
P20138	0.123561	0.275189	0.322521	0.142073	0.078626	0.157641	0.190599	0.254023	0.334857	0.051574
P20142	0.142248	0.260495	0.0940642	0.359863	0.096924	0.145253	0.0567362	0.122421	0.175942	0.143582
P20151	NaN	NaN	0	0.438626	NaN	NaN	NaN	NaN	NaN	NaN
P20160	0.693986	0.144375	0.555364	0.113383	0.0101932	1.08711	0.538067	0.853672	0.241988	0.545133
P20231;Q15661	0.478245	0.045161	0.125437	0.0681888	0.372979	0.0474643	0.822479	0.161176	0.065674	0.00599903
P20292	0.253985	0.0657222	0.156217	0.167351	NaN	0.0920668	0.32032	0.0918335	0.015921	0.0951782
P20333	0.0776568	0.0944747	0.825387	0.0586749	0.0259798	0.142313	0.10774	0.0548122	0.129608	0.11588
P20337	0	0.04616	0.351145	0.155109	0.972241	0	0.0075425	NaN	NaN	0
P20338	NaN	0.34037	1.41282	NaN	0.11305	NaN	NaN	0.192792	0.129806	0.384724
P20339	0.0570138	0.132514	0.315674	0.315524	0.224113	0.176694	0.432604	0.0289134	0.182896	0.177927
P20340	0.226468	0.158888	0.195587	0.0791789	0.171956	0.249453	0.100137	0.0311659	0.0951933	0.128305
P20472	0.420906	0.0478488	0.0370927	0.343725	0.217444	0.11779	0.249797	0.0699255	0.0496485	0.266179
P20591	NaN	NaN	0	NaN	0.0547111	NaN	NaN	NaN	0.192019	0
P20618	0.18368	0.0459464	0.0584017	0.0826038	0.0233652	0.0159199	0.0732587	0.0535908	0.0698672	0.221277
P20645	NaN	0.626477	0.362748	0	0	0.516445	NaN	0	0	0
P20674	0	0.089111	0.117988	0.492556	0.290318	NaN	0.55653	0.00919223	0.0846455	0.607533
P20700	0.325158	0.186434	0.164739	0.0415298	0.213119	0.183464	0.244008	0.0913852	0.0345627	0.351057
P20711	0.0400658	0.0373845	0.029404	0.0545266	0.00850187	0.0323347	0.0853388	0.068562	0.0411071	0.0383127
P20774	0.0308154	0.297814	0.189276	0.053173	0.0269802	0.0897883	0.0354433	0.0517148	0.0673532	0.287672
P20800	NaN	0.170035	0	0.339193	0	0.112706	0.684287	0.1519	0.161718	0.372261
P20810	0.0811092	0.0806343	0.073781	0.0518388	0.0954115	0.0460095	0.115262	0.0649171	0.00145211	0.0483206
P20827	0.118664	0.132297	0.180414	0.0987242	0.0733496	0.0869511	0.116106	0.130663	0.0336618	0.230329
P20908	0.337169	0.169558	0.139355	0.114606	0.114999	0.25318	0.27312	0.275247	0.0502488	0.0582651
P20916	0.0470499	0.160673	0.238293	0.298584	0.188909	0.180874	0.174691	0.0517032	0.0163761	0.433824
P20930	0.0145618	0.116122	0.120724	0.0568284	0.112463	0.022962	0.151206	0.0335609	0.0791102	0.3126
P20933	0.0651382	0.153836	0.0725299	0.0522314	0.0273516	0.0403256	0.144864	0.0541899	0.0320501	0.152568
P21108	NaN	0.0759677	0	0.119952	NaN	0.189037	0.0801628	0.0462208	0.0313054	0.249652
P21128	NaN	0.128759	NaN	0.543548	NaN	0	NaN	0.115484	0.00140109	0.205948
P21266	0.0532878	0.0346347	0.0959548	0.0783463	0.0837819	0.0269964	0.0217813	0.157368	0.0390869	0.0299884
P21281	0.0481894	0.0643405	0.020115	0.0917416	0.127853	0.0376397	0.0840935	0.00955482	0.0455199	0.107516
P21283	0.177645	0.211545	0.0815287	0.0212549	0.0720986	0.104549	0.18037	0.0721835	0.068754	0.185578
P21291	0.137272	0.0441458	0.206317	0.107824	0.0322723	0.0199214	0.114566	0.0994963	0.094549	0.304005
P21333	0.106035	0.0357479	0.0116716	0.0241253	0.117825	0.0721435	0.0382545	0.0171821	0.0402644	0.0414293
P21397	0.7368	0.115674	0.514756	0.182128	0.320121	0.147458	0	0.00730981	0.166148	0.10067
P21399	0.0333824	0.0373529	0.0666699	0.0586123	0.0523991	0.0118859	0.195521	0.058155	0.0667388	0.0269335
P21554	0.574148	0.451612	0.132902	0.0600081	0.114202	0.0150903	0.16391	NaN	0.43775	0.187381
P21583	NaN	NaN	0.0342524	NaN	NaN	NaN	0	0.101566	NaN	0.053306
P21589	0.368619	NaN	0.289528	0	0.515166	0.101227	NaN	0.0186042	0	0.450872
P21695	0.066735	0.0509661	0.0951177	0.0522785	0.0511813	0.0100847	0.0385806	0.0599921	0.0490745	0.0676416
P21709	0.0971982	0.0645736	0.0774527	0.0769808	0.139672	0.0842564	0.0635776	0.0207063	0.0516529	0.0304062
P21731	NaN	NaN	NaN	0.180005	NaN	0	NaN	0.225378	0	NaN
P21741	0	0.162819	0.0480203	0.291165	0.819116	0.264441	0.55018	0.229898	0.129794	0.46889
P21754	0.339016	0.26136	0.21481	0.0523202	0.0563845	0.0762618	0.314125	0.118173	0.0165561	0.130032
P21796	0.0313364	0.0547746	0.118189	0.0476235	0.0644859	0.142046	0.0320735	0.0700898	0.0159545	0.0183206
P21802	0.0977401	0.0642586	0.0894613	0.0742756	0.193188	0.0830588	0.0824094	0.0348104	0.0471854	0.145328
P21810	0.0273842	0.129105	0.0694273	0.166534	0.150755	0.0750325	0.0444203	0.0637791	0.0630361	0.0555354
P21815	NaN	0	0.0385565	0.117677	NaN	NaN	0	NaN	NaN	NaN
P21860	0.477148	0.282906	0.0734782	0.493764	0.338868	0.250304	0.298582	0.0500709	0.165586	0.405054
P21912	0.570308	0.438121	0.345157	0.36167	0.437315	0.138722	0.132093	0.0983023	0.149423	0.32705
P21926	0.0517092	0.067523	0.119063	0.0247574	0.0137431	0.0864384	0.0739317	0.0533794	0.0550465	0.0991541
P21953	NaN	0.151213	0.383366	0.102486	0.48233	0.27657	NaN	NaN	NaN	0.36284
P21964	0.602689	0.0925559	0.168739	0.0994291	0.098251	0.0659059	0.0773844	0.0632891	0.0359664	0.937558
P21980	0.0983277	0.160868	0.331706	0.108728	0.395289	0.159073	0.847243	0.0605325	0.247051	0.145918
P22004	0.0520116	0.320376	0.278612	0.0421549	0.231159	0.0960188	0.532137	0.147023	0.153084	0.0769845
P22033	NaN	NaN	0.518801	0.198872	0.509407	0.429349	NaN	0	NaN	0.0689745
P22059	0.160496	0.113114	0.106574	0.385686	0.183076	0.325135	0.412094	0.0677493	0.0688918	0.0783998
P22061	0.223439	0.14271	0.130693	0.0167182	0.188968	0.159042	0.141447	0.0610328	0.00847536	0.16812
P22087	NaN	NaN	NaN	NaN	NaN	0.0624812	NaN	NaN	NaN	0
P22102	0.125657	0.0997084	0.212468	0.165038	0.0879022	0.0535116	0.465929	0.0680395	0.0569612	0.355307
P22105	0.0529992	0.0886796	0.0551579	0.0374186	0.0299674	0.0545393	0.0397366	0.022194	0.0455913	0.0534518
P22223	0.188305	0.254395	0.123499	0.100706	0.11054	0.0552977	0.135579	0.037961	0.0744831	0.0941749
P22234	0.0532614	0.0786947	0.0621669	0.171781	0.218385	0.124484	0.109864	0.271094	0.134769	0.0558486
P22304	0.564036	0	0	0.20058	0.210507	0.0921074	0	0.0369387	0.129376	0.0813954
P22307	0.144793	1.35112	0.0475494	0.23681	0.594436	0.049749	0.515066	0.137476	0.0720675	0.281808
P22314	0.0270234	0.00549834	0.0584384	0.0380141	0.00809936	0.0747657	0.076224	0.0371798	0.0311714	0.0446225
P22352	0.0626785	0.0786911	0.113545	0.110485	0.0379053	0.0780529	0.053128	0.11391	0.25444	0.0549738
P22392	0.0733447	0.0692704	0.0362463	0.0369142	0.114159	0.00947613	0.114204	0.0630041	0.0845171	0.0693669
P22528	0.0515346	0.0152264	0.129142	0.0382805	0.0418633	0.0442323	0.0245325	0.210211	0.0533305	0.0690246
P22532	0.111237	0.12253	0.0248922	0.029958	0.0223771	0.159056	0.0687377	0.0787551	0.0071921	0.13531
P22607	0.0844995	0.0056535	0.168193	0.080642	0.0556787	0.0602773	0.282264	0.0178396	0.0709578	0.128592
P22626	0.0529027	0.211203	0.0883041	0.0217499	0.0450303	0.021986	0.12525	0.00823064	0.0328847	0.201626
P22692	0.337125	0.091496	0.118365	0.044581	0.135139	0.118478	0.218348	0.0745458	0.089	0.0349896
P22695	0.495394	0.0590015	0.0790817	0.128229	0.0172091	0.10914	0.440691	0.0417638	0.122887	0.100718
P22732	0.15016	0.246068	0.244656	0.0975536	0.0976245	0.100044	0.155213	0.0704043	0.0682213	0.458909
P22735	0.0421629	0.176686	0.0886726	0.0828928	0.129422	0.0888165	0.11627	0.0392358	0.0790987	0.0735966
P22748	0.0210596	0.0521392	0.129011	0.143372	0.0899678	0.15766	0.281148	0.133814	0.0353906	0.108767
P22792	0.0277827	0.0929609	0.107891	0.0699666	0.0237447	0.0271506	0.027735	0.0224476	0.0689495	0.0498715
P22794	0.128478	0.0475835	0.154724	0.0505747	0.285033	0.115046	1.07763	0.0274629	0.028592	0.217926
P22830	NaN	NaN	0	NaN	NaN	NaN	NaN	0.0865269	NaN	NaN
P22891	0.102291	0.0875195	0.00629783	0.0622297	0.0253624	0.0753553	0.018323	0.0716764	0.0590078	0.0396767
P22897	0.25648	0.0631192	0.215541	0.684353	NaN	0.513837	0.187693	0.0417655	0.0695612	0.132386
P23083	0.174151	0.0226716	0.361305	0.0660801	0.0253361	0.268892	0.145106	0.0534605	0.0411466	0.157109
P23142	0.0071214	0.0066705	0.0336256	0.0223936	0.0229806	0.057269	0.0147218	0.0217083	0.00748429	0.0449433
P23193;Q15560	NaN	0	0	NaN	NaN	NaN	0	NaN	NaN	NaN
P23219	NaN	NaN	0.310167	0	NaN	0.403131	NaN	0.0970112	0.137269	0.301577
P23229	0.217292	NaN	0	NaN	0	NaN	0	0.0274067	0	0
P23246	0.60372	0.177832	0.128083	0.416805	0.520528	0.16698	0.270314	0.0355695	0.086254	0.511881
P23258;Q9NRH3	0.461728	0.00578082	0.08686	0.239033	0.203806	0.307678	NaN	NaN	NaN	0.170593
P23284	0.0144341	0.0381299	0.106471	0.0389816	0.0654724	0.0347746	0.032177	0.025275	0.028129	0.00417015
P23297	NaN	NaN	0.61272	NaN	0	NaN	0.326471	NaN	0	0.217035
P23327	0.157407	0.383118	0.440474	0.101187	0.127215	0.193102	0.45107	0	0	0.151568
P23381	0.428575	0.0758225	0.0652571	0.0679232	0.339264	0.509644	0.39913	0.0227427	0.0379973	0.106751
P23396	0.0963328	0.0510235	0.0317985	0.0340027	0.103292	0.157192	0.0422457	0.0894393	0.0919786	0.0757396
P23434	0.0769506	0.0992166	0.0235121	0.0839289	0.0862967	0.186075	0.129442	0.0967704	0.129376	0.0240029
P23468	0.356976	0.447363	0.135596	0.358675	0.261494	0.340914	0.758671	0.0859887	0.185201	0.282123
P23470	0.139206	0.0977342	0.0645299	0.0453376	0.0509982	0.0665556	0.0696828	0.0163891	0.0356612	0.0245634
P23471	0.316695	0.128322	0.17472	0.0853918	0.21347	0.102748	0.147072	0.00614501	0.0288567	0.181019
P23490	0.101658	0.126471	0.123481	0.230248	0.083287	0.238586	0.389096	0.079844	0.0677492	0.325261
P23515	0.0691458	0.316135	0.516604	0.111324	0.302054	0.156392	0.0247119	0.0631325	0.0228873	0.205815
P23526	0.0412318	0.0439336	0.027466	0.0148301	0.0766857	0.0366141	0.0352358	0.0110709	0.0102796	0.0748664
P23528	0.0454945	0.0930152	0.0718721	0.0491624	0.0596913	0.109268	0.0778386	0.0988383	0.0577977	0.138694
P23588	0.111568	0.10557	0.214913	0.0871711	0.202061	0.10847	0.150624	0.0275893	0.0746934	0.381123
P23634	0.0273521	NaN	0.367343	0	0.0942232	0	NaN	0.0571122	0.0673833	0.350575
P23786	NaN	0	0.356806	0	NaN	0.47892	0	0.138417	NaN	0
P23919	0.167715	NaN	0	0.251601	0.128084	0.65593	0.120477	0.0777621	0.332932	0.283878
P24043	0.293831	0.0590179	0.272798	0.15564	0.0980176	0.0995778	0.412863	0.00872833	0.13576	0.272925
P24298	0.17597	0.0670221	0.068704	0.0218313	0.0426929	0.149836	0.110771	0.0668796	0.0520508	0.0253694
P24347	0.120569	0.338135	0.0309145	0.0421503	0.0646699	0.0907303	0.104395	0.0290924	0.0494502	0.103885
P24387	0.122957	0.274377	0.641157	0.13106	0.125047	0.908396	0	0.0732257	0.166873	0.147486
P24390;P33947	NaN	0	0.550494	0	0	0.184138	NaN	NaN	NaN	NaN
P24530	0.0430348	0.300686	0.361596	0.0825033	0.105308	0.0740491	0.0328255	0.0731217	0.0304812	0.114648
P24534	0.268094	0.0982079	0.124339	0.137185	0.066323	0.197924	0.169347	0.047593	0.171896	0.150823
P24539	0.254085	0.060259	0.0203245	0.25172	0.016103	0.0929607	0.0913593	0.150827	0.106883	0.148808
P24592	0.0921146	0.1817	0.0252244	0.019413	0.153368	0.0684351	0.132545	0.134574	0.0789254	0.172364
P24593	0.0649208	0.0240054	0.0784849	0.0655825	0.0427963	0.0322556	0.077037	0.0831491	0.068616	0.152487
P24666	0.16118	0.124087	0.0843743	0.205503	0.0650205	0.0917649	0.225975	0.0823403	0.133333	0.0590826
P24752	0.0630269	0.131594	0.0982095	0.0236637	0.0481701	0.139514	0.0476107	0.01014	0.0528398	0.107142
P24821	0.0392784	0.120868	0.0829198	0.0423179	0.0345108	0.0363273	0.0757806	0.0470435	0.112302	0.0569125
P24855	0.0364914	0.0378947	0.0723736	0.174875	0.0426752	0.0772964	0.024135	0.0526546	0.0597824	0.0261587
P25116	0.592865	0.144728	0.0636204	0.0238035	0.315353	0.449771	0.633951	0.0784356	0.0765115	0.191339
P25189	NaN	0.0879787	0.369613	0.581759	0.143426	0.842899	0	0.251265	0.232105	0.64067
P25311	0.0223123	0.0388488	0.0443704	0.00347109	0.0150617	0.018108	0.0611119	0.0804114	0.0447028	0.0390588
P25325	0.0411723	0.0374376	0.17583	0.0392961	0.0666099	0.0509344	0.141225	0.0210972	0.072079	0.501718
P25391	0.439547	0.026278	0.168207	0.552011	0.185286	0.188407	0.139786	0.0111424	0.231191	0.30525
P25398	0.0402844	0.194348	0.075687	0.0917734	0.0750665	0.139566	0.207879	0.0725055	0.410725	0.212472
P25685	0.305709	0.157541	0.0807605	0.0959212	0.111872	0.070585	0.302082	0.0363535	0.0301361	0.141951
P25705	0.0625216	0.100117	0.0752206	0.0664136	0.0475154	0.052402	0.025197	0.0681217	0.0639864	0.0392046
P25774	0.0717111	0.0988313	0.0301232	0.137082	0.0542008	0.192603	0.0602092	0.107002	0.225335	0.0597154
P25786	0.0493248	0.166336	0.100352	0.0258551	0.0645815	0.161518	0.0834071	0.0369925	0.0347501	0.0995804
P25787	0.0468927	0.123972	0.334374	0.0690211	0.0710568	0.0429674	0.204465	0.134837	0.0964642	0.0301396
P25788	0.0683408	0.0863289	0.228304	0.0782713	0.080109	0.139871	0.171546	0.159563	0.0647707	0.0810863
P25789	0.0843196	0.217488	0.13805	0.0496479	0.28385	0.020847	0.0943839	0.0292137	0.206793	0.141416
P25815	0.0195172	0.0551159	0.0823398	0.0131861	0.117965	0.0349932	0.065861	0.0707174	0.0498219	0.593529
P25940	0.181524	0.212838	0.119077	0.0262422	0.464543	0.0944627	0.503452	0.0923894	0.206769	0.0314341
P25942	0.0627796	0.626581	0.374008	0.0826644	0.139846	0.0561423	0.175968	0.294304	0.39359	0.325514
P26006	0.0936677	0.158663	0.333421	0.0352155	0.147751	0.03733	0.0892284	0.0252552	0.109028	0.152856
P26012	0.353158	0.303366	0.195886	0.25344	0.175004	0.0984945	0.31156	0.089822	0.0335149	0.058103
P26038	0.0651263	0.0232652	0.12048	0.0177114	0.0711403	0.00720734	0.0832437	0.0506309	0.0164232	0.074841
P26196	0.873922	0.598396	0.342924	0.473058	0	0.238113	0.477152	0.0645596	0.197747	0.16217
P26373	0.197349	0.245222	0.191569	0.2515	0.546775	0.11578	0.264881	0.0754738	0.0407142	0.0881568
P26440	0.485733	1.01792	0	0.334856	0.52429	0.289063	0.397873	0.0671794	0.0961154	0.312792
P26447	0.466252	0.185638	0.130046	0.381796	NaN	0.121334	0.144279	0.140972	0.209248	0.0612855
P26572	0.171327	0.14399	0.209952	0.0177625	0.0981888	0.10619	0.284353	0.106936	0.156213	0.0102028
P26583	0.339165	0.233582	0.245296	0.250237	0.230339	0.063957	0.285192	0.0643763	0.128718	0.254241
P26599	0.990214	0.0867062	0.375172	0.0595837	0.447861	0.180606	0.109531	0.106329	0.204676	0.842655
P26639	0.418785	0.336338	0.325609	0.206058	0.172015	0.317202	0.395426	0.0767396	0.205258	0.443109
P26640	0.0893738	0.0943322	0.100663	0.100396	0.102965	0.0545153	0.295934	0.0188527	0.168651	0.362105
P26641	0.230741	0.185111	0.168595	0.104793	0.0296029	0.139824	0.225884	0.113266	0.032684	0.0614469
P26678	NaN	NaN	NaN	NaN	NaN	0.340959	NaN	NaN	NaN	NaN
P26718	0.570505	0.689159	0.735029	0.208139	0.660109	0.43714	0.516557	0.0190294	0.336796	0.0293731
P26842	0.0468703	0.0332103	0.0823004	0.00568659	0.0972248	0.0424209	0.113741	0.00608288	0.108696	0.0579555
P26885	0.0944737	0.20439	0.115364	0.188872	0.130609	0.0823425	0.00763069	0.0158551	0.0693157	0.0347483
P26927	0.032505	0.070936	0.0537081	0.0423395	0.154407	0.0292725	0.139162	0.0418332	0.0803098	0.0643819
P26951	0	0.484241	0.104722	0	0.307975	0.470399	0.190926	0.0295907	0.111502	0.899177
P26992	0.202223	0.067833	0.536972	0.0308001	0.029469	0.0693139	0.00921133	0.0245262	0.231794	0.150866
P27105	0.0564827	0.00535401	0.0231141	0.0401371	0.0319878	0.0911526	0.0977232	0.0389356	0.0208514	0.0083859
P27144	0.310446	0.209079	0.0586853	0.377935	0.382293	0.130203	0.214596	0.0545907	0.101197	0.302747
P27169	0.237168	0.487011	0.0697869	0.0300669	0.184397	0.0692769	0.495038	0.0382264	0.0965866	0.248427
P27216	0.863727	0.187323	0.264569	0.235966	0.351142	0.509956	0.112067	0.0360175	0	0.322138
P27338	0.219165	0.887532	0.196394	0.152792	0.431388	0.372851	0	0.503175	0.163623	0.150695
P27348	0.0833845	0.066471	0.0707058	0.0163417	0.0482661	0.0459133	0.042994	0.0191659	0.0465522	0.0451387
P27361	0.27431	0.206917	0.160911	0.222531	0.250946	0.533848	0.262747	0.0546263	0.150299	0.0411464
P27482	0.0757843	0.0202896	0.0534421	0.0459112	0.0471818	0.0486366	0.143921	0.0195101	0.0391094	0.137415
P27487	0.0186984	0.0475518	0.0817527	0.058126	0.0397692	0.052468	0.0365785	0.0219997	0.0458443	0.0986284
P27635	0.08872	0.141856	0.140634	0.14377	0.221613	0.0651665	0.400103	0.0616729	0.0958068	0.0931741
P27658	0.107427	0.222877	0.179815	0.268596	0.174675	0.110277	0.530043	0.0199296	0.140911	0.392258
P27695	1.10397	0.555235	0.330531	0.398187	0	0.256957	0	0.101734	0.158113	0.0642755
P27701	0.716285	0.195293	0	0.174042	NaN	0.457689	NaN	0.0783085	0	0.156646
P27797	0.0547955	0.127942	0.0978056	0.0188337	0.108332	0.126609	0.0849267	0.698101	0.147244	0.152546
P27816	0.0591458	0.167957	0.0548302	0.0469108	0.144526	0.0540471	0.04061	0.0317005	0.0292091	0.100049
P27824	0.0850225	0.086917	0.0361802	0.0223183	0.121724	0.0714216	0.144907	0.269461	0.0390504	0.0274251
P27918	0.562069	0.020982	0.592881	0.538767	0.524766	0.102766	0.442236	0.9515	0.0169959	0.285772
P27930	0.660787	0.0380574	0.458482	0.427114	0.20222	0.118405	0.463148	0.114628	0.114955	0.285665
P28062	0	0.977525	0.774577	NaN	0	0	0.271835	0.013785	0	0.948595
P28066	0.158332	0.0787378	0.0334073	0.0469341	0.118013	0.0625881	0.068807	0.0322836	0.0291541	0.165689
P28068	0	0.16198	NaN	0.320151	0.485658	0.115521	0	0.0215098	0.187667	NaN
P28070	0.141189	0.18949	0.118018	0.0640593	0.173941	0.146507	0.254266	0.0334488	0.0272994	0.0863827
P28072	0.0837337	0.0502505	0.0338377	0.0957433	0.0748501	0.0197027	0.0750548	0.0513223	0.0323802	0.136517
P28074	0.157121	0.0902345	0.583105	0.157629	0.23535	0.218202	0.795577	0.30624	0.146043	0.175458
P28161	0.210532	0.227119	0.184647	0.124963	0.0786225	0.0234834	0.076987	0.0141243	0.0718714	0.0230078
P28289	NaN	NaN	NaN	NaN	NaN	0.5151	NaN	NaN	NaN	NaN
P28300	0.201016	0.22216	0.163686	0.177915	0.173312	0.277378	0.0729067	0.0883245	0.174423	0.334261
P28325	0.241673	0.203209	0.094949	0.197671	0.153764	0.199198	0.609697	0.0390232	0.11662	0.105216
P28330	NaN	0.949468	NaN	NaN	0	0.297633	NaN	0.923609	NaN	0
P28331	0.48038	0.476936	0.273102	0.544284	0.193098	0.0857351	0.32987	0.0762751	0.316856	0.210342
P28332	0.0814898	0.12424	0.0188368	0.075609	0.124801	0.0499091	0.281937	0.0365324	0.0536455	0.0921354
P28482	0.129096	0.483006	0.375125	0.127149	0.093069	0.169503	0.269001	0.0162614	0.0879235	0.450639
P28799	0.0270248	0.0383981	0.0640235	0.0311243	0.0102725	0.0335719	0.0115453	0.0280383	0.0153513	0.029632
P28827	0.0692764	0.08556	0.0363352	0.109649	0.382109	0.28463	0.16997	0.12445	0.0489563	0.240854
P28838	0.0721404	0.0982016	0.0768686	0.0430571	0.131451	0.101482	0.100132	0.0534387	0.0550616	0.0553384
P28906	0.624592	0.0748627	0.215935	0.194126	0.106022	0.109613	0.325062	0.204957	0.196356	0.238737
P28908	0.110827	0.349274	0.257928	0.464963	0.163852	0.386571	0.0813101	0.0552459	0.0314213	0.481128
P29034	0.477886	0.197476	0	0.106745	0.268014	0.127918	0.250922	0.0718418	0.070328	0.171072
P29144	0.0547351	0.257645	0.115899	0.216861	0.37174	0.194394	0.323515	0.0418483	0.119139	0.289229
P29218	0.758914	0.149106	0.230062	0.296109	0.128826	0.0977897	0.171919	0.0449675	0.116339	0.277164
P29279	0.0619912	0.0474157	0.109094	0.0976186	0.0170049	0.094987	0.163829	0.0556954	0.0201636	0.0995074
P29317	NaN	0.477684	0.193703	0.387684	0.0923146	0.0490778	0.626924	0.0652748	0.181967	0.566518
P29323	0.0213953	0.0936784	0.107934	0.0299962	0.0399716	0.0128343	0.0453585	0.0204799	0.0294496	0.06779
P29350	NaN	0.081738	0.690074	0.309127	0.327012	0.405885	0.762543	0.315249	0.165179	0.977634
P29353	0	0	0.344177	0.0761371	0.345416	0.368825	0.915566	0.085034	0	0.264251
P29373	0.0211654	0.0150328	0.0877949	0.0720548	0.0744358	0.0814848	0.135106	0.0345343	0.0649181	0.137594
P29376	NaN	0	0.0170441	0.151293	0.371333	0.395922	0.366639	0.132053	0.132768	0.195827
P29400	0.0191098	0.256461	0.107909	0.177337	0.276142	0.139327	0.210143	0.128277	0.0529245	0.380759
P29401	0.0346021	0.141592	0.0895702	0.0204511	0.0273284	0.0201253	0.081408	0.105464	0.0188299	0.119174
P29508	0.00838801	0.0397244	0.0717015	0.0671336	0.024422	0.0613857	0.0571832	0.0968266	0.044163	0.144148
P29622	0.036046	0.0931041	0.120749	0.110281	0.0418105	0.206542	0.126346	0.0550016	0.0146985	0.110437
P29692	0.308117	0.140043	0.139658	0.241002	0.300986	0.117874	0.163266	0.220624	0.0657004	0.227926
P29762	0	0	0	0	0	0	NaN	0.107747	0.00819087	0.557584
P29966	0.167923	0.137272	0.34092	0.114017	0.112163	0.0672404	0.118996	0.0316608	0.0854848	0.657482
P29972	0.126001	0.517521	0.210998	0.0563797	0	0.174632	0.503781	0.0705255	0.0360315	0.0439076
P29992	0.0659658	0.072165	0.0333948	0.00593364	0.0424783	0.0647808	0.0798183	0.101305	0.0441549	0.102368
P30038	0.117676	0.0398008	0.0226839	0.0616859	0.184311	0.0422664	0.338882	0.0460433	0.0498098	0.0783551
P30039	0.0224329	0.0694139	0.0165068	0.0743057	0.0698915	0.0702891	0.0444591	0.00567696	0.0320694	0.111738
P30040	0.491419	0.357236	0.0436556	0.172002	0.348327	0.244408	0.44383	0.191796	0.41182	0.160911
P30041	0.112147	0.138504	0.0822378	0.0323931	0.0474114	0.0969645	0.0384162	0.073176	0.0524229	0.0363305
P30043	0.137267	0.0993668	0.260442	0.0733557	0.0790686	0.172547	0.105783	0.106501	0.0267001	0.292873
P30044	0.0397979	0.134458	0.173064	0.0793705	0.022878	0.079541	0.119145	0.0382324	0.021314	0.0273696
P30046	0.276721	0.273763	0.170601	0.15481	0.163124	0.0788959	0.566211	0.10459	0.0292397	0.0557291
P30047	0.726581	0.113805	0.372507	0.23964	0.154135	0.651357	0.282569	0.0219592	NaN	0.0415915
P30048	0	0.586877	0.133035	0.0430698	0.0920279	0.169353	0.0693153	0.0575422	0.0899352	0.393318
P30049	0	1.22149	0.194994	0.183617	0	0.0698	0.0584642	0.0731612	0.30706	0.329185
P30050	0.0925417	0.146683	0.0619512	0.158779	0.0989139	0.380865	0.130412	0.101485	0.0719188	0.133869
P30084	0.261289	0.165549	0.129569	0.288162	0.139139	0.0350345	0.0932545	0.0116439	0.116186	0.061678
P30085	0.191715	0.0446128	0.0827462	0.219264	0.0892943	0.127009	0.105967	0.128798	0.0649421	0.0446232
P30086	0.0722484	0.0777535	0.0641928	0.0866189	0.0375893	0.0432198	0.155499	0.0644161	0.0534448	0.076329
P30101	0.0639488	0.0418696	0.137188	0.0111723	0.077853	0.0443983	0.0841978	0.0336321	0.0569598	0.0695699
P30153	0.112012	0.022565	0.0602236	0.120677	0.0853437	0.0632068	0.165776	0.0717195	0.095513	0.188281
P30203	0.580552	0.100372	0.241949	0.363111	0.262008	0.217558	0.429676	0.0344859	0.128373	NaN
P30419	NaN	NaN	NaN	NaN	NaN	0	NaN	NaN	NaN	NaN
P30519	0.845228	0.100853	0.382857	0.264423	0.461343	0.316909	0.248079	0	0.353353	0.421612
P30520	0.678464	0.164226	0.304231	0.0988647	0.431735	0.21032	0.426489	0.086936	0.0863407	0.146023
P30530	0.0325288	0.0243456	0.108823	0.0304928	0.0222209	0.104683	0.0986684	0.0611823	0.0334522	0.109108
P30531	0.00147846	0.0552235	0.233949	0.0303255	0.0619335	0.104452	0.0982048	0.0485678	0.1911	0.0320786
P30533	NaN	0.00614811	0.0323037	0.570455	0	0.00786489	0	0	0	NaN
P30536	NaN	0.153802	0	0.041043	0.141025	0.248032	0.0287347	0.19139	0.0342634	NaN
P30566	NaN	0	0.0690014	NaN	0.056995	NaN	0.260495	0.0637344	0.180856	0.587334
P30613	0.0593924	0.0173579	0.0722125	0.0524987	0.0524282	0.0476957	0.0966223	0.027019	0.0612237	0.0673395
P30622	0.600077	0.218767	0.322752	0.338094	0	0.373452	0.197665	0.155014	0.258945	0.261628
P30626	0.223394	0.123775	0.151843	0.147243	0.214708	0.0568894	0.134151	0.0528359	0.0517641	0.13525
P30679	0.00153192	0.386626	0.30484	0	0	NaN	0.0922896	0.0609143	0.348522	0.642929
P30711	0.603304	0	0.0178872	0	0.059517	0.686653	NaN	0.0507451	NaN	NaN
P30740	0.0780076	0.0571794	0.0985742	0.0281009	0.0875335	0.0624573	0.0305755	0.0403678	0.00673071	0.0228987
P30837	NaN	NaN	0	0	0	0	0	0.250613	NaN	0
P30838	0.64779	0.952271	0.501057	0	0.182102	0.312424	0	0.129903	0.406673	0.374987
P31025	0.033096	0.0829492	0.0656656	0.079146	0.0705434	0.0371973	0.0932786	0.0606242	0.0762739	0.0409064
P31040	0.535266	0.552908	0.283229	0.162721	0.214943	0.203486	0.0274299	0.0608596	0.130679	0.138314
P31146	0.0382527	0.105078	0.255771	0.153467	0.137451	0.173568	0.157695	0.0554819	0.0427292	0.0256103
P31150	0.161289	0.0600224	0.156537	0.197601	0.0876761	0.086156	0.108906	0.00759492	0.0976633	0.0272589
P31151	0.295664	0.0528472	0.0307122	0.343401	0.514879	0.11113	0.329062	0.123465	0.0847591	0.0783435
P31153	0.261686	0.152814	0.1626	0.200778	0.752553	0.0325983	0.0942192	0.0260009	0.231236	0.041961
P31327	0	0.706631	0.999433	0	0.730388	0.588773	0	0.0839046	0.162837	0
P31371	0.298313	0.0846404	0.274914	0.15958	0.130174	0.123988	0.645843	0.017361	0.0126949	0.619597
P31431	0.0867732	0.0454082	0.0684728	0.0553156	0.0878232	0.0236387	0.023996	0.0885598	0.0194934	0.131793
P31639	0.154279	0.052206	0.106822	0.21496	0.296024	0.184842	0.27524	0.0157126	0.119268	0.210764
P31689	0.0623562	0.111315	0.179403	0.0581947	0.129537	0.213613	0.158996	0.0494789	0.0516135	0.121193
P31785	0.272938	0.117514	0.0971244	0.170488	0.403425	0.294271	0.394901	NaN	NaN	0.126046
P31930	0.171614	0.116274	0.0884542	0.214896	0.13794	0.127851	0.136096	0.105583	0.123469	0.288427
P31937	0.0956926	0.158455	0.227873	0.0906424	0.166079	0.0665775	0.546858	0.0628431	0.106724	0.0710399
P31939	0.0907903	0.0469943	0.077591	0.078755	0.123776	0.0450596	0.0898498	0.0653788	0.0209666	0.0253995
P31942	0.0686264	0.454811	0.286331	0.128469	0.175724	0.284306	0.181223	0.180454	0.0703418	0.506342
P31943	0.110832	0.146413	0.159587	0.176273	0.472369	0.243813	0.185898	0.0311752	0.0269311	0.177764
P31944	0.108896	0.101071	0.0931954	0.13838	0.0674339	0.0265591	0.303275	0.09611	0.0570183	0.129805
P31946	0.0325046	0.0587165	0.19465	0.115873	0.0712523	0.056186	0.0603849	0.170282	0.0757276	0.0689152
P31947	0.0122984	0.0822997	0.0673102	0.0508442	0.0185153	0.0505878	0.0865912	0.0621138	0.0735979	0.0642723
P31948	0.206478	0.112307	0.0558003	0.0227066	0.103065	0.0732918	0.1831	0.0843178	0.0429122	0.14862
P31949	0.0928995	0.0692365	0.565065	0.104702	0.0312745	0.0426673	0.141661	0.0783765	0.00951901	0.104846
P31997	0.289427	0.320384	0.169301	0.356372	0.509794	0.888429	0.155194	0.114875	0.475872	0.0690787
P32004	0.0402346	0.0574178	0.152295	0.0574608	0.0652352	0.0972573	0.183193	0.0259195	0.00422156	0.106209
P32119	0.0369512	0.112245	0.0511836	0.021037	0.0868989	0.0456332	0.177374	0.104562	0.0453229	0.0263209
P32189	0.210843	0.0457162	0.0416867	0.0278343	0.11712	0.0318098	0.0414305	0.0866474	0.0415038	0.13216
P32241	0.377207	0.216236	0.174676	0.12696	0.17357	0.0809525	0.503923	0.0496809	0.10224	0.140946
P32320	NaN	0	NaN	0.116482	NaN	NaN	NaN	0.0433905	0.255226	NaN
P32321	0.503426	NaN	0.167475	NaN	0.686663	NaN	0	0.0800389	0.318736	0.385238
P32456	0.266601	0	0.506949	0	0	0.397598	NaN	0.201054	0.128866	0.146733
P32754	0.0629624	0.124416	0.134558	0.0229988	0.0441271	0.0784665	0.100215	0.0349286	0.0454004	0.130386
P32856	NaN	NaN	0.315712	NaN	0.425651	0.691823	0	0.0707487	0	0.0315885
P32926	0.149271	0.10325	0.0523694	0.0988688	0.0718589	0.0132431	0.132434	0.0428166	0.0302821	0.202185
P32929	0.165255	0.202637	0.100721	0.186931	0.175422	0.193421	0.366435	0.08597	0.194725	0.235015
P32942	0.279032	0.20861	0.111299	0.112331	0.0650274	0.0490382	0.029544	0.157488	0.098383	0.033961
P32969	0.145742	0.0917277	0.105791	0.112962	0.153747	0.089298	0.0545876	0.0677395	0.110059	0.0849812
P33121	0.377825	0.601988	0.0976475	0.166002	0.0981069	0.494394	0.372024	0.55321	0.139175	0.178548
P33151	0.0824185	0.0976076	0.260093	0.140316	0.420113	0.203182	0.251985	0.112848	0.0984229	0.186364
P33176	0.12288	0.0315896	0.027835	0.113757	0.044446	0.0604788	0.114119	0.0622352	0.0537889	0.152789
P33241	0.628647	0	NaN	0.170583	0	0.372696	0.277155	0.0455744	0.216186	0
P33316	NaN	NaN	0.454841	0	NaN	0	NaN	0.334213	0	0
P33908	0.00746033	0.0682923	0.0257445	0.0167537	0.00922113	0.0304007	0.0547013	0.0511359	0.0500005	0.00795291
P34059	0.242713	0.08837	0.178807	0.128738	0.187352	0.140858	0.065159	0.019063	0.0902038	0.212968
P34096	0.031688	0.0614192	0.0909734	0.0315779	0.0889871	0.0408662	0.0461467	0.134903	0.0082894	0.340331
P34741	0.0255148	0.249722	0.622905	0.0589211	0.0586462	0.201332	0.0862179	0.0532578	0.238567	0.10215
P34896	0.0274767	0.0896017	0.0329149	0.0112834	0.0276816	0.0201509	0.0072244	0.0301454	0.0715171	0.0426962
P34897	0.348072	0.0137833	0.052544	0.604117	0.776701	0.258731	0.173849	0.250232	0	0.782142
P34913	0.0114976	0.0707416	0.107363	0.0666714	0.041496	0.0414835	0.067629	0.0351965	0.136897	0.366306
P34925	0.339824	NaN	0.289355	0.699629	0	0.165296	0	NaN	NaN	NaN
P34932	0.02772	0.0813174	0.180164	0.0562272	0.12748	0.0866939	0.0832973	0.100173	0.0387466	0.0362103
P34949	0.291677	0.414275	0.395399	0.189138	0.406571	0.149682	0.344095	0.0843045	0.15927	0.252023
P34969	0.736011	0.228217	0.0668534	0.0692013	0.335506	0.0325226	0.0299607	0.0506643	0.103841	0.147674
P35052	0.0256171	0.0667774	0.168648	0.0567576	0.0812409	0.0671703	0.104986	0.146578	0.0271661	0.0107761
P35080	0.0524401	0.131567	0.209023	0.154043	0.142727	0.130362	0.0590386	0.0547931	0.0954073	0.135594
P35221	0.0902088	0.0596584	0.134277	0.122229	0.185038	0.0789373	0.316418	0.0615501	0.0693702	0.111353
P35222	0.207346	0.538859	0.707347	0.343315	0.515942	0.0165901	0.237996	0.0857128	0.28298	0.337788
P35232	0.212281	0.228166	0.0760106	0.329063	0.184062	0.0349102	0.751988	0.322388	0.0540452	0.204254
P35237	0.0881987	0.465787	0.253905	0.0487209	0.139224	0.291098	0.478184	0.0360496	0.116626	0.0782054
P35240	0.228821	0	0.14376	0	0.308248	0.664437	0.30177	0.184434	0.113923	0.102169
P35241	0.0112251	0.0164863	0.0396975	0.0590634	0.0336641	0.0787441	0.0342886	0.0343226	0.0213815	0.0568783
P35247	0.267742	0.0954626	0.228164	0.290973	0.368555	0.0396971	0.572826	0.296617	0.140043	0.0565267
P35268	0.176517	0.141556	0.188282	0.192514	0.239911	0.0402812	0.407039	0.0691409	0.048501	0.0723615
P35270	0.380297	0.132086	0.0900785	0.0470544	0.436506	0.0418145	0.222376	0.284119	0.244105	0.0841046
P35318	0.00531604	0.0586507	0.156955	0.0406757	0.0937481	0.174843	0.0596324	0.107637	0.154124	0.0572727
P35321	0.0288035	0.105375	0.122551	0.0529585	0.0601922	0.029081	0.049658	0.11578	0.0282068	0.240268
P35326	0.38304	0.0977313	0.185121	0.0531566	0.644862	0.0594734	0.171324	0.154044	0.120627	0.327159
P35408	NaN	0	NaN	NaN	NaN	NaN	NaN	NaN	NaN	NaN
P35442	0.131285	0.0823082	0.12319	0.07688	0.263554	0.0818593	0.0408746	0.0944345	0.0523548	0.0299545
P35443	0.0252413	0.0644855	0.0989784	0.0783116	0.0445783	0.0849936	0.0672151	0.00524307	0.0974546	0.149103
P35475	0	1.11597	0.260242	0.271371	0.0898052	0.345821	0	0.316447	0.0562026	0
P35499	0.232404	0.0797622	0.32593	0.0583893	0.092054	0.0838495	0.535754	0.670534	0.580698	NaN
P35527	0.0018094	0.0484561	0.0454946	0.0166402	0.065187	0.00746068	0.0361475	0.0335948	0.035416	0.0155168
P35542	0	0.389058	0.157134	0.176532	0.0841472	0.141583	0.208438	0.068576	0.12491	0.863624
P35555	0.0270216	0.0137437	0.0300682	0.0426578	0.0241384	0.0206038	0.0473578	0.0248009	0.0292956	0.0164581
P35556	0.237295	0.237011	0.148306	0.0110463	0.497596	0.430484	0.329843	0.064815	0.105557	0.2224
P35558	0.039535	0.0467466	0.0791134	0.0300808	0.0561955	0.0264098	0.0511439	0.0347238	0.033984	0.0632074
P35573	0.868132	0	0.318377	NaN	0.556201	0.230233	NaN	0.0583767	0.0781755	0.16381
P35579	0.0384516	0.0458844	0.0204954	0.0346335	0.0228155	0.0318153	0.0435322	0.0348565	0.0263382	0.0692848
P35580	0.0212927	0.0734555	0.0512393	0.00792231	0.116352	0.0410979	0.110367	0.060626	0.0200184	0.0996774
P35606	0.0896597	0.107311	0.0369541	0.106192	0.0560476	0.0434823	0.151178	0.0303169	0.023952	0.0458351
P35609	0.0457104	0.178257	0.139675	0.197013	0.191268	0.288437	0.110235	0.740868	0.194558	0.168557
P35611	0.275684	0.249012	0.13368	0.151128	0.559981	0.377116	0.352702	0.0306441	0.0901135	0.254546
P35613	0.0568926	0.122751	0.0211691	0.0446104	0.305696	0.0887865	0.0617551	0.00452544	0.0548579	0.230134
P35658	NaN	NaN	NaN	NaN	NaN	NaN	0	0.140913	0.136022	0
P35659	NaN	NaN	0	NaN	0.364891	0	NaN	0	0.514833	0
P35754	0.251255	0.116254	0.221187	0.161787	0.270453	0.119966	0.230355	0.0621658	0.276471	0.0460789
P35813	0.196533	0.0859577	0.0406022	0.111822	0.09781	0.0882995	0.330736	0.177155	0.112151	0.171122
P35858	0.0255846	0.055387	0.0203783	0.0497409	0.21683	0.284999	0.067337	0.119472	0.127343	0.0156242
P35900	0.298883	0.0819615	0.0712465	0.199228	0.181329	0.128062	0.563501	0.126664	0.0901271	0.152099
P35908	0.0387821	0.0218298	0.0500361	0.0142334	0.0567547	0.00735636	0.0239829	0.0218512	0.045487	0.0271244
P35998	0.212571	0.134334	0.0436102	0.0848373	0.135877	0.0361245	0.111852	0.101682	0.100251	0.0416228
P36222	0.134071	0.212016	0	0.255238	0.0853921	0.323432	NaN	0.0991697	NaN	0.31808
P36269	0	0.267261	0	NaN	0	0.406629	NaN	0.031174	0.129896	NaN
P36405	0.0452334	0.0636177	0.152861	0.208502	0.574756	0.149625	0.169054	0.0744569	0.350074	0.032964
P36507	NaN	0.109027	NaN	NaN	0.0407826	0.503723	NaN	0.0811907	0.20332	0.787983
P36542	0.422463	0.290615	0.335412	0.0794867	0.369451	0.201134	0.307998	0.215439	0.0184049	0.841099
P36543	0.00721586	0.0712025	0.0320002	0.0505098	0.103727	0.0365932	0.0493506	0.0594433	0.0769565	0.0336001
P36551	NaN	NaN	0	0.530276	NaN	0	NaN	0.0838751	NaN	0.825975
P36578	0.039532	0.0641511	0.197176	0.0632985	0.166926	0.0256136	0.234225	0.0448918	0.0182244	0.131399
P36776	0.95981	0.225338	0	0	0.109191	0.278365	0	NaN	NaN	0.0614656
P36871	0.0528708	0.0669554	0.0283263	0.0566705	0.0758642	0.0287571	0.0427854	0.0852056	0.022795	0.0630117
P36888	NaN	NaN	NaN	0.84794	0.321898	0	NaN	0.119047	0.441658	0.105804
P36896	0.0262802	0.0427965	0.0187252	0.0176116	0.0241971	0.0458874	0.101681	0.154114	0.0880746	0.0364434
P36897	0.0239234	0.0430327	0.317632	0.11519	0.140519	0.0650291	0.0379732	0.15911	0.0735431	0.263621
P36915	0	NaN	NaN	0.564716	NaN	NaN	NaN	0.0871234	0.245525	NaN
P36941	0.263516	0.17124	0.289793	0.824118	0.22658	0.0565522	0.708324	0.077908	0.169135	0.267916
P36952	0.0935649	0.163217	0.0849789	0.172769	0.146815	0.0616374	0.0567514	0.0531668	0.0116674	0.0202302
P36955	0.0424528	0.0779636	0.109117	0.0377066	0.0439815	0.0199422	0.014447	0.0162609	0.029362	0.0228983
P36957	0.0240388	0.0551321	0.140943	0.0878787	0.0336958	0.0712122	0.0382734	0.0440138	0.120793	0.0683475
P36969	0.115585	0.0810821	0.115493	0.141206	0.0821421	0.16896	0.234423	0.140502	0.179695	0.229697
P36980	0.00988011	0.0217553	0.118357	0.0497538	0.0178053	0.0506793	0.0874322	0.0572932	0.0270273	0.208052
P37023	0.0668835	0.117822	0.223516	0.172402	0.203964	0.129656	0.0138578	NaN	NaN	NaN
P37088	0.486037	0.108735	0.169217	NaN	0.497298	0	0.618506	0.025707	0.112217	0
P37108	0.532102	0.113596	0.0908715	0.0697865	0	0.0224489	NaN	0.0561613	0.0550766	0.252145
P37173	0.124344	0.550371	0.0526621	0.194924	0.170692	0.160889	0.216172	0.0379745	0.390899	0.0910999
P37235	0.250224	NaN	0.114508	0.0113592	0.150978	0.505841	0.340651	0.192306	0.0660472	0.231224
P37802	0.107369	0.0543943	0.0201438	0.0580652	0.174125	0.147745	0.0846798	0.0923311	0.0462298	0.191609
P37837	0.160555	0.196012	0.203213	0.258846	0.175275	0.0898345	0.14032	0.104612	0.0686594	0.044841
P38117	0.173391	0.195981	0.103607	0.122167	0.0311969	0.0426081	0.12526	0.0561813	0.058184	0.29084
P38571	0	0.37389	0.207247	0.210135	0.369717	0	0.285248	0.112364	0.190221	0.551279
P38606	0.0446492	0.12614	0.159015	0.0529648	0.0944494	0.0140975	0.0700235	0.0161781	0.0462021	0.0393526
P38646	0.0594779	0.111184	0.0391561	0.0228054	0.0249202	0.0855467	0.0551967	0.0147429	0.0647298	0.0772108
P39019	0.589049	0.337266	0.188625	0.412824	0.379465	0.311095	0.224009	0.263905	0.178893	0.321675
P39023	0.223692	0.340779	0.162865	0.0485476	0.35421	0.0838449	0.160633	0.156678	0.110101	0.129226
P39059	0.189969	0.0264775	0.141605	0.0532266	0.0459641	0.0465585	0.0863732	0.0768543	0.00184864	0.0641606
P39060	0.0205967	0.0623592	0.0223335	0.0269202	0.0320885	0.0974298	0.0486611	0.0580352	0.0324533	0.0543273
P39656	0.369656	0.227229	0.152107	0.280953	0.488436	0.0863454	0.30173	0.0404314	0.208375	0.177675
P39687	0.244354	0.204534	0.166829	0.123645	0.533519	0.709123	0.0118458	0.157422	0.0947046	0.261969
P40121	0.0304516	0.0101463	0.0448715	0.06229	0.0938876	0.0149269	0.0895261	0.0118293	0.0285313	0.152298
P40126	NaN	NaN	NaN	NaN	NaN	0.0183184	NaN	NaN	NaN	NaN
P40189	0.0924056	0.0625829	0.131303	0.0796526	0.095818	0.128654	0.176373	0.0535133	0.131751	0.0610196
P40199	0.279943	NaN	0.37908	0.152367	0.205908	0.347489	NaN	0.123872	0.0970633	0.146183
P40225	0.422716	0.487151	0.35701	0.287545	0.217212	0.0661194	0.195844	0.161625	0.132105	0.0953974
P40227	0.0232391	0.0640702	0.0707568	0.0331926	0.100039	0.043051	0.0634972	0.0369271	0.012472	0.0772858
P40429	0.361249	0.019432	0.109449	0.133257	0.0239673	0.0385624	0.953417	0.0908445	0.0869694	0.136128
P40616	NaN	NaN	0.239083	NaN	NaN	0.638759	NaN	NaN	NaN	0.0626625
P40763	0.42681	0.129674	0.0992527	0.382152	0.169298	0.245115	0.711096	0.272076	0.041253	0.492214
P40818	0.105368	0	0.0383114	0.454989	0.204266	0.436267	0.585825	0.0191769	0.12307	0.257168
P40855	0.41786	0.0422106	0	0.716417	0	0.940064	0	NaN	NaN	0.146639
P40925	0.0663871	0.0320064	0.0400976	0.0309695	0.120105	0.0186164	0.0163194	0.0297956	0.0145791	0.121806
P40926	0.0486932	0.0579621	0.086528	0.0740532	0.0847509	0.0248804	0.083573	0.00962109	0.073308	0.0437046
P40939	0.0969779	0.0567971	0.115933	0.100815	0.0389206	0.0634085	0.153698	0.0551705	0.0346112	0.133347
P41091	0.339075	0.0169412	0.0750489	0.164582	0.0861557	0.0518798	0.279049	0.0738916	0.0836403	0.116402
P41159	NaN	0.436962	0	0.20325	0.04006	0.155434	NaN	0.093089	0.0822769	NaN
P41181	0.301352	0.221562	0.0992404	0.056607	0.105446	0.0896682	0.303073	0.164653	0.236269	0.055255
P41217	0.412339	0.383272	0.506276	0.057418	0.450116	0.253987	0.138545	0.0997902	0.153647	0.186006
P41218	0.440064	0.185193	0.11304	0.213485	0.386353	0.166571	0	0.0821458	0.15104	0.372054
P41222	0.0322022	0.0957596	0.155133	0.0427619	0.0250698	0.0306764	0.0654325	0.0415652	0.225787	0.113524
P41236	0.247736	0.23544	0.086948	0.325934	0.287881	0.24674	0.0584533	0.0739618	0.059357	0.516413
P41240	0.54423	0.420291	0.710794	0.109049	0.518209	0.637578	0.621339	0.223395	0.0679749	0.187297
P41250	0.312354	0.172953	0.193753	0.134409	0.305414	0.0806277	0.325513	0.100406	0.0688557	0.345976
P41252	NaN	0	0.226424	0.805986	0.061664	0.335477	0.0417536	0.109437	0.211596	0.496412
P41271	0.0248201	0.0414961	0.170359	0.128577	0.023284	0.0176551	0.024563	0.178211	0.0547108	0.0929625
P41439	0.345205	0.103326	0.085799	0.334836	0.227775	0.238557	0.0217467	0.158135	0.137585	0.787313
P41586	0.199236	0.117695	0.079072	0.410044	0.575479	0.138745	0.574467	0.147204	0.171916	0
P41732	0	0.0387204	0.0212548	0	NaN	0	NaN	0.0609688	NaN	NaN
P41743	NaN	0.744614	0.786794	0.851068	0.190921	0.237452	0.522877	0.125669	0.195157	0.570642
P42126	0	0.331064	0.0955135	0	0.132756	0.226704	0.414061	0.0600731	0.259171	0.260811
P42167	0.0842662	0	0.150371	0.22876	0.209074	0.193061	0.507798	0.029128	0.196379	0.345952
P42224	0.297372	0.301315	0.0558934	0.28654	0.324507	0.496001	0.267892	0.0434904	0.0522559	0.35694
P42226	NaN	NaN	0	NaN	0	NaN	NaN	0.0535464	0.151681	NaN
P42566	0	0.385933	0	0.281348	0	NaN	0	0.0383267	0.435672	0.151396
P42574	0.116816	0	0	0.308855	0.288252	0	0	NaN	0.127497	NaN
P42658	0.68805	NaN	0.428	0.333024	0	0	0.569843	0.0314588	0.118578	0.246513
P42677	0.232994	0.484063	0.163322	0.234805	0.588991	0.720591	NaN	0.0678345	0.0848218	NaN
P42685	0.20145	0.0842952	0.146628	0.114944	0.121943	0.155336	0.0903067	0.0589899	0.0222334	0.176589
P42702	0.177385	0.17403	0.0644882	0.0633076	0.183941	0.0290745	0.193938	0.0342402	0.1333	0.108331
P42704	0	0.351776	0.646534	0.92714	0	0.287418	0.64903	0.0462948	0.223398	0.0939663
P42765	0.120826	0.0732563	0.069224	0.103454	0.0203596	0.0665839	0.18195	0.0335413	0.0250265	0.0725036
P42766	NaN	0.242995	0.169961	0	0.0439889	0.023002	0.108851	0.0776989	0.153507	0.244051
P42773	NaN	NaN	NaN	0	NaN	NaN	NaN	0.1457	NaN	NaN
P42785	0.0677924	0.132819	0.0638492	0.082164	0.184092	0.16173	0.0856293	0.0229459	0.0400984	0.136049
P42858	NaN	NaN	NaN	0	NaN	NaN	NaN	0.156648	0.0498885	NaN
P42892	NaN	NaN	0.174276	0	NaN	0.389242	NaN	0.151765	0.278779	NaN
P43005	0.14101	0	0.145027	0.251297	0.285727	0.391003	0	0.0495147	0.0882967	0.41061
P43034	0.17906	0.102883	0.0863942	0.0711971	0.0549971	0.167031	0.148762	0.0844524	0.0685353	0.0684846
P43115	0.0354554	0.0648795	0.135962	0.170897	0.093025	0.100898	0.0367293	0.121185	0.0463861	0.0165844
P43121	0.0500182	0.0414331	0.183452	0.103614	0.115254	0.0736717	0.166675	0.0098762	0.0527155	0.10152
P43155	0.888048	0	0.461375	0	0	0.216158	NaN	0.019216	0	0.343693
P43234	0.476381	0.664286	0	0.0940715	0.300507	0.1765	0.409811	0.0905133	0.0503111	0.229045
P43243	NaN	0.597311	0.277001	0.0882863	NaN	0	NaN	0.0662788	0.600351	NaN
P43251	0.112858	0.0610704	0.0542088	0.06872	0.136801	0.0821769	0.188921	0.00987956	0.0307187	0.110408
P43304	NaN	0.783477	0.498529	0.524598	0.905251	0.89497	0	0.0384009	0.171297	0.0433785
P43307	0.455508	0.0754048	0	0.640757	0.170691	0.148849	0.0691481	NaN	0.110157	0.064206
P43353	0.316983	0.485768	0.23049	0.390249	0.576805	0.357922	0.330893	0.0980091	0.149615	0.36054
P43487	0.0106483	0.169567	0.0190465	0.155318	0.202287	0.0547555	0.311633	0.0859398	0.0538082	0.211053
P43489	0	0.167041	0.019291	0.622748	0.313862	0.516982	0	0.0610755	0.126468	NaN
P43490	0.0253466	0.0676841	0.0607055	0.0820772	0.0454527	0.029455	0.085951	0.0345681	0.0127017	0.083365
P43626	0.195366	0.0703188	0.25303	0.146439	0.0396835	0.212579	0.228669	0.0270695	0.0272246	0.181925
P43652	0.127733	0.0358043	0.0781006	0.097896	0.236052	0.0279341	0.0201917	0.122657	0.0178601	0.145162
P43686	0.527083	0.324759	0.173033	0.14722	0.502657	0.140905	0.239106	0.242784	0.106752	0.159228
P45379	NaN	NaN	NaN	NaN	NaN	0.131959	NaN	NaN	NaN	NaN
P45381	0.142548	0.0837097	0.0496407	0.143415	0.119131	0.181719	0.213451	0.0564576	0.0549728	0.0801609
P45877	0.254105	0.698519	0.0121206	0.12215	0.316987	0.0837293	0.133821	0.0450448	0.0511836	0.0774497
P45880	0.0489645	0.0992612	0.0689154	0.0167953	0.114819	0.0265672	0.071147	0.0116	0.0484482	0.0573104
P45954	0.476551	0.357547	0.715048	0.574366	0.294357	0.381019	0.375818	0.525976	0.0334235	0.273829
P45974	0.281035	0.240294	0.0706803	0.063812	0.130217	0.0374293	0.0502809	0.0811989	0.131036	0.0333817
P45984	NaN	NaN	0	NaN	0	NaN	NaN	0.0684184	0	NaN
P46108	0.555423	0.756906	0.0391449	0	0	0.381754	0.645766	0.0549562	0.128568	0.467621
P46109	0.602506	0.376364	0.116362	0	0.292627	0.693223	0.288323	0.0619068	0.0401603	0.601591
P46379	NaN	0	NaN	0.169999	NaN	0.496415	0	0.176749	0.0716407	NaN
P46459	0.175859	0.252453	0.072693	0.165169	0.137098	0.0891167	0.0423763	0.0566108	0.0176307	0.173312
P46531	0.121885	0.0753248	0.197297	0.0688784	0.011585	0.0607219	0.129349	0.0331933	0.0490964	0.360848
P46734;P52564	0	0	NaN	0.015638	0	NaN	0.478517	NaN	0.0565332	NaN
P46736	NaN	0	0	NaN	NaN	NaN	0	0	NaN	NaN
P46776	0.0549202	0.648666	0.187288	0.0615662	0.157006	0.0724767	0.133177	0.0564567	0.0112215	0.121282
P46777	0.110559	0.0958733	0.117906	0.0405051	0.0659929	0.129601	0.228528	0.0492295	0.156933	0.164902
P46778	0.102014	0.444943	0.641849	0.0885664	0.185586	0	0.13498	0.197272	0.100384	NaN
P46779	0.980351	0.448916	0.364615	0.339537	0.68088	0.296093	0.127139	0.0431998	0.190907	0.585319
P46781	0.039989	0.079893	0.0481828	0.0749354	0.220086	0.0602119	0.150908	0.0932946	0.123227	0.0411371
P46782	0.373629	0.212588	0.210457	0.142403	0.295954	0.0339634	0.409857	0.0269424	0.0502634	0.0153362
P46783	1.12186	0.206667	0.311031	0.130927	0.213377	0.374053	0	0.332804	0.0180341	0.220337
P46926	0.0952448	0.0721117	0.170676	0.0442706	0.188846	0.0724973	0.184323	0.0654287	0.0238273	0.0468682
P46937	0.694488	0	0.503272	0.409958	0.331855	0	0.061341	0.251204	0.0792786	0.779768
P46940	0.0668403	0.101747	0.0191489	0.0191525	0.0227905	0.0806008	0.0661579	0.0637772	0.0449921	0.0599779
P46952	0.347703	0.857451	0.1563	0.108179	0.344418	0.210873	0.289107	0.0339006	0.0468393	0.258693
P47736	NaN	0.137635	0	0.269055	0.053427	0.0543186	0.0858205	0.0837538	0.0441134	0.230306
P47755	0.214371	0.275559	0.228026	0.160991	0.0552298	0.00862206	0.27616	0.333642	0.0187011	1.19489
P47756	0.124462	0.047636	0.0599078	0.0582708	0.073935	0.0511019	0.103395	0.0307419	0.0353155	0.11958
P47813	0.102304	0.455819	0.271149	0.118872	0.0372189	0.224994	0.0996619	0.14292	0.126069	0.159502
P47895	1.29879	0	0.173629	0.630044	NaN	0.68823	0	0.264862	0.110387	0.400654
P47897	0	0.391428	0.2619	1.15309	0.152773	0.213484	0.0282135	0.367438	0.425835	0
P47914	0.413523	0.0877886	1.0592	0.0925822	0.165784	1.17747	0.16247	0.0825906	0.103879	0
P47929	0.0195455	0.183698	0.16226	0.0501563	0.0307237	0.012546	0.045259	0.0388401	0.0186882	0.0953762
P47992;Q9UBD3	0	0.157325	0.109244	0.205787	0.186966	0	0.17967	0.464658	0.11365	0.0342957
P48047	0.347124	NaN	0.0664846	0.17784	0.225228	0.0644525	0.483504	0.534711	0.126703	0.0391413
P48052	NaN	NaN	NaN	NaN	NaN	NaN	NaN	0.142937	NaN	NaN
P48059	0.890643	NaN	0	0.352457	0	0.232705	0	0.0299213	0.138506	0.50494
P48061	0.217255	0.0682447	0.226858	0.0620265	0.0289147	0.294489	0.0132847	0.043033	0.0287092	0.103889
P48067	0.148109	0.39553	0.117028	0.127902	0	NaN	0.211995	0.00817214	NaN	NaN
P48147	0.25637	0.542133	0.584535	0.858476	0.241518	0.487851	0	0.151671	0.417782	0.207649
P48163	0.131741	NaN	0.317573	0.309574	0.208744	0.204472	0.503407	0.194693	0.178866	0.42306
P48357	0.352554	0.09432	0.523087	0.313655	0.22109	0.130382	0.404053	0.0347753	0.0712796	0
P48426;P78356	0.521276	0.526841	0.151791	0.284228	0.594304	0.143274	0.275269	0	0.233717	0.284027
P48444	0.233051	0.253188	0.283555	0.13229	0.525813	0.115365	0.201539	0.0413215	0.135485	0.120472
P48449	0.522636	NaN	0.31801	NaN	NaN	NaN	NaN	0.218682	0	NaN
P48506	0.156218	0.111434	0.288111	0.224627	0.0786096	0.173173	0.346223	0.110371	0.0816919	0.42753
P48507	NaN	0.366851	0	NaN	0.0457629	NaN	NaN	0.0266017	0.200459	0.0433911
P48509	0.0676531	0.0986192	0.391956	0.100701	0.0689996	0.173548	0.0427452	0.0361455	0.0813262	0.181703
P48551	NaN	NaN	0.0407068	0	0	NaN	0.163632	0.186715	NaN	0.0858124
P48556	0.511883	0.541607	0.214284	0.144764	0.584887	0.624396	0.0698115	0.0915477	NaN	0.205578
P48594	0.148252	0.23458	0.00519119	0.299331	0.0855023	0.362846	0.292899	0.337816	0.0647937	0.247161
P48634	0.0420347	0.136088	0	0.130755	NaN	0.211137	NaN	0.0617689	0	0.427224
P48637	0.0625908	0.0811676	0.0241283	0.116065	0.126892	0.144127	0.181478	0.135746	0.105973	0.0480538
P48643	0.0617196	0.0745598	0.0363461	0.113244	0.0392274	0.0333436	0.103886	0.0472483	0.0400461	0.0195193
P48668	0.032856	0.0247414	0.0230481	0.00973451	0.0318792	0.0162076	0.00856943	0.0424161	0.0137852	0.0193764
P48723	0	0.248921	0.43064	0.296693	0.231575	0.154701	NaN	0.165319	0.139935	0.34955
P48729;Q8N752	0.104039	0	0.131271	0	0.172988	NaN	NaN	0.0993874	0.708254	0
P48735	0.0156614	0.0779907	0.0873733	0.0237709	0.0430414	0.0315954	0.113392	0.159527	0.0544315	0.141663
P48739	0	0	0.286123	0	0	0	0.405316	NaN	NaN	0
P48740	0.256172	0.0278987	0.0485986	0.0528177	0.129751	0.369456	0.117994	0.0541969	0.0856783	0.173798
P48745	0.0738971	0.0325314	0.104411	0.042456	0.0666891	0.0509647	0.0715167	0.0962384	0.0567722	0.141698
P48764	0	0	0.280492	0.137149	0.114665	0.430725	0	0.447862	0.434214	0.950845
P48788	0.116612	0.0223209	0.368841	0.0962491	0.0441894	0.141018	0.0627553	0.0472343	0.0593869	0.0577844
P48960	0.0746682	0.0456894	0.144015	0.0410195	0.103112	0.126782	0.391179	0.470689	0.27866	0.341873
P49006	0.369676	0.433447	0.84601	0.175322	0.29555	0.157026	0.304371	0.196325	0.0282579	0
P49023	NaN	NaN	NaN	NaN	NaN	NaN	NaN	0	0.0585496	NaN
P49137;Q16644	NaN	NaN	0.698781	0.0552135	NaN	0	0	0.13681	0.0103933	0.69044
P49184	0	0.442219	0.236622	0.474436	0.075529	0	0.482423	0.200305	0.190599	0.102495
P49189	0.0553906	0.0381186	0.0403536	0.0368273	0.0294121	0.0133341	0.180943	0.0420934	0.0341276	0.0738146
P49207	NaN	0.226198	0.400592	0.364371	0.347613	0.0679814	0.212616	0.077036	0.0845907	0.0574242
P49257	0.43491	0.161678	0.0504554	0.346026	0.0358331	0.293786	0.667194	0.0860163	0.101765	0.105619
P49327	0.0760715	0.0379874	0.0933927	0.0470599	0.063372	0.0349972	0.0840212	0.0256781	0.0258751	0.0419342
P49354	0.0193141	0	0	NaN	0	0	NaN	0.28895	0.263878	0.0771993
P49368	0.0360092	0.0635806	0.103758	0.0490965	0.0412666	0.125294	0.0946278	0.0441721	0.0597851	0.049056
P49407	0	0	0	0	0.201957	0.458037	0	0	NaN	NaN
P49411	0.0410405	0.11232	0.0396449	0.239986	0.207255	0.0813438	0.149976	0.138509	0.047831	0.233365
P49418	0.621961	0.196751	0.359085	0.824944	0.177522	0.121691	0.929105	0.117849	0.155559	0.374965
P49419	0.199991	0.0795475	0.0297668	0.0609018	0.0314861	0.0735407	0.0697477	0.116314	0.0177179	0.0570264
P49441	NaN	NaN	0	NaN	NaN	NaN	0.250854	0	0.0217546	0
P49458	0	0.369849	0.13488	0	0.667843	0.180232	NaN	0.0604094	0.319411	0.12177
P49588	0.109693	0.19912	0.169269	0.108197	0.249915	0.184133	0.319902	0.05819	0.0386065	0.0352329
P49589	NaN	NaN	0	0.693327	0	0.409099	0	0	0.202452	NaN
P49591	0.295698	0.148251	0.0894525	0.0683093	0.128738	0.0396113	0.199189	0.0665145	0.0655615	0.20073
P49593	0.378271	0.105641	0.438528	0.0546827	0.129084	0.0778583	0.196186	0	0.256738	0.131836
P49641	0.506057	0.173056	0.280521	0.158067	0.0799297	0.255461	0.26315	0.0968066	0.159306	0.265484
P49720	NaN	0.515187	0.215891	0.233663	0.0886784	0.00369622	0.209268	0.102873	0.0896752	0.618994
P49721	0.209456	0.0702907	0.0351184	0.108305	0.0145825	0.0924125	0.436485	0.0412106	0.228254	0.131066
P49746	0.514273	0.309201	0.191872	0.0900752	0.0642408	0.042313	0.203769	0.0611752	0.0530569	0.313573
P49747	0.0392536	0.0863951	0.0777237	0.0721131	0.102448	0.0216161	0.033796	0.0291769	0.0653571	0.0631183
P49748	0.181484	0.103373	0.0441724	0.165156	0.286406	0.141597	0.307659	0.0247773	0.0768675	0.372737
P49755	0.268316	0.198607	0.0957554	0.339349	0.209622	0.229729	0.185335	0.106181	0.177319	0.135581
P49773	0.0945653	0.0959961	0.192938	0.0675999	0.0133686	0.0462289	0.144576	0.0474867	0.137961	0.0907125
P49788	0.224019	0.200245	0.0120152	0.115705	0.0349144	0.0426605	0.263358	0.02742	0.0104166	0.0856938
P49789	NaN	0.34103	0	0.881862	NaN	0.108279	NaN	NaN	0.222734	0.248296
P49792	0.115237	0.690299	0.66904	0.657398	NaN	0.226926	0.0855001	0.411123	NaN	0.583535
P49821	0.414686	0.364087	0.433137	0.127711	0.605747	0.175422	0.273452	0.0817508	0.299148	0.357132
P49840	0	0.0914802	0.0383679	0.3092	NaN	0	0	0.134349	0.0701341	0.864223
P49841	0.770501	NaN	0.465723	0.958741	0	0.140874	NaN	0.212992	0.653841	0.0639583
P49862	0.54016	0.497395	0.536251	0.367581	0.217156	0.623248	0.463766	0.128883	0.147541	0.213952
P49902	0	0.40416	0.264015	0.215027	0.255123	0.143108	0.307161	0.188318	0.169657	0.132684
P49908	0.0678507	0.0479868	0.0281575	0.0979191	0.0737994	0.0536206	0.0278521	0.0124891	0.130799	0.272455
P49913	0.0820205	0.129451	0.373549	0.0518632	0.0542307	0.0588835	0.300826	0.0354951	0.0913707	0.0597336
P50053	0.0337544	0.0864799	0.126254	0.0322541	0.0960467	0.173345	0.0582641	0.0325335	0.0359375	0.0321233
P50120	0.280067	0.290922	0.29268	0.133516	NaN	0.296151	0.260138	0.133995	0.0759364	0.0624655
P50135	0.121923	0.102009	0.191282	0.0581483	0.101942	0.00632081	0.039291	0.111615	0.200466	0.0971104
P50148	0.200141	0.0979981	0.155152	0.0109759	0.121517	0.121747	0.263947	0.0759711	0.0709455	0.224663
P50213	NaN	0	0.403461	NaN	0.901539	0.081859	0.202872	0.201863	0.111808	0.153432
P50225	0.481495	0.120012	0.138379	0.13654	0.0935551	0.292357	0.306324	0.19207	0.20039	0.628469
P50238	0.182791	0.319038	0	0.398275	0.071068	0.302245	0.060964	0.0450635	0.0705948	0
P50395	0.0224032	0.0475278	0.0219391	0.0554242	0.0439688	0.103701	0.115061	0.0138875	0.032255	0.0970287
P50402	NaN	NaN	NaN	0.189329	0.0162921	0.278028	0	0.0425087	0.0131326	NaN
P50440	0.0247688	0.0412996	0.1249	0.152557	0.109155	0.0466116	0.0635197	0.0483078	0.0221787	0.0748728
P50452	0.555708	0.499546	0	0.0402218	NaN	NaN	NaN	0.0956848	0.0874849	0.0507112
P50454	NaN	NaN	NaN	NaN	NaN	1.03494	NaN	0.163829	0.082396	0
P50461	0	NaN	NaN	NaN	NaN	0.610558	NaN	0.0409969	NaN	NaN
P50502	0.170067	0.0228967	0.0872716	0.101677	0.0947422	0.0271818	0.0497234	0.138278	0.0740066	0.070455
P50542	NaN	NaN	NaN	NaN	NaN	NaN	NaN	0.151747	0.101566	NaN
P50552	0.506595	0.789553	0.52606	0.665056	0.209036	0.217172	0	0	0.316437	0.44556
P50570	0.0599416	0.0817691	0.0590279	0.0217711	0.0269613	0.0453105	0.151481	0.0317223	0.0438151	0.107874
P50591	0.736571	0.201525	0.729982	0.35144	0.547172	0.994253	0	0.0737937	0.0847833	0
P50607	NaN	0	0.379018	NaN	NaN	0	NaN	NaN	NaN	0
P50851	0.599254	0.834846	0.375084	0.435986	0.239321	0.125171	0.785746	0.0280479	0.261317	0.377764
P50895	0.0377385	0.0851444	0.0925139	0.0354198	0.0447139	0.106917	0.0503486	0.0183241	0.00769399	0.0300832
P50897	0.0826706	0.0279076	0.0716177	0.133266	0.0951254	0.064769	0.323008	0.0113524	0.0716336	0.17865
P50914	0.397428	0.0993595	0.0565704	0.188791	0.0527869	0.279145	0.0517837	0.00858353	0.0559046	0.126389
P50990	0.0808006	0.11619	0.0211267	0.0623525	0.0679956	0.090038	0.0287216	0.020136	0.0433486	0.060746
P50991	0.0899313	0.0681001	0.0411488	0.0159968	0.0758605	0.106547	0.0750924	0.0534692	0.0700486	0.0685803
P50995	0.0385103	0.0687934	0.122008	0.0989769	0.0295646	0.121374	0.0823695	0.0255173	0.0476147	0.1192
P51148	0.0555723	0.241846	0.13332	0.0882516	0.171412	0.240519	0.0993723	0.140083	0.0318489	0.508725
P51149	0.0474935	0.102833	0.130484	0.0716229	0.115404	0.0404945	0.0520817	0.0185467	0.00643376	0.0765976
P51151	NaN	0.328854	0.107111	0.153139	NaN	0.335071	0.186371	0.11254	0.0441922	0.232133
P51153	0.0350022	0.248358	0.144425	0.521737	0.246355	0.140877	NaN	0.121414	0.038892	0.141303
P51159	0.118045	0.0922957	0.0957437	0.180606	0.0816988	0.0804026	0.282777	0.141075	0.330163	0.0262853
P51161	0.00846494	0.0600431	0.191972	0	NaN	0.241478	0	0.225889	0.190297	0.547516
P51170	0.301726	0.241666	0.123223	0.13304	0.214987	0.186008	0.258163	0.119418	0.0633324	0.759426
P51178	0.742224	0.157871	0.212714	0.074571	0.291831	0.0420206	0.253001	0.153125	0.0579828	0.0802348
P51397	NaN	0.700254	0.211676	NaN	0.024071	0.525182	0	NaN	0.273392	0.407616
P51452	0.0800814	0.0341169	0.0604166	0.146784	0.407734	0.0983711	0.0400079	0.08978	0.101249	0.0412727
P51511	NaN	0	0.282895	0	NaN	0.303712	NaN	NaN	NaN	NaN
P51553	0	NaN	0	NaN	NaN	0.293543	NaN	0.0406089	NaN	0
P51570	0.057641	0.100689	0.148249	0.0115238	0.0735589	0.0508627	0.0509054	0.036274	0.0356722	0.0841828
P51571	0	0.159046	0.219539	0.34835	0.901741	NaN	NaN	0.0720337	NaN	NaN
P51572	0.198066	0.0511861	0.209078	0.0529195	0.28852	0.0740818	0.129713	0.0335876	0.0437015	0.103755
P51580	0.270323	0.0956683	0.0965587	0.159151	0.182671	0.0584828	0.168034	0.0863097	0.0968123	0.118036
P51606	0.144393	0.0765903	0.0933811	0.0760675	0.0352453	0.0570852	0.0358583	0.0237757	0.0578938	0.181524
P51608	0.0651681	0.870224	0.448417	0.805207	0.0805578	0.48501	0.115645	0.31595	0.183221	0.120059
P51648	0.105836	0.903062	0.101306	0.080191	0.549813	0.501166	0.8232	0.660343	0.087825	0.16644
P51649	NaN	0.670498	0	0.134567	0.574071	0.17034	0.645803	0.0701877	0.140229	1.21092
P51654	0.0416494	0.0511172	0.00506924	0.0728045	0.0546573	0.027792	0.083671	0.0565409	0.129863	0.0313654
P51659	0.243009	0.123368	0.446755	0.317181	0.537883	0.456783	0.887492	0.0626736	0.0576517	0.171086
P51665	0.674544	0.341017	0.457435	0.440315	0.308783	0.496982	0.118411	0.0313305	0.0471493	0.423583
P51674	0.716314	0	0.551624	0.399074	0.422375	0.195901	0.701107	0.0822161	0.0964222	0.109518
P51688	0.0489422	0.123677	0.0510262	0.00595862	0.0349176	0.0821364	0.116117	0.073202	0.0451704	0.250778
P51690	0.305492	0.0570139	0.154033	0.131404	0.137147	0.0888791	0.0344594	0.0648077	0.132734	0.31312
P51692	0.565389	0.00344522	0.233143	0.848468	NaN	0.190257	NaN	0.0467547	0.0955763	0.60858
P51693	0.261694	0.0896801	0.0943729	0.308838	0.134161	0.274077	0.468187	0.0564222	0.131989	0.0840384
P51812	0.147384	0.092876	0.0834522	0.141499	0.0923479	0.282528	0.0366629	0.0470485	0.131408	0.0710282
P51857	NaN	NaN	NaN	NaN	NaN	0	NaN	0.105294	NaN	NaN
P51858	0.189796	0.162205	0.0834478	0.306508	0.498817	0.0285388	0.134884	0.0576805	0.0824474	0.21623
P51884	0.0770713	0.118843	0.097731	0.0166692	0.117565	0.0244373	0.0616541	0.0366123	0.135871	0.0275914
P51888	0.0870989	0.046282	0.081082	0.163929	0.0552559	0.440209	0.211353	0.128434	0.0376056	0.659149
P51970	NaN	NaN	0.240891	0	NaN	0.40424	0	0.0736547	NaN	NaN
P51991	0.467076	0.336546	0.410277	0.240678	0.269412	0.184212	0.933548	0.0882469	0.317498	0.517918
P52179	NaN	NaN	NaN	NaN	NaN	0.0592897	NaN	NaN	NaN	NaN
P52209	0.0661669	0.121513	0.0330258	0.0063912	0.0116856	0.0583182	0.152238	0.0250033	0.0574158	0.03037
P52272	0.12067	0.0619559	0.106119	0.175509	0.138123	0.0480518	0.215398	0.134668	0.0760082	0.15634
P52294	0	0	0.382694	1.2159	0.334515	0.720362	0	0.0881483	0.447566	NaN
P52306	0	0.685987	0.471281	0.0867887	0.14564	0.0389637	0.235562	0.0812011	0.0792889	0.258188
P52565	0.66843	0.163892	0.0465048	0.35961	0.22308	0.0819006	0.246036	0.0834521	0.140021	0.150342
P52566	0.0829801	0.0305416	0.44636	0.17082	0.0261797	0.0661622	0.174584	0.0203851	0.0835571	0.457978
P52569	0.129056	0.269679	0.136564	0.0174044	0.118657	0.149532	0.0645413	0.077458	0.0311374	0.267426
P52594	NaN	0.120126	0	0	NaN	NaN	NaN	NaN	0.553561	NaN
P52597	0.302881	0.611709	0.146488	0.223738	0	0.492024	0.228548	NaN	NaN	0.196972
P52735	NaN	NaN	NaN	0	0	NaN	NaN	0.157597	0	NaN
P52758	0.0341065	0.137943	0.0932842	0.0462805	0.0117552	0.0767797	0.114762	0.0370545	0.0107342	0.0464014
P52788	0.138046	0.254395	0.196457	0.104025	0.179837	0.14513	0.245829	0.0822139	0.703386	0.455575
P52790	NaN	NaN	NaN	NaN	NaN	NaN	0	0.105015	0	NaN
P52799	0.581366	0	0	0.0116516	0.00804752	0.528096	NaN	0	NaN	1.36728
P52803	NaN	0.110974	0.0961348	0.408555	0.381469	0.159362	0	NaN	0.0494803	NaN
P52815	NaN	0.64245	0.414754	0.392016	NaN	0.308225	0	0.0197213	0.43121	0.0738558
P52823	0.150179	0.0841352	0.219268	0.150048	0.0627148	0.0979123	0.460013	0.0188092	0.103547	0.591283
P52907	0.0804276	0.047449	0.140782	0.106925	0.149969	0.287925	0.0970275	0.0364508	0.0811494	0.223095
P52943	0.0815278	0.0721902	0.0462288	0.0689249	0.0127859	0.104079	0.0962969	0.0203565	0.0323015	0.104023
P53004	0.147595	0.0475284	0.0537152	0.145438	0.211118	0.103156	0.13752	0.01916	0.0926716	0.120104
P53007	0.0059003	0.168068	0.244629	0.170335	0	0.185948	NaN	0.124065	0.0736194	0
P53041	0.500298	0.423731	0.0715983	0.135063	0.101802	0.118901	0.42817	0.0765314	0.0916165	0.277637
P53367	0.3008	0.643546	0.459885	NaN	0.437521	0.159614	0.291949	0.106285	0.0320822	0.530955
P53384	0	0	0.446872	0.225642	NaN	0	NaN	0.0152958	0.0779001	NaN
P53396	0.0840604	0.130287	0.0972467	0.0658608	0.136275	0.191425	0.218801	0.0572527	0.0217763	0.0924503
P53582	0.331268	NaN	NaN	0.301947	NaN	NaN	NaN	NaN	0	0.0667599
P53597	0.0786152	0.111815	0.0813628	0.0931271	0.141751	0.0481784	0.0969419	0.0667981	0.0356596	0.321205
P53602	0.244511	0.337142	0.0107336	0.019684	NaN	0.264936	0.195925	0.0766502	0.19864	0.28579
P53618	0.584139	0.132477	0.0164131	0.528739	0.554294	0.416961	0.199586	0.0385274	0.136074	0.333559
P53621	0.10313	0.587994	0.25022	0.0687135	0.152947	0.0719784	0.00858754	0.0572223	0.0676008	0.175758
P53634	0.265214	0.0725553	0.14704	0.129556	0.0993897	0.142818	0.152096	0.0915041	0.0804393	0.134475
P53708	NaN	NaN	NaN	NaN	NaN	NaN	NaN	0.133119	0.0382641	NaN
P53801	0.0843448	0.108877	0.309069	0.261299	0.370347	0.120954	0.349908	0.933798	0.0649942	0.161807
P53990	0.0164294	0.0552767	0.0520881	0.0647657	0.0745091	0.0564129	0.00509426	0.0119171	0.0123301	0.0754313
P53992	0.185096	0.466737	0.0417321	0.184206	0.177953	0.444606	0	0.13359	0.0708204	0.100159
P53999	NaN	0.311916	0.195838	0.395707	0.060223	0.0402199	NaN	0.319127	0.117762	0.228976
P54105	NaN	0.338613	0.281743	0	0.176038	0.271662	0.693992	0.238359	0.279209	0.99938
P54107	0.114043	0.199169	0.180027	0.154248	0.0822432	0.143699	0.0225529	0.100631	0.0564745	0.0742999
P54108	0.148521	0.198201	0.707007	0.0573079	0.113024	0.127841	0.432062	0.0746283	0.090321	0.426794
P54136	0.262059	0.411553	0.258921	0.249263	0.218327	0.242292	0.241363	0.0150638	0.170307	0.179998
P54252	0	0.0364607	0.249065	0.170156	0	NaN	NaN	0.129832	0.191174	0.0676276
P54289	0.0650586	0.118924	0.0337363	0.0150151	0.0358328	0.0447786	0.0606998	0.0368229	0.0674627	0.0801942
P54296	NaN	NaN	NaN	NaN	NaN	0.109193	NaN	NaN	NaN	NaN
P54577	0.201221	0.227615	0.411494	0.176043	0.821439	0.435705	0.780671	0.187833	0.0801442	0.728414
P54578	0.0532945	0.483587	0.0467629	0.197366	0.390767	0.0398991	0.721457	0.0476473	0.164417	0.215232
P54619	0.0798759	0.23046	0.0921681	0.114671	0.0980833	0.204612	0.12504	0.120308	0.0758526	0.104461
P54646	0.565733	0.112224	0.0278698	0.835286	0.291674	0.562371	0	0.0950103	0.157313	0.468701
P54652	0.0415866	0.0796787	0.0170891	0.0803575	0.0612451	0.0732873	0.0947394	0.0909417	0.0400159	0.100252
P54707	0.198726	0.499303	0.276993	0.23811	0.335123	0.28226	0.0821112	0.474628	0.11754	0.131955
P54710	0.0239554	0.0243562	0.239286	0.0338472	0.0724258	0.0864307	0.0629265	0.043685	0.0520672	0.25005
P54725	NaN	NaN	0	0.205611	0.120002	0.381852	0.203224	0	NaN	0.0777085
P54727	0.0378919	0.481425	0.147558	0.182629	0.156951	0.176012	0.182801	0.00455712	0.0990508	0.289389
P54753	0.120498	0.114514	0.0581732	0.0479751	0.0187318	0.0532233	0.15669	0.0477697	0.0693268	0.199962
P54760	0.170141	0.045848	0.0139174	0.156127	0.149838	0.0680716	0.0215645	0.0233086	0.0772877	0.192808
P54764	0.70155	0.0800477	0.182388	0.0743247	0.102553	0.193355	0.101244	0.0122416	0.12147	0.0582758
P54793	0.0417034	0.0947263	0.0380467	0.0245565	0.103945	0.0352194	0.0405543	0.0439556	0.0387208	0.0260375
P54802	0.119584	0.0690699	0.0878044	0.087216	0.0120671	0.0198186	0.0489135	0.0810318	0.0695962	0.0423216
P54803	0.082929	0.265738	0.354361	0.0291411	0.191216	0.327001	0.511858	0.138812	0.151847	0.244959
P54819	0.153387	0.171985	0.0718432	0.0679987	0.133966	0.109366	0.29374	0.0263016	0.13383	0.208227
P54826	0.0464985	0.0719431	0.0687472	0.0725364	0.07025	0.0378539	0.0258158	0.0887465	0.0147089	0.190829
P54840	0.365067	0	0.239502	0.184999	0.0710578	0.183622	0.348185	0.050232	0.0723356	0.0520364
P54868	0.238618	0.0898275	0.254145	0.133842	0.288919	0.174043	0.194167	0.0855275	0.0443021	0.13629
P54920	0.342268	0.0497054	0.104715	0.129724	0.544387	0.0962724	0.216142	0.0246565	0.0809208	0.190394
P55000	0.0425075	0.0441575	0.212225	0.184338	0.0992001	0.0856557	0.187984	0.200433	0.0892887	0.0821746
P55001	0.5439	0.135711	0.158111	0.0768324	0.290401	0.177978	0	NaN	0.0415503	NaN
P55010	0.685671	0.505682	0.824539	0.112673	0.109114	0.174479	0.336741	0.128832	0.052398	0.208882
P55011	0.226191	0	0.380171	0.247245	0.152063	0.45306	0.0883581	0.0778969	0.316847	0.369616
P55017	0.142398	0.127897	0.165536	0.171301	0.102295	0.144067	0.0428268	0.0571024	0.0875218	0.0633976
P55036	0.117376	0.252134	0.0658107	0.215774	0.218195	0.227977	0.675701	0.0198271	0.0565467	0.119544
P55058	0.0269868	0.0112259	NaN	NaN	NaN	0.176281	0.499285	NaN	NaN	NaN
P55060	0.153132	0.650545	0.102807	0.0707456	0.0670371	0.0412638	0.47849	0.308268	0.241809	0.119952
P55072	0.0958612	0.0466085	0.0793669	0.151167	0.0644907	0.052113	0.142505	0.0417955	0.036486	0.0159624
P55084	0.14628	0.0398313	0.0718493	0.152401	0.117859	0.170068	0.184176	0.0460723	0.0970764	0.0666855
P55103	NaN	0.181003	0	0.440506	0.47467	0.251982	NaN	0.119209	0	0.327983
P55145	0.113871	0.0584691	0.170766	0.0487118	0.180286	0.0715118	0.562853	0.458224	0.155149	0.0301593
P55196	0.231832	0.104247	0.253556	0.112726	0.235607	0.193148	1.10783	0.0791644	0.143375	0.224571
P55209	0	NaN	0.0123667	0.940861	0.186311	0.280876	0.0726781	0.0721581	0.116678	0.716221
P55259	0.0803701	0.204333	0.102275	0.139091	0.148631	0.064222	0.189791	0.0586276	0.044129	0.504522
P55263	0.5646	0.231335	0.388501	0.392821	0.527749	0.169855	0.271331	0.0425799	0.108612	0.149868
P55268	0.112063	0.0674776	0.0396664	0.0811562	0.0780018	0.12984	0.192724	0.0408989	0.0340041	0.102316
P55283	0	0.365082	0.151384	0.431472	0.263007	0.234248	NaN	0.171797	0.312897	0
P55285	0.00997165	0.0883479	0.0773456	0.0492854	0.0534357	0.0402148	0.041806	0.0359423	0.0174524	0.0927107
P55286	0.1509	0.119699	0.184995	0.0737746	0.110002	0.0921277	0.0988963	0.0786015	0.147745	0.269867
P55287	0.0426763	0.044534	0.0546003	0.0390064	0.0369627	0.0877395	0.0209492	0.086807	0.0584762	0.171522
P55290	0.0835299	0.0222292	0.0456145	0.00884949	0.0324376	0.042917	0.0444904	0.0421265	0.0418885	0.0625565
P55291	0.0901139	0.0947772	0.0661426	0.176463	0.086906	0.05206	0.135102	0.0143832	0.0877401	0.0580631
P55327	0	NaN	0	0	0	0.97417	0	0.146795	NaN	0
P55735	0	0.277262	0.244072	0.0227785	0.203754	0.385169	0.00454191	0.0271604	0.027753	0.337253
P55769	0.991918	0.0326699	0.153444	0.187602	0.369289	0.161972	NaN	0.0491362	0.319498	0.308026
P55786	0.0315717	0.0240631	0.0564525	0.032061	0.145958	0.0406054	0.0610221	0.038956	0.0802695	0.0324792
P55795	0.198693	0.233671	0.0646367	0.0770265	0.180061	0.308183	0.270018	0.0275115	0.168228	0.24976
P55809	0.524578	0.194244	0.25469	0.0913396	0.475288	0.633607	NaN	0.0569555	0.122684	0.277897
P55884	0.634655	0.644572	0.287062	0.126308	0.34412	0.151111	0.460982	0.0918302	0.0980401	0.28354
P55957	0.193163	0.0456841	0.176281	0.324388	0.0755619	0.186551	0.298187	0.196838	0.052524	0.0261879
P56159	0.0420414	0.149882	0	0.47688	NaN	0	0	0.0502201	0.0539831	NaN
P56192	0.810672	0.793202	0.973509	0.28777	0.0904287	0.485534	1.01596	0.333018	0.333306	0.577785
P56199	0.546074	0.265116	0.159059	0.286147	NaN	0	0.257725	0.162663	0.0581382	0.342921
P56211	0	0.0770947	1.01095	0.577771	0.0941931	0.182788	0	NaN	0	0.261087
P56381;Q5VTU8	NaN	0	0.270009	0	NaN	0.175693	0	0	0	NaN
P56385	0.337753	0	0	0.392693	0.323123	0.537045	0	0.231247	NaN	0.0478501
P56537	0.0746298	0.0711925	0.0351012	0.0455702	0.0822586	0.0460099	0.0724329	0.0526206	0.00658122	0.0437218
P56556	0	NaN	NaN	0.120666	0	NaN	0	0.0466712	NaN	NaN
P56975	0.521621	0.167987	0.142913	0.159331	0.0256512	0.0655285	0.290113	0.0157188	0.0265563	0.30057
P57086	NaN	0.0966615	0.752876	0.198497	0.0706921	0.070154	NaN	0.242569	0.411033	NaN
P57088	NaN	NaN	NaN	NaN	NaN	0.284632	NaN	NaN	NaN	0
P57735	0.504665	0.0584959	0.0820135	0.146392	0.129845	0.0862949	0.14967	0.0294599	0.082009	0.0972854
P57737	0.295192	0	0.273657	0.104576	NaN	0.93823	0	0.0286639	0.24115	0.643117
P57739	0	0	0	0.0771583	0	NaN	NaN	0.102703	NaN	0.0381835
P57764	NaN	0.171951	0	NaN	0	NaN	NaN	NaN	0.127256	0.075068
P57772	1.04683	0	0	0.271337	0.481961	0.202508	0.680038	0.0434525	0.377834	0.663722
P58062	0	0.0952026	0.207918	0.101944	0.437527	0.261933	0.201077	0.0326908	0.0104315	0.43704
P58107	0.115902	0.62636	0.450715	0.0192924	0.5461	0.181775	0.470452	0.19323	0.044555	0.226987
P58166	0.0963893	0.0531681	0.177252	0.13976	0.101537	0.0753935	0.0687417	0.478805	0.113811	0.182937
P58401;Q9P2S2	0	NaN	0	0	NaN	NaN	NaN	NaN	NaN	NaN
P58499	0.0936884	0.0318548	0.10538	0.0746303	0.128905	0.0369692	0.104556	0.0333847	0.0651725	0.0877546
P58546	0.0949715	0.108586	0.0414198	0.204349	0.0676034	0.0879928	0.113053	0.0838964	0.0788867	0.0730101
P59646	0.0810972	0	0.225994	0.143307	0.120729	NaN	0.0763848	0.100483	NaN	0.080355
P59666	0.141249	0.0652889	0.254103	0.100684	0.073457	0.0142904	0.071101	0.0344582	0.046412	0.308274
P59998	0.0462639	0.0465721	0.0630017	0.0417964	0.11372	0.0918868	0.0492254	0.0205507	0.0184451	0.0109665
P60022	0.0592054	0.0436234	0.298244	0.0468141	0.0732051	0.0293248	0.00648085	0.0784236	0.068467	0.146372
P60033	0	0	0	0	0	NaN	0.618824	0.0943113	0.431677	0.0623167
P60174	0.0950753	0.0523922	0.0411503	0.0665277	0.0389952	0.0503548	0.0449992	0.0281465	0.0136848	0.0525592
P60201	0.54495	NaN	NaN	0	NaN	0.94278	0.270637	NaN	NaN	0
P60228	0.14832	0.099081	0.236973	0.319077	0.0602862	0.0624954	0.124058	0.056477	0.107346	0.44673
P60510	NaN	NaN	NaN	NaN	0	0.384659	NaN	NaN	NaN	0
P60660	0.140467	0.0536255	0.0521389	0.0406807	0.0957377	0.0295667	0.0812785	0.00230274	0.0455793	0.057145
P60709;P63261	0.0789686	0.0237762	0.0858959	0.0558212	0.0796879	0.048406	0.0725762	0.0627327	0.115164	0.23013
P60842	0.148631	0.0996509	0.0372161	0.024183	0.106196	0.0719714	0.0320407	0.0298765	0.122664	0.070362
P60866	0.673874	0.377565	0.039428	0.147396	0.208905	0.106544	0.294522	0.446031	0.806429	0.17962
P60891	0.359044	0.0424445	0.168966	0.234193	0.588871	0.437357	0.205928	0.094887	0.216695	0.295279
P60900	0.111206	0.0408075	0.0630434	0.0312996	0.0305439	0.0874266	0.0354022	0.0505121	0.0247907	0.22513
P60903	0.159979	0.173444	0.259587	0.16039	0.0546697	0.0881031	0.0574445	0.0643514	0.097058	0.0866641
P60953	0.0174349	0.0579365	0.488809	0.0415508	0.0438403	0.0160735	0.13483	0.0244964	0.00222075	0.19412
P60981	0.084043	0.070244	0.179323	0.0129287	0.0321562	0.0527645	0.125845	0.0870368	0.0851022	0.0120923
P60983	0.283728	0.180916	0.131043	0.0681994	0.108581	0.0994249	0.289	0.0274578	0.0305427	0.0812667
P61006	0.21479	0.0502703	0.0709393	0.303217	0.158649	0.0236713	0.485416	0.159151	0.195628	0.248299
P61009	NaN	0.0719594	0	0.655457	0.248148	0	0	0.0536283	0	0.195289
P61011	0.1015	NaN	NaN	0.494272	NaN	NaN	NaN	0.0734606	0.222782	NaN
P61018	0	0	0.0583845	NaN	1.00103	NaN	NaN	0.03897	0.440873	0
P61019	0.0491225	0.0785498	0.0465339	0.0956296	0.0958573	0.0578794	0.345606	0.0497837	0.0264704	0.00681538
P61020	0.327316	0.247719	0.152086	0.0477446	0.132452	0.107785	0.0307809	0.0612161	0.0999334	NaN
P61026	0.0532081	0.0711437	0.0802279	0.0791255	0.070214	0.0313097	0.30611	0.0541853	0.0515463	0.0414215
P61081	0.39515	0.135735	0.26945	0.223548	0.18885	0.055796	0.0999549	0.170548	0.0279825	0.216311
P61088	0.0658769	0.293642	0.0655809	0.0148737	0.327904	0.110028	0.0166039	0.0774455	0.00699754	0.0493292
P61106	0.0460866	0.103455	0.0900865	0.0727867	0.0649813	0.111844	0.114552	0.0657573	0.116835	0.178362
P61158	0.0614221	0.0655787	0.0509307	0.0830761	0.0624957	0.012459	0.0762632	0.0607876	0.0370131	0.0881449
P61160	0.0762749	0.0711416	0.0726783	0.119571	0.0273162	0.0511649	0.0902971	0.043786	0.0212862	0.0494327
P61163	0.753671	0.284809	0.139135	0.825722	0.218712	0.114522	0.0681404	0.545216	0.2056	0.14069
P61201	0	0	0.0761352	0.173342	0	0	0.199444	0.104486	0.257975	NaN
P61204;P84077	0.0746653	0.303757	0.0907453	0.0647685	0.0610465	0.0383142	0.159573	0.0144818	0.0472712	0.0626065
P61221	0	0.534206	0.0646829	0.101745	0.583286	0.331814	0.0827603	0.131544	0.123026	0.435505
P61224	0.0951813	0.143579	0.06925	0.0333049	0.102088	0.0922766	0.0595121	0.101695	0.0570804	0.0691239
P61225	0.234188	0.349241	0.222659	0.126241	0.00328138	0.304479	0.332235	0.0864771	0.0577383	0.366836
P61247	0.10896	0.0407956	0.00835426	0.103039	0.0551007	0.0978818	0.0620742	0.0358959	0.152116	0.0633249
P61254	0.607061	0.232195	0.14707	0.116993	0.718858	0.102299	0.505713	0.145747	0.100429	0.354784
P61278	0.0494656	0.108777	0.463374	0.0545246	0.0088561	0.0734037	0.0513763	0.0435386	0.0309587	0.318602
P61289	NaN	NaN	NaN	NaN	NaN	0.346454	NaN	0.262504	0	NaN
P61313	0.148695	0.132883	0.17317	0.0984135	0.0630573	0.0430583	0.254338	0.0814345	0.227006	0.137714
P61353	0.266381	0.317713	0.0690935	0.25252	0.133382	0.0460304	0.0918108	0.0632728	0.2186	0.164323
P61366	NaN	NaN	0	0.153738	0.402348	NaN	NaN	0.150941	0.10408	0.151624
P61421	0.406126	0.101168	0.284018	0.341527	0.167801	0.358773	0.228051	0.0831052	0.215809	0.100013
P61457	0.236328	0.166096	0.0788742	0.0961874	0.185929	0.0280319	0.128112	0.0268997	0.203433	0.0638581
P61586	0.0651527	0.0420285	0.183784	0.0663614	0.110207	0.0203622	0.107208	0.0635234	0.0153769	0.117661
P61604	0.10505	0.0642788	0.09576	0.052693	0.0321354	0.0918157	0.176634	0.0784463	0.0753661	0.0953398
P61619	0.0184929	0	NaN	NaN	NaN	0.00567492	NaN	NaN	NaN	NaN
P61626	0.0819006	0.0807907	0.156453	0.0250092	0.0108185	0.0317995	0.170823	0.0259914	0.156694	0.140485
P61758	NaN	0.182562	0.186275	0.17904	0.0642899	0.282644	NaN	0.333811	0.0546409	0.0621265
P61764	0.0377902	NaN	0	NaN	NaN	NaN	NaN	NaN	0	NaN
P61769	0.0447384	0.0620123	0.185947	0.0320165	0.0378345	0.010277	0.0477481	0.0834255	0.0314251	0.177865
P61812	NaN	0	0	NaN	0.139024	NaN	NaN	NaN	NaN	0.699476
P61916	0.0439694	0.115589	0.0453116	0.0256148	0.0428432	0.0410844	0.00694101	0.04962	0.0212111	0.0935219
[truncated: 2,154 more rows]

## Sheet: Figure 5d
Figure 5d	The Log2 protein intensity and calculated Log2 ratios for benchmarking samples on Orbitrap Fusion Lumos. All Log2 protein groups intensity for each of these proteins had to satisfy no missing value in three technical replicates analyses. Benchmarking samples A and B were prepared containing known ratios of peptide digestions from human urine, yeast and E. coli, resulting in expected peptide and p…
ProteinGroups	Organism	SampleA_R1	SampleA_R2	SampleA_R3	SampleB_R1	SampleB_R2	SampleB_R3	Log2 Ratio (Mean SampleA/Mean SampleB)
A0A075B6H7	Human	21.3145	21.4276	21.324	21.1022	21.284	21.3532	0.00270312
A0A075B6I0	Human	16.7089	16.4504	15.2466	15.259	15.2547	16.394	0.108455
A0A075B6I9	Human	14.1937	14.3187	14.1711	14.679	15.4647	14.3691	-0.0484948
A0A075B6J9	Human	17.0461	17.291	17.7168	16.794	16.4466	17.0911	0.0420786
A0A075B6K5	Human	17.2554	16.8018	17.1721	15.4196	16.4809	17.7192	0.0592751
A0A075B6P5;P01615	Human	17.0774	18.3177	16.9706	17.0515	16.8046	16.3407	0.0232282
A0A075B6R2	Human	14.3921	14.0995	15.6351	13.2061	14.8515	13.5451	0.087504
A0A075B6R9;A0A0C4DH68	Human	15.2209	17.017	16.4733	16.1311	16.9252	16.9509	-0.0390424
A0A075B6S2	Human	20.7431	21.0359	20.7862	20.7769	20.5883	20.4816	0.0137986
A0A075B6S5	Human	15.6294	15.6636	15.2596	15.2389	14.7473	14.6634	0.0838074
A0A087WSX0	Human	18.6977	16.8961	17.5835	18.1425	16.8549	18.7687	-0.0451547
A0A087WSY6	Human	19.7215	18.2214	19.7431	18.9979	19.6397	18.8384	0.053929
A0A0A0MRZ8;P04433	Human	21.313	20.2091	20.6912	20.8894	21.2332	20.9948	-0.0210146
A0A0A0MS15	Human	13.2464	14.5183	14.9434	14.6717	15.0418	13.4631	-0.0151581
A0A0B4J1U7	Human	16.1406	16.0007	16.2496	15.8927	16.2076	15.4487	0.0223283
A0A0B4J1X5	Human	17.655	17.3157	17.303	17.6743	17.3438	17.7604	-0.0295748
A0A0B4J1X8	Human	13.5206	13.518	13.3226	13.8962	13.6667	13.7601	-0.0256096
A0A0B4J1Y8	Human	16.8705	16.1263	16.4624	15.9419	16.6754	15.7383	0.046354
A0A0B4J1Y9	Human	18.176	18.1603	18.9206	18.1579	18.2251	18.0482	0.00144374
A0A0B4J2D9;P0DP09	Human	15.5821	15.7272	15.7005	15.932	15.5699	14.9512	0.012055
A0A0C4DH25	Human	20.9593	20.8253	20.483	20.7534	20.6382	20.3001	0.0130236
A0A0C4DH29	Human	15.5107	13.9326	15.2391	17.1707	11.3286	14.9828	0.0244692
A0A0C4DH34	Human	16.4871	14.548	16.658	15.2367	16.0507	15.7781	0.0634154
A0A0C4DH35	Human	15.381	14.5668	16.0985	14.8973	13.4375	16.6216	0.0460959
A0A0C4DH41;P01824;P01825;P06331;P0DP06;P0DP08	Human	18.3992	18.2339	17.5924	19.3934	19.0378	17.9496	-0.0622424
A0A0C4DH43	Human	17.2518	16.8215	17.0733	16.7965	16.5551	16.1517	0.0444633
A0A0C4DH72	Human	15.8976	15.5156	15.4149	15.6583	15.1361	15.4469	0.00639904
A0A0J9YXX1	Human	14.7039	15.6887	15.2008	15.2579	15.1634	14.9406	0.0035546
A0A1B0GUA5	Human	19.333	17.8843	19.2824	19.4097	19.3252	18.986	-0.00319832
A0A5B9;P01850;P0DSE2;P0DTU4	Human	14.9923	14.4708	14.3668	15.8456	15.7352	15.07	-0.12085
A0M8Q6	Human	21.7877	22.5048	21.8646	22.2632	22.2215	22.1456	-0.0233571
A0PJK1	Human	14.3766	12.9287	12.8939	13.7327	13.3889	13.5966	-0.0726659
A1L4H1	Human	13.3149	14.3107	13.6991	13.9537	13.5957	13.1084	0.0109259
A2NJV5	Human	17.6767	15.9808	16.5138	17.5666	17.4455	17.6053	-0.0891631
A5D8V6	Human	15.3141	14.9772	14.5162	15.0742	14.7931	14.4551	0.0178384
A6NFA1	Human	13.3606	12.7336	13.0898	10.7519	13.9576	11.9578	0.130497
A6NGN9	Human	15.0052	14.7239	15.2872	15.3176	14.5961	15.8596	-0.029733
A6NI73	Human	16.2068	16.7962	16.4763	16.4644	16.1468	16.0075	0.0291413
A6NL88	Human	15.7836	15.4097	15.3437	16.3724	15.2015	16.3626	-0.0865594
A8K2U0	Human	13.9149	14.2422	14.1674	14.0303	13.9492	14.3822	0.0140233
B0YJ81	Human	17.2559	18.2752	17.0954	17.9517	17.2102	17.4071	-0.0125922
O00115	Human	15.8358	16.588	16.0375	16.3212	16.0613	16.1256	-0.00789731
O00142	Human	21.8348	22.1067	20.9536	22.2787	21.9684	20.5303	-0.00879936
O00159	Human	14.7509	15.0189	14.8908	14.6733	14.6953	14.8626	0.0190711
O00161	Human	13.8636	13.8824	13.9821	13.9236	12.7104	13.8017	0.00841879
O00182	Human	16.8839	17.1917	15.6604	16.9559	16.8439	16.8736	0.00088214
O00187	Human	20.8701	20.0409	21.3972	21.134	21.1139	20.9633	-0.0167611
O00241	Human	18.52	18.8775	18.665	18.7203	18.5763	18.7345	-0.00427003
O00244	Human	16.4718	15.5962	16.0372	17.2661	16.3053	15.3954	-0.0239203
O00253	Human	13.6137	10.8773	13.8943	12.5379	13.4894	12.7472	0.0948824
O00264	Human	15.7721	15.16	15.4034	15.1076	14.0648	15.6958	0.0279721
O00299	Human	15.8772	16.3389	15.9994	15.5268	15.4162	15.6518	0.0432602
O00322	Human	16.8281	16.2894	16.5686	16.1816	16.3723	16.4819	0.0171926
O00337	Human	17.2833	18.8253	19.3202	18.7088	17.0669	16.6819	0.141472
O00391	Human	19.1698	19.357	19.2716	19.3545	19.1205	19.1689	0.00771151
O00401	Human	14.7284	14.6197	14.706	13.9776	14.3435	14.2848	0.0419299
O00461	Human	14.2859	14.3014	14.5684	14.11	14.1704	14.0213	0.0194425
O00462	Human	15.4048	15.5491	15.2679	15.1522	14.8846	15.505	0.0238547
O00468	Human	17.8924	18.1137	17.8559	18.0833	17.6874	17.8642	0.00227918
O00499	Human	16.1487	15.7037	15.6971	15.7659	15.3327	15.9309	-0.00570717
O00526	Human	16.304	17.3665	17.1969	16.4207	17.1386	17.0403	0.013192
O00533	Human	16.418	16.2841	16.2722	16.2608	16.2351	16.1307	0.0043455
O00560	Human	19.5434	19.3372	19.2482	19.0716	19.47	19.4333	-0.00715832
O00584	Human	15.7822	15.6736	15.2643	15.3732	15.1837	15.3138	0.0335004
O00592	Human	18.5718	19.0528	18.3093	18.414	18.1782	18.7218	0.0123108
O00754	Human	14.0146	14.2227	14.2308	13.9942	14.0724	14.0089	0.0218456
O00757	Human	17.7458	17.6899	16.9228	16.758	17.3363	16.8786	0.0677354
O00764	Human	15.201	14.4934	14.8986	14.7436	14.2385	14.8242	0.0150812
O14498	Human	18.229	18.3162	18.5996	18.5848	18.4166	18.5468	-0.0180468
O14594	Human	17.3702	18.2353	17.8428	17.7072	17.7543	18.178	0.00717674
O14618	Human	15.3126	14.7444	14.4474	15.1649	14.8834	14.6986	-0.0135369
O14638	Human	13.5106	13.5236	13.7827	13.8394	13.365	14.13	-0.0333032
O14732	Human	14.3622	14.9205	14.7373	14.3124	13.919	13.649	0.0824181
O14745	Human	16.9136	17.317	16.9386	16.6794	16.9713	17.0076	-0.00278427
O14773	Human	17.5164	17.561	17.6678	17.3806	17.4864	17.5617	0.00614021
O14786	Human	14.4233	15.708	15.6651	14.5884	14.7025	15.5852	0.091497
O14798	Human	17.6945	16.1552	17.827	15.8643	15.5005	16.3782	0.157515
O14818	Human	14.1707	14.3345	13.9692	14.1257	14.3335	14.2376	-0.00679051
O14908	Human	13.5985	13.4742	14.2551	13.9176	13.5163	13.8577	-0.027235
O14917	Human	13.1984	12.6775	13.1647	12.6835	12.0784	11.9451	0.124248
O14950;P19105	Human	13.7532	12.9448	13.1845	13.8076	12.8684	13.3019	-0.0127849
O14960	Human	13.8673	14.0686	13.4115	13.9211	13.223	14.1291	-0.00558365
O14978	Human	16.7819	16.1788	16.1725	16.5894	16.2491	16.491	-0.0275776
O15031	Human	15.5796	15.8469	15.5404	15.5847	15.044	15.1499	0.0403487
O15144	Human	13.578	13.6894	13.3484	14.0828	13.4915	13.8995	-0.0337618
O15145	Human	18.1265	16.682	17.5321	17.7023	17.8038	16.9624	-0.0139324
O15197	Human	17.9931	17.6929	18.0813	17.7238	17.6136	17.8575	0.0217564
O15230	Human	16.5438	16.4105	16.4566	16.3133	16.383	16.4642	0.00646278
O15240	Human	19.1786	18.5184	19.0216	18.8688	18.7941	18.9677	0.0116329
O15244	Human	14.1403	15.6073	14.2684	14.7143	14.9023	14.6435	-0.0443942
O15393	Human	16.143	16.1183	16.3886	16.8946	16.7927	16.5525	-0.0569283
O15394	Human	15.3321	13.9693	14.2745	14.3607	14.8942	13.7979	-0.00868644
O15484	Human	13.7894	13.4657	13.6662	13.5648	13.5942	12.8696	0.0107427
O15522;O95096	Human	12.4219	12.8825	13.8068	12.8977	13.8708	12.0183	-0.00170133
O43155	Human	15.4811	15.442	15.5136	15.6306	15.6121	15.4151	-0.0121606
O43157	Human	16.3322	17.1043	16.8801	16.568	17.1934	16.6019	0.023973
O43175	Human	14.9252	14.9132	14.6505	14.7467	15.0485	14.6896	0.0161922
O43278	Human	18.1978	18.313	17.858	18.1573	18.2391	17.8592	0.00320983
O43291	Human	18.3142	18.7497	18.3317	18.5142	18.4711	18.2627	-0.0109235
O43396	Human	13.5597	13.3034	13.6008	13.5019	13.6464	13.2938	0.0061663
O43399	Human	14.2952	14.8698	14.8283	14.1293	14.7387	14.2192	0.0605187
O43405	Human	19.0823	19.0725	19.4658	19.341	19.3072	19.2715	-0.0168982
O43451	Human	18.4155	18.5718	18.5287	18.4947	18.3611	18.484	0.00348362
O43488	Human	15.1369	15.0775	15.1746	13.9925	13.9929	14.3773	0.113376
O43490	Human	17.7942	17.6733	17.5027	17.2907	17.5625	17.4626	0.017297
O43493	Human	16.8598	17.9338	17.0938	16.2526	15.7868	16.746	0.0728033
O43505	Human	16.7826	17.0926	16.9184	16.7841	16.6932	16.4218	0.0193347
O43511	Human	14.1823	14.6936	14.5175	14.7007	13.6932	14.3755	0.0141764
O43567	Human	15.0862	15.187	15.5638	15.7455	15.157	15.5191	-0.0312087
O43570	Human	15.1248	16.2154	15.7315	16.0947	15.3256	15.8026	-0.00651183
O43598	Human	16.627	16.7138	16.9426	16.398	16.3471	16.2375	0.0320117
O43617;P36149	Human	14.6524	15.0789	15.2115	15.9675	15.9239	15.3993	-0.0786629
O43633	Human	16.7841	16.6685	17.0998	16.2998	16.9473	16.8644	-0.0068874
O43653	Human	17.7292	17.3656	17.7279	17.9427	17.2774	17.5145	0.017474
O43657	Human	13.8302	15.5061	15.0285	15.0169	12.4896	14.97	0.00562776
O43681	Human	15.1399	14.998	14.4477	14.6608	15.1808	14.5695	0.0328054
O43692	Human	17.6668	17.7893	17.5597	17.4091	17.2468	18.1452	0.0212032
O43707	Human	15.0446	15.4438	14.8789	15.1228	14.827	14.8537	0.0184212
O43852	Human	15.0556	14.8542	15.7922	15.4615	15.7478	15.1835	-0.0383811
O43866	Human	16.3819	16.8954	16.1748	16.3981	16.7118	15.602	-0.00142666
O43895	Human	17.5205	17.3938	17.2192	17.4488	17.2535	17.5613	-0.00455598
O60241	Human	15.5455	15.5175	15.8852	16.0025	15.4538	15.9632	-0.0382505
O60243	Human	14.2037	14.0246	13.6245	14.5379	14.2039	13.5273	-0.0183265
O60245	Human	14.4536	14.2077	14.3914	13.6366	15.003	13.6927	0.0717993
O60271	Human	12.6652	12.4048	12.1144	12.1484	12.2162	11.8366	0.030132
O60279	Human	16.0338	14.9858	16.3913	16.5224	16.5185	15.8285	-0.0429681
O60361	Human	13.7742	14.8263	13.4452	13.5523	13.291	12.8735	0.0515122
O60437	Human	14.5229	14.4406	13.7349	14.4886	13.8345	14.2416	0.0200243
O60462	Human	12.6914	13.2824	12.1423	13.0221	12.6397	12.6737	0.00202287
O60494	Human	20.9839	20.865	20.8196	20.8079	20.8021	20.937	0.0039496
O60568	Human	14.7414	15.088	15.2224	15.0334	14.0756	13.666	0.100206
O60603	Human	14.6735	13.8193	12.714	14.9136	12.3219	14.8488	-0.10366
O60609	Human	14.6843	14.2136	14.1437	14.5123	14.7898	14.3494	-0.029997
O60635	Human	16.0392	18.4269	17.0556	17.928	13.8848	17.1941	-0.0116676
O60637	Human	16.5923	17.0355	17.0322	16.9988	16.2939	16.8802	0.0129315
O60667	Human	20.3331	20.1058	20.1214	20.2451	19.995	20.0328	0.00637175
O60701	Human	13.4409	13.1838	13.2092	13.2359	13.3736	13.4096	-0.017838
O60704	Human	14.9828	15.1261	12.7395	14.9347	14.2337	14.2679	0.0705363
O60814;P57053;P58876;P62807;Q5QNW6;Q93079;Q99877;Q99879;Q99880	Human	15.3655	16.156	17.3355	17.7695	16.4201	16.4929	-0.0297699
O60883	Human	21.1157	21.717	19.5185	18.7091	18.2884	20.0992	0.174572
O60888	Human	15.9692	15.3888	16.4802	16.3867	16.2879	16.0297	-0.0285089
O60896	Human	16.7178	16.0514	16.4143	17.0126	15.9093	16.6605	-0.0214822
O60911	Human	18.8391	17.4698	18.9581	18.7023	18.0548	17.386	0.0613499
O60939	Human	15.1773	15.0166	14.8255	15.5813	15.0859	14.1985	-0.00664145
O75071	Human	16.9079	17.0691	16.8278	17.0467	17.0181	17.1168	-0.0117959
O75083	Human	15.1278	15.1519	15.149	15.0534	14.751	14.8735	0.026471
O75084;Q14332	Human	17.3892	16.8436	16.9751	17.0511	16.644	17.5028	-0.00644441
O75093	Human	17.2147	16.4869	16.7926	16.973	15.6429	17.0938	-0.0154136
O75131	Human	14.5159	14.2464	14.1842	13.5867	13.6889	14.2	0.057589
O75144	Human	19.0498	18.9816	18.882	18.7929	18.909	19.1403	0.00552859
O75223	Human	14.9852	13.9874	14.4972	15.2444	13.3895	15.0671	-0.0556272
O75264	Human	15.241	16.4905	15.7476	14.9975	15.0701	14.9991	0.0702601
O75309	Human	15.6624	15.3808	15.5593	15.4253	15.6099	15.1973	0.0124786
O75325	Human	16.1308	15.7352	15.2093	16.298	15.7993	16.2305	-0.0447071
O75339	Human	18.0816	18.0397	17.7798	18.3637	17.9876	18.1453	-0.00842123
O75340	Human	15.6018	15.7342	15.3333	15.3247	15.6589	14.9644	0.0258586
O75347	Human	15.0788	15.7026	15.6411	15.0692	15.1043	14.5893	0.0537413
O75351	Human	17.0376	16.8427	16.6828	16.8749	16.9657	17.0299	-0.0105006
O75368	Human	13.5299	13.9159	11.1592	13.8048	13.5282	13.3942	0.000183946
O75369	Human	16.7267	16.6025	16.5548	16.3533	16.4905	16.1497	0.0218242
O75487	Human	16.9485	16.8406	16.7184	17.2099	17.0119	16.9005	-0.0146062
O75503	Human	16.0636	17.0018	16.9736	16.3243	16.7329	15.9219	0.0562737
O75531	Human	15.3798	14.7528	16.9861	14.2228	14.3867	13.8014	0.112826
O75594	Human	20.9097	21.0988	20.5088	20.9269	20.6255	20.8868	0.00158205
O75608	Human	15.2972	15.4626	14.9262	14.9115	13.8563	15.3519	0.0368449
O75787	Human	15.5723	15.9712	15.736	15.861	16.0702	15.9019	-0.0151291
O75874	Human	15.735	15.7534	15.3718	15.5507	15.6833	15.2449	0.0170005
O75882	Human	18.5831	18.5293	18.6701	18.5142	18.1063	18.498	0.00662209
O75891	Human	15.1413	15.0846	15.1134	15.2605	14.45	15.2042	-0.00863778
O75928	Human	17.9221	17.6502	16.7129	16.4988	16.7991	17.7458	0.0712977
O75936	Human	15.4967	15.1495	15.756	15.2491	15.0568	15.304	0.0232363
O75955	Human	13.9626	14.3565	14.2754	14.2072	14.3192	14.7012	-0.00442602
O75976	Human	14.505	13.8535	13.8152	13.1852	13.865	14.2367	-0.00119152
O76070	Human	13.9704	12.9847	13.8487	13.6247	13.1466	13.8741	0.0235235
O76076	Human	17.5791	17.9314	17.7938	18.0372	17.493	17.7155	0.0063614
O94760	Human	15.2529	15.186	15.0818	15.2879	15.1953	15.2689	-0.00786159
O94772	Human	16.9153	17.3079	16.906	17.451	16.6069	17.5626	-0.0449782
O94832	Human	13.0324	13.0967	12.8492	13.0535	12.8623	12.2421	0.0189534
O94856	Human	13.8691	15.0786	15.4384	13.9611	13.0304	13.7308	0.135091
O94910	Human	18.6435	18.2305	18.2734	18.2164	18.4879	17.7937	0.00450939
O94919	Human	18.1653	18.2451	18.243	18.3221	17.955	18.0765	0.0132262
O94985	Human	15.288	14.6178	15.3478	14.5514	14.9822	14.9359	0.0336125
O94991	Human	14.0968	13.9591	13.806	14.3727	14.1532	14.0908	-0.0199258
O95084	Human	15.429	15.1909	14.3176	15.0408	14.4768	14.6049	0.0567548
O95154	Human	14.7528	14.6513	14.1643	14.897	14.2333	14.4225	0.0227021
O95164	Human	14.3641	13.978	13.7509	14.7074	13.7796	14.4065	-0.0435635
O95185	Human	14.7019	14.4141	14.3453	13.4496	13.2335	14.1476	0.0999111
O95196	Human	17.8926	19.9305	19.8047	17.6023	18.1871	19.9233	0.122927
O95274	Human	13.7769	14.7006	10.3945	14.3698	15.0978	12.8366	-0.0607892
O95297	Human	15.1411	16.2127	16.341	15.9698	14.5965	14.7973	0.131789
O95336	Human	19.2613	19.3305	19.0934	19.203	19.2744	19.3883	-0.000984715
O95388	Human	13.7564	13.3545	13.5538	14.0172	13.4496	14.3835	-0.0485003
O95428	Human	14.3989	15.9951	13.8616	15.4455	13.1421	14.3374	0.00617409
O95445	Human	16.9072	15.9413	16.0125	17.2113	16.2015	16.149	-0.0169266
O95450	Human	15.3324	15.807	14.5892	15.4148	15.5772	14.3567	-0.00773482
O95490	Human	14.3243	14.8787	13.4319	14.5152	13.163	13.5878	0.0761454
O95497	Human	15.4566	15.708	15.8156	15.0562	14.8511	15.6389	0.0611447
O95502	Human	14.1531	17.3752	14.4509	17.0371	16.6408	17.4128	-0.237524
O95633	Human	14.4091	13.9918	14.5488	14.1795	14.3184	13.6658	0.023173
O95747	Human	15.2475	14.4284	15.0428	15.274	15.3112	14.5182	-0.022003
O95841	Human	13.6292	14.2524	13.9933	14.3668	14.6862	14.1444	-0.0380035
O95865	Human	17.9144	17.905	17.8262	17.8358	17.6375	17.7634	0.0114511
O95954	Human	15.5962	15.2837	14.8678	15.0324	15.0644	15.7773	0.0208481
O95967	Human	18.6492	18.7728	18.2878	18.217	18.0931	18.172	0.0373914
O95971	Human	16.6606	15.4214	16.4419	15.0884	15.901	17.6719	0.0482599
O95980	Human	14.9274	15.1774	14.6828	14.8411	15.4562	15.1473	-0.0210981
O95998	Human	20.4083	20.1717	20.8358	20.8588	20.648	20.2505	-0.0168444
O96009	Human	18.4216	18.6335	18.4833	18.6832	18.3979	18.202	0.0066818
O96033	Human	14.9952	16.1273	16.0218	16.166	15.9129	15.7524	0.00983808
P00338	Human	16.6092	17.0644	16.5902	16.812	16.6945	17.0835	-0.0175022
P00352	Human	15.7893	16.2775	15.8045	16.4891	16.0575	15.875	-0.022907
P00390	Human	14.2499	14.7147	14.5448	14.2154	14.6088	15.225	-0.00633781
P00441	Human	18.0409	17.8728	17.2326	17.9938	17.6606	17.9975	-0.00973477
P00450	Human	18.7092	18.3677	18.8491	18.4379	18.4544	18.5298	0.0197866
P00491	Human	14.4376	14.9128	14.5944	14.712	14.3877	14.4442	0.014922
P00492	Human	13.8782	13.0314	13.7125	13.5396	13.8266	13.6504	0.00654091
P00533	Human	14.2474	14.1138	13.7758	14.035	13.6419	13.2785	0.0490545
P00558	Human	17.2594	17.2558	17.0462	17.365	17.1483	17.2321	0.00198672
P00568	Human	13.8855	13.6211	13.0868	13.5925	14.3239	14.2908	-0.0692408
P00734	Human	20.781	20.7886	20.7605	20.8051	20.8331	20.7364	-0.00166983
P00736	Human	16.0016	15.5012	14.8967	15.4677	15.8205	15.7913	-0.0267533
P00738	Human	19.8042	20.0607	19.7038	19.9741	19.9079	19.5511	-0.0075402
P00740	Human	13.803	13.7877	13.3453	12.2338	14.4255	13.3827	0.0430084
P00746	Human	15.9575	15.664	16.097	16.2377	16.1284	15.6004	-0.0153683
P00747	Human	17.5644	17.5918	17.4442	17.4899	17.5334	17.2953	0.00613447
P00748	Human	15.5787	15.2647	15.0605	15.4728	15.6997	15.7921	-0.0405324
P00749	Human	15.9307	15.8662	16.066	16.0496	16.0714	16.0436	-0.010725
P00751	Human	16.9213	17.0788	16.7153	16.9636	16.7978	16.9951	-0.0036061
P00915	Human	14.0082	14.1754	15.0029	14.1404	14.979	14.9895	-0.0795489
P00918	Human	17.4372	17.5297	17.6517	17.1565	17.0851	17.6056	0.03104
P00966	Human	17.6172	17.5171	17.6001	17.4598	17.3577	17.4619	0.0115517
P00995	Human	17.5342	18.0739	17.4376	17.3967	18.1065	17.7514	-0.0177672
P01008	Human	18.5323	18.1711	18.3306	18.5884	18.4525	18.4964	-0.0129873
P01009	Human	21.2228	21.2943	21.1997	21.0154	21.1129	21.2521	0.00748829
P01011	Human	18.9522	18.8045	18.8808	18.7815	18.8915	18.7751	0.00760651
P01019	Human	18.3892	18.5389	18.124	18.2871	18.3541	18.4382	0.00274986
P01023	Human	17.3733	17.2562	17.1198	17.3606	17.2337	17.0527	0.00187707
P01024	Human	15.9559	15.9714	15.9839	15.9899	15.8264	16.0851	-0.00167269
P01031	Human	14.3584	14.4092	13.7696	13.9987	14.0195	14.0051	0.0359448
P01033	Human	16.7138	17.2247	16.3832	16.507	16.5332	16.1447	0.017963
P01034	Human	20.5923	20.9589	20.6501	20.5673	20.6078	20.1711	0.00579612
P01036	Human	17.0257	17.1351	16.8814	16.4545	16.2167	16.8086	0.049231
P01040	Human	20.1692	20.255	19.8733	20.2507	19.8373	19.9966	0.0123958
P01042	Human	24.4302	24.5671	24.2938	24.3806	24.2465	24.5583	0.00292776
P01111	Human	14.8278	14.9392	14.9186	14.7056	14.8814	14.4694	0.0207484
P01116	Human	13.5461	13.8894	13.4351	13.6814	14.2446	14.1013	-0.0579417
P01127	Human	16.2093	16.0314	16.0575	15.8965	15.918	16.0035	0.012592
P01130	Human	17.7371	17.6815	17.6045	17.6861	17.2087	17.6853	-0.00030885
P01133	Human	21.6204	21.4943	21.5828	21.4556	21.4953	21.3235	0.00852727
P01210	Human	18.7856	19.3982	18.2244	19.6494	18.4238	18.6194	0.0128144
P01215	Human	15.1699	15.2287	14.5403	14.9282	14.8729	14.6551	0.028521
P01258	Human	16.9576	15.4361	16.4632	16.7847	17.1432	16.6017	-0.0278955
P01344	Human	14.7313	14.9609	12.4719	13.5045	14.6504	15.7061	0.00794363
P01589	Human	17.0293	17.0928	16.7529	16.5668	16.3104	16.1988	0.0622328
P01591	Human	20.6567	20.8824	20.8523	20.3202	20.7071	20.8972	0.0100809
P01593;P01594	Human	22.9598	23.3633	23.3925	23.4554	23.1096	23.2166	0.0090923
P01601	Human	14.3407	14.4144	14.6804	14.4079	12.236	14.652	0.000644693
P01619	Human	22.8504	22.6468	22.7247	22.8379	22.6249	23.0072	-0.007171
P01700	Human	18.6137	18.8456	18.4615	18.5822	18.3289	18.2505	0.0222421
P01701	Human	16.6412	17.393	18.702	17.0071	18.1927	18.5006	-0.0648523
P01704	Human	15.3587	15.7736	16.2202	16.1658	15.3222	16.1295	-0.0321921
P01706	Human	16.83	16.9369	16.5576	16.2843	15.7862	16.2849	0.047549
P01709	Human	17.021	16.9306	16.8683	17.1694	16.7226	16.7533	0.0151886
P01714	Human	18.9823	19.0443	18.8503	18.1536	16.3718	19.0945	0.0643936
P01715	Human	17.4017	16.3274	18.0143	15.7972	16.4371	17.5394	0.0822781
P01717	Human	16.8507	16.1791	16.4484	15.8063	16.2289	15.0489	0.0574441
P01721	Human	15.4686	14.9992	15.3319	15.482	15.4563	14.6292	-0.0116567
P01766	Human	13.995	15.6021	14.0895	14.2539	12.5255	14.3637	-0.0167333
P01768;P0DP03	Human	16.6835	18.3343	18.7581	19.5161	15.844	15.9954	0.196888
P01780	Human	18.0884	17.7278	18.5995	17.4942	18.7203	17.5415	0.0442951
P01782;P0DP04	Human	14.639	15.7307	14.9447	15.4207	14.4747	15.6469	-0.0452333
P01817	Human	17.4767	17.642	16.6	14.7418	16.7297	15.4382	0.178925
P01833	Human	21.6957	21.6685	21.6169	21.6099	21.4676	21.4312	0.0134366
P01834	Human	21.4164	21.6592	21.2491	21.7067	21.8566	21.807	-0.0260697
P01859	Human	22.5387	22.5259	22.3745	22.5953	22.4151	22.2454	0.00711024
P01860	Human	18.5549	18.7674	18.044	18.4939	17.7073	18.0889	0.0366936
P01861	Human	17.9617	18.7472	18.0113	18.1209	18.5501	18.561	-0.0425291
P01871	Human	17.9242	17.8989	17.8845	17.8971	17.4251	17.7225	0.0142847
P01876	Human	22.6618	23.1167	22.9411	23.2186	22.3219	22.643	0.0188729
P01903;P01906	Human	13.4697	14.4563	14.3307	14.2549	12.7355	13.6713	0.0679642
P02452	Human	18.3488	17.9885	18.1037	18.3241	18.2302	17.7389	-0.0100502
P02458	Human	16.2369	16.6282	16.4021	16.7584	16.4711	16.1398	-0.00606135
P02461	Human	16.9864	16.6343	16.9737	16.8406	17.6875	16.1831	0.0113573
P02462	Human	16.7283	17.3195	15.7682	15.6871	14.9585	16.2223	0.0927171
P02489	Human	13.6776	13.9338	13.5896	13.9487	13.9267	14.2755	-0.0283208
P02511	Human	15.1669	15.1331	14.9171	15.1957	14.6283	14.2348	0.0489484
P02533	Human	15.801	15.6808	15.8883	16.1545	16.3725	16.1168	-0.0319232
P02538	Human	14.078	15.5522	14.4768	14.9072	15.2386	14.6358	-0.0422729
P02545	Human	13.8903	13.1307	13.9611	13.2862	13.4532	13.0276	0.0641493
P02647	Human	19.6078	19.4654	19.1216	19.4267	19.3186	19.5154	0.00286819
P02649	Human	18.5717	18.9916	18.5535	18.7451	18.481	18.577	-0.000411885
P02652	Human	15.7036	16.6784	15.2899	16.2682	14.7836	15.8075	-0.00952138
P02654	Human	16.2491	15.0325	16.2379	15.7564	14.7126	15.9385	0.0434244
P02655	Human	14.402	12.9284	13.1639	13.8934	13.9895	13.6221	-0.0778077
P02656	Human	14.1166	14.9991	15.6313	15.9822	15.6442	15.6032	-0.0607524
P02671	Human	17.0907	17.6284	17.4751	17.0629	17.1266	17.1618	0.0290636
P02675	Human	16.3561	15.9518	16.2567	16.1329	16.6372	16.4454	-0.016655
P02679	Human	14.9159	14.7579	14.7488	15.0519	14.7904	14.5493	-0.00316813
P02743	Human	13.8311	13.6192	13.9286	14.2662	13.6602	14.2087	-0.0388577
P02748	Human	16.9772	16.6063	16.2199	16.3092	16.2083	16.5878	0.0260434
P02749	Human	18.3472	18.497	18.299	18.4671	18.2892	18.5106	-0.00939251
P02750	Human	18.5155	18.8215	18.5095	18.6475	18.465	18.2127	0.0039413
P02751	Human	20.486	20.6337	20.3147	20.3463	20.2682	20.5215	0.0098723
P02753	Human	20.7048	20.8131	20.6071	20.7962	20.6118	20.7774	-0.00504514
P02760	Human	25.1285	25.0958	25.2208	25.1313	24.9947	25.3081	-0.000160906
P02763	Human	20.3842	20.3483	20.4238	20.5614	20.3051	20.3489	0.00250128
P02765	Human	20.6223	20.6981	20.4834	20.5959	20.4578	20.3789	0.0115581
P02766	Human	18.9629	18.5791	18.5449	19.4534	18.3248	18.7576	-0.013798
P02768	Human	25.1134	25.1196	25.0428	25.0881	24.9627	24.9935	0.00690048
P02774	Human	19.3271	19.0039	18.8397	19.1143	19.0712	19.0957	-0.00695358
P02787	Human	20.6941	20.7703	20.6733	20.5927	20.6112	20.6247	0.00579748
P02788	Human	13.9984	14.6113	14.3097	14.426	14.3325	14.4028	-0.00935837
P02790	Human	21.3121	21.2122	21.3599	21.335	21.3617	21.2736	-0.00154951
P02810	Human	18.2994	18.5704	18.3456	18.6906	18.3372	18.5896	-0.0190648
P03950	Human	14.9784	16.036	15.1982	16.4849	15.5114	14.622	-0.0294257
P03951	Human	17.4164	16.9585	17.0601	17.4039	17.5249	17.2112	-0.0287843
P03973	Human	16.2925	15.5319	15.5518	15.8983	16.237	15.4413	-0.0317979
P04004	Human	18.3963	18.4397	18.4035	18.3394	18.1736	18.3477	0.00503666
P04040	Human	14.3888	14.4372	15.0567	14.1903	13.5565	14.3053	0.0248899
P04062	Human	15.5752	15.4732	15.22	15.4656	15.2813	15.3883	0.00794645
P04066	Human	16.9801	16.7686	16.2565	16.9245	16.8428	16.6958	-0.00636719
P04070	Human	17.4072	17.0519	17.6305	17.2267	17.9564	17.6885	-0.0231289
P04075	Human	17.1325	17.2167	16.8044	16.9443	16.9541	17.1778	0.0150989
P04080	Human	17.1443	17.0394	17.0792	16.4542	16.7589	16.6581	0.0360177
P04083	Human	16.4922	16.8971	16.5696	16.7373	16.052	16.3981	0.015012
P04114	Human	12.5905	12.0431	12.1784	12.0622	12.2385	11.8955	0.0138365
P04118	Human	16.2516	16.9921	15.8247	16.4466	14.1845	16.2791	-0.00244121
P04155	Human	18.6527	18.4826	19.2056	17.4232	17.402	18.1575	0.0983695
P04156	Human	19.0427	19.4222	18.7234	19.0662	18.95	19.1551	-0.00178286
P04180	Human	18.2906	18.3906	18.3347	18.7214	18.089	18.2823	0.00412413
P04196	Human	15.4101	15.436	15.1485	15.6836	15.0902	15.2205	0.0178587
P04211	Human	17.7614	16.8555	18.1364	17.262	18.3495	17.689	0.0058882
P04216	Human	17.6238	17.681	17.4221	17.6516	17.3111	17.3222	0.0249045
P04217	Human	19.2774	19.245	19.0071	18.9887	19.0199	19.1691	0.0169736
P04233	Human	17.4726	17.7416	17.5872	17.5454	17.6605	17.3381	0.00343726
P04259	Human	17.2384	17.552	17.5995	17.3106	17.1191	17.1196	0.0359918
P04264	Human	17.9098	17.8892	17.8704	17.7871	17.3628	17.9168	0.00825801
P04275	Human	15.2925	15.5655	15.4058	15.2349	15.4148	15.3701	0.00334439
P04278	Human	14.1429	14.5674	14.0066	14.1408	13.6171	13.3696	0.0546538
P04279	Human	17.988	18.0544	18.2944	18.0963	18.1712	17.9334	-0.00334751
P04280	Human	16.2509	16.3694	16.2201	16.0551	15.8238	17.0016	0.0174827
P04406	Human	17.7912	18.1044	17.9477	18.1451	18.2077	18.1036	-0.0157819
P04424	Human	14.7138	14.5144	14.2483	15.0485	15.1284	14.9418	-0.0521361
P04746	Human	21.9813	21.6584	20.1296	21.5579	20.3965	21.0894	0.0384083
P04792	Human	16.4147	17.1291	16.5421	16.5687	16.882	16.5659	-0.0023173
P04899	Human	15.2844	15.6661	15.5163	15.794	15.2466	15.6039	-0.00812071
P05023	Human	15.3536	15.8219	14.9808	15.4597	14.7655	15.3264	0.00255798
P05026	Human	16.2234	16.1256	16.0572	16.2549	15.9428	16.2467	-0.010797
P05060	Human	21.8782	22.862	21.6603	21.5302	21.3138	22.5801	0.0231273
P05062	Human	19.2859	18.9096	19.1629	18.8581	18.8938	18.8875	0.0208777
P05067	Human	15.98	16.9209	16.8721	17.2797	16.6628	16.8528	0.00164557
P05090	Human	23.8673	23.9123	23.8303	23.8981	23.9225	24.0288	-0.00333341
P05109	Human	15.5928	15.1925	15.7494	15.6086	15.897	16.3336	-0.0278727
P05154	Human	21.6295	21.6381	21.6671	21.733	21.6469	21.6454	-0.000589494
P05155	Human	21.759	21.7675	21.6147	21.7504	21.5185	21.6982	0.00403793
P05156	Human	18.12	18.1423	17.9126	17.6077	17.6745	17.7045	0.0359153
P05160	Human	13.5732	13.2079	13.3276	12.8768	12.9926	13.0624	0.0367306
P05164	Human	15.1198	15.1245	15.4275	14.92	15.0606	14.8789	0.0196401
P05186	Human	14.9448	13.8471	15.2375	12.5356	13.6731	12.5385	0.253272
P05362	Human	17.1983	16.6835	17.5789	17.2635	17.1082	17.2468	-0.00406757
P05387	Human	13.6143	14.8928	13.6875	13.4357	14.2065	13.0896	0.0267958
P05388	Human	17.3402	19.5373	17.7917	17.9525	19.8518	19.804	-0.154582
P05413	Human	16.9363	17.0672	16.7451	16.8881	16.8289	16.7172	0.00918042
P05451	Human	21.2354	21.0013	21.0185	21.3729	21.4886	21.2	-0.0241205
P05452	Human	20.1273	20.0978	19.5311	19.8638	19.9091	19.5079	0.0168969
P05543	Human	19.0745	18.9403	19.0032	19.3517	19.0086	18.8975	-0.000410287
P05546	Human	15.4637	15.437	15.4914	15.5164	15.365	15.383	0.00754749
P05556	Human	16.9182	17.7413	17.2632	17.7522	16.6036	16.6705	0.0504017
P05787	Human	14.407	15.4575	15.0675	15.3912	14.5358	15.0747	-0.000692551
P05937	Human	17.9419	18.0236	17.4702	18.2172	17.9506	17.6866	-0.000696307
P05981	Human	13.4856	13.9219	14.635	13.3815	14.2009	14.5037	-0.0286266
P06213	Human	14.1376	14.7086	14.3996	14.5626	13.9506	15.001	-0.0162452
P06280	Human	18.165	17.4183	17.5639	17.8204	17.9116	18.005	-0.0282824
P06312	Human	18.1623	18.2523	18.0696	18.4947	18.2555	18.3006	-0.0109438
P06396	Human	19.984	20.209	20.2999	20.373	19.9892	20.028	0.0129793
P06576	Human	12.7613	12.5708	12.7626	12.9007	12.7598	12.8091	-0.00539987
P06681	Human	16.0627	16.0061	15.9656	16.1566	15.8907	16.1104	-0.00936862
P06702	Human	16.6404	16.8932	16.8775	16.4662	16.4002	16.683	0.0355934
P06703	Human	19.3044	19.5684	19.5315	19.0974	18.7797	18.8304	0.0527391
P06727	Human	17.138	16.9829	17.2824	17.1498	17.0401	17.1199	0.00153083
P06731	Human	17.375	16.8154	16.8133	17.4228	16.8427	17.0157	-0.0170846
P06733	Human	17.0387	17.1108	16.5461	16.7497	16.5426	16.6592	0.0324986
P06734	Human	15.7717	16.4709	15.6481	15.6169	15.4524	15.2974	0.0295045
P06744	Human	14.9137	15.404	15.2598	14.8741	14.9775	15.2092	0.0269393
P06753	Human	15.5213	15.5823	15.5326	15.5333	15.4672	15.0646	0.00608611
P06756	Human	12.502	13.4266	12.7395	13.8899	13.2216	12.225	-0.0535894
P06865	Human	16.1924	16.2858	16.6308	16.4311	15.9191	16.2861	-2.568e-05
P06870	Human	22.8707	22.6972	23.0962	22.6714	22.4903	22.7309	0.0126231
P07108	Human	15.8187	15.8325	15.511	15.593	14.9448	15.1234	0.0648456
P07148	Human	18.3619	17.9578	18.3477	17.9473	18.0234	17.1087	0.0318317
P07195	Human	19.0324	19.4622	19.1272	19.3377	18.9502	19.0697	0.00434522
P07203	Human	13.7761	14.8482	13.9837	15.2883	14.1568	14.1893	-0.0210631
P07204	Human	15.974	15.4633	15.6393	15.1739	15.5404	15.4852	0.0142788
P07225	Human	13.7457	13.1505	12.6952	13.5721	12.9977	13.1827	-0.00353087
P07237	Human	14.5701	14.3871	14.2792	14.2201	14.0725	13.8605	0.0318938
P07288	Human	19.6677	19.8138	19.7412	19.7065	19.8015	19.7266	0.00106804
P07306	Human	13.0392	13.7797	14.0711	14.2195	14.0227	15.1005	-0.045328
P07307	Human	15.9088	15.5902	16.0607	16.8794	15.4226	15.8238	0.00772524
P07333	Human	16.6942	16.6581	17.0212	16.6086	16.5386	16.3602	0.0135125
P07339	Human	19.851	19.8082	19.9163	19.9795	19.7404	20.0779	-0.00930302
P07355	Human	15.8098	15.895	15.7637	15.759	15.7798	15.6084	0.00464153
P07357	Human	14.4838	14.0919	14.5009	14.3974	14.3473	13.2321	0.013666
P07358	Human	14.9631	12.0942	14.232	15.0998	15.2248	15.0639	-0.0853927
P07384	Human	13.9794	13.1894	13.1938	13.0232	13.2551	13.0739	0.0131683
P07476	Human	13.9153	13.6585	14.2673	13.8864	14.1894	14.2662	-0.028148
P07585	Human	18.4896	17.3165	17.4184	16.927	17.46	17.9377	-0.00344385
P07602	Human	20.1349	20.0121	20.0207	19.9852	19.9532	20.028	0.00256356
P07686	Human	17.8099	17.5667	18.0312	17.4649	17.5974	17.6598	0.0173138
P07711	Human	16.7465	16.6696	16.485	16.9081	16.5524	16.7143	-0.00386661
P07737	Human	16.6813	16.5881	16.3121	16.3444	16.5786	16.3637	0.0196525
P07741	Human	15.0558	15.0353	14.5668	14.7764	14.5391	14.508	0.0484217
P07858	Human	20.0473	19.667	19.736	20.0415	19.7906	19.6111	-0.00398056
P07900	Human	15.4902	15.347	15.8568	15.4928	15.3312	15.4343	0.0052175
P07910	Human	13.6516	13.2763	13.5301	14.4994	13.31	12.6876	0.0236569
P07911	Human	24.9718	24.9156	24.9867	25.1621	25.0573	25.1721	-0.0109532
P07942	Human	15.1175	15.5069	14.5787	14.6104	14.1964	14.5891	0.0513297
P07996	Human	17.0781	17.2331	16.979	16.9662	16.8408	17.1146	0.00948673
P07998	Human	22.2819	22.5279	22.4207	22.5464	22.7653	22.3181	-0.00806257
P08123	Human	16.862	17.0801	16.7882	17.0504	16.879	17.0789	-0.0160309
P08133	Human	15.0753	15.1332	14.6937	14.7482	14.9816	14.9223	0.0147161
P08138	Human	19.1584	18.8578	19.1848	18.8861	19.2526	19.12	0.00289614
P08174	Human	20.5738	20.3972	20.5065	20.5145	20.5259	20.4875	-0.000560009
P08183	Human	15.9448	15.7611	15.8169	15.6656	15.8853	15.8983	-0.0062325
P08185	Human	18.1712	18.2922	18.4094	18.2041	18.2553	17.9162	0.00697246
P08195	Human	17.6453	17.9323	17.9178	17.6885	17.8338	17.9922	0.00678029
P08236	Human	16.5604	17.2351	17.3569	16.9427	16.908	16.8127	0.0276419
P08238	Human	17.5899	17.36	17.7751	17.5962	17.628	17.7738	-0.00312506
P08246	Human	16.8596	16.6028	17.3823	16.6131	16.2022	15.8758	0.0573755
P08253	Human	13.505	13.2695	13.025	13.4957	13.3013	13.4194	-0.0162061
P08263	Human	18.8813	18.9842	18.7075	18.7633	18.3731	18.7668	0.00904393
P08294	Human	20.0366	19.7487	20.0166	19.961	19.7215	19.8511	0.0119755
P08473	Human	18.2412	18.2567	18.4782	18.1189	18.0996	18.1587	0.0109332
P08519	Human	18.2789	18.7247	18.273	18.8822	18.7789	18.5675	-0.0389332
P08571	Human	20.9526	21.1955	20.7554	21.0661	20.6628	20.7404	0.0146892
P08572	Human	18.433	18.1452	18.236	18.2202	18.2082	18.4912	0.00124497
P08581	Human	12.6721	10.2992	11.4649	13.2486	12.4636	12.4198	-0.120498
P08582	Human	17.9563	18.0402	17.9029	17.9099	18.0527	17.7332	0.00373814
P08603	Human	15.0467	15.0068	14.5429	15.0862	14.9009	15.0552	-0.00465052
P08637	Human	19.7051	19.6237	19.2228	19.3892	19.4847	19.1059	0.0173466
P08670	Human	14.3465	14.3321	13.9224	14.5254	14.2529	13.7348	0.00799479
P08697	Human	17.9459	17.4431	17.5789	17.6984	17.8434	17.6201	-0.00977262
P08727	Human	16.8349	17.1035	16.7062	16.5096	16.1851	16.2302	0.052781
P08729	Human	14.214	13.6318	14.37	13.2958	13.625	13.6597	0.0610508
P08754	Human	16.6833	16.102	15.6948	15.6816	15.3009	15.755	0.0381698
P08758	Human	17.2186	17.4188	16.9857	16.9436	17.0528	17.1874	0.0139559
P08833	Human	14.1624	13.6469	15.0777	12.7553	14.6131	13.9256	0.0243301
P08887	Human	16.0961	15.9717	15.6127	14.8426	15.37	15.7564	0.0553916
P08962	Human	16.454	16.8169	16.9392	16.7773	16.8825	16.6014	0.00340126
P08F94	Human	17.7362	16.8133	17.1064	16.7781	18.3689	17.9178	-0.0668522
P09131	Human	15.1078	15.1576	15.227	15.3255	15.3473	15.2281	-0.0158975
P09210	Human	16.6786	15.8782	15.3011	15.8537	17.3468	15.671	0.0022237
P09211	Human	17.5541	16.8301	16.8884	17.705	16.9551	17.1916	-0.0256748
P09228	Human	15.9827	14.9265	16.9415	16.8335	16.3595	16.8224	-0.0738661
P09237	Human	15.5298	16.0752	15.9377	16.0066	15.6396	15.42	0.0272455
P09327	Human	13.9596	14.115	13.4466	13.4972	13.3523	13.2053	0.0641782
P09382	Human	13.0315	13.6589	12.8536	12.7555	13.8263	12.9986	0.0036517
P09417	Human	15.3167	15.3565	15.2412	15.1475	15.4088	14.8249	0.0160271
P09466	Human	15.5101	13.0272	14.2	9.88769	14.1864	13.1378	0.112168
P09467	Human	18.0366	17.9796	18.1401	17.9845	17.9609	17.9639	0.00582646
P09486	Human	15.4551	15.3365	15.3575	15.4812	15.2589	15.0298	0.00929223
P09488	Human	13.7129	14.5332	13.9989	15.1129	14.1908	14.0341	-0.019647
P09496	Human	14.6342	13.7032	12.9078	13.8774	13.6114	14.1713	-0.0182304
P09525	Human	15.2837	14.8707	15.4602	14.876	15.139	14.9715	0.0297738
[truncated: 3,274 more rows]

[truncated: 8 more sheets: Figure 5e, Figure 5f, Figure 5g, Figure 5h, Figure 5i, Figure 6e, Figure 6f, Figure 6g]
